# Supplementary material for: Hirshfeld atom refinement
Source: IUCrJ. 2014 Aug 29;1(Pt 5):361–79. doi: 10.1107/S2052252514014845 (PMC4174878; doi:10.1107/S2052252514014845)
Supplement: Supplementary file 2 [file m-01-00361-sup2.zip]

Archive with 82 entries (82 files):
- 12K.BLYP.cc-pVDZ.cif
- 12K.BLYP.cc-pVDZ.pdf
- 12K.BLYP.cc-pVQZ.cif
- 12K.BLYP.cc-pVQZ.pdf
- 12K.BLYP.cc-pVTZ.cif
- 12K.BLYP.cc-pVTZ.pdf
- 12K.HF.cc-pVDZ.cif
- 12K.HF.cc-pVDZ.pdf
- 12K.HF.cc-pVQZ.cif
- 12K.HF.cc-pVQZ.pdf
- 12K.HF.cc-pVTZ.cif
- 12K.HF.cc-pVTZ.pdf
- 12K.xray.hkl.cif
- 50K.BLYP.cc-pVDZ.cif
- 50K.BLYP.cc-pVDZ.pdf
- 50K.BLYP.cc-pVQZ.cif
- 50K.BLYP.cc-pVQZ.pdf
- 50K.BLYP.cc-pVTZ.cif
- 50K.BLYP.cc-pVTZ.pdf
- 50K.HF.cc-pVDZ.cif
- 50K.HF.cc-pVDZ.pdf
- 50K.HF.cc-pVQZ.cif
- 50K.HF.cc-pVQZ.pdf
- 50K.HF.cc-pVTZ.cif
- 50K.HF.cc-pVTZ.pdf
- 50K.xray.hkl.cif
- 100K.BLYP.cc-pVDZ.cif
- 100K.BLYP.cc-pVDZ.pdf
- 100K.BLYP.cc-pVQZ.cif
- 100K.BLYP.cc-pVQZ.pdf
- 100K.BLYP.cc-pVTZ.cif
- 100K.BLYP.cc-pVTZ.pdf
- 100K.HF.cc-pVDZ.cif
- 100K.HF.cc-pVDZ.pdf
- 100K.HF.cc-pVQZ.cif
- 100K.HF.cc-pVQZ.pdf
- 100K.HF.cc-pVTZ.cif
- 100K.HF.cc-pVTZ.pdf
- 100K.xray.hkl.cif
- 150K.BLYP.cc-pVDZ.cif
- 150K.BLYP.cc-pVDZ.pdf
- 150K.BLYP.cc-pVQZ.cif
- 150K.BLYP.cc-pVQZ.pdf
- 150K.BLYP.cc-pVTZ.cif
- 150K.BLYP.cc-pVTZ.pdf
- 150K.HF.cc-pVDZ.cif
- 150K.HF.cc-pVDZ.pdf
- 150K.HF.cc-pVQZ.cif
- 150K.HF.cc-pVQZ.pdf
- 150K.HF.cc-pVTZ.cif
- 150K.HF.cc-pVTZ.pdf
- 150K.xray.hkl.cif
- 220K.BLYP.cc-pVDZ.cif
- 220K.BLYP.cc-pVDZ.pdf
- 220K.BLYP.cc-pVTZ.cif
- 220K.BLYP.cc-pVTZ.pdf
- 220K.HF.cc-pVDZ.cif
- 220K.HF.cc-pVDZ.pdf
- 220K.HF.cc-pVQZ.cif
- 220K.HF.cc-pVQZ.pdf
- 220K.HF.cc-pVTZ.cif
- 220K.HF.cc-pVTZ.pdf
- 220K.xray.hkl.cif
- 295K.BLYP.cc-pVDZ.cif
- 295K.BLYP.cc-pVDZ.pdf
- 295K.BLYP.cc-pVQZ.cif
- 295K.BLYP.cc-pVQZ.pdf
- 295K.BLYP.cc-pVTZ.cif
- 295K.BLYP.cc-pVTZ.pdf
- 295K.HF.cc-pVDZ.cif
- 295K.HF.cc-pVDZ.pdf
- 295K.HF.cc-pVQZ.cif
- 295K.HF.cc-pVQZ.pdf
- 295K.HF.cc-pVTZ.cif
- 295K.HF.cc-pVTZ.pdf
- 295K.xray.hkl.cif
- ../NH3_HAR.cif
- ../NH3_HAR.pdf
- ../neutron.silvia.simon-fixed/12K.neutron.cif
- ../neutron.silvia.simon-fixed/150K.neutron.cif
- ../neutron.silvia.simon-fixed/295K.neutron.cif
- ../neutron.silvia.simon-fixed/50K.neutron.cif
