# Supplementary material for: Hirshfeld atom refinement
Source: IUCrJ. 2014 Aug 29;1(Pt 5):361–79. doi: 10.1107/S2052252514014845 (PMC4174878; doi:10.1107/S2052252514014845)
Supplement: Supplementary file 2 [file m-01-00361-sup2.zip › 12K.xray.hkl.cif]

# =================
# Structure factors
# =================

data_ga_12K_xray_hkl

loop_
 _refln_index_h
 _refln_index_k
 _refln_index_l
 _refln_F_squared_meas
 _refln_F_squared_sigma
  -1   0   0   -0.39    0.31
   1   0   0    0.36    0.35
   2   0   0 3691.45  124.97
  -3   0   0    2.31    0.87
   3   0   0    1.41    1.10
   4   0   0  708.78   24.25
  -4   0   0  717.91   24.17
   5   0   0   -1.13    2.03
  -5   0   0    1.91    1.37
   6   0   0 8142.54  262.94
  -6   0   0 7417.66  261.83
   7   0   0   -0.15    3.24
  -7   0   0   -0.63    2.27
   8   0   0  153.15    7.28
  -8   0   0  155.28    6.11
   9   0   0    0.61    5.33
 -10   0   0   19.12    5.53
  10   0   0   18.13    7.09
 -11   0   0   -2.33    7.23
   0   1   0   -0.04    0.40
   0  -1   0   -0.31    0.42
  -1  -1   0 1110.41   39.29
  -1  -1   0 1201.01   40.19
  -2  -1   0 9999.99  316.93
   2   1   0 8774.40  316.37
   4  -1   0  395.71   13.62
   4   1   0  390.31   13.73
  -4  -1   0  405.30   13.66
  -5  -1   0 1397.37   47.41
   5  -1   0 1434.56   47.45
   5   1   0 1381.13   47.51
  -6  -1   0  694.14   23.04
   6   1   0  642.43   23.20
   6  -1   0  683.76   23.17
  -7  -1   0    0.12    2.42
   7  -1   0   -2.63    3.27
   7   1   0   -1.25    3.27
   8  -1   0 1418.44   48.87
  -8  -1   0 1471.32   48.54
   8   1   0 1404.28   48.90
  -9  -1   0  409.62   16.03
   9  -1   0  449.53   16.67
  -9  -1   0  476.64   15.92
   9   1   0  434.42   16.56
 -10  -1   0    2.39    5.63
  10  -1   0    3.27    7.58
 -10  -1   0   -0.42    4.93
  10   1   0   -1.53    6.71
 -11  -1   0  571.41   22.45
 -11   1   0  650.80   22.48
  -1   2   0 3118.27  104.65
  -1  -2   0 3036.73  104.05
  -1  -2   0 3059.26  104.23
   1   2   0 3068.05  104.66
  -2  -2   0  936.21   31.75
  -2  -2   0  931.43   31.75
   2   2   0  949.44   31.76
  -3  -2   0 1507.04   51.21
  -3  -2   0 1486.87   50.52
   3   2   0 1500.37   50.54
   4  -2   0  482.90   16.05
  -4  -2   0  456.13   16.20
   4   2   0  475.45   16.26
  -5  -2   0 1027.68   34.26
   5  -2   0 1030.29   34.17
   5   2   0  969.51   34.30
  -6  -2   0  215.62    8.00
   6  -2   0  216.99    7.97
   6   2   0  213.34    8.18
  -7  -2   0    9.00    2.91
   7  -2   0   15.73    3.48
   7   2   0   10.23    3.39
   8   2   0   53.89    4.93
  -8  -2   0   57.95    4.31
   8  -2   0   58.56    4.96
  -8  -2   0   58.05    4.06
  -9  -2   0  883.02   31.24
   9   2   0  881.41   31.71
  -9  -2   0  930.53   31.32
   9  -2   0  929.55   31.82
  10  -2   0    6.99    7.71
 -10  -2   0    3.19    5.62
  10   2   0    0.23    6.60
 -10   2   0   -1.36    5.74
 -10  -2   0   -1.16    5.95
 -11  -2   0   97.93    8.83
   0   3   0    0.84    1.20
   1   3   0   86.21    3.31
  -1  -3   0   86.50    3.14
   1  -3   0   90.09    3.31
  -1   3   0   80.52    3.34
  -1  -3   0   87.90    3.43
  -3  -3   0  549.35   18.77
  -4  -3   0 4992.73  165.51
   4   3   0 4913.65  166.61
  -4  -3   0 4878.98  166.27
  -5  -3   0    8.43    2.22
   5  -3   0   11.24    1.36
  -5  -3   0    9.58    2.35
   5   3   0   10.05    2.38
  -6  -3   0  265.80    9.97
   6   3   0  287.85   10.16
   6  -3   0  262.65    9.69
  -6  -3   0  278.76   10.02
   7   3   0   96.90    5.10
  -7  -3   0   96.38    4.84
  -7  -3   0   91.08    4.87
   7  -3   0   95.87    4.84
  -8  -3   0    7.71    3.98
   8  -3   0    2.72    4.57
  -8  -3   0    8.70    3.79
   8   3   0    1.52    4.16
  -9  -3   0  564.97   20.22
  -9  -3   0  553.92   20.10
   9   3   0  558.85   20.41
   9  -3   0  573.65   20.58
 -10  -3   0  665.26   23.55
  10  -3   0  654.44   24.48
 -10  -3   0  658.68   23.61
 -10   3   0  664.46   23.35
  10   3   0  625.23   23.78
   0  -4   0 1242.82   42.21
   0   4   0 1258.37   42.20
   1  -4   0   39.16    2.25
   1   4   0   41.48    2.23
  -1  -4   0   43.20    2.43
  -1  -4   0   48.09    1.84
  -1   4   0   40.06    2.30
  -3   4   0  570.59   20.46
   3   4   0  604.93   20.46
  -3  -4   0  606.97   20.56
  -3  -4   0  617.47   20.51
  -4  -4   0 4976.29  166.76
   5   4   0  704.33   24.60
  -5  -4   0  716.57   24.58
  -5  -4   0  731.56   24.63
  -6  -4   0   21.52    3.23
  -6  -4   0   16.60    3.03
   6  -4   0   23.61    2.00
   6   4   0   16.78    2.93
   7   4   0  956.41   32.84
   7  -4   0  967.58   32.58
  -7  -4   0  964.10   32.83
  -7  -4   0  934.81   32.70
   8  -4   0  360.32   13.28
  -8  -4   0  358.59   13.25
   8   4   0  347.64   13.31
   9   4   0  306.66   12.45
  -9  -4   0  314.03   12.53
  -9  -4   0  305.18   12.44
   9  -4   0  335.00   13.20
  10   4   0   79.59    7.25
  10  -4   0   77.63    9.33
 -10   4   0   69.14    7.18
 -10  -4   0   75.60    7.78
 -10  -4   0   76.87    7.45
   0   5   0   -0.10    1.88
   0  -5   0   -0.08    2.04
  -1  -5   0    3.20    2.15
   1   5   0    3.95    1.83
  -1   5   0    3.68    1.94
   1  -5   0   -0.52    1.82
  -1  -5   0    1.67    1.02
  -2  -5   0  762.12   26.25
  -2   5   0  757.50   26.20
  -2  -5   0  787.42   26.11
  -3  -5   0  737.43   24.34
  -3   5   0  693.51   24.36
  -3  -5   0  699.61   24.43
   3   5   0  722.65   24.24
  -4  -5   0 1130.77   38.88
  -4  -5   0 1149.67   38.90
  -4   5   0 1127.27   38.84
   4   5   0 1176.28   38.84
  -5   5   0    1.58    2.95
   5   5   0    1.06    2.39
  -5  -5   0   -0.59    2.50
  -5  -5   0   -1.21    3.08
  -5   5   0   -1.71    2.53
  -6   5   0  281.14   10.37
  -6  -5   0  269.23   10.27
  -6   5   0  285.31   10.11
  -6  -5   0  282.57   10.38
   6   5   0  258.59   10.15
  -7  -5   0    6.46    3.85
  -7  -5   0    6.57    3.71
   7  -5   0    8.45    2.65
   7   5   0    6.83    3.43
  -7   5   0    7.02    3.72
   8  -5   0   65.09    5.03
  -8   5   0   70.93    5.33
   8   5   0   61.76    5.02
  -8  -5   0   65.35    5.44
  -8  -5   0   63.35    5.29
   9  -5   0   26.20    6.53
   9   5   0   18.24    5.29
  -9  -5   0   36.51    5.96
  -9   5   0   19.80    5.66
  -9  -5   0    7.96    5.60
 -10   5   0  587.86   20.56
 -10  -5   0  562.30   20.67
 -10  -5   0  535.89   21.01
  10   5   0  528.89   20.50
   0   6   0 1484.98   50.24
   0  -6   0 1491.35   50.30
  -1  -6   0  417.87   14.91
   1   6   0  428.06   15.20
  -1   6   0  429.85   15.25
  -1  -6   0  473.56   15.38
  -2   6   0 1953.53   66.26
  -2  -6   0 1905.55   66.21
  -2  -6   0 2085.25   66.33
   2  -6   0 1920.18   66.21
  -3  -6   0  168.57    6.39
  -3   6   0  170.60    6.75
  -3  -6   0  173.76    6.89
   3   6   0  168.13    6.13
  -4   6   0  127.10    5.74
  -4  -6   0  135.14    5.36
   4   6   0  126.74    5.13
  -4  -6   0  133.32    5.86
  -5  -6   0  223.22    8.35
  -5   6   0  216.61    8.63
   5   6   0  215.93    8.17
  -5  -6   0  219.31    8.64
  -6  -6   0   33.66    3.65
  -6  -6   0   34.88    4.19
   6   6   0   34.44    3.45
  -7  -6   0 1710.19   58.31
   7   6   0 1701.30   58.28
  -7  -6   0 1690.89   58.41
  -7   6   0 1770.84   58.13
  -8  -6   0  212.34    9.08
  -8   6   0  202.88    8.72
   8  -6   0  208.36    8.25
  -8  -6   0  184.07    9.04
   8   6   0  196.30    8.60
  -9  -6   0   38.78    6.46
  -9  -6   0   41.54    6.53
   9   6   0   29.21    5.64
   9  -6   0   35.80    6.73
  -9   6   0   43.42    5.96
 -10  -6   0   -1.67    7.68
  10   6   0    2.46    6.83
 -10   6   0    4.68    7.08
 -10  -6   0    1.36    8.13
   0   7   0   -2.51    2.63
   0  -7   0    1.16    2.90
  -1   7   0  156.29    6.44
  -1  -7   0  162.03    6.65
   2  -7   0    2.98    2.82
  -2   7   0    2.29    2.88
  -2  -7   0    2.30    3.20
  -2  -7   0   -1.15    1.87
  -3   7   0    7.69    3.20
  -3  -7   0    7.87    3.29
  -3  -7   0    6.23    2.19
  -4   7   0  104.41    5.40
   4   7   0   99.23    4.23
  -4  -7   0   96.76    5.36
  -4  -7   0  104.35    4.64
   5   7   0  635.76   21.96
  -5  -7   0  680.08   22.46
  -5  -7   0  623.96   22.17
  -5   7   0  614.19   22.39
  -6  -7   0  119.37    6.02
   6   7   0  122.25    5.65
  -6  -7   0  135.58    6.40
  -7  -7   0  130.49    6.62
  -7  -7   0  118.71    6.98
   7   7   0  129.48    6.22
  -8  -7   0  281.72   12.08
  -8  -7   0  305.83   12.01
   8   7   0  292.56   11.58
  -9  -7   0  400.67   16.12
   9  -7   0  400.99   15.69
  -9  -7   0  402.57   16.07
   9   7   0  416.64   15.47
   0   8   0  187.42    7.43
   0  -8   0  182.89    7.69
   1  -8   0    3.17    3.44
  -1   8   0    2.92    3.24
  -1  -8   0    2.94    3.44
  -2   8   0  120.81    5.85
  -2  -8   0  125.25    5.94
   2  -8   0  121.88    5.71
  -3  -8   0  423.94   14.70
  -3  -8   0  408.61   15.19
  -3   8   0  423.68   15.18
  -4  -8   0   87.01    5.47
  -4   8   0   87.75    5.58
  -4  -8   0   92.04    4.51
  -5  -8   0   56.07    4.05
   5   8   0   57.22    3.47
  -5  -8   0   55.55    5.01
  -6  -8   0  815.55   28.50
  -6  -8   0  857.59   28.78
   6   8   0  791.57   28.17
  -7  -8   0   35.72    5.87
   7   8   0   35.99    4.27
  -7  -8   0   42.93    5.09
   8   8   0  118.57    6.64
  -8  -8   0  117.32    8.16
  -8  -8   0  125.39    7.66
  -9  -8   0  666.54   24.25
  -9  -8   0  643.07   24.21
   0  -9   0   -2.51    4.06
   1  -9   0   21.93    4.43
  -1  -9   0   21.37    4.39
  -2  -9   0 1680.69   55.48
  -2  -9   0 1631.48   55.86
   2  -9   0 1616.27   55.66
  -2   9   0 1639.20   55.71
  -3   9   0   25.22    4.43
  -3  -9   0   22.23    2.94
  -3  -9   0   18.89    4.48
  -4  -9   0  945.91   33.30
  -4  -9   0  975.65   32.93
  -5  -9   0  100.94    5.55
  -5  -9   0  107.88    6.67
  -6  -9   0  649.00   22.21
  -6  -9   0  603.60   22.58
   7   9   0   47.66    4.70
  -7  -9   0   54.30    6.80
  -7  -9   0   48.11    5.78
  -8  -9   0  768.88   27.54
  -8  -9   0  755.16   27.29
   0 -10   0 6141.73  206.14
  -1 -10   0  136.88    7.34
  -1 -10   0  140.37    5.55
   1 -10   0  134.97    7.58
  -2 -10   0  590.03   20.34
  -2 -10   0  521.76   19.42
   2 -10   0  569.71   20.05
  -3 -10   0  341.21   12.25
  -3 -10   0  334.51   13.32
  -4 -10   0  169.14    8.66
  -4 -10   0  176.58    7.40
  -5 -10   0    1.59    5.82
  -5 -10   0   -1.54    4.05
  -6 -10   0 1408.78   48.37
  -6 -10   0 1414.96   48.67
  -8 -10   0    2.44    7.31
   0 -11   0    4.11    6.33
  -1 -11   0   -1.42    6.03
  -1 -11   0    1.22    2.85
   1 -11   0    3.26    6.31
  -2 -11   0   24.43    6.33
  -2 -11   0   35.02    3.58
  -3 -11   0   48.58    6.65
  -3 -11   0   46.39    4.18
  -4 -11   0 1035.05   34.46
  -4 -11   0  965.18   35.12
  -5 -11   0  361.32   13.80
  -5 -11   0  369.44   15.16
  -6 -11   0   11.67    5.74
  -6 -11   0   14.14    7.74
  -7 -11   0   87.85    7.70
  -7 -11   0   83.61    9.73
   0 -12   0 1823.93   62.62
   1 -12   0    5.96    7.71
  -1 -12   0    0.39    7.60
  -1 -12   0   -2.44    3.46
  -2 -12   0  496.19   18.63
  -2 -12   0  560.81   20.50
  -3 -12   0    1.72    8.08
  -3 -12   0   -0.25    4.33
  -4 -12   0  137.30    9.92
  -4 -12   0  142.25    7.24
  -5 -12   0   56.75    6.13
  -5 -12   0   60.04    9.23
  -6 -12   0  907.17   33.03
   0 -13   0   10.96    9.41
  -1 -13   0   18.89    9.57
  -1 -13   0   16.67    4.23
   1 -13   0   18.17    9.91
  -2 -13   0  938.49   31.46
  -2 -13   0  883.06   33.37
  -3 -13   0   24.49    9.87
  -3 -13   0   31.59    5.26
  -4 -13   0  583.92   23.38
  -4 -13   0  590.68   21.24
   0 -14   0  479.69   21.45
  -1 -14   0   16.58   11.96
  -1 -14   0   11.47    5.14
   1 -14   0   10.20   12.66
  -2 -14   0  449.22   20.55
   0   0  -1    0.39    0.32
   0   0   1   -0.31    0.23
   0   0  -1   -0.01    0.22
   0   0   1   -0.18    0.26
   2   0  -1 2746.08   97.71
  -2   0  -1 3089.90   97.80
  -2   0   1 2922.61   98.00
   2   0   1 2703.03   97.32
  -2   0   1 2954.90   98.05
  -3   0   1 1024.68   33.80
  -3   0   1 1011.62   33.78
  -3   0  -1  998.74   33.74
   3   0  -1  974.81   33.78
   3   0   1  986.61   33.76
  -4   0  -1  103.41    3.82
   4   0   1  106.62    4.00
  -4   0   1  103.68    3.83
   4   0  -1   97.82    4.02
  -4   0   1   99.34    4.04
  -5   0  -1   77.96    3.19
  -5   0   1   80.17    3.14
   5   0   1   78.58    3.57
   5   0  -1   73.32    3.60
  -5   0   1   79.00    3.55
   6   0  -1    2.15    2.67
  -6   0   1    2.15    1.72
  -6   0  -1   -1.73    1.92
  -6   0   1    1.49    2.53
   6   0   1   -1.16    2.57
   7   0  -1  997.59   35.37
  -7   0  -1 1083.23   35.07
  -7   0   1 1008.10   35.15
   7   0   1 1043.59   35.38
   8   0   1 1062.55   35.82
   8   0  -1 1059.40   35.84
  -8   0   1 1004.77   35.50
  -8   0  -1 1028.54   35.31
   9   0  -1   19.18    5.72
  -9   0   1   24.22    4.85
   9   0   1   22.49    5.55
 -10   0   1   40.50    6.26
  10   0   1   31.66    7.21
  10   0  -1   40.26    7.33
 -11   0   1  218.65   11.16
  -1  -1  -1 5776.67  196.17
  -2  -1   1 4468.79  150.96
  -3   1   1 1225.69   42.79
   3   1   1 1311.70   42.84
   4   1   1 1183.95   39.01
  -4   1  -1 1181.01   38.94
  -4  -1   1 1153.00   38.96
   4  -1   1 1124.50   38.92
   4   1  -1 1137.48   39.01
   4  -1  -1 1212.79   38.97
  -4  -1   1 1076.87   38.90
   5   1   1   56.21    3.17
   5   1  -1   61.85    3.24
   5  -1  -1   62.17    3.00
  -5  -1   1   53.70    3.08
   5  -1   1   59.47    2.93
  -5  -1  -1   61.09    2.81
  -5   1   1   60.42    3.06
  -5   1  -1   59.24    2.47
  -5  -1   1   61.02    2.92
   6   1   1  387.59   14.28
  -6  -1   1  393.61   14.23
  -6   1   1  389.17   14.15
   6  -1  -1  415.30   14.28
   6   1  -1  423.62   14.38
  -6  -1   1  405.22   14.09
  -6  -1  -1  408.77   14.08
   6  -1   1  415.63   14.24
  -7  -1  -1  920.26   30.35
   7  -1  -1  874.34   30.58
  -7   1   1  885.27   30.36
   7  -1   1  904.59   30.56
  -7  -1   1  866.21   30.40
   7   1   1  881.81   30.59
   7   1  -1  880.70   30.61
  -7  -1   1  900.74   30.32
   8  -1   1  161.32    7.71
   8  -1  -1  170.05    7.84
  -8  -1  -1  174.99    7.04
  -8  -1   1  173.25    6.93
   8   1   1  177.71    7.71
  -8   1   1  173.93    7.51
   8   1  -1  174.71    7.70
  -8  -1   1  167.01    7.40
   9   1   1  125.86    7.46
  -9  -1  -1  135.36    6.49
   9  -1  -1  140.70    7.68
   9   1  -1  128.65    7.76
   9  -1   1  127.72    7.82
  -9  -1   1  128.68    6.95
  -9  -1   1  135.80    6.23
  -9   1   1  132.42    6.94
 -10  -1  -1   16.69    4.96
 -10   1   1   23.19    6.18
  10  -1   1   28.00    7.53
  10   1  -1   16.51    7.34
 -10  -1   1   20.32    5.97
  10   1   1   23.93    7.21
  10  -1  -1   22.22    7.50
 -11  -1   1   36.55    7.86
 -11   1   1   37.21    7.71
   0   2  -1 6101.06  206.66
   1   2  -1 3008.43  100.35
  -1  -2   1 2887.26   99.96
  -1  -2   1 2870.39  100.01
   1   2   1 2808.19  100.46
   1   2  -1 3133.88  100.46
  -1  -2  -1 3019.54  100.38
   2  -2  -1 5783.63  196.06
  -2  -2   1 5667.92  195.70
   2   2  -1 5858.24  195.42
  -2  -2   1 5906.74  195.45
  -2   2   1 5767.66  195.41
   3   2   1  857.79   28.77
   3  -2   1  868.94   28.74
  -3  -2   1  842.01   28.74
  -3  -2  -1  858.21   28.74
  -3  -2   1  847.22   28.76
   3   2  -1  816.45   28.75
   4   2  -1 3229.95  108.60
   4   2   1 3291.17  109.71
  -4   2   1 3091.23  108.38
  -4  -2   1 3187.64  108.56
  -4  -2  -1 3270.15  109.79
   4  -2  -1 3332.71  109.38
   4  -2   1 3201.90  109.29
   5   2   1  205.53    7.57
   5  -2   1  210.85    7.28
  -5  -2  -1  203.69    7.43
   5  -2  -1  204.62    7.31
   5   2  -1  202.88    7.60
  -5  -2   1  200.81    7.57
  -5   2   1  195.67    7.41
   6  -2  -1  386.76   13.31
  -6   2   1  368.15   13.30
   6   2   1  372.13   13.44
   6   2  -1  387.50   13.52
  -6  -2  -1  375.13   13.28
   6  -2   1  388.88   13.27
  -6  -2   1  368.61   13.29
  -6  -2   1  371.19   13.38
  -7  -2   1  223.03    8.58
  -7   2   1  217.26    8.68
   7   2   1  235.70    8.93
  -7  -2  -1  217.78    8.51
   7   2  -1  231.66    8.94
  -7  -2   1  210.23    8.84
   7  -2  -1  241.01    8.78
   7  -2   1  233.29    8.74
  -8  -2   1  423.58   15.14
  -8   2   1  417.43   15.16
   8   2   1  422.70   15.46
   8   2  -1  435.78   15.54
  -8  -2  -1  388.40   15.02
   8  -2   1  438.02   15.46
  -8  -2   1  410.96   15.27
   8  -2  -1  429.92   15.52
  -9  -2   1  415.97   14.83
   9   2   1  396.71   15.23
  -9   2   1  401.49   14.94
  -9  -2   1  403.47   15.01
  -9  -2  -1  387.25   14.76
   9  -2   1  397.45   15.41
   9  -2  -1  420.13   15.50
   9   2  -1  395.92   15.34
 -10  -2  -1    7.91    6.02
 -10  -2   1   10.15    6.07
  10   2   1    7.15    6.71
  10  -2  -1   11.10    8.16
  10   2  -1    8.44    6.65
 -10   2   1   16.28    6.00
  10  -2   1    7.06    8.04
 -10  -2   1    8.86    5.55
 -11  -2   1  240.99   11.70
 -11  -2  -1  241.83   12.11
  -1   3  -1 2016.97   70.08
  -1  -3  -1 1999.34   69.75
  -1  -3   1 2079.03   69.23
   1   3  -1 1988.08   69.70
  -1  -3   1 2133.59   70.60
   1   3  -1 2095.14   70.29
   1  -3  -1 2051.24   69.01
  -2  -3   1  654.16   22.36
  -2  -3  -1  691.12   22.36
   2  -3  -1  655.69   22.35
   2   3  -1  630.12   22.34
   2   3   1  658.85   22.33
  -2  -3   1  670.62   22.42
   2  -3  -1  654.35   22.33
   2   3  -1  650.91   22.34
   3   3   1 1280.73   44.79
  -3  -3   1 1270.51   44.78
   3   3  -1 1306.02   44.73
  -3  -3   1 1347.61   44.84
  -3   3   1 1431.47   44.77
  -4  -3   1 1245.28   40.40
   4   3   1 1168.02   40.35
  -4  -3  -1 1204.73   40.36
   4   3  -1 1187.98   40.38
  -4  -3   1 1185.43   40.34
  -4   3   1 1162.66   40.25
  -5   3   1   19.96    2.55
   5   3  -1   22.07    2.49
  -5  -3   1   21.85    2.44
   5   3   1   21.82    2.58
   5  -3   1   23.45    1.72
  -5  -3  -1   20.98    2.32
  -5  -3   1   21.45    2.75
  -6  -3   1   22.04    3.23
  -6   3   1   17.14    2.98
   6  -3  -1   24.76    2.42
  -6  -3  -1   21.23    2.72
  -6  -3   1   24.35    2.90
   6   3  -1   20.72    2.96
   6   3   1   22.55    3.15
   6  -3   1   21.60    2.24
  -7   3   1  321.88   11.95
  -7  -3   1  333.84   12.02
   7   3   1  323.05   12.17
  -7  -3   1  316.77   12.05
   7   3  -1  330.81   12.13
   7  -3  -1  333.73   11.96
   7  -3   1  333.90   11.86
  -8  -3   1  148.69    6.95
  -8   3   1  152.22    7.01
   8   3   1  156.04    7.36
   8   3  -1  151.08    7.17
   8  -3   1  156.22    7.27
  -8  -3  -1  154.24    6.94
   8  -3  -1  158.37    7.27
  -8  -3   1  156.87    7.28
  -9  -3   1  101.98    6.67
  -9   3   1  104.68    6.62
   9  -3  -1  108.71    7.43
  -9  -3  -1  101.21    6.33
  -9  -3   1  107.41    6.64
   9   3  -1  101.53    6.76
   9   3   1  106.59    6.66
   9  -3   1  102.55    7.40
 -10  -3   1  891.12   30.70
  10  -3  -1  885.10   31.55
 -10  -3  -1  866.52   30.70
 -10  -3   1  847.66   30.64
  10   3  -1  876.34   30.95
 -10  -3  -1  847.79   30.38
 -10   3   1  926.30   30.68
  10   3   1  870.08   30.94
  10  -3   1  831.06   31.35
   0  -4   1 1662.28   56.99
   0  -4  -1 1702.31   56.97
   0   4  -1 1712.39   57.00
   1  -4  -1 2589.87   85.94
  -1  -4   1 2574.15   85.95
  -1   4  -1 2509.56   85.95
   2   4  -1 2043.03   67.62
  -2  -4  -1 1976.23   67.69
  -2  -4   1 2037.44   67.72
   2  -4  -1 2042.76   67.67
  -2   4  -1 1936.97   67.67
   2   4  -1 2025.44   67.73
   2   4   1 2034.86   67.81
  -2  -4  -1 1987.69   67.58
  -3  -4  -1  517.19   16.34
   3   4   1  453.79   16.27
   3   4  -1  467.00   16.30
  -3  -4   1  469.10   16.47
   3   4  -1  459.70   16.29
  -3  -4   1  470.57   16.36
  -3  -4  -1  489.53   16.35
  -4  -4  -1 2071.15   71.83
  -4  -4  -1 2110.48   71.65
  -4  -4   1 2169.44   71.80
  -4  -4   1 2151.72   71.87
   4   4  -1 2135.80   71.85
   4   4   1 2153.22   71.82
  -5  -4  -1  859.18   28.43
   5   4   1  840.65   28.42
   5   4  -1  818.40   28.43
  -5  -4   1  829.09   28.43
  -5  -4  -1  862.19   28.30
  -5  -4   1  805.45   28.45
  -5   4   1  806.14   28.32
   6   4   1  192.19    7.40
   6   4  -1  180.49    7.33
   6  -4   1  189.37    6.85
  -6   4   1  180.95    7.37
  -6  -4  -1  188.38    7.30
  -6  -4   1  194.32    7.62
  -6  -4  -1  176.82    7.25
  -6  -4   1  190.31    7.39
   7   4  -1   32.01    3.76
  -7  -4   1   31.21    3.75
   7  -4   1   35.18    3.16
  -7   4   1   33.79    3.87
  -7  -4   1   29.67    4.14
   7   4   1   38.50    3.95
  -7  -4  -1   34.84    3.82
   7  -4  -1   39.34    3.37
  -7  -4  -1   32.55    3.68
   8  -4  -1   60.38    5.23
   8   4   1   58.20    4.99
  -8   4   1   51.59    4.88
   8  -4   1   60.77    4.84
  -8  -4  -1   48.28    4.57
  -8  -4   1   57.06    5.37
  -8  -4   1   57.74    4.92
  -8  -4  -1   53.22    4.72
   8   4  -1   52.31    4.88
  -9  -4   1  490.63   18.45
   9  -4   1  523.35   18.80
  -9  -4  -1  480.43   18.09
   9   4   1  506.92   18.38
  -9  -4   1  498.76   18.43
   9   4  -1  498.55   18.44
  -9   4   1  491.71   18.21
  -9  -4  -1  509.00   18.41
   9  -4  -1  507.80   18.90
  10   4   1   62.87    6.94
 -10  -4  -1   60.09    7.29
  10  -4  -1   58.85    9.48
 -10  -4   1   59.55    7.91
 -10  -4   1   61.59    6.98
 -10  -4  -1   61.13    6.67
  10  -4   1   52.75    9.68
  10   4  -1   62.16    7.16
 -10   4   1   66.14    6.89
   0   5  -1   46.84    2.70
   0  -5  -1   43.93    2.80
   0  -5   1   46.57    2.83
  -1  -5   1  285.48   10.89
   1  -5   1  290.03   10.70
  -1   5  -1  313.27   10.86
   1  -5  -1  296.61   10.82
  -1  -5  -1  319.21   10.89
   1   5  -1  337.99   10.91
  -2  -5  -1 2431.73   81.20
  -2  -5   1 2359.87   81.20
   2   5  -1 2403.06   81.78
  -2  -5  -1 2433.43   81.11
  -2  -5   1 2483.12   81.19
  -2   5  -1 2351.18   81.12
   2  -5  -1 2415.36   81.13
   2   5  -1 2427.05   81.11
  -3  -5  -1  409.78   14.12
   3   5  -1  410.88   13.99
   3   5   1  372.11   13.84
  -3  -5   1  405.36   14.23
   3   5  -1  402.65   13.90
  -3  -5   1  413.95   14.02
  -3   5  -1  390.31   14.00
  -3  -5  -1  421.33   14.00
  -4  -5  -1  479.14   16.48
  -4  -5   1  471.84   16.51
   4   5   1  478.24   16.39
  -4  -5  -1  490.50   16.56
  -4  -5   1  467.16   16.68
   4   5  -1  463.16   16.41
   5   5   1 1130.64   37.41
  -5  -5  -1 1069.07   37.44
  -5  -5  -1 1091.32   37.36
   5   5  -1 1097.00   37.43
  -5  -5   1 1110.01   37.51
  -5  -5   1 1105.27   37.52
  -6  -5  -1   50.08    4.00
  -6  -5   1   59.30    4.43
   6   5  -1   53.55    3.81
   6   5   1   50.05    3.66
  -6   5   1   54.93    3.89
  -6  -5  -1   59.07    3.88
  -6  -5   1   52.30    3.84
  -7  -5  -1   60.09    4.51
  -7  -5  -1   72.16    4.74
   7  -5   1   64.65    3.68
  -7  -5   1   66.53    4.73
  -7   5   1   66.91    4.62
   7   5  -1   59.24    4.50
   7   5   1   67.65    4.42
  -7  -5   1   58.15    5.00
   8  -5  -1  109.04    5.94
  -8  -5   1   98.22    6.56
  -8  -5   1  100.71    6.30
   8   5   1  105.62    5.97
  -8  -5  -1  107.90    6.17
   8   5  -1  105.72    6.07
   8  -5   1  106.08    5.77
  -8   5   1  110.72    6.14
  -8  -5  -1  106.35    6.19
   9  -5  -1   70.39    7.55
   9  -5   1   61.07    6.77
  -9  -5  -1   61.42    6.12
  -9  -5   1   58.11    6.55
   9   5   1   55.23    5.93
   9   5  -1   65.65    6.01
  -9  -5   1   65.51    6.70
  -9  -5  -1   57.22    5.91
  -9   5   1   69.93    6.08
 -10  -5  -1  143.27    8.77
  10   5   1  144.82    8.66
 -10   5   1  152.96    8.76
 -10  -5   1  148.31    9.70
 -10  -5   1  139.00    9.13
  10   5  -1  156.96    8.90
 -10  -5  -1  130.02    9.55
   0  -6  -1 4249.94  142.31
   0   6  -1 4295.55  144.22
   0  -6   1 4183.92  144.33
  -1  -6  -1 1780.12   58.59
  -1   6  -1 1722.07   58.58
   1  -6   1 1773.18   58.54
   1  -6  -1 1729.28   58.57
  -1  -6   1 1700.59   58.48
   1   6  -1 1622.98   58.52
  -1  -6   1 1824.16   58.64
  -2   6  -1  265.88   10.25
   2  -6  -1  279.38   10.24
  -2  -6  -1  270.77    9.91
  -2  -6   1  280.84    9.97
   2   6  -1  295.23   10.24
  -2  -6  -1  296.18   10.32
  -2  -6   1  295.57   10.43
  -3  -6  -1  223.21    8.20
   3   6  -1  220.46    8.01
  -3  -6   1  224.29    8.23
  -3   6  -1  233.20    8.51
  -3  -6   1  221.38    8.66
   3   6  -1  235.38    8.33
  -3  -6  -1  225.48    8.53
  -4  -6  -1  277.56    9.88
   4   6  -1  283.50    9.74
  -4   6  -1  272.61   10.08
  -4  -6   1  272.83    9.91
  -4  -6  -1  258.49   10.11
  -4  -6   1  269.01   10.25
   4   6   1  274.38    9.67
   5   6   1  819.57   27.85
  -5   6  -1  808.37   27.99
  -5  -6   1  844.65   28.00
  -5  -6   1  789.09   28.11
  -5  -6  -1  817.56   27.95
   5   6  -1  807.94   27.87
  -6   6  -1 1067.95   35.44
  -6  -6  -1 1081.30   35.70
   6   6   1 1039.24   35.58
  -6  -6  -1 1072.17   35.73
  -6   6  -1 1015.90   35.66
  -6  -6   1 1029.62   35.82
   6   6  -1  948.64   35.58
  -6  -6   1 1087.92   35.77
   7   6   1   65.66    4.51
  -7  -6  -1   57.44    5.08
  -7  -6   1   62.45    5.36
  -7  -6   1   58.54    4.92
   7   6  -1   57.57    4.60
  -7  -6  -1   60.59    4.67
  -8  -6   1  172.81    8.26
  -8  -6   1  164.99    8.46
  -8  -6  -1  180.01    8.02
   8   6  -1  170.24    7.76
   8   6   1  160.88    7.61
   8  -6   1  175.47    7.41
  -8  -6  -1  149.65    8.03
  -9   6   1  139.43    8.07
  -9  -6  -1  137.34    8.24
   9  -6  -1  150.07    8.75
  -9  -6   1  143.30    8.50
   9   6  -1  133.57    7.64
   9  -6   1  138.80    8.46
  -9  -6  -1  136.44    7.94
   9   6   1  123.55    7.48
  10   6   1   39.22    7.03
 -10   6   1   37.35    7.54
 -10  -6  -1   32.54    8.38
 -10  -6   1   47.08    8.84
 -10  -6  -1   40.67    7.79
   0  -7   1  152.68    6.27
   0  -7  -1  150.98    6.30
   0   7  -1  135.30    6.07
  -1  -7  -1   86.29    4.72
  -1   7  -1   88.39    4.48
  -1  -7   1   86.55    3.49
   1  -7   1   87.05    4.31
  -1  -7   1   91.78    4.71
   1  -7  -1   89.95    4.65
   1   7  -1   80.52    4.31
  -2  -7   1  441.09   14.45
  -2  -7  -1  420.59   14.86
   2   7  -1  420.93   14.70
  -2   7  -1  400.84   14.80
  -2  -7   1  396.72   14.89
   2  -7  -1  415.33   14.76
  -3  -7   1   28.66    3.73
  -3   7  -1   30.33    3.66
  -3  -7   1   30.20    2.68
  -3  -7  -1   34.59    3.68
  -3  -7  -1   29.61    2.54
   3   7  -1   30.57    3.02
  -4  -7  -1  342.84   12.15
  -4  -7   1  327.48   11.78
  -4   7  -1  344.26   12.18
   4   7   1  315.36   11.43
   4   7  -1  305.10   11.47
  -4  -7   1  337.56   12.23
  -4  -7  -1  317.99   11.72
   5   7  -1  361.54   12.92
  -5  -7  -1  359.84   13.11
  -5  -7   1  363.27   13.17
  -5   7  -1  356.63   13.52
  -5  -7   1  382.36   13.62
  -5  -7  -1  376.32   13.44
   5   7   1  350.77   12.85
  -6  -7  -1  376.43   13.34
  -6  -7   1  349.98   13.07
  -6  -7   1  337.17   13.37
  -6   7  -1  356.42   13.47
   6   7   1  342.51   12.76
  -6  -7  -1  363.40   13.02
   6   7  -1  352.12   12.79
  -7   7  -1   90.09    7.04
   7   7  -1   93.27    5.34
   7   7   1   97.13    5.44
  -7  -7  -1   94.06    5.85
  -7  -7   1  102.16    5.90
  -7  -7   1  100.68    6.61
  -7  -7  -1   98.33    6.19
  -8  -7  -1  141.55    8.03
  -8  -7   1  143.41    8.55
   8   7   1  175.61    7.45
  -8  -7   1  157.20    8.18
  -8  -7  -1  153.34    7.90
   8  -7   1  151.33    7.01
   8   7  -1  133.63    7.33
  -9  -7   1   -0.40    7.10
  -9  -7   1   12.09    7.20
   9   7  -1   -5.06    5.97
  -9  -7  -1    5.03    6.64
   9   7   1    2.60    5.48
  -9  -7  -1   -2.81    6.64
   9  -7   1   -3.79    6.70
   9  -7  -1   -6.35    6.81
   0  -8   1  441.16   15.95
   0  -8  -1  431.25   15.98
   0   8  -1  463.26   15.89
  -1  -8  -1  417.70   14.63
  -1  -8   1  402.42   14.61
   1   8  -1  407.67   14.39
  -1  -8   1  382.10   13.85
   1  -8   1  407.32   14.39
   1  -8  -1  399.84   14.59
  -1   8  -1  395.42   14.48
   2   8  -1 1007.12   32.96
   2  -8  -1  952.25   33.05
  -2  -8  -1  959.56   32.71
  -2  -8  -1  926.77   33.10
  -2  -8   1  993.91   32.76
  -2  -8   1  963.20   33.17
  -2   8  -1  942.44   33.09
  -3  -8   1  984.57   34.24
  -3  -8  -1  997.57   33.85
  -3   8  -1  992.69   34.18
  -3  -8  -1  999.19   34.16
  -3  -8   1  996.86   33.88
  -4  -8  -1  627.04   23.08
  -4  -8   1  662.32   22.81
  -4  -8   1  666.75   23.24
  -4  -8  -1  652.07   22.75
  -4   8  -1  682.82   23.18
  -5  -8  -1  266.44   10.44
  -5  -8   1  256.59   10.57
   5   8  -1  271.79    9.52
  -5  -8   1  263.21    9.93
  -5  -8  -1  232.97    9.82
   5   8   1  255.42    9.41
  -5   8  -1  271.35   10.72
  -6  -8   1   71.61    5.10
  -6  -8   1   78.21    6.08
   6   8  -1   75.96    4.47
  -6   8  -1   72.57    6.56
   6   8   1   71.76    4.28
  -6  -8  -1   68.47    5.87
  -6  -8  -1   76.51    4.94
  -7  -8  -1  112.46    6.43
  -7   8  -1  108.85    8.41
   7   8   1  113.92    5.70
  -7  -8   1  104.46    7.41
  -7  -8  -1  107.55    7.04
   7   8  -1  105.29    5.71
  -7  -8   1  105.64    6.52
  -8  -8  -1  222.18    9.89
  -8  -8  -1  203.83    9.62
   8   8   1  206.78    8.91
  -8  -8   1  207.73   10.53
  -8  -8   1  196.92    9.84
   8   8  -1  194.88    8.86
  -9  -8  -1  609.91   24.56
  -9  -8   1  679.57   24.89
  -9  -8   1  704.89   24.92
  -9  -8  -1  692.73   24.77
   0  -9   1   30.17    4.46
   0   9  -1   26.64    3.93
   0  -9  -1   30.44    4.62
  -1  -9   1  540.11   19.78
  -1   9  -1  517.58   19.56
   1  -9   1  579.62   19.61
  -1  -9   1  566.87   18.97
   1   9  -1  554.83   19.47
  -1  -9  -1  554.53   19.73
   1  -9  -1  556.34   19.70
  -2   9  -1   36.15    4.44
  -2  -9   1   35.50    4.86
   2   9  -1   32.83    3.86
  -2  -9  -1   34.84    2.91
  -2  -9   1   45.42    2.97
  -2  -9  -1   32.91    4.77
   2  -9  -1   26.63    4.72
  -3   9  -1  332.63   12.82
  -3  -9  -1  333.00   12.87
  -3  -9   1  337.31   12.11
  -3  -9  -1  336.51   12.02
  -3  -9   1  336.29   13.02
  -4  -9  -1   57.40    5.39
  -4  -9   1   50.91    4.02
  -4  -9  -1   52.95    3.85
  -4   9  -1   49.68    5.50
  -4  -9   1   50.53    5.69
  -5  -9   1   15.19    5.65
  -5  -9  -1   14.06    3.85
  -5  -9  -1   14.44    5.11
  -5   9  -1   13.23    5.94
  -5  -9   1   18.04    4.12
  -6   9  -1  247.71   11.86
   6   9  -1  247.88    9.73
  -6  -9  -1  280.90   10.39
  -6  -9  -1  256.42   11.03
  -6  -9   1  266.51   11.21
  -6  -9   1  249.05   10.35
  -7  -9  -1  658.39   23.98
   7   9  -1  663.49   23.27
  -7  -9  -1  662.42   23.76
  -7  -9   1  677.31   23.85
  -7  -9   1  645.07   24.25
   7   9   1  691.92   23.23
  -8  -9  -1  169.14    9.46
  -8  -9  -1  188.72    9.85
   8   9  -1  164.46    8.24
  -8  -9   1  188.96   10.51
  -8  -9   1  175.20    9.61
   0  10  -1   83.92    5.44
   0 -10  -1   75.52    5.96
   1 -10  -1  377.82   14.20
  -1 -10  -1  363.59   14.11
  -1 -10   1  360.83   14.20
  -1 -10   1  363.42   12.92
  -1  10  -1  355.90   13.82
   1 -10   1  374.30   13.94
   1  10  -1  381.30   13.67
  -2 -10   1  387.16   14.48
  -2 -10   1  378.52   13.25
  -2 -10  -1  366.85   13.18
  -2 -10  -1  371.44   14.28
  -2  10  -1  363.97   14.06
   2 -10  -1  361.63   14.27
  -3 -10  -1  229.26    8.81
  -3  10  -1  227.33    9.97
  -3 -10   1  238.64    8.93
  -3 -10  -1  226.58   10.07
  -3 -10   1  228.79   10.32
  -4 -10   1   68.00    6.65
  -4 -10   1   61.54    4.58
  -4 -10  -1   68.75    6.26
  -4 -10  -1   67.17    4.58
  -4  10  -1   61.68    6.59
  -5 -10   1  178.30    9.34
  -5 -10  -1  165.74    7.67
  -5 -10   1  187.73    7.84
  -5  10  -1  166.57    9.67
  -5 -10  -1  167.86    8.81
  -6 -10  -1  190.77    8.63
  -6 -10   1  187.63   10.12
  -6  10  -1  191.12   10.94
  -6 -10  -1  203.51    9.54
  -6 -10   1  183.98    8.72
  -7 -10  -1  235.52   11.44
  -7 -10   1  239.97   12.01
  -8 -10   1  677.60   24.89
   0  11  -1   40.32    5.30
   0 -11  -1   52.33    6.49
   0 -11   1   60.83    6.56
  -1  11  -1  817.69   28.80
  -1 -11   1  870.20   29.26
  -1 -11  -1  818.32   28.04
  -1 -11  -1  776.33   29.08
  -1 -11   1  807.44   28.10
   1 -11   1  839.37   28.98
  -2 -11   1  403.60   13.88
  -2 -11   1  375.45   15.39
   2 -11  -1  385.03   15.40
  -2  11  -1  389.45   14.90
  -2 -11  -1  391.43   13.82
  -2 -11  -1  371.70   15.07
  -3 -11  -1   50.92    6.44
  -3 -11   1   58.41    7.37
  -3  11  -1   60.23    6.75
  -3 -11  -1   64.48    4.44
  -3 -11   1   61.04    4.51
  -4 -11  -1  292.04   12.63
  -4  11  -1  293.89   13.00
  -4 -11   1  295.22   11.49
  -4 -11  -1  305.56   11.51
  -4 -11   1  307.47   13.22
  -5 -11  -1  161.89    7.65
  -5 -11   1  157.14    7.78
  -5  11  -1  146.67   10.04
  -5 -11   1  161.94    9.87
  -5 -11  -1  161.31    9.13
  -6 -11   1   38.99    5.91
  -6 -11  -1   28.85    5.74
  -6 -11  -1   31.53    7.78
  -6 -11   1   30.73    8.27
  -7 -11   1  564.86   22.82
  -7 -11  -1  596.27   21.80
  -7 -11   1  610.69   21.98
   0 -12   1  450.06   17.81
   0 -12  -1  439.08   17.76
  -1 -12   1  298.29   13.41
   1 -12  -1  294.74   13.60
  -1 -12  -1  287.48   10.74
   1 -12   1  291.71   12.94
  -1 -12   1  294.59   10.82
  -1 -12  -1  284.02   13.05
  -2 -12   1  211.85    8.44
   2 -12  -1  201.64   11.33
  -2 -12  -1  200.43    8.32
  -2 -12   1  206.48   11.12
  -2 -12  -1  200.89   10.71
  -3 -12   1   13.71    8.00
  -3 -12   1   14.72    4.54
  -3 -12  -1   10.22    4.39
  -3 -12  -1   11.42    7.22
  -4 -12   1   68.25    5.70
  -4 -12   1   76.07    8.94
  -4 -12  -1   56.86    8.09
  -4 -12  -1   70.17    5.78
  -5 -12   1   82.53    6.83
  -5 -12   1   95.43    9.55
  -5 -12  -1   88.68    6.61
  -5 -12  -1   91.62    8.91
  -6 -12  -1  135.55    8.57
  -6 -12   1  145.43    8.57
  -6 -12  -1  132.92   10.62
  -6 -12   1  146.14   11.17
   0 -13   1  378.36   16.38
   0 -13  -1  331.95   16.36
  -1 -13   1  325.55   15.70
  -1 -13  -1  342.34   12.40
  -1 -13   1  338.79   12.49
  -1 -13  -1  309.92   15.41
   1 -13  -1  349.74   16.25
  -2 -13   1    3.66    9.25
   2 -13  -1   -0.60   10.20
  -2 -13  -1   -2.82    4.59
  -2 -13  -1    4.47    9.10
  -2 -13   1    4.27    4.93
  -3 -13   1   27.48    5.28
  -3 -13  -1   34.70    5.34
  -3 -13  -1   23.18    9.05
  -3 -13   1   15.56    9.55
  -4 -13  -1   94.32    6.93
  -4 -13   1   89.16   10.63
  -4 -13  -1   82.13   10.15
  -4 -13   1   94.21    6.93
   0 -14  -1    0.22   12.80
   0 -14   1   55.82   12.65
   1 -14  -1   46.31   13.21
  -1 -14  -1   41.97    5.42
  -1 -14   1   47.76    5.60
  -1 -14  -1   37.61   12.22
  -1 -14   1   47.08   12.86
  -2 -14  -1  312.93   17.26
  -2 -14   1  313.97   17.35
   0   0  -2 1790.89   61.10
  -3   0   2   34.99    1.87
   3   0   2   43.11    1.94
   3   0  -2   42.21    2.08
  -3   0  -2   44.26    1.86
  -3   0   2   40.35    2.25
   3   0  -2   37.51    2.03
   4   0   2   27.56    1.92
  -4   0   2   26.93    1.74
  -4   0  -2   28.90    1.75
  -4   0   2   29.49    2.38
   4   0  -2   27.83    2.07
  -5   0   2   74.09    3.53
  -5   0  -2   64.45    2.87
   5   0  -2   60.17    3.30
   5   0   2   57.78    3.15
  -5   0   2   59.85    2.79
  -6   0   2  128.79    5.63
   6   0  -2  128.89    5.57
  -6   0   2  125.73    4.90
   6   0   2  130.01    5.52
  -6   0  -2  136.60    5.10
  -7   0   2  313.83   11.14
   7   0  -2  309.00   11.79
   7   0   2  314.25   11.70
  -7   0   2  321.72   11.73
  -7   0  -2  329.36   11.29
   8   0   2  993.72   34.12
  -8   0   2  973.61   33.92
   8   0  -2  935.97   34.12
  -8   0  -2 1047.13   33.69
   9   0   2   10.17    5.56
  -9   0  -2   -0.20    3.48
  -9   0   2   -3.69    5.20
   9   0  -2    1.54    5.83
  10   0  -2   35.48    8.06
  10   0   2   33.38    7.17
 -10   0   2   38.12    6.33
 -11   0   2   28.21    7.93
   0  -1   2   22.72    1.09
   0   1   2   22.38    0.96
   0  -1  -2   22.08    1.06
   0  -1  -2   24.75    0.97
   0   1   2   21.85    1.01
   2   1  -2  817.21   28.09
  -2  -1   2  826.97   28.10
   2   1  -2  830.36   28.10
   2  -1  -2  831.43   28.09
  -2  -1   2  825.32   28.10
  -2  -1  -2  837.68   28.05
  -2   1   2  826.39   28.08
   2  -1  -2  833.08   28.22
   2  -1   2  838.29   28.05
   3  -1   2 1089.54   36.75
  -3  -1  -2 1174.14   36.78
   3   1  -2 1062.78   36.82
   3  -1  -2 1130.23   36.83
   3   1   2 1116.23   36.81
   3  -1  -2 1026.48   36.75
  -3   1  -2 1123.44   36.78
   3   1  -2 1053.60   36.76
  -3   1   2 1025.44   36.76
  -3  -1   2 1132.18   36.83
  -3  -1   2 1044.06   36.79
  -4  -1  -2  413.18   14.60
   4  -1   2  443.87   14.62
   4   1   2  433.55   14.72
  -4   1  -2  441.59   14.54
  -4  -1   2  426.31   14.67
   4   1  -2  418.27   14.74
   4  -1  -2  422.70   14.64
  -4  -1   2  418.12   14.78
  -4   1   2  417.50   14.76
  -5   1  -2  106.48    4.03
  -5   1   2  100.15    4.61
   5  -1  -2  107.88    4.42
  -5  -1   2  115.63    4.74
   5  -1   2  106.67    4.31
   5   1  -2  107.47    4.62
  -5  -1  -2  109.77    4.21
  -5  -1   2  105.18    4.33
   5   1   2   99.68    4.50
  -6  -1  -2  429.25   14.98
   6  -1  -2  427.77   15.20
  -6   1   2  416.23   15.19
   6   1   2  447.21   15.25
  -6  -1   2  437.42   15.02
  -6  -1   2  417.36   15.22
  -6   1  -2  453.27   14.83
   6   1  -2  434.47   15.28
   6  -1   2  421.26   15.12
  -7  -1  -2 1274.73   42.87
   7   1  -2 1238.40   43.13
   7   1   2 1277.75   43.08
  -7  -1   2 1222.88   42.95
  -7  -1   2 1320.94   42.89
  -7   1   2 1285.43   42.96
   7  -1  -2 1301.13   43.11
   7  -1   2 1187.89   43.00
   8  -1  -2  316.07   12.73
  -8   1   2  331.38   12.52
  -8  -1   2  331.32   12.58
  -8  -1  -2  346.90   12.20
   8   1   2  331.80   12.62
  -8  -1   2  339.34   12.02
   8   1  -2  339.63   12.80
   8  -1   2  330.01   12.68
  -9   1   2  371.23   14.51
   9  -1  -2  389.56   15.17
  -9  -1   2  387.22   13.97
   9  -1   2  402.22   14.98
   9   1  -2  362.36   15.00
  -9  -1   2  381.05   14.65
   9   1   2  381.70   14.85
  -9  -1  -2  416.49   14.25
  10  -1  -2   26.61    7.78
  10   1   2   17.12    6.98
 -10   1   2   15.09    6.36
  10   1  -2   20.41    7.26
 -10  -1   2   21.55    6.45
  10  -1   2   20.81    7.58
 -10  -1  -2   22.79    5.11
 -11   1   2   96.14    8.96
 -11  -1   2  100.38    9.12
   0   2  -2  176.04    6.21
   0  -2   2  177.75    6.13
   2  -2  -2 6260.33  219.40
  -2  -2   2 6711.77  219.60
   2   2   2 6718.06  219.71
   2   2  -2 6209.14  218.72
  -2  -2   2 6654.54  219.52
   3   2  -2 5473.11  180.89
   3   2  -2 5485.75  180.79
  -3  -2  -2 5152.41  180.28
   3  -2  -2 5098.36  180.09
  -3  -2   2 5599.47  180.33
  -3  -2   2 5373.29  180.44
   3  -2   2 5188.11  180.70
   3   2   2 5446.46  180.44
  -4   2   2 1471.63   51.31
   4   2  -2 1529.35   51.44
  -4  -2  -2 1527.08   51.36
   4  -2  -2 1627.83   52.19
   4   2   2 1511.42   51.39
  -4  -2   2 1505.95   51.40
   4  -2   2 1492.68   51.29
  -4  -2   2 1512.38   51.38
   5  -2  -2  839.27   27.25
  -5   2   2  784.33   27.34
  -5  -2   2  761.08   27.38
   5  -2   2  833.87   27.24
  -5  -2  -2  790.48   27.29
  -5  -2   2  840.73   27.36
   5   2   2  789.23   27.37
   5   2  -2  770.27   27.40
   6   2   2  349.67   12.95
  -6   2   2  353.25   12.96
  -6  -2   2  368.81   12.85
   6  -2  -2  368.19   12.84
   6  -2   2  358.73   12.76
   6   2  -2  367.34   13.02
  -6  -2   2  369.01   13.05
   7   2   2  330.02   12.14
  -7   2   2  317.60   12.08
   7  -2  -2  344.26   12.12
  -7  -2   2  313.41   12.14
   7   2  -2  321.09   12.16
  -7  -2   2  328.47   11.93
  -7  -2  -2  346.04   11.85
   7  -2   2  326.48   11.94
   8   2  -2  767.14   27.79
   8  -2   2  810.29   27.74
  -8  -2  -2  812.59   27.49
  -8  -2   2  808.98   27.51
  -8  -2   2  788.61   27.65
   8   2   2  771.33   27.74
   8  -2  -2  805.83   27.80
  -8   2   2  803.41   27.60
   9  -2   2   71.52    6.70
  -9  -2   2   69.78    5.44
  -9   2   2   75.28    6.03
   9  -2  -2   66.21    6.69
  -9  -2  -2   70.87    5.53
  -9  -2   2   73.35    5.87
   9   2  -2   66.99    6.21
   9   2   2   66.28    6.23
  10  -2  -2   34.96    8.36
 -10  -2   2   37.34    5.84
  10  -2   2   37.63    7.96
 -10  -2   2   35.14    6.78
 -10  -2  -2   47.54    6.62
 -10   2   2   33.89    6.76
  10   2   2   34.44    6.93
  10   2  -2   38.00    7.11
   0  -3   2 2533.29   86.07
   0   3  -2 2526.67   86.04
  -1  -3  -2 1894.88   63.34
  -1  -3   2 1911.20   62.80
   1   3  -2 1902.17   64.55
   1   3  -2 1776.44   62.87
  -1  -3   2 1843.45   62.86
  -2  -3   2  266.30    9.62
  -2  -3   2  279.64    9.50
   2   3  -2  282.87    9.61
  -2  -3  -2  260.35    9.41
   2   3   2  269.90    9.40
   2   3  -2  272.44    9.45
   3   3  -2 1677.32   56.53
  -3  -3  -2 1585.87   56.47
  -3  -3   2 1676.99   56.54
   3  -3  -2 1648.06   56.42
   3   3  -2 1711.86   56.46
  -3  -3   2 1639.87   56.50
   3   3   2 1788.99   56.53
   3  -3  -2 1679.89   56.44
   4   3  -2  326.74   11.53
  -4  -3   2  327.25   11.69
   4  -3   2  327.21   11.26
  -4  -3   2  324.15   11.52
   4   3  -2  332.16   11.42
   4   3   2  333.41   11.50
  -4  -3  -2  322.50   11.46
  -4   3   2  325.91   11.55
  -5  -3   2 1198.83   41.12
   5   3   2 1221.83   41.10
  -5  -3  -2 1230.72   41.06
  -5  -3   2 1203.72   41.09
   5  -3   2 1208.70   40.92
   5   3  -2 1203.28   41.13
   6   3   2  563.75   19.46
  -6  -3  -2  558.88   19.33
  -6  -3   2  549.17   19.51
  -6   3   2  549.72   19.41
   6  -3   2  565.02   19.22
   6   3  -2  561.63   19.50
  -7  -3   2  915.32   31.74
  -7  -3  -2  953.81   31.71
  -7   3   2  921.74   31.70
   7  -3   2  905.63   31.60
   8  -3   2  186.74    8.06
   8   3   2  184.50    8.08
  -8   3   2  193.69    8.15
   8   3  -2  187.59    8.19
  -8  -3  -2  185.10    7.72
   8  -3  -2  187.80    8.36
  -8  -3   2  186.20    8.13
  -8  -3   2  183.41    8.24
  -9   3   2  277.92   10.96
  -9  -3  -2  254.30   10.69
   9  -3  -2  274.04   11.50
  -9  -3   2  266.26   10.86
  -9  -3   2  261.67   10.99
   9  -3   2  264.23   11.43
   9   3  -2  263.01   11.06
   9   3   2  249.09   11.06
 -10  -3   2  217.66   10.58
 -10  -3  -2  224.26   10.49
  10   3  -2  202.33   10.53
 -10   3   2  220.34   10.30
  10  -3   2  227.55   11.93
  10  -3  -2  204.02   12.23
  10   3   2  211.18   10.69
 -10  -3   2  210.60   10.35
   0  -4   2  933.57   31.30
   0   4  -2  915.72   31.34
  -1  -4   2  728.91   25.19
   1   4  -2  750.54   25.21
  -1  -4   2  746.01   25.09
  -1   4  -2  733.98   25.13
  -2  -4   2  478.19   16.53
   2   4  -2  487.25   16.66
   2   4  -2  483.96   16.47
  -2  -4  -2  484.69   16.48
   2   4   2  462.54   16.40
  -2  -4   2  489.75   16.70
   2  -4  -2  487.97   16.59
   3   4   2  976.47   34.01
   3  -4  -2 1003.25   34.05
   3  -4  -2 1002.39   34.02
  -3  -4  -2 1021.39   34.06
   3   4  -2 1026.56   34.10
  -3  -4   2  962.56   34.10
  -3  -4   2 1032.37   34.21
   3   4  -2 1019.35   34.08
  -4  -4   2  287.03   10.19
   4   4  -2  284.19    9.87
   4   4  -2  264.51    9.87
  -4  -4   2  263.12    9.93
  -4  -4  -2  281.27    9.89
   4   4   2  282.38    9.86
  -5  -4   2  871.66   30.05
   5   4  -2  880.75   29.96
   5  -4   2  879.25   29.70
  -5   4   2  857.08   29.89
  -5  -4   2  863.16   29.97
  -5  -4  -2  894.48   29.90
   5   4   2  886.84   29.92
  -6  -4  -2  617.36   21.01
   6   4  -2  616.62   21.08
   6   4   2  604.26   21.04
  -6  -4   2  619.16   21.08
   6  -4   2  590.92   20.74
  -6  -4   2  584.47   21.18
  -6   4   2  604.83   21.02
  -7   4   2  167.60    7.34
  -7  -4   2  174.92    7.42
  -7  -4  -2  166.48    7.16
  -7  -4   2  163.12    7.56
   7  -4  -2  184.85    7.10
   7   4  -2  163.66    7.35
   7  -4   2  177.79    6.93
   7   4   2  181.48    7.42
  -8  -4  -2  289.69   11.25
  -8  -4   2  300.26   11.61
   8   4  -2  281.87   11.39
  -8   4   2  301.48   11.38
   8  -4   2  294.46   11.31
   8  -4  -2  309.08   11.61
   8   4   2  283.06   11.43
  -8  -4   2  280.79   11.42
  -9  -4  -2  239.16   10.35
  -9   4   2  249.37   10.58
   9  -4   2  261.96   11.18
  -9  -4   2  257.26   11.01
   9  -4  -2  254.85   11.43
   9   4  -2  243.33   10.66
   9   4   2  256.26   10.72
  10   4  -2    4.51    6.60
 -10  -4   2   13.52    7.58
  10   4   2    4.45    6.61
 -10  -4   2    8.38    6.91
  10  -4   2   13.20    9.05
 -10   4   2   12.55    6.62
 -10  -4  -2    7.50    6.13
 -10  -4  -2    5.63    6.65
  10  -4  -2   -1.15    9.16
   0  -5  -2  584.01   20.43
   0   5  -2  609.35   20.51
   0  -5   2  596.14   20.41
  -1  -5   2  153.49    6.11
  -1  -5   2  159.39    5.67
   1   5  -2  164.06    6.14
   1  -5  -2  160.74    6.07
  -1   5  -2  149.22    6.01
   2  -5  -2 1012.14   33.84
  -2  -5   2 1010.43   33.77
   2   5  -2  981.05   33.67
  -2  -5   2 1008.73   33.93
  -2  -5  -2 1017.07   33.72
  -2   5  -2  944.49   33.75
   2   5  -2 1001.83   33.86
  -3  -5  -2  439.86   14.98
   3   5  -2  442.05   14.94
   3  -5  -2  433.53   15.09
  -3  -5   2  447.87   15.06
   3  -5  -2  412.65   14.98
  -3  -5   2  434.11   15.30
   3   5  -2  435.16   15.09
   3   5   2  420.13   14.85
   4   5  -2  203.89    7.68
   4   5   2  204.52    7.59
   4   5  -2  215.78    7.78
  -4  -5  -2  213.86    7.74
  -4  -5   2  207.29    7.81
  -4  -5   2  208.43    8.18
  -5  -5   2  254.46    9.90
  -5  -5  -2  257.64    9.41
   5   5   2  245.47    9.32
  -5  -5   2  266.59    9.52
  -5  -5  -2  250.88    9.45
   5   5  -2  267.41    9.48
  -6  -5   2 1290.00   43.55
   6   5  -2 1235.89   43.44
  -6  -5   2 1244.05   43.47
  -6  -5  -2 1246.20   43.19
  -6  -5  -2 1340.22   43.44
   6   5   2 1280.21   43.37
   6  -5   2 1295.29   43.18
  -7  -5   2   71.77    5.26
  -7  -5   2   68.75    4.98
   7  -5   2   71.68    4.01
   7   5   2   64.27    4.57
  -7  -5  -2   63.09    4.56
   7   5  -2   71.39    4.65
  -7  -5  -2   64.01    4.74
   8   5  -2  542.76   19.61
  -8   5   2  556.87   19.62
  -8  -5  -2  523.17   19.57
  -8  -5   2  530.40   19.78
   8  -5   2  551.68   19.41
   8   5   2  545.02   19.54
  -8  -5   2  549.35   19.78
  -8  -5  -2  546.11   19.41
   8  -5  -2  577.69   19.59
  -9   5   2    7.24    5.53
  -9  -5  -2    4.38    5.61
  -9  -5   2    2.61    6.03
   9   5   2    1.54    5.30
   9   5  -2    5.81    5.52
  -9  -5  -2    6.63    5.46
   9  -5   2    8.21    6.27
   9  -5  -2    0.92    6.77
  -9  -5   2   -0.69    6.23
  10   5  -2   19.66    7.04
 -10  -5  -2   10.41    7.10
 -10   5   2   16.73    6.97
 -10  -5   2   16.37    8.47
 -10  -5  -2   20.29    6.91
 -10  -5   2   14.62    7.49
  10   5   2   25.43    6.59
   0   6  -2   13.92    2.56
   0  -6  -2   15.21    2.74
   0  -6   2   16.35    2.45
   1  -6  -2  288.60   10.59
  -1  -6   2  282.69   10.13
  -1  -6  -2  284.92   10.49
  -1   6  -2  298.90   10.57
   1   6  -2  288.86   10.57
  -1  -6   2  305.11   10.63
  -2   6  -2 1399.99   47.75
   2  -6  -2 1400.85   47.76
  -2  -6   2 1408.76   47.85
  -2  -6  -2 1418.13   47.71
  -2  -6  -2 1388.79   47.63
  -2  -6   2 1452.67   47.70
  -3  -6   2 1101.68   36.83
  -3  -6  -2 1094.72   36.62
  -3  -6   2 1067.11   36.61
  -3   6  -2 1038.44   36.61
   3  -6  -2 1066.53   36.63
   3   6  -2 1098.64   36.65
   3   6  -2 1078.00   36.47
   3  -6  -2 1078.30   36.52
  -3  -6  -2 1080.12   36.56
   4   6  -2  407.42   14.88
   4   6  -2  442.65   15.07
  -4  -6  -2  458.05   15.13
   4   6   2  431.47   14.84
  -4  -6   2  422.28   15.41
  -4  -6  -2  406.72   14.97
  -4  -6   2  431.54   15.09
   5   6   2  381.79   13.60
  -5  -6  -2  372.52   13.73
  -5  -6  -2  400.34   13.87
  -5  -6   2  399.96   14.24
  -5  -6   2  394.36   13.85
   5   6  -2  369.99   13.67
  -6  -6  -2  401.22   14.69
  -6  -6   2  416.84   14.77
   6   6   2  419.58   14.49
   6   6  -2  407.50   14.58
  -6  -6   2  391.42   15.00
   7   6  -2  161.95    7.22
   7  -6   2  160.97    6.74
  -7  -6   2  166.63    7.53
   7   6   2  196.22    7.21
  -7  -6  -2  156.30    7.32
  -7  -6  -2  163.14    7.52
  -7  -6   2  151.89    7.91
   8   6   2  412.14   15.68
  -8  -6   2  431.01   16.15
   8  -6   2  424.00   15.57
  -8  -6  -2  425.72   15.93
  -8  -6  -2  427.39   15.89
  -8  -6   2  452.89   16.26
   8   6  -2  427.69   15.86
  -9  -6  -2  136.32    8.29
   9   6  -2  149.09    8.22
  -9  -6   2  159.82    9.13
   9  -6   2  151.24    8.76
   9  -6  -2  169.42    9.65
  -9  -6   2  162.45    8.88
  -9  -6  -2  148.35    8.31
   9   6   2  133.35    7.90
 -10  -6   2    2.62    8.99
 -10  -6  -2   -0.83    8.09
   0   7  -2  441.49   15.89
   0  -7   2  449.86   15.81
   0  -7  -2  456.34   15.93
  -1  -7   2  260.58   10.16
   1  -7  -2  279.15   10.21
   1   7  -2  291.98   10.17
  -1  -7   2  275.14    9.55
  -1  -7  -2  262.29   10.15
  -1   7  -2  262.57   10.11
  -2  -7   2  519.43   18.07
  -2   7  -2  527.89   18.40
   2  -7  -2  528.46   18.44
  -2  -7  -2  526.60   18.41
  -2  -7   2  519.29   18.49
  -3   7  -2  762.92   27.51
  -3  -7  -2  788.64   27.52
  -3  -7   2  836.95   27.74
   3   7  -2  806.08   27.47
  -3  -7   2  802.28   27.37
   3  -7  -2  782.62   27.49
  -3  -7  -2  818.70   27.31
   3  -7  -2  801.08   27.31
  -4  -7  -2  263.40    9.14
   4   7  -2  228.77    8.85
  -4  -7  -2  249.94    9.51
  -4  -7   2  240.76    9.14
  -4  -7   2  251.77    9.81
   4   7  -2  237.79    9.16
  -4   7  -2  244.87    9.48
  -5  -7   2  322.39   12.12
   5   7   2  349.25   11.79
  -5  -7  -2  330.62   12.04
  -5  -7   2  328.60   12.64
   5   7  -2  326.49   11.86
  -5   7  -2  329.16   12.35
  -6  -7   2  264.86   10.60
   6   7  -2  262.42   10.27
  -6  -7  -2  273.28   10.74
   6   7   2  279.79   10.26
  -6  -7  -2  289.51   10.51
  -6  -7   2  282.47   11.15
  -7  -7   2  258.73   11.41
  -7  -7  -2  291.88   10.87
  -7  -7   2  275.32   11.04
  -7  -7  -2  279.61   11.04
   7   7   2  269.39   10.47
   8  -7   2  149.27    7.28
  -8  -7   2  157.01    8.37
   8   7  -2  152.75    7.61
   8   7   2  154.19    7.32
  -8  -7  -2  152.28    7.99
  -8  -7  -2  151.53    8.19
  -8  -7   2  163.80    8.56
  -9  -7   2  630.36   23.29
  -9  -7  -2  628.71   23.05
  -9  -7   2  648.92   23.43
  -9  -7  -2  621.73   22.86
   9   7  -2  612.71   22.65
   9   7   2  633.40   22.54
   0  -8   2  100.32    5.05
   0   8  -2   88.17    4.95
   0  -8  -2   91.84    5.23
  -1  -8  -2 2041.14   70.78
   1   8  -2 2147.04   70.80
  -1  -8   2 2023.55   70.56
  -1   8  -2 2168.73   70.88
  -1  -8   2 2036.18   70.83
   1  -8  -2 2158.20   70.87
  -2  -8   2  305.29   10.37
  -2   8  -2  291.87   11.01
  -2  -8   2  303.69   11.16
   2   8  -2  268.85   10.78
   2  -8  -2  298.49   11.12
  -2  -8  -2  281.48   10.23
  -2  -8  -2  272.33   10.92
  -3   8  -2  471.37   16.84
  -3  -8   2  476.79   16.94
   3  -8  -2  472.21   16.80
  -3  -8  -2  469.04   16.29
   3   8  -2  453.18   16.60
  -3  -8  -2  455.82   16.74
  -3  -8   2  473.99   16.38
   4   8  -2   -0.02    3.36
  -4  -8  -2    2.08    2.98
  -4  -8   2    5.91    3.00
  -4  -8   2    5.19    4.36
  -4   8  -2    6.21    4.45
  -4  -8  -2    1.81    4.14
  -5  -8  -2  215.58    8.97
  -5  -8   2  207.15    9.34
  -5   8  -2  207.43    9.24
   5   8  -2  220.95    8.03
  -5  -8  -2  208.25    8.33
  -5  -8   2  207.00    8.51
  -6  -8  -2  159.80    7.61
  -6  -8   2  168.90    8.68
   6   8   2  179.62    7.13
  -6   8  -2  176.34    9.06
   6   8  -2  185.64    7.33
  -6  -8  -2  186.70    8.34
  -6  -8   2  184.15    7.84
  -7  -8  -2  398.38   14.76
  -7  -8  -2  370.15   14.44
  -7  -8   2  373.57   15.11
   7   8   2  385.65   14.03
  -7   8  -2  393.73   15.63
  -7  -8   2  382.47   14.64
   7   8  -2  394.28   14.18
  -8  -8   2  299.71   12.77
  -8   8  -2  295.06   14.32
  -8  -8   2  301.81   13.16
  -8  -8  -2  304.78   12.82
   8   8  -2  318.40   11.98
   8   8   2  308.10   11.95
  -8  -8  -2  311.52   12.56
  -9  -8  -2   41.64    7.62
  -9  -8   2   42.05    8.46
  -9  -8  -2   43.01    7.92
   0  -9  -2  598.36   20.48
   0   9  -2  560.16   20.29
   0  -9   2  561.35   20.30
  -1  -9   2  672.96   23.65
  -1  -9   2  663.78   22.93
   1  -9  -2  655.40   23.63
   1   9  -2  656.11   23.48
  -1   9  -2  678.36   23.55
  -1  -9  -2  695.26   23.65
  -2  -9   2  621.86   21.52
  -2  -9  -2  604.89   21.39
  -2  -9  -2  603.65   20.72
  -2   9  -2  597.74   21.41
  -2  -9   2  601.87   20.81
   2   9  -2  585.06   21.16
  -3   9  -2  121.60    6.77
   3  -9  -2  117.60    6.75
  -3  -9  -2  106.00    6.41
  -3  -9   2  120.40    6.71
   3   9  -2  120.60    5.93
  -3  -9   2  121.69    5.42
  -3  -9  -2  122.21    5.27
  -4  -9  -2   43.43    5.24
  -4   9  -2   37.91    5.82
  -4  -9   2   47.61    3.97
  -4  -9  -2   50.35    3.79
  -4  -9   2   47.37    5.54
  -5   9  -2    1.21    6.30
  -5  -9  -2    1.63    3.74
  -5  -9   2    4.88    3.91
  -5  -9   2    3.45    5.61
  -5  -9  -2    5.45    5.15
  -6  -9   2  153.51    7.65
  -6   9  -2  170.84    9.66
  -6  -9  -2  161.12    7.50
  -6  -9  -2  164.01    8.49
  -6  -9   2  158.40    8.69
   6   9  -2  161.87    6.92
  -7   9  -2  516.05   20.64
   7   9  -2  525.90   18.78
  -7  -9  -2  539.40   19.24
  -7  -9   2  512.20   19.90
  -7  -9  -2  546.49   19.64
  -7  -9   2  523.90   19.43
  -8   9  -2  257.96   15.00
  -8  -9   2  267.92   12.63
   0 -10  -2  150.46    7.87
   0  10  -2  152.53    7.32
   0 -10   2  153.13    7.65
   0 -10   2  140.19    5.66
  -1 -10  -2  154.82    8.40
   1  10  -2  175.29    7.83
   1 -10  -2  172.94    8.52
  -1  10  -2  183.69    8.10
  -1 -10   2  170.78    8.43
  -1 -10   2  169.76    6.66
  -2 -10  -2  118.32    7.15
  -2  10  -2  125.05    7.12
  -2 -10  -2  121.69    5.29
   2  10  -2  120.52    6.39
  -2 -10   2  118.21    7.30
  -2 -10   2  111.08    5.44
   2 -10  -2  130.79    7.28
   3  10  -2   34.23    4.56
  -3  10  -2   27.68    5.84
  -3 -10  -2   28.22    3.54
  -3 -10  -2   30.22    5.61
  -3 -10   2   37.51    3.73
  -3 -10   2   22.89    5.75
   3 -10  -2   29.77    6.04
  -4  10  -2   41.29    6.47
  -4 -10   2   42.96    4.25
  -4 -10  -2   41.37    5.96
  -4 -10   2   43.19    6.22
  -4 -10  -2   39.15    4.07
  -5 -10   2  226.33    9.14
  -5  10  -2  223.44   10.88
  -5 -10  -2  208.23    8.95
  -5 -10   2  209.86   10.35
  -5 -10  -2  211.03   10.14
  -6 -10  -2  110.14    6.28
  -6 -10  -2  104.13    7.88
  -6 -10   2   96.77    6.70
  -6  10  -2   90.80    9.37
  -6 -10   2  100.48    8.23
  -7 -10   2   45.00    6.72
  -7 -10  -2   48.82    6.36
  -7 -10  -2   50.45    7.66
  -7 -10   2   55.67    8.10
  -7  10  -2   62.96   10.65
   0  11  -2    4.08    5.19
   0 -11   2    1.02    2.57
   0 -11   2    6.43    6.00
   0 -11  -2   -2.92    6.20
  -1 -11  -2  345.64   13.59
  -1 -11   2  284.12   13.45
   1  11  -2  345.86   12.85
  -1 -11   2  341.94   11.90
   1 -11  -2  334.34   13.64
  -1  11  -2  326.91   13.08
  -2 -11   2  188.62   10.10
  -2  11  -2  195.82    9.53
  -2 -11  -2  197.33    9.83
  -2 -11  -2  197.83    7.78
  -2 -11   2  227.52    8.02
   2 -11  -2  175.50   10.12
  -3 -11  -2   41.27    4.17
  -3 -11   2   34.37    6.91
   3 -11  -2   44.05    7.68
  -3 -11  -2   48.29    6.71
  -3 -11   2   39.31    4.37
  -3  11  -2   40.67    6.64
  -4 -11   2  108.78    8.24
  -4  11  -2  107.68    8.58
  -4 -11  -2  111.63    7.96
  -4 -11   2  105.83    6.07
  -4 -11  -2  109.08    6.01
  -5  11  -2   90.97    9.13
  -5 -11  -2   91.32    7.83
  -5 -11   2   97.21    6.32
  -5 -11   2   87.82    8.33
  -5 -11  -2   91.70    6.10
  -6  11  -2   70.39   10.51
  -6 -11   2   75.13    6.64
  -6 -11  -2   67.63    6.26
  -6 -11   2   58.64    8.58
  -6 -11  -2   72.09    8.20
  -7 -11   2  398.83   17.41
  -7 -11   2  432.82   16.38
  -7 -11  -2  384.17   15.90
   0 -12  -2   73.90    8.16
   0 -12   2   69.89    8.00
   0  12  -2   81.68    6.88
   0 -12   2   77.44    4.27
  -1  12  -2  804.06   27.69
  -1 -12  -2  784.89   26.66
   1  12  -2  739.41   27.40
  -1 -12   2  804.47   26.79
  -1 -12   2  767.39   28.23
   1 -12  -2  764.96   28.33
  -1 -12  -2  768.02   28.11
  -2 -12  -2  551.43   19.00
  -2 -12   2  555.97   20.98
  -2 -12   2  498.11   19.06
   2 -12  -2  534.30   21.14
  -2  12  -2  555.95   20.23
  -3 -12  -2  813.90   30.22
  -3 -12   2  860.44   29.29
  -3 -12   2  814.24   30.59
   3 -12  -2  845.71   30.65
  -3  12  -2  877.58   30.22
  -4 -12  -2  341.79   12.72
  -4  12  -2  320.48   14.69
  -4 -12  -2  305.24   14.33
  -4 -12   2  347.46   15.00
  -4 -12   2  322.59   12.75
  -5 -12  -2  315.08   12.19
  -5 -12   2  302.05   12.34
  -5 -12  -2  273.60   13.71
  -5 -12   2  284.56   14.37
  -5  12  -2  318.10   15.10
  -6 -12   2  140.99    8.72
  -6 -12   2  129.43   11.54
   0 -13   2   -3.79    9.18
   0 -13  -2    1.19    9.32
   0 -13   2    3.61    3.81
   0  13  -2    8.36    6.66
  -1 -13   2   56.11    4.83
  -1  13  -2   51.24    7.52
  -1 -13   2   54.41   10.07
  -1 -13  -2   57.17    4.68
   1 -13  -2    8.22   10.31
  -1 -13  -2   55.95    9.55
  -2 -13  -2   31.04    4.78
  -2 -13  -2   14.93    8.84
  -2  13  -2   28.21    8.12
  -2 -13   2   29.27    5.18
   2 -13  -2   21.01   11.16
  -2 -13   2   22.67   10.25
  -3  13  -2  319.60   14.62
  -3 -13  -2  320.21   14.60
  -3 -13   2  315.91   12.41
  -3 -13  -2  314.03   12.30
  -3 -13   2  294.11   15.62
  -4 -13   2   14.81   10.56
  -4 -13  -2   -7.57    8.81
   0 -14  -2  348.57   18.10
   1 -14  -2  114.94   14.43
  -1 -14  -2   85.01   12.21
  -1 -14   2  100.83   13.60
  -2 -14  -2  185.11   12.51
   0   0   3    1.21    0.66
   0   0  -3    0.92    0.81
   0   0   3    0.11    0.85
  -1   0   3 1667.09   54.91
   1   0  -3 1566.22   54.34
  -1   0   3 1641.68   54.39
  -1   0  -3 1588.61   54.78
   1   0   3 1628.98   54.80
   1   0  -3 1574.22   54.24
  -2   0   3 1628.23   55.58
  -2   0   3 1659.22   56.38
   2   0  -3 1606.87   55.67
   2   0  -3 1621.00   55.59
   2   0   3 1708.95   56.34
  -2   0  -3 1682.46   55.61
   4   0  -3    6.82    1.89
   4   0  -3    3.81    1.87
  -4   0   3    4.96    2.33
  -4   0   3    5.38    1.51
  -4   0  -3    4.59    1.34
   4   0   3    6.57    1.63
  -5   0  -3  129.09    4.82
  -5   0   3  119.43    5.40
   5   0   3  126.03    5.04
   5   0  -3  126.33    5.23
  -5   0   3  128.69    4.80
   6   0   3  193.43    7.52
   6   0  -3  193.69    7.73
  -6   0  -3  200.76    7.25
  -6   0   3  201.67    7.14
  -6   0   3  192.97    7.81
  -7   0  -3 1290.75   43.07
   7   0  -3 1261.86   43.39
  -7   0   3 1263.89   43.26
   7   0   3 1263.77   43.29
   8   0  -3   -0.65    4.88
  -8   0   3    2.18    4.66
   8   0   3    1.24    4.27
  -8   0  -3    4.29    3.04
  -9   0   3  622.10   22.11
   9   0  -3  607.23   22.49
  -9   0  -3  623.55   21.50
   9   0   3  610.59   22.31
  10   0   3  171.33    9.61
 -10   0   3  169.53    9.22
  10   0  -3  145.51   10.19
   0   1   3  340.45   12.13
   0   1   3  347.34   12.09
   0  -1  -3  369.76   12.10
   0  -1   3  376.96   12.17
   0  -1  -3  340.70   12.13
   1   1   3 2509.58   80.55
   1   1  -3 2453.70   81.05
   1  -1  -3 2296.71   79.92
  -1  -1   3 2388.83   80.54
   1  -1  -3 2336.85   80.40
   1   1  -3 2208.15   79.70
   1  -1   3 2311.73   80.14
  -1   1   3 2388.49   80.77
  -1  -1  -3 2422.28   80.43
   2   1  -3  156.76    5.53
   2  -1  -3  152.00    5.39
   2  -1  -3  148.64    5.59
   2   1   3  154.18    5.41
  -2  -1   3  152.68    5.62
   2   1  -3  140.91    5.60
  -2  -1  -3  156.71    5.38
   2  -1   3  154.43    5.37
   3  -1   3  159.92    5.84
   3  -1  -3  160.09    6.09
  -3  -1   3  169.63    6.22
  -3  -1   3  157.83    5.96
   3   1  -3  166.15    6.02
   3   1  -3  169.51    6.12
  -3  -1  -3  171.19    5.87
  -3   1  -3  164.29    5.81
  -3   1   3  147.10    6.13
   3   1   3  173.23    5.96
   3  -1  -3  168.34    5.91
  -4  -1   3 4257.38  142.61
   4  -1  -3 4168.49  142.57
   4   1   3 3890.02  141.47
   4   1  -3 4457.27  142.88
  -4   1   3 4292.37  142.90
   4   1  -3 4165.89  142.37
   4  -1  -3 4260.69  141.62
  -5  -1   3  442.58   16.65
  -5  -1   3  489.39   16.46
   5   1  -3  459.28   16.59
  -5   1   3  468.30   16.63
   5   1   3  473.68   16.53
  -5   1  -3  500.55   16.33
   5  -1   3  499.19   16.44
   5  -1  -3  476.57   16.51
   6  -1  -3   16.59    2.96
   6  -1   3   15.20    2.70
  -6   1  -3   28.71    2.15
   6   1  -3   18.86    3.14
  -6  -1  -3   22.56    2.47
   6   1   3   22.67    2.92
  -6   1   3   15.40    3.32
  -6  -1   3   17.04    3.44
  -6  -1   3   19.34    2.57
  -7   1   3  442.22   15.45
   7  -1   3  437.18   15.31
   7   1  -3  407.80   15.43
  -7  -1   3  427.90   15.03
   7  -1  -3  428.71   15.41
  -7  -1  -3  416.25   15.06
   7   1   3  422.62   15.37
  -7   1  -3  435.07   14.82
  -7  -1   3  427.56   15.47
  -8  -1   3  127.95    6.68
  -8  -1  -3  135.14    5.95
  -8   1   3  125.66    6.64
   8  -1  -3  115.99    6.73
   8   1  -3  121.79    6.70
   8   1   3  114.23    6.44
   8  -1   3  126.11    6.54
  -8  -1   3  120.23    5.69
  -9  -1  -3  309.52   11.68
   9  -1   3  300.38   12.44
   9   1   3  321.99   12.41
   9  -1  -3  299.67   12.93
  -9  -1   3  318.60   11.41
   9   1  -3  276.46   12.58
  -9   1   3  311.66   12.39
  10   1   3  785.28   28.82
 -10  -1   3  843.60   28.62
  10  -1   3  804.56   29.11
  10   1  -3  766.89   29.05
 -10  -1  -3  835.15   28.17
 -10   1   3  833.90   28.57
  10  -1  -3  754.40   29.33
 -11  -1  -3   70.30    7.60
   0   2  -3 3231.58  105.91
   0  -2  -3 2955.51  105.48
   0  -2   3 3280.93  105.85
   0  -2  -3 3007.34  105.65
   1   2  -3  179.79    6.51
  -1  -2  -3  183.78    6.31
   1   2   3  170.83    6.31
  -1  -2   3  189.33    6.41
   1   2   3  180.70    6.30
   2   2  -3 1856.84   60.94
   2  -2  -3 1795.27   60.82
  -2  -2  -3 1722.78   60.84
   2   2   3 1800.12   60.89
  -2  -2   3 1790.13   60.86
  -2  -2   3 1882.18   60.95
   3  -2  -3  661.85   22.69
   3   2  -3  652.08   22.73
   3  -2   3  669.29   22.57
   3   2  -3  647.17   22.70
   3   2   3  685.26   22.66
  -3  -2   3  676.32   22.71
  -3  -2  -3  665.38   22.62
  -4   2   3   72.13    3.67
  -4  -2   3   68.74    3.80
   4  -2  -3   74.99    3.11
   4   2  -3   77.02    3.52
   4  -2   3   74.71    3.06
  -4  -2  -3   72.61    3.21
   4   2  -3   74.63    3.47
   4  -2  -3   73.67    3.39
   4   2   3   72.19    3.40
   5  -2   3   68.94    3.17
   5  -2  -3   69.49    3.41
  -5  -2  -3   67.21    3.20
   5   2  -3   64.69    3.58
   5   2   3   75.34    3.67
  -5  -2   3   72.51    3.52
   5   2  -3   71.59    3.43
  -5   2   3   62.57    3.79
  -5  -2   3   68.01    4.05
   6  -2  -3 1445.51   46.27
  -6  -2  -3 1372.74   46.15
   6  -2   3 1363.50   46.15
  -6  -2   3 1298.32   46.26
  -6   2   3 1362.93   46.23
   6   2  -3 1330.72   46.34
  -6  -2   3 1377.90   46.23
   6   2   3 1350.28   46.28
  -7  -2   3  221.72    8.77
   7  -2   3  223.86    8.80
  -7   2   3  253.63    9.12
   7   2   3  217.54    8.93
   7  -2  -3  230.51    8.97
   7   2  -3  223.28    9.05
  -7  -2   3  223.07    9.14
  -7  -2  -3  220.89    8.57
  -8  -2   3  201.05    8.25
   8   2  -3  200.12    8.71
  -8   2   3  198.53    8.62
   8   2   3  200.26    8.59
  -8  -2   3  195.09    8.75
  -8  -2  -3  204.59    8.14
   8  -2   3  197.62    8.59
   8  -2  -3  193.57    8.79
  -9  -2  -3   55.17    5.56
   9   2   3   47.40    5.86
   9  -2  -3   48.98    6.90
  -9   2   3   50.84    5.85
   9   2  -3   53.55    6.11
   9  -2   3   50.86    6.47
  -9  -2   3   46.36    5.47
  -9  -2   3   50.79    6.21
 -10   2   3   94.14    7.73
 -10  -2  -3  103.96    7.73
  10  -2   3   90.26    8.76
  10  -2  -3   84.80    9.52
 -10  -2   3   93.36    7.12
 -10  -2   3   99.73    7.90
  10   2   3   93.33    7.92
  10   2  -3  100.20    8.29
   0   3  -3  618.11   20.72
   0  -3   3  598.99   20.66
  -1  -3  -3 5576.99  188.01
   1   3  -3 5666.98  187.97
   1   3  -3 5461.97  188.29
  -1  -3   3 5575.04  188.08
  -2  -3   3 2470.84   82.80
  -2  -3   3 2447.74   81.37
   2   3  -3 2385.90   81.36
  -2  -3  -3 2434.59   82.23
   2   3   3 2361.13   81.43
   3   3  -3  854.70   28.39
  -3  -3  -3  803.25   28.25
   3  -3  -3  805.34   28.31
  -3  -3   3  862.37   28.37
   3   3   3  826.99   28.28
   3   3  -3  844.07   28.34
  -3  -3   3  836.03   28.43
   4   3  -3   84.52    3.83
   4   3   3   82.26    3.66
  -4  -3   3   87.30    4.23
  -4  -3   3   86.89    3.83
   4   3  -3   86.07    3.96
   4  -3  -3   78.13    3.73
   4  -3   3   84.51    3.31
  -4  -3  -3   75.29    3.58
   5   3  -3 2538.18   85.95
   5  -3   3 2603.85   87.58
   5  -3  -3 2685.32   86.17
  -5  -3  -3 2486.27   86.13
  -5   3   3 2468.45   86.02
  -5  -3   3 2504.02   86.12
   5   3   3 2581.36   86.18
  -5  -3   3 2586.05   86.24
   5   3  -3 2570.04   86.25
   6   3   3  148.34    6.20
  -6  -3   3  146.87    6.52
   6  -3  -3  158.70    6.00
  -6  -3  -3  147.22    5.94
  -6  -3   3  124.95    6.08
   6  -3   3  151.63    5.83
   6   3  -3  146.30    6.31
  -6   3   3  145.45    6.34
  -7  -3  -3  200.93    8.45
  -7   3   3  224.34    8.95
   7   3   3  230.83    8.86
  -7  -3   3  226.95    9.15
   7   3  -3  213.32    8.88
   7  -3   3  234.91    8.62
  -7  -3   3  222.05    8.86
   7  -3  -3  228.42    8.82
   8   3  -3  708.82   25.49
   8  -3   3  712.06   25.40
  -8  -3  -3  713.88   25.21
   8  -3  -3  754.97   25.61
  -8  -3   3  738.12   25.43
   8   3   3  720.72   25.46
  -8  -3   3  727.42   25.54
  -9  -3   3   40.25    5.84
   9   3  -3   41.05    5.89
  -9  -3   3   46.08    6.13
   9   3   3   36.03    5.59
  -9   3   3   45.29    5.91
   9  -3  -3   45.79    6.80
  -9  -3  -3   37.36    5.30
   9  -3   3   41.98    6.57
 -10  -3  -3   13.06    7.14
  10   3  -3   17.34    6.91
 -10  -3   3   19.52    7.18
  10  -3   3   12.85    8.56
 -10   3   3   16.98    6.83
  10  -3  -3    6.94    9.56
  10   3   3   17.85    6.72
 -10  -3   3   16.00    7.49
   0  -4   3 1841.56   61.74
   0   4  -3 1778.24   60.95
  -1  -4   3   63.25    3.09
   1   4  -3   67.88    3.21
  -1  -4   3   61.84    2.72
  -1   4  -3   61.33    2.85
   2   4  -3  179.51    6.29
   2   4  -3  167.67    6.60
   2   4   3  167.43    6.11
  -2  -4  -3  172.88    6.24
  -2  -4   3  177.87    6.36
  -2  -4   3  174.27    6.64
  -3  -4   3 2705.28   90.84
   3   4  -3 2681.05   90.71
   3   4   3 2664.73   91.64
   3  -4  -3 2716.81   90.65
  -3  -4  -3 2755.53   91.98
  -3  -4   3 2667.16   90.75
   4  -4  -3  414.20   14.60
   4   4  -3  423.87   14.73
   4   4  -3  427.74   14.66
  -4  -4   3  417.04   14.90
   4  -4  -3  407.34   14.63
   4   4   3  419.65   14.59
  -4  -4   3  426.27   14.72
  -4  -4  -3  422.20   14.61
   5   4  -3    7.91    2.68
  -5  -4   3    6.74    2.57
   5   4   3    7.05    2.62
  -5  -4   3    5.95    3.33
   5  -4   3    8.60    1.84
  -5  -4  -3    7.30    2.41
   5   4  -3   10.18    2.59
  -6  -4   3  160.09    7.10
  -6  -4  -3  165.41    6.50
   6   4  -3  163.75    6.78
   6  -4   3  160.89    6.20
   6   4   3  154.45    6.62
  -6  -4   3  156.67    6.71
   7  -4  -3  103.78    5.28
   7   4  -3  105.38    5.54
  -7  -4   3  106.75    5.97
   7   4   3  103.53    5.48
   7  -4   3   95.05    4.96
  -7   4   3   99.49    5.69
  -7  -4  -3   97.21    5.17
   8  -4   3   47.42    4.61
   8  -4  -3   48.65    5.57
   8   4  -3   47.30    5.09
  -8  -4   3   43.26    5.13
  -8  -4  -3   51.99    4.38
  -8  -4   3   52.51    5.45
  -8   4   3   20.85    4.93
   8   4   3   42.05    5.14
   9  -4  -3  124.16    8.63
  -9  -4  -3  108.12    6.86
   9   4   3  123.92    7.43
   9  -4   3  108.35    7.74
  -9  -4   3  117.57    7.81
   9   4  -3  118.42    7.38
  -9  -4   3  115.82    7.71
  -9   4   3  122.74    7.41
  10   4   3  177.20   10.00
 -10  -4  -3  184.01    9.80
 -10  -4   3  184.10   10.77
  10  -4   3  185.72   11.65
 -10  -4   3  186.28   10.18
  10   4  -3  166.27    9.97
 -10   4   3  192.47    9.90
   0   5  -3    1.57    2.18
   0  -5   3    2.48    1.86
   0  -5   3    0.85    1.24
  -1  -5   3 1119.57   37.67
  -1  -5  -3 1069.59   37.51
  -1  -5   3 1150.41   37.58
  -1   5  -3 1113.03   37.64
   1   5  -3 1101.82   37.71
  -2  -5  -3  282.29    9.98
  -2  -5   3  288.18   10.10
  -2  -5   3  281.90   10.39
   2   5  -3  284.72    9.94
   2   5  -3  290.82   10.38
   3   5  -3 1134.38   37.17
  -3  -5   3 1081.80   37.37
   3   5   3 1036.15   37.06
  -3  -5  -3 1118.35   37.16
   3   5  -3 1132.28   37.31
   3  -5  -3 1099.55   37.18
  -3  -5   3 1075.86   37.24
   4   5  -3  164.69    6.42
   4  -5  -3  162.55    6.46
  -4  -5   3  161.87    6.76
   4  -5  -3  158.22    6.25
  -4  -5  -3  153.44    6.17
   4   5   3  157.89    6.03
  -4  -5   3  156.61    6.30
  -5  -5  -3  179.63    7.07
   5   5  -3  184.94    7.09
   5  -5   3  186.55    6.67
   5   5   3  177.10    7.00
  -5  -5   3  183.61    7.29
   5   5  -3  182.60    7.15
  -5  -5   3  180.29    7.68
   6   5   3  165.08    6.86
  -6  -5   3  163.65    7.48
   6  -5   3  165.44    6.39
   6   5  -3  170.84    6.96
  -6  -5   3  161.66    7.06
  -6  -5  -3  166.50    6.82
  -7  -5  -3   54.76    4.41
  -7  -5   3   56.40    4.78
  -7  -5   3   58.49    5.31
   7  -5   3   58.87    3.98
   7   5   3   54.07    4.51
   7   5  -3   59.01    4.75
   8   5   3   98.26    6.10
   8   5  -3  105.40    6.35
   8  -5   3  107.27    6.01
  -8  -5   3  105.42    6.87
  -8  -5   3   92.26    6.55
  -8  -5  -3   93.50    6.02
   8  -5  -3  103.45    6.40
  -9  -5  -3  187.81    9.27
  -9  -5   3  189.24    9.84
  -9  -5   3  210.41   10.27
   9   5  -3  192.04    9.54
   9  -5   3  211.57   10.06
   9  -5  -3  210.69   10.78
   9   5   3  205.40    9.43
 -10  -5   3  279.20   13.94
  10   5   3  304.01   12.34
 -10  -5   3  281.32   13.05
 -10  -5  -3  282.33   12.76
  10   5  -3  256.37   12.65
   0   6  -3 1178.41   40.11
   0  -6   3 1182.83   39.95
   1  -6  -3   31.16    3.04
  -1  -6   3   23.84    2.89
  -1  -6   3   25.65    1.95
  -1   6  -3   25.13    2.88
  -1  -6  -3   25.10    1.72
   1   6  -3   25.12    3.04
  -2  -6   3  479.35   17.22
  -2   6  -3  481.99   17.07
  -2  -6  -3  492.90   16.83
  -2  -6   3  507.27   16.95
   2  -6  -3  469.93   17.14
   2   6  -3  508.75   17.24
  -3  -6   3 2604.57   87.06
   3   6  -3 2529.04   86.89
   3   6  -3 2655.23   86.96
  -3  -6   3 2656.17   87.05
  -3  -6  -3 2471.26   86.92
   4   6  -3 1014.99   32.45
   4   6  -3  951.47   32.52
   4   6   3  909.56   32.29
  -4  -6  -3  951.90   32.46
   4  -6  -3  924.76   32.52
  -4  -6   3  980.04   32.80
   4  -6  -3  917.02   32.39
  -4  -6   3  971.14   32.57
  -5  -6   3  201.45    7.99
  -5  -6  -3  209.28    7.82
   5   6   3  202.03    7.63
   5   6  -3  185.15    7.75
  -5  -6   3  207.67    8.54
   5   6  -3  207.92    7.91
   6  -6   3   86.50    4.11
  -6  -6   3   84.14    5.76
  -6  -6  -3   93.75    4.84
   6   6   3   86.17    4.60
   6   6  -3   80.54    4.71
  -6  -6  -3   86.44    5.01
  -6  -6   3   87.74    5.03
  -7  -6  -3  129.31    6.30
  -7  -6  -3  120.79    6.40
  -7  -6   3  129.06    7.21
   7  -6   3  127.25    5.91
   7   6  -3  133.81    6.37
  -7  -6   3  122.77    6.64
   7   6   3  125.95    6.11
   8  -6   3  186.43    8.23
   8   6   3  182.39    8.17
  -8  -6  -3  177.53    8.55
   8   6  -3  192.28    8.40
  -8  -6   3  180.14    9.22
  -8  -6   3  183.96    9.01
  -8  -6  -3  180.35    8.38
  -9  -6  -3  147.60    8.54
   9   6   3  150.34    7.99
  -9  -6   3  158.57    9.15
  -9  -6   3  131.35    9.27
  -9  -6  -3  152.13    8.36
   9  -6  -3  160.01    9.64
   9   6  -3  146.48    8.30
   9  -6   3  156.93    9.04
 -10  -6  -3  380.73   15.64
 -10  -6   3  370.33   17.05
   0  -7   3   47.97    2.38
   0  -7   3   52.09    3.39
   0  -7  -3   45.19    3.89
   0   7  -3   48.03    3.77
  -1   7  -3 1403.04   47.50
  -1  -7  -3 1448.76   47.42
   1   7  -3 1309.50   47.45
   1  -7  -3 1436.98   47.47
  -1  -7   3 1393.88   47.24
  -2  -7  -3 1709.76   59.30
   2  -7  -3 1771.11   59.43
  -2  -7   3 1817.70   59.31
  -2   7  -3 1713.72   59.39
  -2  -7   3 1777.75   59.48
   2   7  -3 1745.86   59.41
   3   7  -3  788.00   27.24
  -3  -7   3  820.21   27.45
  -3   7  -3  761.78   27.20
   3   7  -3  762.88   26.82
  -3  -7  -3  805.34   27.18
  -3  -7   3  791.63   27.10
  -3  -7  -3  800.31   26.99
   4   7  -3  143.79    6.19
  -4  -7   3  143.29    6.74
  -4  -7   3  131.34    5.87
  -4   7  -3  121.84    6.21
   4  -7  -3  139.44    6.48
   4  -7  -3  146.84    5.96
  -4  -7  -3  134.83    5.71
   4   7  -3  136.15    5.59
  -5  -7  -3  768.64   26.85
   5   7  -3  785.82   26.80
  -5  -7   3  759.13   27.25
   5   7   3  786.58   26.61
   5   7  -3  786.09   26.72
  -5  -7   3  779.04   26.95
  -5  -7  -3  781.66   26.81
   6   7  -3  186.50    7.59
  -6  -7   3  188.29    7.98
  -6  -7  -3  167.40    8.02
  -6  -7   3  191.21    8.69
  -6  -7  -3  184.63    7.70
   6   7   3  188.89    7.40
   7   7  -3  179.34    8.01
  -7  -7  -3  199.71    8.28
  -7  -7   3  200.03    9.28
  -7  -7  -3  191.18    8.63
  -7  -7   3  176.47    8.66
   7   7   3  196.99    7.98
   7  -7   3  185.94    7.80
  -8  -7   3  336.98   14.02
  -8  -7  -3  346.44   13.38
  -8  -7  -3  331.75   13.43
   8   7  -3  346.22   13.12
   8   7   3  342.69   13.01
   8  -7   3  344.22   13.11
  -8  -7   3  346.10   13.81
   9   7   3   45.03    6.09
  -9  -7  -3   54.27    7.42
   9   7  -3   58.04    6.44
  -9  -7  -3   51.19    6.95
  -9  -7   3   56.90    8.39
  -9  -7   3   56.03    8.12
   0  -8   3  101.18    4.09
   0  -8  -3   96.40    5.70
   0  -8   3  104.27    5.18
   0   8  -3  109.95    5.51
  -1   8  -3  163.94    7.09
  -1  -8  -3  155.60    7.09
   1  -8  -3  161.00    7.29
  -1  -8   3  158.37    6.05
   1   8  -3  156.20    6.99
  -2  -8   3   59.36    4.70
   2   8  -3   55.87    4.44
   2  -8  -3   61.23    4.85
  -2  -8  -3   62.21    4.62
  -2   8  -3   56.76    4.71
  -2  -8   3   59.31    3.46
  -2  -8  -3   58.33    3.20
   3  -8  -3  367.01   13.45
  -3  -8   3  358.21   12.79
  -3  -8  -3  362.81   13.19
  -3  -8   3  356.48   13.45
  -3  -8  -3  335.32   12.62
  -3   8  -3  357.62   13.37
   3   8  -3  355.85   13.09
   4  -8  -3  157.58    6.59
  -4   8  -3  154.56    7.49
  -4  -8  -3  150.65    6.33
   4   8  -3  149.63    5.90
   4   8  -3  146.58    6.85
   4  -8  -3  152.81    7.43
  -4  -8   3  156.54    7.61
  -4  -8   3  153.73    6.59
  -4  -8  -3  157.22    7.16
  -5  -8   3  137.00    7.43
  -5  -8   3  129.82    6.30
  -5   8  -3  127.35    7.21
   5   8  -3  137.86    5.78
  -5  -8  -3  131.85    6.07
   5   8  -3  134.72    6.28
  -6   8  -3  148.85    8.33
  -6  -8  -3  155.99    7.70
   6   8  -3  158.22    6.82
  -6  -8  -3  147.79    7.10
  -6  -8   3  154.34    7.40
  -6  -8   3  160.92    8.33
   7   8  -3   28.35    4.50
   7  -8   3   29.64    4.16
   7   8   3   29.84    4.34
  -7  -8   3   25.84    5.56
  -7  -8  -3   20.31    4.92
  -7  -8  -3   26.74    5.75
  -7  -8   3   33.44    6.69
  -8  -8   3   23.77    7.37
   8   8   3   23.03    5.13
  -8  -8  -3   28.52    6.73
  -8  -8   3   27.75    6.83
  -8  -8  -3   23.92    5.91
   8  -8   3   26.34    5.81
   8   8  -3   21.43    5.26
  -9  -8  -3  102.77    8.63
  -9  -8   3  106.28    9.97
   0  -9   3    2.56    2.11
   0  -9  -3    0.06    4.58
   0  -9   3    0.31    3.99
   0   9  -3    7.16    4.21
   1   9  -3  584.28   20.86
  -1  -9   3  595.20   20.93
   1  -9  -3  573.99   21.00
  -1   9  -3  587.92   20.97
  -1  -9  -3  601.84   20.95
  -2  -9  -3  889.67   31.31
  -2  -9   3  902.15   31.44
  -2  -9  -3  932.31   31.88
  -2  -9   3  963.22   32.05
   2   9  -3  940.31   31.82
   2  -9  -3  915.23   32.02
  -2   9  -3  899.67   31.94
  -3  -9  -3   49.26    3.53
   3  -9  -3   50.91    5.80
  -3   9  -3   48.34    5.47
  -3  -9  -3   47.57    5.22
  -3  -9   3   57.95    3.94
   3   9  -3   53.63    4.75
  -3  -9   3   42.72    5.54
  -4  -9  -3   34.03    5.11
  -4  -9   3   34.83    3.93
  -4   9  -3   37.32    5.79
  -4  -9  -3   41.73    3.69
   4   9  -3   38.20    4.66
   4  -9  -3   37.73    4.24
   4  -9  -3   30.35    5.80
  -4  -9   3   35.10    5.70
   5   9  -3  367.82   13.49
  -5  -9   3  371.42   14.52
  -5  -9  -3  364.50   13.39
  -5   9  -3  378.07   14.56
  -5  -9   3  355.12   13.59
  -5  -9  -3  350.27   13.94
  -6   9  -3   85.85    8.40
   6   9  -3   89.79    5.17
  -6  -9  -3   74.85    6.72
  -6  -9  -3   81.46    5.64
  -6  -9   3   90.24    7.56
  -6  -9   3   88.89    6.15
  -7  -9  -3   49.41    5.67
  -7  -9  -3   49.61    6.91
   7   9  -3   50.03    5.11
  -7  -9   3   38.85    7.67
  -7  -9   3   43.93    6.18
  -7   9  -3   45.01    9.63
  -8  -9  -3  401.80   16.17
   0  10  -3 2522.51   81.70
   0 -10   3 2300.21   81.19
   0 -10  -3 2347.25   81.66
   0 -10   3 2481.08   81.54
  -1 -10   3   99.30    4.82
  -1 -10   3  108.79    6.75
   1 -10  -3   96.20    7.12
   1  10  -3  114.23    6.42
  -1 -10  -3  108.09    6.80
  -1  10  -3  104.33    6.56
  -2 -10   3   -0.67    5.51
  -2  10  -3    2.93    5.30
  -2 -10  -3    2.75    5.25
   2  10  -3    5.56    4.70
  -2 -10   3    1.27    3.19
   2 -10  -3    6.93    6.11
  -2 -10  -3    0.87    2.90
  -3 -10   3   62.34    6.44
   3 -10  -3   59.96    6.89
  -3 -10  -3   51.95    4.03
  -3 -10  -3   45.81    5.90
  -3 -10   3   59.85    4.39
  -3  10  -3   50.97    6.46
   3  10  -3   53.59    5.39
  -4 -10  -3   64.95    4.65
  -4  10  -3   57.68    7.13
  -4 -10   3   63.87    4.78
   4 -10  -3   59.91    5.12
  -4 -10   3   65.55    6.99
   4  10  -3   65.55    5.33
  -4 -10  -3   55.24    6.33
  -5 -10   3  104.56    8.26
  -5  10  -3  101.66    9.03
  -5 -10  -3  100.94    7.27
  -5 -10  -3  111.64    5.89
  -5 -10   3  112.80    6.34
  -6 -10   3  748.46   26.78
  -6 -10   3  757.63   27.50
  -6 -10  -3  760.55   27.04
  -6  10  -3  749.88   28.02
  -7 -10   3  341.19   14.06
  -7 -10  -3  344.22   14.45
  -7  10  -3  337.65   17.04
  -7 -10   3  348.08   15.21
   0  11  -3   -2.77    5.54
   0 -11  -3   -2.82    6.55
   0 -11   3    4.18    5.84
   0 -11   3   -0.63    2.84
  -1  11  -3  219.79   10.22
  -1 -11   3  227.42    8.54
  -1 -11   3  219.83   10.53
  -1 -11  -3  229.82   10.57
   1 -11  -3  217.51   10.87
   1  11  -3  218.38    9.87
  -2 -11  -3  195.50    7.75
  -2 -11   3  190.56    7.92
  -2 -11  -3  203.70    9.83
   2  11  -3  211.63    9.09
  -2 -11   3  184.35   10.05
  -2  11  -3  185.49    9.71
   2 -11  -3  179.27   10.43
  -3  11  -3   92.87    8.02
  -3 -11  -3   91.02    7.62
  -3 -11   3   94.43    5.52
   3 -11  -3   83.09    8.73
  -3 -11   3   89.75    8.08
   3  11  -3   99.62    6.36
  -3 -11  -3   66.31    5.10
  -4 -11   3  708.35   24.40
  -4 -11  -3  702.57   25.10
  -4  11  -3  685.32   25.68
  -4 -11   3  646.32   25.47
  -4 -11  -3  699.86   24.26
   4  11  -3  713.35   24.50
  -5 -11   3  116.02    7.00
  -5 -11  -3  107.27    6.60
  -5  11  -3  119.75   10.56
  -5 -11   3  105.05    9.52
  -5 -11  -3  118.51    8.61
  -6  11  -3   21.95   10.77
  -6 -11  -3   20.03    5.71
  -6 -11  -3   23.25    8.06
  -6 -11   3   22.87    6.30
  -6 -11   3   25.96    8.98
   0 -12  -3   47.38    8.44
   0 -12   3   36.51    3.78
   0  12  -3   40.04    6.69
  -1  12  -3  211.77   10.32
   1  12  -3  200.86    9.96
  -1 -12  -3  208.18   11.14
  -1 -12   3  216.22    8.45
  -1 -12   3  210.05   11.28
   1 -12  -3  196.19   11.68
  -2  12  -3   26.11    7.25
  -2 -12   3   22.93    8.46
  -2 -12  -3   23.48    4.19
   2 -12  -3   19.84    8.74
  -2 -12   3   22.36    4.52
   2  12  -3   30.89    6.05
  -2 -12  -3   28.26    7.84
  -3 -12  -3   23.72    4.62
   3  12  -3   27.71    6.00
   3 -12  -3   22.74    9.84
  -3  12  -3   30.71    8.02
  -3 -12   3   24.48    8.57
  -3 -12   3   27.78    5.03
  -3 -12  -3   22.49    8.05
  -4 -12  -3   20.04    5.27
  -4 -12  -3   29.95    8.18
  -4  12  -3   31.55    9.05
  -4 -12   3   26.93    5.40
  -4 -12   3   23.16    9.30
  -5 -12  -3  117.06    7.47
  -5 -12   3  125.15   11.33
  -5 -12   3  136.51    7.97
  -5 -12  -3  119.34   10.06
   0 -13  -3    5.73    9.98
   0 -13   3    8.98    4.06
   0  13  -3    3.38    7.00
  -1 -13   3  265.31   14.24
  -1 -13  -3  248.63   13.81
  -1 -13  -3  261.90   10.13
   1  13  -3  262.24   11.98
   1 -13   3  250.60    9.80
   1 -13  -3  244.82   14.25
  -1 -13   3  273.37   10.45
  -1  13  -3  266.46   12.50
  -2 -13   3   55.58    5.63
  -2 -13  -3   60.84    5.33
   2 -13  -3   48.23   11.73
   2  13  -3   53.01    7.18
  -2 -13  -3   54.87    9.49
  -2  13  -3   57.28    8.63
  -2 -13   3   51.65   10.96
  -3 -13   3   81.12    6.61
   3 -13  -3   93.48   13.43
  -3  13  -3   83.35    9.91
  -3 -13  -3   92.03   10.01
  -3 -13   3   58.58   11.46
  -3 -13  -3   75.70    6.21
  -4 -13  -3  287.45   14.52
  -4 -13   3  287.39   15.86
   0 -14  -3   12.32   12.68
   1 -14  -3   74.34   14.10
  -1 -14  -3   88.02   12.22
  -1   0  -4 1459.41   48.85
  -1   0   4 1448.28   48.93
   1   0   4 1515.63   48.86
   1   0  -4 1389.56   48.91
  -1   0   4 1437.12   49.46
   2   0  -4  278.17    9.87
   2   0   4  284.81    9.65
  -2   0  -4  280.75    9.65
  -2   0   4  275.06    9.69
   2   0  -4  275.89    9.75
  -3   0   4  369.88   12.30
  -3   0  -4  369.93   12.28
   3   0  -4  343.14   12.49
   3   0  -4  364.44   12.40
   3   0   4  357.51   12.28
  -3   0   4  331.85   12.49
   4   0  -4  291.39   10.73
  -4   0   4  306.44   10.88
  -4   0  -4  303.31   10.51
   4   0   4  302.44   10.58
  -4   0   4  307.43   10.52
   4   0  -4  296.00   10.68
   5   0  -4  210.19    8.07
  -5   0  -4  222.54    7.85
  -5   0   4  224.17    7.80
   5   0  -4  215.14    8.18
  -5   0   4  212.78    8.35
   5   0   4  219.06    8.00
  -6   0   4  393.04   14.13
  -6   0  -4  388.82   13.65
   6   0  -4  388.86   14.05
   6   0   4  384.41   13.86
  -6   0   4  394.88   13.54
   7   0   4  120.14    5.81
  -7   0  -4  115.68    5.21
   7   0  -4  126.44    6.16
  -7   0   4  121.54    6.25
   8   0   4  406.33   14.76
  -8   0  -4  392.44   14.16
  -8   0   4  404.41   14.86
   8   0  -4  379.16   14.97
   9   0   4  384.09   15.20
   9   0  -4  383.96   15.58
  -9   0   4  394.83   15.20
  -9   0  -4  408.42   14.36
  10   0   4  213.95   11.50
 -10   0   4  219.40   10.87
  10   0  -4  225.99   11.94
   0   1   4 4522.98  152.15
  -1  -1   4 3358.56  111.23
   1  -1  -4 3271.33  111.44
   1   1  -4 3415.70  111.64
   1  -1  -4 3335.46  111.10
   1   1   4 3276.16  111.14
  -1  -1  -4 3255.84  111.03
   1   1  -4 3306.40  111.19
  -1   1   4 3049.81  110.88
   2  -1   4 2420.40   81.40
   3   1   4 2232.28   75.48
   3  -1   4 2145.71   75.45
  -3  -1  -4 2285.53   75.47
   3  -1  -4 2233.86   75.46
   3  -1  -4 2301.34   76.78
   3   1  -4 2187.27   75.45
  -3  -1   4 2317.56   75.57
   3   1  -4 2242.48   75.58
   4  -1  -4  243.59    8.54
   4   1   4  240.47    8.49
   4   1  -4  236.76    8.69
   4  -1   4  234.91    8.39
  -4   1   4  233.55    8.74
   4   1  -4  236.95    8.62
  -4  -1   4  243.28    8.81
  -4   1  -4  241.86    8.34
  -4  -1   4  220.77    8.47
  -4  -1  -4  248.08    8.41
   4  -1  -4  219.42    8.63
   5  -1  -4   24.49    2.71
  -5  -1   4   25.75    3.39
   5  -1   4   22.42    2.30
  -5   1   4   21.63    3.10
   5  -1  -4   30.11    2.91
   5   1   4   29.48    2.51
  -5  -1  -4   12.71    2.17
   5   1  -4   21.85    2.72
  -5  -1   4   24.26    2.50
   5   1  -4   23.55    2.73
  -5   1  -4   24.68    1.97
  -6   1  -4  847.23   28.38
   6   1   4  824.79   28.61
   6   1  -4  805.73   28.73
  -6  -1   4  843.72   28.78
  -6  -1  -4  834.52   28.47
  -6  -1   4  850.80   28.49
  -6   1   4  825.62   28.71
   6  -1  -4  865.49   28.73
   6  -1   4  806.00   28.55
   7  -1   4   24.82    3.68
  -7   1   4   29.91    4.14
  -7   1  -4   24.39    2.63
   7  -1  -4   20.72    4.34
   7   1  -4   24.18    4.14
  -7  -1   4   22.83    3.35
  -7  -1  -4   21.67    3.22
  -7  -1   4   18.42    4.49
   7   1   4   22.06    3.72
  -8  -1   4 1010.63   34.67
  -8   1   4  980.45   34.57
   8  -1  -4 1003.00   34.84
  -8  -1  -4 1017.05   34.33
   8   1   4 1019.44   34.65
  -8  -1   4  993.96   34.22
   8  -1   4  982.71   34.57
   9   1   4  355.28   14.62
   9  -1  -4  390.09   15.35
  -9  -1  -4  395.78   14.09
  -9  -1   4  394.32   14.86
   9   1  -4  363.08   15.03
   9  -1   4  354.68   14.75
  -9   1   4  391.05   14.66
  10   1   4    4.39    7.11
  10   1  -4    9.26    7.92
 -10  -1   4    2.91    7.12
  10  -1  -4    1.01    8.83
 -10   1   4    8.62    6.78
  10  -1   4    3.70    7.90
 -10  -1  -4    3.29    5.84
   0  -2  -4 9181.57  288.30
   0  -2   4 7919.89  287.69
   1   2   4  814.20   27.76
  -1  -2  -4  837.34   27.76
   1  -2  -4  819.40   27.83
   1  -2  -4  807.10   27.74
   1   2   4  778.37   27.79
   1   2  -4  813.62   27.87
  -1  -2   4  845.88   27.87
   1   2  -4  851.71   27.85
   2  -2   4  172.29    6.20
   2   2  -4  181.79    6.37
   2   2  -4  164.79    6.57
  -2  -2   4  170.70    6.38
  -2  -2  -4  175.33    6.22
   2   2   4  176.91    6.25
   2  -2  -4  188.04    6.22
  -2  -2   4  169.95    6.50
   3   2  -4  956.59   32.78
   3  -2  -4  967.46   32.77
   3   2  -4  935.09   32.80
  -3  -2  -4  971.43   32.66
   3  -2  -4 1025.73   32.71
  -3  -2   4  970.90   32.83
  -3  -2   4  910.64   32.74
   3  -2   4  961.18   32.65
   3   2   4  985.01   32.70
   4  -2   4  249.90    9.25
   4   2  -4  255.24    9.59
  -4  -2   4  262.56    9.73
  -4  -2  -4  264.89    9.29
   4   2  -4  273.84    9.56
   4  -2  -4  250.99    9.52
   4   2   4  265.17    9.39
   4  -2  -4  279.79    9.35
  -5   2   4  174.33    6.97
   5   2   4  174.95    6.75
   5  -2  -4  167.09    6.68
  -5  -2  -4  187.72    6.55
  -5  -2   4  174.07    6.72
   5  -2   4  171.55    6.49
  -5  -2   4  167.16    7.15
   5  -2  -4  172.07    6.66
   5   2  -4  172.35    6.85
   5   2  -4  171.51    6.78
   6   2   4 1263.18   43.79
  -6  -2   4 1280.84   43.76
   6  -2  -4 1316.96   43.80
   6   2  -4 1309.50   43.91
  -6  -2  -4 1289.09   43.67
  -6  -2   4 1247.33   43.86
  -6   2   4 1296.39   43.81
   6  -2   4 1297.76   43.70
   7   2  -4  454.25   17.06
  -7  -2   4  488.84   16.88
  -7  -2  -4  472.17   16.75
  -7  -2   4  488.02   17.23
   7   2   4  437.54   16.94
   7  -2  -4  498.28   17.11
   7  -2   4  483.53   16.92
  -7   2   4  482.15   17.07
   8   2   4  115.97    6.23
  -8  -2  -4  114.57    5.86
  -8  -2   4  113.45    6.13
  -8  -2   4  117.11    6.68
   8   2  -4   92.16    6.41
   8  -2   4  110.61    6.26
   8  -2  -4  106.01    7.06
  -8   2   4  102.03    6.40
  -9   2   4  405.43   14.68
   9  -2  -4  381.93   15.47
   9   2   4  380.72   14.61
   9   2  -4  343.09   14.76
  -9  -2   4  366.26   14.21
   9  -2   4  362.13   14.79
  -9  -2   4  388.83   14.92
  -9  -2  -4  374.42   14.30
  10   2  -4  141.37    9.59
  10   2   4  148.33    9.25
 -10  -2   4  157.36    9.42
 -10   2   4  142.85    9.08
  10  -2  -4  155.30   11.58
 -10  -2  -4  158.65    8.62
  10  -2   4  138.68   10.05
 -10  -2   4  149.31    8.38
   0  -3  -4 4073.43  139.80
   0  -3   4 4090.51  139.83
   0   3  -4 4227.16  140.44
   1   3  -4 1982.36   68.01
   1   3   4 1996.25   68.70
   1   3   4 2012.79   68.19
   1   3  -4 2055.93   68.05
  -1  -3   4 2012.49   69.29
  -1  -3  -4 2061.25   69.04
  -1  -3   4 2025.44   68.07
   2   3   4   45.44    2.31
   2   3  -4   54.32    2.55
  -2  -3   4   49.98    2.54
  -2  -3   4   53.87    2.89
   2   3  -4   43.99    2.91
  -2  -3  -4   44.60    2.27
  -3  -3   4  331.36   11.63
   3  -3  -4  318.95   11.69
   3   3  -4  318.46   11.59
  -3  -3   4  339.03   11.85
   3   3   4  326.44   11.49
  -3  -3  -4  352.77   11.52
   3  -3   4  323.14   11.40
   3   3  -4  327.73   11.78
   4  -3   4   77.71    3.41
   4   3   4   78.59    3.71
  -4  -3   4   85.68    4.43
   4   3  -4   81.18    3.80
   4  -3  -4   75.94    3.97
   4   3  -4   78.69    4.07
  -4  -3  -4   85.58    3.64
  -4  -3   4   81.74    3.86
  -5  -3   4 1461.58   49.95
   5  -3  -4 1562.26   49.77
   5  -3  -4 1419.26   49.67
  -5  -3  -4 1394.70   49.73
   5  -3   4 1469.02   49.74
   5   3  -4 1506.78   49.95
   5   3   4 1485.67   49.83
   5   3  -4 1498.48   49.76
  -5  -3   4 1445.31   49.88
  -6  -3   4  477.75   16.63
  -6   3   4  454.17   16.73
   6   3  -4  483.12   16.74
   6   3  -4  457.71   16.39
   6  -3   4  471.91   16.42
  -6  -3  -4  467.16   16.44
   6  -3  -4  485.96   16.51
  -6  -3   4  485.84   16.93
   6   3   4  446.70   16.57
   7   3  -4  733.31   26.59
  -7   3   4  773.52   26.55
   7   3   4  748.68   26.47
  -7  -3   4  754.35   26.52
  -7  -3  -4  750.89   26.34
   7  -3  -4  804.83   26.54
  -7  -3   4  784.86   26.74
   7  -3   4  755.91   26.37
   8  -3   4   43.28    5.05
   8   3  -4   41.02    5.26
  -8  -3   4   40.49    5.17
  -8  -3   4   44.09    5.65
   8   3   4   49.37    5.07
   8  -3  -4   46.94    5.80
  -8   3   4   48.66    5.33
  -8  -3  -4   41.47    4.37
   9  -3  -4  185.99   10.48
  -9  -3   4  212.28    9.85
  -9  -3  -4  205.51    9.24
  -9  -3   4  199.22    9.89
   9  -3   4  205.22    9.93
   9   3   4  202.76    9.45
   9   3  -4  202.10    9.73
  -9   3   4  202.16    9.58
 -10   3   4  227.66   10.92
 -10  -3   4  223.84   11.34
 -10  -3  -4  250.33   11.31
 -10  -3   4  226.89   11.32
  10   3   4  208.11   10.75
  10   3  -4  195.96   11.30
  10  -3  -4  221.34   13.69
  10  -3   4  223.64   12.15
   0  -4   4 3030.97  103.30
   0   4  -4 3054.41  104.22
  -1  -4  -4 1470.55   49.84
  -1  -4   4 1446.17   49.87
  -1  -4   4 1484.61   49.93
   1   4  -4 1514.74   50.00
   2   4  -4 4771.88  160.84
  -2  -4   4 4893.57  160.09
  -2  -4  -4 4649.76  160.48
   2   4   4 4487.67  160.62
  -2  -4   4 4955.04  161.69
   2   4  -4 5002.37  162.44
   2   4   4 4601.29  160.63
  -3  -4   4  236.70    8.93
   3   4   4  248.80    8.77
   3  -4  -4  249.88    9.07
   3   4  -4  248.15    8.90
  -3  -4   4  249.54    9.25
  -3  -4  -4  248.41    8.80
  -4  -4   4 1008.57   33.64
   4  -4   4  960.91   33.28
   4   4  -4  985.59   33.51
   4   4   4  997.47   33.36
   4  -4  -4  951.31   33.40
  -4  -4   4  973.72   33.50
   4   4  -4  982.56   33.46
  -4  -4  -4  997.08   33.38
   5   4  -4  730.57   24.69
   5   4   4  732.49   24.59
  -5  -4   4  739.02   24.95
   5  -4   4  717.48   24.46
   5  -4  -4  707.19   24.59
   5  -4  -4  677.66   24.51
   5   4  -4  701.30   24.62
  -5  -4  -4  716.26   24.56
  -5  -4   4  717.91   24.72
   6  -4  -4 1147.39   37.26
  -6  -4   4 1095.37   37.51
  -6  -4  -4 1059.70   37.33
   6  -4   4 1073.89   37.25
   6   4  -4 1140.95   37.51
   6   4  -4 1069.26   37.17
   6   4   4 1087.94   37.36
  -6  -4   4 1086.77   37.61
   7   4   4   14.52    3.86
   7  -4   4   21.93    3.61
  -7  -4   4   22.43    4.25
   7   4  -4   19.47    4.22
  -7  -4  -4   20.52    3.34
  -7  -4   4   16.60    4.97
   7  -4  -4   21.72    4.17
  -8  -4   4  511.61   18.71
   8   4  -4  497.43   18.59
  -8  -4  -4  482.16   18.27
   8   4   4  522.32   18.44
   8  -4   4  507.16   18.44
  -8  -4   4  546.57   19.01
   9   4  -4   31.72    6.18
   9   4   4   34.19    6.03
  -9  -4  -4   32.30    5.48
  -9  -4   4   34.40    6.89
   9  -4   4   31.67    6.64
  -9  -4   4   34.93    6.95
  -9   4   4   31.86    6.48
   9  -4  -4   31.93    7.46
  10   4   4  -14.34    7.39
 -10   4   4   -1.69    7.49
 -10  -4  -4   -0.37    7.46
  10   4  -4   11.04    7.51
 -10  -4   4   -6.49    8.91
 -10  -4   4   -0.53    7.90
   0   5  -4  200.87    7.78
   0  -5   4  212.01    7.37
  -1  -5   4  317.72   11.09
  -1   5  -4  296.70   11.05
  -1  -5  -4  327.32   10.79
  -1  -5   4  312.20   10.92
   1   5  -4  304.51   11.26
   2   5  -4 2147.07   72.50
  -2  -5   4 2183.21   72.47
   2   5  -4 2128.00   72.37
  -2  -5  -4 2123.00   72.36
  -2  -5   4 2168.03   72.47
   3   5  -4  123.80    5.11
   3   5   4  122.84    4.87
  -3  -5  -4  122.07    5.08
  -3  -5   4  130.67    5.86
   3   5  -4  154.19    5.76
  -3  -5   4  122.40    5.28
   4  -5  -4 6325.14  212.37
  -4  -5   4 6318.08  214.33
   4   5   4 6176.19  212.09
  -4  -5   4 6468.42  213.68
   4   5  -4 6484.19  212.99
   4   5  -4 6257.49  210.90
  -4  -5  -4 6211.11  212.11
   4  -5  -4 6112.48  210.88
   5  -5  -4  637.65   22.12
   5  -5  -4  648.75   22.29
  -5  -5   4  622.34   22.33
   5   5  -4  638.87   22.24
   5   5   4  634.61   22.14
  -5  -5  -4  627.15   22.17
   5  -5   4  659.70   22.04
  -5  -5   4  670.80   22.62
   5   5  -4  639.71   22.28
  -6  -5  -4 1010.06   34.32
  -6  -5   4 1006.09   34.66
  -6  -5   4  972.87   34.48
   6   5  -4 1030.03   34.21
   6  -5   4 1011.11   34.21
   6   5  -4  989.54   34.39
   7  -5   4   50.29    4.19
  -7  -5  -4   52.18    4.34
  -7  -5   4   49.11    5.65
   7   5  -4   52.66    4.57
   7   5   4   52.86    4.58
  -7  -5   4   53.95    4.94
   8  -5  -4   80.26    6.39
   8  -5   4   77.31    5.63
  -8  -5   4   41.58    6.27
  -8  -5   4   72.59    6.76
   8   5   4   78.45    5.67
  -8  -5  -4   79.90    5.43
   8   5  -4   84.51    5.90
  -9  -5  -4   78.22    6.56
   9  -5   4   73.83    7.43
   9  -5  -4   92.26    8.95
  -9  -5   4   91.99    8.07
   9   5  -4   89.45    7.17
   9   5   4   72.28    6.76
  -9  -5   4   87.42    8.21
 -10  -5   4 1273.77   44.39
 -10  -5  -4 1235.97   43.78
   0  -6   4  168.58    6.26
   0   6  -4  175.60    6.99
  -1  -6  -4  965.03   32.44
   1   6  -4  897.27   32.77
  -1   6  -4  962.21   32.74
  -1  -6   4  981.10   32.68
  -1  -6   4  988.36   32.56
  -2  -6   4 1892.47   65.24
  -2  -6  -4 1840.11   65.05
  -2   6  -4 1935.28   65.15
  -2  -6   4 2087.87   65.23
   2   6  -4 1902.83   65.26
  -3  -6   4  117.46    5.75
   3   6  -4  111.29    5.34
   3   6  -4  115.81    5.09
  -3  -6   4  106.14    4.91
  -3  -6  -4  111.62    4.66
   3  -6  -4  107.47    5.51
   4   6  -4 1323.72   45.39
   4  -6  -4 1336.07   45.54
  -4  -6  -4 1358.46   45.40
  -4  -6   4 1346.79   45.71
   4   6  -4 1339.34   45.54
  -4  -6   4 1346.20   45.55
   4   6   4 1328.60   45.27
   4  -6  -4 1337.61   45.41
  -5  -6  -4   33.11    3.29
   5  -6  -4   31.28    4.30
   5   6  -4   40.72    3.29
  -5  -6   4   27.91    4.59
  -5  -6   4   35.41    3.69
   5  -6  -4   31.38    3.53
   5   6   4   35.48    3.03
   5   6  -4   34.38    3.84
   6   6  -4   49.86    4.23
   6  -6   4   47.92    3.56
   6   6  -4   45.70    4.04
  -6  -6   4   47.76    4.52
   6   6   4   47.14    3.81
  -6  -6  -4   51.66    4.07
  -6  -6   4   52.66    5.40
   7   6  -4  290.28   11.83
  -7  -6  -4  320.94   11.82
   7   6   4  311.28   11.69
   7  -6   4  316.06   11.69
  -7  -6   4  321.98   12.63
  -7  -6   4  306.92   12.22
   8   6  -4   31.71    5.15
   8   6   4   26.35    4.88
  -8  -6  -4   23.04    5.12
  -8  -6   4   22.53    6.12
  -8  -6   4   31.26    6.56
   8  -6   4   27.22    5.23
  -9  -6  -4  552.61   21.26
   9  -6   4  603.06   21.78
   9  -6  -4  630.54   22.24
   9   6  -4  547.54   21.32
  -9  -6   4  580.10   22.03
  -9  -6   4  579.60   21.97
   0  -7   4  710.14   25.12
   0   7  -4  766.09   25.64
  -1  -7  -4  381.25   13.65
  -1  -7   4  382.97   14.14
  -1   7  -4  392.69   14.32
   1   7  -4  421.38   14.43
  -1  -7   4  403.71   13.84
  -2  -7   4 1320.48   45.96
   2  -7  -4 1330.27   46.13
  -2   7  -4 1341.51   46.13
  -2  -7   4 1410.64   46.20
   2   7  -4 1379.98   46.19
  -3  -7   4  365.52   13.55
  -3  -7  -4  361.10   12.86
  -3   7  -4  359.72   13.24
   3   7  -4  357.29   13.33
   3  -7  -4  370.80   13.46
   3   7  -4  349.76   12.69
  -3  -7   4  386.45   13.07
   4  -7  -4 1451.42   47.86
   4   7  -4 1355.03   47.71
   4   7  -4 1435.18   47.52
  -4  -7   4 1354.02   47.72
   4  -7  -4 1376.12   47.60
  -4  -7   4 1486.98   48.03
  -4  -7  -4 1369.08   47.59
  -5  -7   4  488.95   17.78
   5   7  -4  488.26   17.02
   5   7   4  479.78   16.79
  -5  -7  -4  467.30   17.06
  -5  -7   4  453.97   17.25
   5   7  -4  521.45   17.28
   6  -7   4   81.38    4.47
  -6  -7   4   78.61    6.54
  -6  -7  -4   84.88    4.96
   6   7   4   78.21    4.58
   6   7  -4   85.39    5.20
   6   7  -4   70.01    4.81
  -6  -7   4   80.61    5.52
  -7  -7  -4  211.11    8.79
   7  -7   4  211.44    8.58
  -7  -7   4  208.10    9.33
   7   7   4  200.13    8.47
  -7  -7   4  208.22    9.95
  -7  -7  -4  197.80    9.04
   7   7  -4  206.47    8.74
  -8  -7   4  154.75    8.94
  -8  -7  -4  163.40    8.41
   8  -7   4  156.64    8.10
   8   7   4  149.88    7.51
  -8  -7  -4  161.05    7.95
   8   7  -4  147.31    7.73
  -8  -7   4  158.05    9.50
  -9  -7  -4  502.90   19.14
  -9  -7   4  524.70   20.02
  -9  -7  -4  473.52   19.13
  -9  -7   4  518.67   20.09
   9   7  -4  509.85   18.91
   0   8  -4 4594.76  152.08
   0  -8   4 4773.96  152.04
   0  -8  -4 4210.95  151.90
   1  -8  -4  129.25    6.47
  -1  -8  -4  134.69    5.12
  -1  -8  -4  123.76    6.36
  -1  -8   4  128.06    5.31
   1   8  -4  142.51    6.55
  -1   8  -4  130.43    6.55
  -1  -8   4  138.07    6.28
   2   8  -4  130.97    6.56
   2  -8  -4  135.27    6.89
  -2  -8  -4  136.09    6.51
  -2  -8  -4  139.15    5.51
  -2   8  -4  139.37    6.76
  -2  -8   4  133.56    5.69
  -2  -8   4  140.44    6.92
  -3  -8  -4  562.21   18.65
   3   8  -4  524.56   19.08
  -3  -8   4  538.89   19.37
  -3  -8   4  555.91   18.84
   3  -8  -4  552.39   19.36
  -3  -8  -4  521.35   18.99
  -3   8  -4  502.35   19.20
   4  -8  -4  214.71    9.49
  -4  -8  -4  204.66    8.25
   4   8  -4  222.42    7.95
  -4  -8  -4  222.04    8.96
  -4  -8   4  217.87    8.52
   4   8  -4  202.34    8.83
  -4  -8   4  213.32    9.48
   4  -8  -4  218.93    8.69
  -4   8  -4  211.49    9.20
  -5  -8   4   95.27    6.81
   5   8  -4   96.96    5.05
  -5  -8  -4   90.97    6.08
  -5  -8   4   96.38    5.52
  -5  -8  -4   96.95    5.16
   5   8  -4   94.21    5.78
  -6  -8  -4 1710.84   59.51
  -6  -8  -4 1835.21   59.60
   6   8  -4 1781.56   59.39
   6   8   4 1759.31   59.29
  -6  -8   4 1765.31   59.80
   6   8  -4 1694.29   59.42
  -6  -8   4 1733.78   59.98
   7   8  -4    5.19    4.63
   7  -8   4    7.35    4.64
  -7  -8  -4    8.88    4.92
  -7  -8  -4    6.09    5.93
   7   8   4    4.15    4.21
  -7  -8   4   12.74    5.64
  -7  -8   4   -0.48    6.90
  -8  -8  -4    4.39    6.72
   8   8  -4    5.61    5.30
  -8  -8  -4    6.30    5.90
   8  -8   4    1.14    6.50
  -8  -8   4    8.24    7.33
  -8  -8   4    1.40    7.88
   8   8   4   -2.18    4.87
   0   9  -4  980.89   33.30
   0  -9  -4  998.96   33.30
   0  -9   4  901.50   32.61
   1  -9  -4  437.20   16.23
  -1  -9   4  451.38   15.31
  -1  -9  -4  417.81   15.97
   1   9  -4  449.63   16.06
  -1  -9   4  413.46   15.91
  -1   9  -4  446.21   16.21
   2   9  -4  776.61   28.24
  -2  -9  -4  793.13   27.73
  -2   9  -4  836.93   28.54
  -2  -9   4  849.12   27.93
   2  -9  -4  817.08   28.51
  -2  -9   4  817.30   28.51
  -2  -9  -4  793.51   28.24
  -3  -9  -4   21.84    3.23
   3   9  -4   17.32    4.35
  -3  -9   4   19.59    3.47
   3  -9  -4   18.44    5.80
  -3   9  -4   20.06    5.43
  -3  -9  -4   20.30    4.88
  -3  -9   4   17.92    5.54
  -4  -9  -4   10.07    3.47
   4   9  -4    8.81    4.60
   4  -9  -4    8.75    6.22
  -4   9  -4    7.57    5.90
   4  -9  -4   15.71    4.43
  -4  -9  -4    2.66    4.97
  -4  -9   4    9.10    5.90
  -4  -9   4    8.37    3.85
  -5  -9  -4  141.30    7.86
  -5  -9   4  151.53    8.61
  -5   9  -4  147.80    9.01
   5   9  -4  140.65    6.08
  -5  -9   4  143.02    7.05
  -5  -9  -4  139.98    6.70
   5   9  -4  156.06    7.41
  -6  -9  -4  212.22    9.31
   6   9  -4  223.11    9.39
  -6  -9   4  230.63   11.09
  -6  -9   4  227.50    9.87
   6   9  -4  227.34    9.08
  -6  -9  -4  227.22   10.26
  -6   9  -4  212.01   11.44
  -7  -9  -4   58.53    7.35
   7   9  -4   57.94    5.46
  -7  -9   4   64.17    8.57
   7  -9   4   61.73    5.90
  -7  -9  -4   62.55    6.04
  -7  -9   4   58.42    6.68
   0 -10   4  109.71    4.92
   0 -10  -4  112.75    7.23
   0  10  -4  106.58    6.77
   1  10  -4  314.02   12.18
  -1  10  -4  302.65   12.35
   1 -10  -4  315.44   12.55
  -1 -10   4  286.66   12.08
   1 -10   4  290.19   10.74
  -1 -10   4  304.73   11.05
  -2 -10  -4  507.21   17.77
  -2  10  -4  488.51   18.90
  -2 -10  -4  513.44   18.78
   2  10  -4  528.01   18.61
   2 -10  -4  509.71   19.04
  -2 -10   4  508.65   17.98
  -3 -10   4   84.11    7.38
  -3 -10  -4   88.89    4.93
  -3 -10  -4   79.53    6.74
  -3  10  -4   89.18    7.30
  -3 -10   4   92.78    5.21
   3  10  -4   85.47    6.22
  -4 -10   4  244.86   11.64
  -4 -10   4  245.49    9.96
   4  10  -4  266.31   10.53
  -4 -10  -4  241.29   10.96
  -4  10  -4  244.05   11.69
   4 -10  -4  243.65   10.13
   4 -10  -4  247.17   11.98
  -5 -10   4   97.56    6.35
  -5 -10  -4   83.68    7.41
  -5 -10  -4   95.19    5.86
  -5  10  -4  103.15    9.31
  -5 -10   4  109.87    8.60
   5  10  -4  102.65    6.50
  -6 -10   4   24.91    8.31
  -6 -10  -4   21.66    5.09
  -6  10  -4   18.86    9.76
  -6 -10   4   19.11    5.93
   6  10  -4   -1.92    3.68
  -6 -10  -4   17.70    6.96
  -7 -10   4  113.03    8.22
  -7 -10   4  123.54   10.43
  -7 -10  -4  126.24    7.63
  -7 -10  -4   67.72    8.72
   0 -11   4  213.56    8.14
   0 -11  -4  212.99   10.49
   0  11  -4  202.21    9.85
  -1 -11  -4  200.79    9.98
   1 -11   4  178.36    7.47
   1 -11  -4  190.75   10.46
  -1 -11   4  182.60    9.71
  -1  11  -4  198.94    9.91
   1  11  -4  202.58    9.52
  -1 -11   4  219.32    7.94
   2  11  -4  134.76    7.88
  -2 -11  -4  124.29    6.02
  -2 -11   4  132.10    6.40
  -2 -11  -4  132.33    8.36
  -2  11  -4  141.25    8.84
  -2 -11   4  130.00    9.09
   2 -11  -4  127.28    9.40
  -3 -11   4  650.78   23.69
   3 -11  -4  595.19   23.83
  -3  11  -4  641.55   23.72
  -3 -11   4  650.77   22.39
  -3 -11  -4  629.83   23.13
   4  11  -4  253.30   10.83
  -4 -11  -4  247.51   11.49
  -4 -11   4  253.28   12.56
  -4  11  -4  237.50   12.92
  -4 -11   4  255.19   10.29
   4 -11  -4  227.92   13.17
  -4 -11  -4  253.75    9.94
   5  11  -4   -1.55    5.74
  -5 -11  -4   -0.72    7.30
  -5 -11   4   -4.04    8.92
  -5  11  -4    9.28    9.84
  -5 -11  -4   -0.51    4.97
  -5 -11   4    2.39    5.53
  -6 -11  -4  307.32   15.02
  -6 -11   4  351.77   14.41
  -6 -11   4  383.50   16.44
  -6 -11  -4  367.64   13.97
   0 -12   4   40.61    4.10
   0  12  -4   39.97    7.28
   0 -12  -4   51.30    8.64
  -1 -12   4  101.61    5.37
  -1 -12  -4   85.78    8.83
   1 -12  -4   78.82    9.78
   1 -12   4   77.04    4.68
   1  12  -4   88.24    7.75
  -1 -12   4   89.28    8.58
  -1  12  -4   89.37    8.19
  -2 -12   4  381.55   13.67
  -2 -12   4  361.30   16.09
   2 -12  -4  391.33   16.67
   2  12  -4  373.36   14.76
  -2 -12  -4  307.69   15.28
  -2 -12  -4  359.71   13.39
  -2  12  -4  374.54   15.57
  -3 -12   4  147.30    7.80
  -3  12  -4  148.69   10.89
  -3 -12  -4  142.46   10.04
   3  12  -4  157.47    8.93
   3 -12  -4  173.31   12.70
  -3 -12  -4  148.38    7.46
  -3 -12   4  157.28   11.84
  -4 -12  -4  465.70   17.48
  -4  12  -4  461.63   20.14
   4  12  -4  482.24   18.15
  -4 -12   4  499.07   20.26
  -4 -12   4  483.13   17.86
   4 -12  -4  485.53   21.00
  -5 -12   4    6.92    6.46
  -5 -12   4    2.67   10.81
  -5 -12  -4   10.60    8.82
   0 -13  -4  189.78   12.64
   0 -13   4  164.86    7.82
   0  13  -4  177.58   10.66
   1 -13  -4   44.13   11.09
  -1  13  -4   41.60    8.70
  -1 -13  -4   47.38    4.89
  -1 -13   4   47.09    5.44
   1  13  -4   51.46    8.23
   1 -13   4   44.86    4.57
  -1 -13  -4   37.45   10.03
  -2 -13  -4  138.25    7.18
   2 -13  -4  120.02   13.53
   2  13  -4  152.34    9.40
  -2 -13   4  148.49   12.30
  -2  13  -4  140.13   11.09
   2 -13   4  134.00    6.34
  -2 -13  -4  139.85   11.28
  -2 -13   4  143.27    7.59
   3 -13  -4  272.04   17.56
  -3 -13   4  304.12   16.58
  -3 -13  -4  272.93   14.64
   0   0   5   -1.42    1.37
   0   0  -5    2.13    1.31
   0   0   5    0.89    0.98
   1   0   5  109.18    3.95
  -1   0  -5  111.87    3.95
  -1   0   5  111.39    3.87
  -1   0   5   98.79    4.07
   1   0  -5   98.81    4.10
   1   0   5  101.65    4.06
  -2   0  -5  335.91   11.38
   2   0  -5  327.92   11.51
  -2   0   5  326.71   11.44
   2   0   5  330.23   11.36
  -2   0   5  325.88   11.28
   2   0  -5  326.59   11.62
  -3   0  -5  161.53    5.83
   3   0  -5  152.66    6.28
  -3   0   5  154.29    5.91
   3   0   5  170.63    5.88
   3   0  -5  159.94    6.08
  -4   0   5  228.41    8.72
  -4   0   5  220.41    8.27
   4   0  -5  243.40    8.58
   4   0  -5  236.60    8.70
   4   0   5  231.01    8.32
  -5   0   5    3.36    3.18
   5   0   5    3.95    2.37
   5   0  -5    3.91    2.87
  -5   0   5    2.65    2.17
  -5   0  -5    1.79    1.97
   5   0  -5    4.34    2.86
  -6   0   5  649.52   22.86
  -6   0  -5  669.02   22.47
   6   0   5  662.41   22.63
   6   0  -5  637.08   22.53
   6   0  -5  645.71   22.78
  -7   0  -5   39.31    3.38
   7   0   5   42.78    4.11
   7   0  -5   42.96    4.64
  -7   0   5   41.99    4.85
   8   0   5   10.77    4.72
  -8   0  -5   11.42    3.59
  -8   0   5   10.41    5.09
   8   0  -5    8.87    5.40
   9   0   5  181.81    9.48
  -9   0  -5  208.98    8.55
  -9   0   5  193.72    9.58
 -10   0   5   87.96    8.25
  10   0   5   87.70    8.94
  10   0  -5   83.61    9.66
   0  -1  -5 2191.31   70.44
   0  -1  -5 1999.52   69.44
   0   1   5 2047.95   69.47
   0   1   5 2090.44   70.02
   0  -1   5 2005.62   69.44
   0  -1   5 2038.57   69.38
  -1  -1   5  410.74   14.29
   1  -1  -5  415.58   14.26
   1  -1   5  426.51   14.18
   1   1   5  382.13   14.22
   1  -1  -5  389.61   14.11
   1   1   5  425.24   14.15
  -1  -1  -5  433.59   14.17
   1   1  -5  421.29   14.33
  -1   1   5  430.96   14.09
   1  -1   5  401.92   14.24
  -1   1   5  406.29   14.19
   1   1  -5  420.73   14.33
  -2  -1  -5   52.58    2.35
   2   1  -5   52.91    3.02
   2   1  -5   53.61    2.66
   2   1   5   53.81    2.44
  -2   1   5   50.24    2.10
   2  -1  -5   50.96    2.65
   2  -1  -5   49.48    2.99
   2  -1   5   51.99    2.36
  -2   1   5   50.10    2.40
  -3  -1   5 1802.33   61.40
   3   1  -5 1829.69   61.45
   3   1  -5 1772.54   61.39
   3  -1  -5 1843.09   61.43
  -3  -1  -5 1796.63   61.31
   3  -1   5 1782.01   61.30
  -3  -1   5 1869.13   61.37
   3   1   5 1863.46   61.35
   4   1   5  440.28   15.11
  -4  -1   5  414.19   15.34
   4  -1  -5  440.14   15.21
   4  -1   5  433.67   15.06
   4  -1  -5  425.77   15.30
  -4  -1  -5  448.19   15.06
  -4  -1   5  424.33   15.13
   4   1  -5  446.43   15.28
   4   1  -5  441.54   15.32
  -5   1   5 1065.18   38.55
  -5   1  -5 1152.73   38.36
   5  -1   5 1170.28   38.45
   5   1  -5 1123.45   38.62
   5   1   5 1139.89   38.48
   5  -1  -5 1123.53   38.57
  -5  -1   5 1137.29   38.45
  -5  -1   5 1136.27   38.64
  -5  -1  -5 1151.42   38.41
   5   1  -5 1110.83   38.51
   5  -1  -5 1142.16   38.48
  -6  -1   5  440.12   15.77
   6  -1  -5  447.83   16.06
   6   1   5  459.98   15.91
   6  -1   5  449.02   15.83
   6   1  -5  447.27   15.85
   6  -1  -5  455.45   15.82
  -6   1   5  442.85   16.14
  -6  -1   5  451.37   16.20
   6   1  -5  433.10   16.07
  -6  -1  -5  460.65   15.73
  -7   1   5   16.18    4.39
   7  -1  -5   12.60    4.45
   7   1   5   14.34    3.96
   7   1  -5   10.53    4.28
   7  -1   5   15.85    3.59
  -7  -1  -5   14.11    3.15
  -7  -1   5    9.22    4.45
  -7  -1   5   12.45    3.42
  -8  -1  -5   76.11    4.89
  -8   1   5   78.30    6.06
   8   1   5   74.65    5.77
   8  -1  -5   72.94    6.54
  -8  -1   5   73.21    6.06
   8   1  -5   84.72    6.04
   8  -1   5   76.53    5.72
  -8  -1   5   76.45    4.79
  -9  -1   5  984.40   33.41
   9  -1  -5  942.67   33.85
  -9   1   5  946.57   33.32
   9   1  -5  895.43   33.62
   9   1   5  977.11   33.48
   9  -1   5  971.20   33.47
  -9  -1  -5  952.25   33.04
 -10   1   5  321.83   13.79
  10   1  -5  314.24   14.58
 -10  -1  -5  329.11   13.25
 -10  -1   5  326.71   13.90
  10  -1  -5  320.94   15.29
  10  -1   5  314.99   14.28
  10   1   5  312.01   13.92
   0  -2  -5 1884.84   65.07
   0   2   5 1933.83   65.24
   0   2   5 1951.32   65.86
   0  -2  -5 1932.34   65.20
   0  -2   5 1971.30   65.19
  -1  -2  -5 1136.27   38.45
   1   2  -5 1175.42   38.56
   1   2   5 1092.73   38.50
   1   2   5 1129.46   38.45
  -1  -2   5 1137.97   38.58
   1   2  -5 1183.17   38.59
   1  -2  -5 1141.75   38.55
   1  -2  -5 1118.59   38.42
   2  -2  -5  222.77    7.96
   2  -2  -5  236.24    8.20
   2   2   5  229.62    8.10
  -2  -2   5  229.76    8.28
   2   2  -5  223.40    8.49
  -2  -2   5  236.66    8.39
   2   2  -5  229.48    8.27
   2  -2   5  222.24    8.09
  -2  -2  -5  240.01    8.10
   3  -2  -5  366.04   12.30
   3  -2   5  342.11   12.21
  -3  -2  -5  375.62   12.25
  -3  -2   5  345.91   12.51
   3   2   5  348.79   12.25
   3   2  -5  348.27   12.39
   3   2  -5  347.22   12.55
  -3  -2   5  342.56   12.37
   4  -2  -5   79.22    3.61
   4   2  -5   73.93    3.78
  -4  -2   5   70.08    4.18
   4   2   5   77.90    3.57
   4   2  -5   71.11    4.09
  -4  -2   5   72.53    3.73
   4  -2  -5   76.28    4.05
   4  -2   5   74.19    3.37
  -4  -2  -5   78.29    3.38
  -5  -2   5  478.39   17.39
  -5  -2  -5  512.45   17.00
  -5  -2   5  502.99   17.15
   5   2  -5  503.14   17.28
   5  -2  -5  509.01   17.16
   5  -2   5  478.44   16.98
   5   2   5  456.69   17.05
   5  -2  -5  475.50   17.15
   5   2  -5  493.47   17.26
   6   2  -5 1147.86   38.50
   6  -2  -5 1147.13   38.44
   6   2  -5 1112.36   38.21
   6  -2   5 1100.31   38.24
  -6  -2   5 1126.24   38.53
  -6  -2  -5 1095.14   38.21
   6  -2  -5 1123.60   38.16
  -6   2   5 1122.68   38.41
   6   2   5 1129.23   38.34
  -6  -2   5 1126.42   38.33
  -7  -2  -5  232.82    8.79
   7  -2  -5  227.27    9.48
  -7  -2   5  234.14    9.04
   7   2   5  219.32    9.11
  -7   2   5  217.13    9.29
   7   2  -5  224.49    9.34
   7  -2   5  215.18    8.92
  -7  -2   5  229.55    9.66
   8  -2  -5  170.47    8.91
   8   2  -5  158.72    8.24
  -8  -2   5  176.19    8.63
  -8  -2  -5  164.97    7.55
  -8  -2   5  170.68    7.79
   8  -2   5  171.03    7.83
   8   2   5  165.29    7.96
  -8   2   5  155.08    8.16
  -9  -2  -5   18.97    5.09
   9   2   5    8.39    5.70
   9  -2  -5    6.76    7.91
   9   2  -5    7.39    6.40
  -9  -2   5    6.82    5.38
  -9  -2   5    3.86    6.52
  -9   2   5    3.08    6.01
   9  -2   5    6.42    6.39
 -10  -2  -5   63.62    7.34
  10  -2   5   65.99    9.07
 -10   2   5   67.21    7.94
 -10  -2   5   69.02    8.50
  10   2  -5   54.99    8.78
  10   2   5   61.51    8.18
   0  -3   5 1597.52   52.09
   0   3  -5 1631.51   52.05
   0  -3  -5 1460.05   51.93
   0  -3  -5 1482.54   52.05
   1   3   5  123.46    4.43
   1  -3  -5  124.74    4.55
  -1  -3   5  114.26    4.69
   1   3  -5  120.78    4.98
   1   3   5  120.13    4.52
  -1  -3  -5  120.12    4.44
   2   3  -5 1248.81   41.74
   2  -3  -5 1151.80   41.45
  -2  -3  -5 1256.38   41.53
   2   3   5 1198.27   41.60
  -2  -3   5 1238.13   41.65
   2   3   5 1214.36   41.54
   2  -3  -5 1234.69   41.61
  -2  -3   5 1287.87   41.71
   2   3  -5 1242.76   41.65
  -3  -3   5  359.89   13.15
  -3  -3  -5  384.93   12.81
   3   3  -5  367.71   13.19
   3   3   5  354.28   12.83
   3  -3   5  362.59   12.80
   3  -3  -5  353.96   12.59
   3  -3  -5  372.28   12.78
   3  -3  -5  377.57   13.16
  -3  -3   5  380.09   13.02
   3   3  -5  376.58   12.98
   4   3  -5  921.18   29.55
   4  -3  -5  835.23   29.49
  -4  -3   5  853.08   29.51
  -4  -3  -5  853.74   29.33
   4  -3  -5  891.23   29.36
   4  -3   5  818.34   29.31
   4   3   5  871.46   29.38
   4   3  -5  846.88   29.56
  -4  -3   5  868.27   29.65
   5  -3   5  659.72   22.99
   5   3  -5  677.23   23.21
  -5  -3   5  673.71   23.43
   5  -3  -5  663.41   23.12
  -5  -3  -5  672.90   23.00
   5   3  -5  670.43   23.21
   6  -3   5  160.91    6.62
   6  -3  -5  183.08    7.12
  -6  -3   5  164.91    7.06
   6   3   5  156.95    6.88
  -6  -3  -5  158.03    6.61
   6  -3  -5  161.41    6.83
   6   3  -5  167.39    7.07
   6   3  -5  171.04    7.14
  -6  -3   5  168.53    7.65
  -7  -3   5   14.09    5.04
  -7  -3  -5    9.48    3.36
  -7  -3   5   13.42    4.36
   7   3   5   11.49    3.88
   7   3  -5   12.28    4.42
   7  -3   5   13.48    3.50
   7  -3  -5   15.10    4.75
   8  -3  -5  638.28   22.77
  -8  -3   5  639.58   22.66
   8   3   5  639.01   22.25
   8  -3   5  633.87   22.30
  -8   3   5  652.18   22.44
   8   3  -5  609.85   22.47
  -8  -3   5  565.94   22.29
  -9  -3  -5   37.57    6.09
   9  -3   5   44.58    6.76
  -9  -3   5   45.38    6.93
  -9  -3   5   54.84    7.31
   9   3   5   42.88    6.30
   9  -3  -5   46.50    8.79
   9   3  -5   43.04    6.64
  -9   3   5   40.08    6.79
  10   3  -5   78.30    8.86
 -10  -3   5   91.11    9.30
  10   3   5   78.74    8.44
 -10  -3   5   90.34    8.72
 -10   3   5   90.11    8.58
 -10  -3  -5   92.68    8.94
   0  -4   5  133.59    5.05
   0  -4  -5  123.74    4.99
   0   4  -5  133.49    5.36
   0  -4  -5  141.57    4.85
  -1  -4   5  941.95   32.65
   1   4  -5  951.59   32.77
  -1  -4  -5  991.04   32.53
   2   4   5 1165.76   39.48
  -2  -4   5 1179.21   39.61
   2   4   5 1120.81   39.40
  -2  -4  -5 1203.05   39.46
   3  -4  -5  269.10   10.07
   3   4  -5  272.92   10.21
  -3  -4   5  270.10    9.94
  -3  -4  -5  289.43    9.76
   3   4   5  275.40    9.71
  -3  -4   5  271.79   10.19
   3   4  -5  268.22    9.84
  -4  -4  -5  387.16   13.65
   4   4  -5  394.48   13.77
   4  -4  -5  392.84   13.91
   4  -4   5  369.92   13.56
   4   4  -5  382.36   13.99
  -4  -4   5  396.32   13.87
  -4  -4   5  402.03   14.16
   4   4   5  386.77   13.63
  -5  -4   5  627.40   21.62
  -5  -4  -5  610.73   21.36
   5   4  -5  630.49   21.61
   5  -4  -5  601.17   21.48
   5  -4   5  601.57   21.31
  -5  -4   5  639.74   21.88
   5   4  -5  622.62   21.54
  -6  -4   5   19.47    4.77
   6   4  -5   17.81    3.59
   6  -4   5   15.33    2.97
   6   4   5   17.16    3.40
  -6  -4  -5   15.96    2.91
   6   4  -5   15.53    3.83
   6  -4  -5   17.50    3.65
  -6  -4   5   18.40    3.82
   7   4  -5  485.97   17.89
   7  -4  -5  522.26   17.93
  -7  -4   5  508.47   18.35
  -7  -4   5  495.27   17.97
   7   4   5  494.49   17.75
  -7  -4  -5  478.18   17.56
   7  -4   5  488.84   17.69
  -8  -4   5  234.36   10.86
   8   4   5  247.73   10.01
  -8  -4  -5  241.33    9.78
   8  -4  -5  242.81   10.82
   8   4  -5  216.91   10.23
  -8  -4   5  240.64   10.63
   8  -4   5  258.66   10.15
   9   4   5  174.07    9.06
   9  -4  -5  199.02   11.63
   9  -4   5  188.56    9.96
  -9  -4   5  174.03   10.34
  -9  -4   5  202.26   10.17
   9   4  -5  177.31    9.81
 -10  -4   5   52.02   10.48
 -10  -4  -5   61.83    8.84
   0   5  -5  100.62    4.66
   0  -5   5  100.55    4.00
   0  -5  -5   90.84    3.71
   0  -5  -5   98.79    3.94
  -1  -5   5   10.38    2.34
  -1  -5   5   12.29    1.99
   1   5  -5   12.70    2.98
  -1  -5  -5    9.43    1.73
  -1   5  -5   14.88    2.50
  -2  -5   5 2093.45   70.43
  -2  -5  -5 2062.71   70.28
   2   5  -5 2141.86   70.51
   2   5  -5 2051.86   70.31
  -3  -5   5 1952.76   64.20
   3   5   5 1786.43   63.92
   3   5  -5 1953.41   64.23
  -3  -5   5 1953.05   64.24
  -3  -5  -5 1846.77   64.00
  -4  -5  -5 2623.07   88.44
  -4  -5   5 2700.95   88.63
   4  -5  -5 2497.04   88.36
   4   5  -5 2670.32   88.51
   4   5   5 2555.65   88.38
  -4  -5   5 2710.90   88.60
  -5  -5   5  148.36    7.06
   5  -5  -5  146.80    6.39
   5   5   5  149.84    6.08
  -5  -5  -5  139.83    5.99
   5   5  -5  140.26    6.18
   5  -5   5  142.03    5.84
  -5  -5   5  141.32    6.44
   5   5  -5  150.54    6.62
  -6  -5   5  106.64    5.89
   6   5  -5  102.20    5.48
  -6  -5  -5  105.12    5.31
  -6  -5   5  107.10    6.55
   6   5  -5  113.04    5.76
   6  -5   5  117.76    5.24
   6   5   5  111.11    5.50
   7  -5   5   96.84    5.49
   7  -5  -5   97.01    5.87
  -7  -5   5   92.37    6.16
  -7  -5  -5   91.53    5.17
  -7  -5   5   97.07    6.81
   7   5   5  102.21    5.70
   7   5  -5   92.92    5.72
   8  -5   5   38.08    5.53
   8  -5  -5   42.34    6.63
  -8  -5   5   40.69    6.89
  -8  -5  -5   38.33    4.86
  -8  -5   5   41.74    6.40
   8   5  -5   40.04    5.62
   8   5   5   47.41    5.45
  -9  -5   5   67.15    8.80
   9  -5  -5   83.09    9.83
   9   5  -5   69.80    7.22
  -9  -5   5   86.14    8.44
   9   5   5   89.36    6.91
  -9  -5  -5   86.38    6.78
   9  -5   5   67.94    7.85
   0  -6   5  623.06   21.37
   0   6  -5  624.99   21.76
   1   6  -5   82.63    4.66
  -1   6  -5   85.89    4.44
  -1  -6   5   79.91    3.74
  -1  -6   5   78.67    4.01
  -1  -6  -5   74.91    3.43
  -2  -6  -5 1015.42   34.42
   3   6  -5  428.94   15.22
  -3  -6  -5  429.70   14.71
   3   6  -5  402.87   14.65
  -3  -6   5  409.07   14.89
  -3  -6   5  433.28   15.29
   4   6  -5  342.73   12.30
   4   6  -5  343.37   12.74
  -4  -6   5  352.06   13.02
  -4  -6  -5  340.70   12.26
  -4  -6   5  327.65   12.48
   4   6   5  342.63   12.06
   4  -6  -5  353.79   12.64
   5   6   5  154.64    6.29
   5   6  -5  152.72    6.57
  -5  -6  -5  155.22    6.47
  -5  -6   5  163.22    7.69
  -5  -6   5  155.81    6.95
   5   6  -5  158.22    7.08
   5  -6  -5  152.57    7.52
   5  -6  -5  156.57    6.85
  -6  -6   5  235.98    9.61
   6   6   5  219.71    8.92
   6  -6   5  233.32    8.98
  -6  -6   5  240.54   10.25
   6   6  -5  239.20    9.14
   6   6  -5  222.01    9.32
  -6  -6  -5  227.03    8.99
  -7  -6   5  165.72    9.24
   7   6   5  172.56    7.71
  -7  -6  -5  173.20    7.85
  -7  -6   5  170.93    8.58
   7  -6   5  184.51    8.02
   7   6  -5  206.96    7.92
   7   6  -5  184.01    7.99
  -8  -6  -5  284.71   11.44
   8   6   5  297.80   11.38
  -8  -6   5  284.21   12.43
   8   6  -5  268.39   11.62
  -8  -6   5  283.06   12.89
   8  -6  -5  307.57   12.56
   8  -6   5  284.34   11.87
   9   6   5   18.43    5.83
  -9  -6   5    9.60    8.29
  -9  -6  -5   16.11    6.24
   9   6  -5   12.50    6.39
  -9  -6   5   18.60    8.88
   0   7  -5   82.84    4.96
   0  -7   5   75.72    3.68
   1   7  -5   16.34    3.80
  -1   7  -5   21.85    3.92
  -1  -7  -5   16.39    2.09
  -1  -7   5   15.96    3.30
  -1  -7   5   15.82    2.45
  -2   7  -5 1162.80   39.88
  -2  -7   5 1248.95   39.97
   2   7  -5 1143.04   39.95
  -2  -7  -5 1147.55   39.53
  -2  -7   5 1133.89   39.69
  -3  -7  -5  839.18   29.67
  -3  -7   5  887.15   30.18
  -3  -7   5  863.82   29.88
   3   7  -5  896.92   29.60
  -3   7  -5  871.50   29.91
   3   7  -5  859.98   30.10
  -4  -7  -5  819.76   29.79
  -4  -7   5  889.32   30.40
   4   7  -5  876.84   30.16
  -4  -7   5  893.76   30.05
   4  -7  -5  875.61   30.02
  -5  -7  -5  313.37   11.48
  -5  -7   5  303.76   11.77
   5   7   5  304.12   11.14
   5  -7  -5  320.49   12.47
   5   7  -5  322.04   11.45
   5   7  -5  307.49   11.89
  -5  -7   5  302.02   12.55
   5  -7  -5  310.46   11.70
   6   7  -5  122.84    6.35
   6   7   5  114.61    5.49
  -6  -7   5  109.76    6.53
  -6  -7   5  121.73    7.78
  -6  -7  -5  117.87    5.82
   6  -7   5  117.02    5.78
   6   7  -5   94.83    5.78
   7   7  -5   71.97    5.54
   7  -7   5   75.61    5.49
  -7  -7  -5   62.45    5.30
  -7  -7   5   60.36    6.27
   7   7  -5   66.02    5.32
  -7  -7   5   70.47    7.59
   7   7   5   67.84    4.95
   8  -7   5  125.31    8.00
   8   7  -5  113.02    7.38
  -8  -7  -5  131.69    7.67
  -8  -7   5  129.19    8.88
   8   7   5  131.02    6.92
  -8  -7   5  129.00    9.41
  -8  -7  -5  115.18    7.43
  -9  -7  -5  100.87    7.76
  -9  -7   5  114.91   10.45
  -9  -7   5   96.00   10.53
   0   8  -5  220.58    9.32
   0  -8   5  222.25    8.30
   1   8  -5  709.72   24.60
  -1  -8   5  696.83   24.24
  -1   8  -5  710.92   24.60
  -1  -8  -5  683.81   23.84
  -1  -8   5  692.50   24.02
  -2   8  -5  569.23   19.93
  -2  -8   5  553.98   19.76
  -2  -8   5  556.14   19.32
   2   8  -5  539.52   19.77
   2  -8  -5  548.75   19.85
  -3   8  -5    1.33    4.77
  -3  -8   5   -1.75    4.86
  -3  -8   5    4.30    3.22
  -3  -8  -5    3.60    2.84
   3   8  -5   -0.03    4.33
   3  -8  -5    0.61    4.94
   4   8  -5  695.25   23.99
  -4  -8   5  729.50   25.04
  -4  -8   5  677.69   24.37
   4   8  -5  716.99   24.61
  -4  -8  -5  680.52   24.14
  -4   8  -5  690.81   24.65
   4  -8  -5  701.21   24.44
  -5  -8   5  395.19   15.39
   5  -8  -5  394.94   15.32
   5   8  -5  405.63   14.15
   5   8  -5  393.82   14.53
  -5  -8  -5  383.38   14.16
   5  -8  -5  372.68   14.35
  -5  -8   5  385.46   14.46
   6   8   5  466.99   17.23
   6   8  -5  499.45   17.54
  -6  -8   5  489.05   18.05
  -6  -8  -5  473.28   17.64
   6   8  -5  502.51   17.85
  -6  -8   5  512.75   18.91
  -7  -8  -5  223.67    9.58
   7   8   5  198.83    8.92
  -7  -8   5  205.55   10.29
  -7  -8  -5  225.88   10.17
   7  -8   5  228.12    9.81
  -7  -8   5  239.16   11.65
   7   8  -5  228.36    9.47
  -8  -8   5  126.40   10.33
  -8  -8   5  113.56    9.23
   8   8  -5  135.76    7.57
  -8  -8  -5  114.39    7.77
  -8  -8  -5  109.61    8.46
   0  -9   5 1170.62   39.41
   0   9  -5 1104.46   40.00
   0  -9  -5 1205.18   39.94
   1  -9   5  141.36    5.85
   1   9  -5  143.40    7.63
   1  -9  -5  147.67    7.69
  -1   9  -5  160.48    7.91
  -1  -9  -5  143.60    5.92
  -1  -9  -5  146.01    7.53
  -1  -9   5  148.99    7.09
  -1  -9   5  159.86    6.23
  -2  -9  -5  186.42    7.54
   2   9  -5  195.15    8.76
  -2  -9  -5  200.20    8.73
  -2  -9   5  202.13    7.83
   2  -9  -5  195.39    9.25
  -2   9  -5  195.73    9.21
  -2  -9   5  200.79    9.08
  -3  -9  -5  176.29    8.17
   3  -9  -5  164.79    9.02
  -3  -9  -5  171.96    7.05
  -3  -9   5  171.67    8.80
  -3  -9   5  170.29    7.40
  -3   9  -5  166.25    8.79
   3   9  -5  191.68    8.23
   4  -9  -5   58.49    7.16
   4  -9  -5   56.72    5.39
  -4  -9  -5   51.55    4.30
  -4  -9   5   51.59    4.72
  -4   9  -5   50.77    6.75
   4   9  -5   53.50    5.57
  -4  -9  -5   54.76    5.80
  -4  -9   5   64.22    7.14
   5   9  -5  225.05    8.62
   5  -9  -5  210.28   11.26
  -5  -9   5  226.82   11.17
  -5  -9  -5  239.31    9.14
   5  -9  -5  226.16    9.52
  -5  -9   5  224.35    9.49
  -5   9  -5  219.34   10.94
   5   9  -5  221.44    9.70
  -5  -9  -5  214.56   10.14
   6   9  -5  406.55   14.91
  -6  -9   5  399.80   16.83
  -6   9  -5  389.75   16.62
   6   9  -5  440.01   15.33
  -6  -9  -5  408.84   15.51
  -6  -9   5  390.87   15.46
  -6  -9  -5  380.38   14.94
  -7  -9   5   36.03    9.36
  -7  -9   5   32.84    7.04
   7   9  -5   -3.28    5.42
  -7  -9  -5   19.75    5.66
  -7  -9  -5   31.97    7.22
   7   9  -5   37.71    5.54
   0  10  -5  706.16   24.73
   0 -10   5  671.13   23.74
   0 -10  -5  688.43   24.69
  -1 -10  -5  103.55    7.10
  -1 -10   5  114.08    5.33
   1  10  -5   96.45    6.97
  -1  10  -5  108.00    7.70
   1 -10  -5  116.96    7.93
   1 -10   5  105.86    4.85
  -1 -10  -5  111.15    4.93
  -2 -10  -5   18.95    5.60
  -2 -10   5   19.49    3.85
   2  10  -5   23.28    5.51
  -2 -10   5    9.90    6.30
   2 -10  -5   14.91    6.91
  -2 -10  -5   14.23    3.39
  -2  10  -5    7.65    6.45
  -3 -10  -5  151.95    8.37
   3  10  -5  159.51    8.19
  -3 -10   5  147.94    7.22
   3 -10  -5  170.50    9.69
  -3  10  -5  162.63    9.48
  -3 -10  -5  144.28    6.78
  -3 -10   5  165.60    9.28
  -4 -10  -5   89.75    7.17
   4 -10  -5   86.27    6.43
   4 -10  -5   84.93    9.22
   4  10  -5   92.27    6.79
  -4 -10  -5   92.43    5.37
  -4 -10   5   86.83    5.84
  -4  10  -5   87.44    8.61
  -4 -10   5   82.82    8.62
   5  10  -5   58.65    6.59
  -5 -10  -5   61.63    7.25
  -5 -10  -5   56.46    5.28
  -5 -10   5   56.39    5.93
   5 -10  -5   62.74    9.68
  -5  10  -5   63.13    9.61
  -5 -10   5   65.39    8.93
  -6  10  -5  312.20   15.83
  -7 -10   5   19.17   10.90
  -7 -10  -5   20.07    6.54
  -7 -10   5   29.95    7.98
   0 -11  -5  348.37   15.26
   0  11  -5  373.37   15.06
   0 -11   5  395.68   13.49
  -1 -11   5   59.32    4.60
   1 -11   5   66.59    4.02
   1 -11  -5   66.81    8.07
  -1 -11  -5   63.52    4.22
  -1 -11  -5   56.76    7.51
  -1  11  -5   67.54    7.51
   1  11  -5   66.06    6.87
  -2  11  -5  243.40   12.14
  -2 -11  -5  251.49    9.90
   2  11  -5  257.90   11.36
   2 -11  -5  253.29   12.77
  -2 -11   5  268.92   12.34
  -2 -11   5  256.02   10.24
  -2 -11  -5  273.82   11.96
   3 -11  -5  319.26   14.99
  -3  11  -5  322.21   14.32
  -3 -11   5  295.20   14.14
   3  11  -5  318.61   13.00
  -3 -11  -5  313.29   13.44
  -3 -11   5  314.46   12.24
  -4 -11   5  354.81   13.62
  -4 -11   5  369.83   15.99
   4  11  -5  368.90   14.21
  -4  11  -5  340.82   15.97
   4 -11  -5  340.31   16.42
  -4 -11  -5  328.50   13.18
  -4 -11  -5  351.48   14.75
  -5 -11   5  332.21   16.09
  -5 -11  -5  328.56   14.36
  -5 -11   5  348.29   13.44
  -5 -11  -5  324.39   12.98
  -5  11  -5  326.27   16.58
   5  11  -5  334.58   13.70
   6  11  -5    0.64    6.65
  -6 -11  -5   45.19    6.46
  -6 -11   5   43.06    7.38
  -6 -11   5   42.45   11.61
   0  12  -5   20.86    7.50
   0 -12  -5   19.27    8.74
   0 -12   5   23.27    4.18
  -1 -12   5  580.18   19.73
  -1 -12  -5  522.76   19.39
   1 -12   5  527.42   19.41
  -1  12  -5  575.01   21.45
   1 -12  -5  539.00   21.60
  -1 -12  -5  540.22   21.35
   1  12  -5  589.48   21.07
  -2  12  -5  239.81   12.71
   2  12  -5  233.21   11.31
  -2 -12  -5  230.81   11.78
   2 -12   5  227.78    8.91
  -2 -12  -5  244.67    9.42
  -2 -12   5  217.75    9.74
   2 -12  -5  236.12   13.70
  -2 -12   5  211.80   12.74
   3 -12  -5   18.27   11.31
  -3 -12  -5   15.63    4.95
  -3  12  -5   18.00   10.03
  -3 -12   5   11.75   10.18
   3  12  -5   15.17    7.33
  -3 -12  -5   17.18    8.19
  -3 -12   5    6.32    5.39
  -4 -12  -5   20.59    8.57
  -4 -12  -5   18.54    5.45
  -4 -12   5   23.25    6.24
   4 -12  -5    0.02    6.63
  -4 -12   5   23.69   11.16
   4 -12  -5   10.53   13.10
   0 -13  -5   43.27   11.20
   0 -13   5   29.07    5.08
   0  13  -5   37.75    9.10
  -1 -13   5  328.10   12.54
   1 -13  -5  332.15   16.95
   1 -13   5  296.82   12.11
  -1  13  -5  331.03   15.18
  -1 -13  -5  312.45   15.68
  -1 -13  -5  317.37   12.16
   1  13  -5  307.81   14.47
  -2 -13  -5   20.33    5.51
  -2 -13  -5   20.80   10.19
  -2 -13   5   18.66   11.83
   2 -13  -5   25.61   13.21
   2 -13   5   25.25    4.35
   3 -13  -5   55.28   15.24
  -3 -13   5   47.19   12.99
   1   0   6 1716.67   57.55
  -1   0   6 1675.13   57.52
   1   0  -6 1706.45   57.70
  -1   0   6 1740.32   57.68
   1   0   6 1705.73   57.67
  -2   0   6 4289.32  157.69
   2   0   6 4800.48  158.12
   2   0  -6 4607.60  158.87
  -2   0  -6 4822.86  158.46
   2   0  -6 4725.23  158.52
  -2   0   6 4807.14  157.12
  -3   0  -6  388.48   13.77
   3   0  -6  403.32   13.98
  -3   0   6  409.68   13.85
  -3   0   6  385.52   13.60
   3   0  -6  405.14   14.17
   3   0   6  392.08   13.78
   4   0   6  750.59   25.95
   4   0  -6  782.76   26.19
   4   0  -6  748.63   26.20
  -4   0   6  775.71   25.97
  -4   0   6  729.13   25.74
  -4   0  -6  775.02   25.96
  -5   0   6   20.26    2.71
   5   0  -6   20.40    3.46
  -5   0   6   19.45    1.63
   5   0   6   23.73    2.82
  -5   0   6   19.64    3.74
   5   0  -6   19.87    3.40
  -5   0  -6   21.68    2.51
   6   0  -6   14.34    3.93
  -6   0  -6   16.20    2.75
  -6   0   6   12.30    4.18
   6   0  -6   12.29    3.64
   6   0   6   14.37    3.13
   7   0   6 1679.07   58.05
  -7   0   6 1718.51   58.15
  -7   0  -6 1780.72   57.95
   7   0  -6 1657.48   58.29
   8   0  -6  377.10   14.95
  -8   0  -6  392.89   14.01
  -8   0   6  381.81   14.63
   8   0   6  362.04   14.32
   9   0  -6   68.17    8.29
  -9   0   6   75.97    7.40
   9   0   6   81.51    7.17
  -9   0  -6   87.24    6.13
 -10   0   6    2.24    7.86
   0   1   6   66.98    3.14
   0  -1   6   69.72    3.28
   0  -1  -6   74.08    2.95
   0   1   6   75.13    2.85
   0  -1  -6   68.25    3.19
   0  -1   6   73.42    2.94
   1   1   6   53.05    2.31
   1   1   6   46.69    2.63
  -1  -1   6   47.41    2.28
   1   1  -6   50.81    2.98
   1  -1  -6   47.91    2.80
   1  -1   6   48.94    2.64
  -1   1   6   49.52    2.57
   1   1  -6   50.35    2.67
  -1  -1  -6   53.88    2.39
   1  -1   6   54.04    2.39
  -1   1   6   52.05    2.19
  -1  -1   6   50.59    2.78
   2  -1  -6 3431.27  117.00
   2   1   6 3250.01  114.73
  -2   1   6 3553.02  114.95
  -2   1   6 3207.52  115.05
   2  -1  -6 3451.34  116.56
   2   1  -6 3382.66  114.73
  -2  -1   6 3394.28  114.91
   2  -1   6 3358.14  114.78
  -2  -1  -6 3600.75  116.33
   2   1  -6 3533.95  116.67
  -3  -1   6  204.01    7.66
   3  -1   6  206.88    7.46
   3   1  -6  200.11    7.98
   3   1  -6  203.33    7.70
   3  -1  -6  202.62    7.94
   3   1   6  213.54    7.54
   3  -1  -6  206.54    7.67
  -3  -1  -6  210.54    7.46
  -4  -1   6  456.06   16.00
   4  -1   6  453.54   15.89
  -4  -1  -6  456.95   15.87
  -4  -1   6  460.76   16.23
   4   1   6  456.27   15.91
   4  -1  -6  470.84   16.13
   4  -1  -6  470.59   16.24
   4   1  -6  438.89   16.10
   5  -1  -6   54.88    3.97
  -5  -1   6   59.54    3.59
  -5  -1   6   50.70    4.31
   5   1  -6   62.36    4.06
   5  -1   6   57.19    3.31
   5   1   6   54.86    3.49
   5   1  -6   58.53    4.17
   5  -1  -6   54.58    4.16
  -5  -1  -6   58.72    3.24
  -6  -1  -6  218.14    8.53
   6  -1  -6  248.08    8.98
  -6  -1   6  228.53    9.28
  -6  -1   6  223.83    8.74
   6   1  -6  210.85    9.12
  -6   1   6  217.35    9.28
   6   1   6  211.82    8.69
   6  -1  -6  221.57    9.15
   6  -1   6  232.88    8.75
   6   1  -6  251.23    9.03
  -7  -1   6  281.09   10.61
   7   1  -6  284.97   11.27
   7  -1  -6  286.17   11.32
  -7  -1  -6  285.29   10.55
  -7  -1   6  282.61   11.36
   7   1   6  270.56   10.79
   7   1  -6  278.46   10.72
   7  -1   6  284.55   10.85
  -7   1   6  277.42   11.23
   8   1  -6  567.89   21.17
  -8   1   6  594.50   20.99
  -8  -1   6  585.49   21.09
   8  -1   6  601.49   20.85
  -8  -1  -6  587.44   20.49
   8   1   6  586.89   20.77
   8  -1  -6  522.64   21.14
   9  -1  -6  300.75   14.08
   9  -1   6  325.93   13.25
  -9   1   6  330.97   13.35
  -9  -1  -6  325.43   12.54
   9   1   6  302.83   13.23
   9   1  -6  312.14   13.85
  -9  -1   6  321.27   13.49
 -10  -1  -6  221.78   10.91
 -10  -1   6  210.72   11.72
 -10   1   6  221.62   11.57
   0  -2   6  182.56    6.73
   0  -2  -6  176.33    6.67
   0   2   6  187.50    6.62
   0   2   6  185.65    6.42
   0  -2  -6  176.38    6.46
   1  -2   6   86.10    3.50
  -1  -2  -6   88.34    3.45
   1   2   6   85.94    3.44
   1   2   6   86.59    3.77
   1   2  -6   88.60    3.70
   1  -2  -6   86.58    3.74
   1  -2   6   91.79    3.69
   1  -2  -6   87.20    3.38
   1   2  -6   80.40    4.06
  -1  -2   6   87.79    3.78
   2   2   6  364.92   12.88
   2  -2   6  376.53   12.80
  -2  -2   6  365.73   12.96
   2  -2  -6  354.43   12.66
   2  -2  -6  374.58   12.92
   2   2  -6  359.26   13.13
  -2  -2  -6  378.34   12.77
   2   2  -6  374.39   12.95
  -3  -2   6   30.88    3.24
   3  -2  -6   35.51    3.27
   3  -2   6   36.00    2.22
  -3  -2   6   23.32    2.58
   3   2  -6   26.70    3.27
  -3  -2  -6   30.14    2.24
   3   2   6   33.51    2.28
   3   2  -6   30.86    2.68
   3  -2  -6   30.18    2.75
   4   2  -6  713.58   24.50
  -4  -2   6  705.05   24.59
  -4  -2   6  711.13   24.47
  -4  -2  -6  720.49   24.28
   4   2   6  705.57   24.32
   4  -2  -6  699.30   24.55
   4  -2   6  702.14   24.27
   4  -2  -6  719.83   24.42
  -5  -2   6  459.36   16.03
  -5  -2  -6  467.02   15.56
  -5  -2   6  430.39   15.72
   5   2   6  434.65   15.61
   5   2  -6  449.44   15.84
   5   2  -6  431.47   15.87
   5  -2   6  444.28   15.54
   5  -2  -6  461.75   15.80
   5  -2  -6  417.79   15.80
   6   2   6  292.89   10.68
   6   2  -6  288.22   10.99
   6   2  -6  289.67   10.83
   6  -2  -6  286.35   10.77
  -6  -2   6  290.40   11.21
   6  -2  -6  289.85   10.98
  -6  -2  -6  266.82   10.49
   6  -2   6  281.85   10.54
  -6  -2   6  279.57   10.71
  -7  -2   6  348.95   12.76
   7   2  -6  345.23   12.56
   7  -2  -6  354.42   13.19
  -7  -2   6  322.09   13.12
   7  -2   6  318.73   12.53
   7   2   6  336.48   12.72
  -8  -2   6  126.78    6.96
   8  -2   6  119.14    7.03
   8   2   6  122.57    7.07
  -8  -2  -6  125.67    6.42
  -8   2   6  113.69    7.33
   8   2  -6  107.97    7.41
   8  -2  -6  115.02    8.12
  -8  -2   6  116.76    7.55
  -9   2   6   85.64    7.62
  -9  -2   6   84.12    7.02
  -9  -2  -6   84.71    6.55
   9  -2  -6   74.20    9.35
   9  -2   6   81.83    7.65
   9   2  -6   73.19    7.84
   9   2   6   70.22    6.96
  -9  -2   6   89.92    7.78
 -10  -2   6   81.92    9.09
 -10  -2  -6   84.09    8.43
 -10   2   6   77.56    8.96
   0  -3  -6  836.97   29.50
   0  -3   6  874.78   29.55
   0   3  -6  890.28   29.52
   0  -3  -6  868.39   29.36
   1  -3  -6   68.99    2.77
   1   3  -6   65.90    3.74
   1  -3  -6   61.93    3.16
   1   3  -6   69.89    3.11
  -1  -3   6   68.32    3.30
   1   3   6   65.27    3.06
  -1  -3  -6   69.74    2.87
   1  -3   6   65.53    3.10
   1   3   6   65.55    2.88
   2   3   6  602.60   21.17
   2   3   6  612.45   21.08
   2  -3  -6  601.26   21.18
  -2  -3  -6  628.10   21.09
   2   3  -6  630.81   21.48
   2   3  -6  633.92   21.35
  -2  -3   6  616.80   21.30
   3   3  -6   26.07    3.38
  -3  -3   6   26.61    3.25
   3  -3   6   30.57    2.22
   3   3   6   26.58    2.43
  -3  -3   6   27.94    2.72
   3  -3  -6   27.82    1.72
  -3  -3  -6   30.59    2.13
   3   3  -6   27.37    2.79
   3  -3  -6   28.90    2.63
   3  -3  -6   25.34    3.38
  -4  -3   6   87.08    4.63
  -4  -3   6   91.57    5.13
  -4  -3  -6   95.20    4.09
   4  -3  -6   97.68    4.42
   4  -3  -6   94.15    4.85
   4  -3   6   99.78    4.16
   4   3  -6   95.26    4.50
   5  -3  -6 1271.54   42.41
   5   3  -6 1241.26   42.46
   5   3   6 1207.43   42.31
   5   3  -6 1259.87   42.48
  -5  -3   6 1227.01   42.46
  -5  -3   6 1217.45   42.55
   5  -3   6 1236.35   42.28
   5  -3  -6 1301.45   42.41
  -5  -3  -6 1243.47   42.27
   6   3  -6  228.61    8.69
  -6  -3  -6  204.42    8.16
  -6  -3   6  210.21    9.13
   6  -3  -6  221.62    8.78
   6   3  -6  200.71    8.64
  -6  -3   6  207.17    8.71
   6  -3   6  203.19    8.23
   6   3   6  214.20    8.42
   6  -3  -6  221.23    8.58
   7  -3  -6 1237.49   41.48
   7   3  -6 1214.89   41.01
  -7  -3   6 1178.45   41.29
  -7  -3   6 1222.99   41.46
   7   3   6 1161.58   41.10
   7   3  -6 1168.92   41.33
   7  -3   6 1211.42   41.15
  -7  -3  -6 1217.71   41.08
  -8  -3   6  324.43   12.34
   8   3   6  304.37   11.77
   8  -3   6  297.25   11.92
   8   3  -6  273.11   12.15
  -8  -3  -6  274.27   11.68
  -8  -3   6  303.60   12.51
   9   3  -6   -0.33    6.84
   9  -3  -6   -4.74    9.08
  -9  -3  -6    2.22    6.31
  -9  -3   6    2.74    7.15
  -9  -3   6    2.79    7.34
   9  -3   6    1.99    6.97
 -10  -3  -6   42.07    8.48
 -10  -3   6   45.76    9.05
   0   4  -6  430.85   15.06
   0  -4  -6  420.40   14.88
   0  -4   6  434.97   14.97
   0  -4  -6  429.83   14.69
  -1  -4   6  511.70   17.33
   1  -4  -6  508.75   17.01
  -1  -4  -6  486.11   17.06
   1  -4   6  493.87   17.22
   1   4  -6  495.88   17.52
   1  -4  -6  499.61   17.20
   2  -4  -6 1467.47   52.11
  -2  -4   6 1556.75   52.31
  -2  -4  -6 1588.58   52.22
   2   4   6 1506.04   52.19
   2   4  -6 1577.25   52.51
   2  -4  -6 1529.25   52.31
   2   4   6 1537.44   52.30
  -2  -4   6 1560.46   52.43
   2   4  -6 1611.34   52.35
   3   4  -6  936.04   31.13
  -3  -4   6  955.17   31.25
   3   4  -6  879.51   31.33
   3   4   6  905.99   30.96
   3  -4  -6  908.04   31.24
  -3  -4  -6  859.52   30.94
  -3  -4   6  937.08   31.28
   4  -4  -6  975.03   33.21
   4   4  -6 1012.59   33.14
  -4  -4   6  951.90   33.30
   4  -4  -6  928.12   32.70
  -4  -4  -6  975.08   32.96
   4   4   6  913.63   32.93
   4   4  -6  970.76   33.30
   4  -4  -6 1013.99   32.99
   4  -4   6  998.82   33.01
  -4  -4   6  944.31   33.17
   5  -4  -6  900.03   31.05
   5   4  -6  869.02   31.02
   5  -4   6  900.13   30.91
  -5  -4  -6  905.83   30.85
  -5  -4   6  926.97   31.31
   5   4   6  874.39   30.86
   5   4  -6  924.00   31.16
  -5  -4   6  903.59   31.14
   5  -4  -6  922.78   30.94
  -6  -4  -6  230.06    9.21
   6  -4  -6  247.58    9.61
   6  -4  -6  257.31    9.81
   6   4   6  236.47    9.38
   6   4  -6  248.71    9.74
   6  -4   6  239.82    9.28
  -6  -4   6  238.83   10.25
   6   4  -6  246.32    9.59
  -7  -4  -6  163.45    7.25
  -7  -4   6  171.46    8.13
   7   4   6  164.92    7.52
   7   4  -6  169.20    7.69
   7  -4  -6  178.85    8.63
   7  -4   6  167.44    7.55
  -7  -4   6  173.65    8.78
   7   4  -6  162.15    7.80
  -8  -4   6   88.01    7.69
   8   4   6   86.74    6.29
   8   4  -6   90.46    6.69
  -8  -4  -6   86.30    5.91
   8  -4   6   98.01    6.58
   8  -4  -6  102.20    8.52
  -8  -4   6   95.08    7.90
  -9  -4   6   88.43    8.78
  -9  -4  -6   65.88    7.30
  -9  -4   6   83.18    8.84
   9  -4   6   84.24    8.19
   9   4  -6   75.12    7.54
   9   4   6   80.81    7.05
   9  -4  -6   78.08   10.65
   0   5  -6   63.15    3.96
   0  -5   6   62.80    3.56
   0  -5  -6   57.75    3.21
   0  -5  -6   62.44    2.78
  -1  -5  -6   53.81    2.72
   1   5  -6   51.75    4.00
   1  -5  -6   53.55    2.88
  -1   5  -6   57.38    3.59
  -1  -5   6   54.92    3.11
   1  -5  -6   55.96    2.51
   1  -5   6   56.00    2.89
   2   5  -6   21.70    3.55
   2   5  -6   19.31    2.19
  -2  -5  -6   18.01    2.18
  -2  -5   6   18.73    2.65
  -2  -5   6   16.92    3.13
  -3  -5   6   47.35    4.21
   3   5  -6   52.32    4.28
  -3  -5  -6   52.37    3.03
   3   5   6   53.12    3.18
   3   5  -6   53.61    4.27
  -3  -5   6   46.89    3.58
   3   5   6   49.39    2.91
  -4  -5  -6 1083.80   37.72
   4   5  -6 1112.80   38.05
  -4  -5   6 1109.69   37.96
   4  -5   6 1098.95   37.73
  -4  -5   6 1147.74   38.11
   4   5  -6 1093.07   37.81
   4  -5  -6 1112.78   37.93
   4   5   6 1117.68   37.66
   5   5  -6   33.11    3.65
  -5  -5  -6   30.93    3.13
   5   5   6   28.01    3.30
   5   5  -6   29.73    4.25
   5  -5  -6   26.30    4.17
  -5  -5   6   27.39    4.09
   5  -5   6   27.72    3.10
  -5  -5   6   25.10    5.00
  -6  -5   6  190.93    8.37
   6  -5   6  186.10    7.75
  -6  -5   6  194.80    9.15
   6  -5  -6  184.01    8.07
   6  -5  -6  204.38    8.16
  -6  -5  -6  178.24    7.57
   6   5  -6  195.35    8.35
   6  -5  -6  181.67    8.75
   6   5   6  196.19    7.77
   6   5  -6  179.86    7.91
   7  -5  -6  252.42   10.39
   7   5  -6  228.28    9.82
   7  -5   6  235.03    9.66
  -7  -5   6  204.00   10.19
  -7  -5  -6  229.82    9.40
   7   5  -6  252.22    9.75
   7   5   6  234.93    9.57
  -7  -5   6  254.28   10.90
   8  -5   6   48.98    6.27
   8   5   6   62.74    5.73
   8  -5  -6   54.42    8.04
   8   5  -6   52.94    6.01
  -8  -5   6   54.47    7.19
  -8  -5  -6   51.22    5.37
  -8  -5   6   52.64    7.82
   9   5   6   33.57    6.73
   9   5  -6   18.84    6.76
  -9  -5   6   28.42    8.85
  -9  -5  -6   28.04    6.57
  -9  -5   6   14.63    9.19
   0  -6  -6 1041.27   36.49
   0  -6   6 1078.19   36.54
   0  -6  -6 1077.26   36.33
   0   6  -6 1102.95   36.81
  -1   6  -6  166.84    7.11
   1   6  -6  173.52    7.33
  -1  -6   6  164.67    6.54
   2   6  -6  463.87   17.12
  -2  -6   6  479.63   16.83
  -2  -6  -6  487.40   16.47
  -2  -6   6  471.82   16.71
  -3  -6   6   69.09    4.95
   3   6  -6   58.26    4.85
  -3  -6   6   64.71    4.03
   3   6  -6   63.22    3.56
  -3  -6  -6   72.04    3.58
  -4  -6   6  209.36    8.91
  -4  -6  -6  205.66    7.70
   4   6   6  207.79    7.48
   4   6   6  205.55    7.83
   4  -6  -6  202.58    8.42
   4   6  -6  195.75    8.54
  -4  -6   6  202.52    8.13
   4   6  -6  174.38    7.81
   5   6   6  657.25   22.76
  -5  -6   6  652.38   23.22
   5  -6  -6  645.12   23.12
  -5  -6   6  666.45   23.64
   5   6  -6  674.49   23.27
  -5  -6  -6  670.92   22.93
   5  -6   6  661.86   22.92
   5   6  -6  654.10   22.96
   6   6  -6  257.87   10.42
   6  -6  -6  267.37   10.29
   6   6   6  254.77    9.95
   6   6  -6  257.12   10.13
   6  -6  -6  263.03   11.17
   6  -6   6  246.42   10.00
  -6  -6  -6  252.11    9.95
  -6  -6   6  267.98   10.65
  -6  -6   6  252.80   11.36
   7   6  -6  157.92    7.33
   7   6   6  155.31    7.14
   7  -6   6  141.70    7.47
   7   6  -6  150.27    7.37
  -7  -6   6  136.32    9.09
  -7  -6   6  137.43    8.07
  -7  -6  -6  147.04    6.83
  -8  -6   6   14.81    7.23
   8   6  -6   22.10    5.66
  -8  -6   6   21.31    8.12
   8  -6  -6   22.25    7.98
   8  -6   6   23.69    6.59
   8   6   6   19.16    5.53
  -8  -6  -6   14.52    5.19
  -9  -6  -6   66.29    7.53
  -9  -6   6   67.58   10.46
  -9  -6   6   79.86    9.99
   0  -7  -6  735.92   24.86
   0   7  -6  727.66   25.60
   0  -7   6  724.45   25.10
   0  -7  -6  736.25   25.05
   1   7  -6   21.22    4.40
  -1   7  -6   26.55    4.22
  -1  -7  -6   22.71    2.43
  -1  -7   6   21.74    2.80
   1  -7   6   26.54    2.45
  -2  -7   6  274.26   10.26
  -2  -7  -6  263.76    9.55
  -2  -7   6  263.33    9.86
   2   7  -6  261.60   10.54
  -2   7  -6  252.27   10.29
  -3  -7  -6  476.50   16.77
   3   7  -6  452.30   16.64
  -3  -7   6  501.76   17.07
  -3  -7   6  487.73   17.47
   3   7  -6  482.38   17.46
   4  -7  -6  240.79    9.76
  -4  -7   6  250.84   10.52
   4   7  -6  233.32    8.96
  -4  -7   6  240.66    9.49
   4   7  -6  230.62    9.89
  -4  -7  -6  242.12    9.10
   5  -7  -6  482.39   17.39
  -5  -7   6  488.36   18.13
  -5  -7   6  459.76   17.44
  -5  -7  -6  467.15   17.06
   5   7  -6  502.36   17.14
   5  -7  -6  501.28   18.05
   5   7   6  450.74   16.75
   5   7  -6  497.91   17.57
   6   7  -6  153.60    7.20
  -6  -7  -6  154.48    7.05
   6  -7  -6  163.46    9.35
   6  -7  -6  157.85    7.55
   6   7  -6  166.56    7.75
  -6  -7   6  159.91    9.23
  -6  -7   6  141.82    7.89
   6  -7   6  157.05    7.29
   6   7   6  145.47    6.74
   7   7  -6  591.78   20.81
  -7  -7   6  623.00   22.10
  -7  -7   6  551.91   21.35
   7   7  -6  537.15   20.77
   7   7   6  579.53   20.52
   7  -7   6  604.82   21.07
  -8  -7   6  273.59   12.97
  -8  -7  -6  235.16   10.32
   8   7   6  235.92   10.10
  -8  -7   6  225.25   12.02
   8  -7   6  230.15   11.41
   8   7  -6  242.11   10.58
   0   8  -6  118.34    6.91
   0  -8   6  122.23    5.36
  -1   8  -6  206.18    9.34
  -1  -8  -6  211.58    7.89
  -1  -8   6  217.35    8.24
   1  -8   6  217.10    7.98
   1   8  -6  216.17    9.38
  -2  -8   6  158.15    6.57
   2   8  -6  143.46    7.59
  -2  -8   6  155.03    7.45
  -2  -8  -6  154.15    6.17
  -2   8  -6  156.82    7.81
   3   8  -6  236.66   10.22
  -3  -8   6  234.74    9.45
  -3   8  -6  256.14   10.39
  -3  -8  -6  241.87    9.10
  -4  -8  -6  188.22    7.60
   4  -8  -6  187.42    8.41
   4   8  -6  185.79    7.29
   4  -8  -6  177.55    9.40
   4   8  -6  187.18    8.65
  -4  -8   6  182.00    8.04
  -4  -8   6  196.27    9.35
   5   8  -6  198.68    8.17
  -5  -8   6  204.04    9.06
   5  -8  -6  193.40   10.81
   5  -8  -6  202.88    9.07
   5   8  -6  216.59    9.33
  -5  -8   6  222.09   10.60
  -5  -8  -6  208.87    8.52
   6  -8  -6  234.30   11.90
   6  -8   6  237.30    9.67
   6   8  -6  233.54    9.50
   6   8  -6  243.32    9.89
  -6  -8   6  216.96   10.16
  -6  -8   6  237.86   11.49
  -6  -8  -6  214.89    9.33
   6   8   6  195.16    8.78
  -7  -8   6   80.07    7.92
   7  -8   6   88.27    7.26
  -7  -8   6   84.99    9.29
  -7  -8  -6   98.05    6.45
   7   8  -6   87.96    6.33
  -8  -8   6   36.24    8.83
  -8  -8  -6   34.80    6.59
  -8  -8   6   29.85    9.88
   0  -9   6  546.21   19.02
   0   9  -6  543.41   20.06
  -1  -9  -6    1.04    2.76
   1   9  -6   -3.28    5.35
  -1  -9   6    1.91    3.18
  -1   9  -6   -1.30    5.64
   1  -9   6    2.04    2.68
  -2  -9   6  217.99    8.55
  -2   9  -6  196.32   10.08
   2   9  -6  211.64    9.65
  -2  -9  -6  215.63    8.20
  -2  -9   6  223.87    9.67
   2  -9  -6  220.11   10.04
  -3  -9   6  139.50    6.51
  -3  -9  -6  128.18    6.01
  -3   9  -6  122.67    8.37
   3  -9  -6  142.75    8.46
  -3  -9   6  141.91    8.35
   3   9  -6  134.48    7.59
  -4  -9   6  367.35   14.60
   4   9  -6  356.02   13.73
  -4   9  -6  347.14   14.55
   4  -9  -6  362.95   13.49
  -4  -9  -6  320.47   12.81
  -4  -9   6  330.59   13.18
   4  -9  -6  354.97   14.79
   5   9  -6   45.10    6.14
   5  -9  -6   48.94    9.11
  -5  -9   6   38.00    5.70
   5  -9  -6   42.43    5.98
  -5  -9  -6   39.88    4.68
  -5  -9   6   49.93    8.21
   5   9  -6   40.74    3.93
  -6  -9   6   54.34    6.76
   6   9  -6   62.01    6.61
   6   9  -6   56.70    4.73
  -6  -9  -6   51.81    5.57
  -6  -9   6   52.99    9.02
  -7  -9  -6  204.36   10.57
  -7  -9  -6  172.81    9.12
  -7  -9   6  195.53   12.46
  -7  -9   6  194.53   10.88
   0 -10  -6  300.36   12.19
   0 -10   6  275.38   10.61
   0  10  -6  276.94   12.26
   1 -10  -6  537.77   19.89
  -1 -10  -6  533.28   18.55
  -1 -10  -6  539.01   19.77
   1  10  -6  555.11   19.98
  -1 -10   6  522.47   18.84
  -1  10  -6  502.40   20.11
   1 -10   6  542.71   18.65
   2  10  -6 1849.77   61.86
   2 -10  -6 1855.58   62.02
  -2 -10  -6 1793.12   61.69
  -2 -10   6 1802.05   61.76
  -2  10  -6 1823.63   62.14
  -2 -10  -6 1824.44   61.24
  -2 -10   6 1728.17   61.44
  -3 -10   6    8.78    7.52
   3  10  -6    4.74    6.02
   3 -10  -6    6.17    7.98
  -3  10  -6    7.15    7.71
  -3 -10  -6    4.97    3.89
  -3 -10  -6    3.36    6.26
  -3 -10   6    2.14    4.49
   4  10  -6  494.90   20.50
  -4  10  -6  558.28   21.70
  -4 -10  -6  567.27   20.68
  -4 -10   6  563.52   20.22
   4 -10  -6  560.79   20.39
  -4 -10  -6  575.04   19.89
  -4 -10   6  599.09   21.68
  -5  10  -6   64.89   10.43
   5  10  -6   77.13    7.18
  -5 -10  -6   68.24    5.63
  -5 -10  -6   71.38    7.89
   5 -10  -6   63.03   11.00
  -5 -10   6   56.87    9.89
  -5 -10   6   68.69    6.55
  -6 -10  -6    0.37    7.64
  -6 -10  -6   -3.68    5.55
   6  10  -6    2.20    4.20
   6  10  -6    5.99    6.74
  -6 -10   6    1.62    6.89
  -6 -10   6   -3.66   10.15
   0  11  -6   16.26    7.16
   0 -11  -6   17.49    7.71
   0 -11   6   15.70    3.99
   1 -11  -6  253.94   12.60
  -1 -11   6  243.79    9.88
  -1 -11  -6  238.37    9.49
  -1 -11  -6  255.64   11.71
   1  11  -6  259.13   11.66
  -1  11  -6  240.99   12.38
   2 -11   6  654.27   22.81
  -2  11  -6  653.55   24.83
  -2 -11  -6  622.92   22.90
   2  11  -6  695.60   24.11
  -2 -11   6  649.27   23.24
  -2 -11  -6  671.50   24.08
  -3 -11  -6   36.68    7.48
  -3 -11  -6   30.11    4.60
  -3 -11   6   22.28    9.20
   3  11  -6   31.31    6.88
   3 -11  -6   27.23    9.78
  -3  11  -6   13.37    9.46
  -3 -11   6   25.83    5.22
  -4 -11   6  317.65   12.40
  -4  11  -6  320.66   15.73
   4  11  -6  311.04   13.15
   4 -11  -6  330.58   16.30
  -4 -11   6  206.80   14.89
  -4 -11  -6  322.59   13.42
  -5 -11  -6   19.55    8.48
   5 -11  -6    8.47   13.12
  -5 -11   6   17.80    6.70
   5 -11  -6    3.02    6.97
  -5 -11   6   19.23   11.34
  -5 -11  -6   15.72    5.57
   0 -12   6  197.92    8.88
   0 -12  -6  213.16   12.50
   0  12  -6  227.16   11.77
  -1 -12   6   17.41    4.87
  -1 -12  -6   22.17    8.82
   1 -12  -6   12.24    9.84
   1  12  -6   16.70    7.95
   1 -12   6   14.59    4.79
  -1 -12  -6   17.10    4.34
  -1  12  -6   19.20    8.91
  -2 -12  -6  116.22    6.70
  -2 -12   6  136.89    7.35
  -2 -12  -6  126.20   10.41
   2 -12  -6  123.97   11.95
  -2  12  -6  134.45   11.13
   2 -12   6  125.30    6.31
   2  12  -6  124.89    9.25
   3 -12  -6   19.78   12.64
  -3 -12  -6   11.95    9.17
  -3 -12   6   19.56   11.17
   3  12  -6   11.66    7.97
  -3  12  -6   13.58   10.85
  -3 -12  -6   20.58    5.23
  -3 -12   6   19.82    5.98
   4 -12  -6   13.67   14.65
  -4 -12   6    7.95    6.80
  -4 -12   6   10.96   12.57
   0 -13  -6  112.33   12.39
   1 -13  -6  133.13   13.21
  -1 -13  -6  139.08   12.41
   0   0   7    0.85    1.45
   0   0   7    1.57    2.02
  -1   0   7    1.07    1.37
   1   0  -7    2.42    2.07
   1   0   7   -0.30    2.05
  -1   0   7    0.51    2.11
   1   0   7    0.39    1.58
   2   0   7  211.68    7.95
   2   0   7  220.01    7.76
   2   0  -7  209.60    8.34
  -2   0  -7  223.58    7.81
  -2   0   7  221.08    7.64
  -2   0   7  205.48    7.95
   2   0  -7  220.09    8.08
  -3   0   7  485.30   16.51
   3   0  -7  466.22   16.79
   3   0   7  485.32   16.41
  -3   0   7  449.14   16.20
  -3   0  -7  489.00   16.42
   3   0  -7  469.91   16.63
  -4   0   7  198.25    7.86
   4   0  -7  215.79    8.23
  -4   0  -7  217.84    7.86
  -4   0   7  201.32    7.45
   4   0   7  218.17    7.85
   4   0  -7  213.08    8.45
   5   0  -7  669.63   22.78
   5   0  -7  626.16   22.70
  -5   0   7  675.94   22.33
   5   0   7  643.22   22.45
  -5   0  -7  643.58   22.39
  -5   0   7  632.50   22.03
   6   0   7  119.72    5.83
   6   0  -7  124.75    6.61
  -6   0  -7  130.53    5.70
   6   0  -7  128.34    6.35
   7   0  -7  101.43    6.09
   7   0   7   98.22    5.79
  -7   0   7   94.44    6.69
   7   0  -7  106.05    6.83
  -7   0  -7   98.42    5.28
   8   0   7    6.46    5.18
   8   0  -7    4.13    6.49
  -8   0   7    5.71    6.23
  -8   0  -7    6.11    4.61
   9   0  -7   28.14    8.42
  -9   0   7   37.48    7.49
   9   0   7   27.25    6.79
   0  -1  -7   22.73    1.80
   0  -1   7   20.42    2.30
   0   1   7   19.46    2.22
   0  -1   7   21.68    1.75
   0   1   7   21.57    1.61
  -1   1   7 1059.85   36.28
   1  -1   7 1063.33   36.35
   1   1  -7 1089.08   36.36
  -1  -1  -7 1107.19   36.23
   1  -1   7 1070.31   36.22
   1   1  -7 1071.56   36.36
  -1  -1   7 1025.72   36.35
  -1   1   7 1097.05   36.12
   1  -1  -7 1055.14   36.37
  -1  -1   7 1058.74   36.18
   1   1   7 1046.73   36.33
   1   1   7 1091.22   36.18
  -2  -1  -7  195.95    6.92
   2  -1  -7  192.64    7.45
   2  -1  -7  191.69    7.20
  -2  -1   7  201.90    6.82
   2   1   7  181.26    6.85
  -2  -1   7  186.91    7.18
   2  -1   7  187.05    6.92
  -2   1   7  169.86    6.66
   2   1  -7  184.86    7.24
  -2   1   7  189.27    6.99
   2   1  -7  195.26    7.52
   3   1   7   81.34    3.74
   3  -1   7   80.01    3.63
   3  -1  -7   79.90    4.60
   3  -1  -7   81.92    4.15
   3   1  -7   80.68    4.12
  -3  -1   7   82.08    4.06
   3   1  -7   75.62    4.60
  -3   1   7   82.74    3.21
  -3  -1  -7   80.40    3.63
  -4  -1   7  396.19   13.76
   4  -1  -7  364.74   13.84
   4   1  -7  392.50   14.05
   4   1   7  384.65   13.62
  -4  -1  -7  399.09   13.57
   4  -1   7  379.66   13.56
   4  -1  -7  385.83   14.07
   4   1  -7  384.43   13.88
  -5  -1   7  303.78   11.76
  -5  -1   7  318.62   11.38
  -5  -1  -7  299.58   11.13
   5   1  -7  315.70   11.66
   5   1   7  298.02   11.21
   5   1  -7  308.62   11.59
   5  -1  -7  304.81   11.64
   5  -1  -7  305.93   11.67
   5  -1   7  323.71   11.19
   6   1   7  479.72   16.72
  -6  -1   7  468.52   16.71
   6  -1   7  468.54   16.70
   6  -1  -7  487.97   17.20
   6  -1  -7  461.50   16.88
  -6  -1   7  469.69   17.18
   6   1  -7  455.67   16.94
   7   1  -7  295.05   11.88
   7  -1  -7  303.78   11.88
   7   1  -7  300.30   12.40
   7   1   7  325.77   11.85
  -7  -1   7  311.30   11.66
   7  -1   7  307.74   11.90
  -7  -1  -7  317.57   11.67
   7  -1  -7  306.73   12.53
  -7  -1   7  315.22   12.42
  -8  -1  -7   84.93    5.80
   8  -1   7   83.60    6.40
  -8  -1   7   77.70    7.27
   8  -1  -7   79.67    7.78
   8   1   7   78.49    6.17
   8   1  -7   68.66    7.47
   9   1  -7  148.46   10.14
   9  -1   7  147.79    8.98
   9  -1  -7  147.29   10.89
  -9  -1   7  166.32    9.68
  -9   1   7  167.35    9.72
  -9  -1  -7  158.53    8.57
   9   1   7  144.68    9.08
   0  -2  -7  659.62   23.96
   0  -2   7  694.10   24.00
   0   2   7  699.98   23.90
   0  -2  -7  708.90   23.80
   0   2   7  711.53   23.75
   0  -2   7  723.43   23.86
  -1   2   7  117.74    4.66
   1  -2   7  132.89    4.92
   1   2  -7  128.87    5.10
   1  -2  -7  127.98    4.81
   1  -2  -7  125.19    5.42
  -1  -2  -7  132.66    4.87
   1   2   7  127.09    4.82
   1  -2   7  128.10    5.11
   1   2  -7  135.62    5.53
   1   2   7  121.90    5.14
  -1  -2   7  126.66    5.21
  -1   2   7  127.21    4.95
   2  -2   7  593.56   20.19
   2   2  -7  602.85   20.58
   2   2  -7  623.35   20.48
   2   2   7  569.34   20.12
  -2  -2   7  565.44   20.35
   2  -2  -7  583.02   20.35
  -2  -2  -7  591.75   20.16
   2   2   7  577.56   20.29
   3  -2   7 1531.37   51.29
   3   2  -7 1499.48   51.49
   3  -2  -7 1449.33   51.40
   3  -2  -7 1503.28   51.46
   3   2  -7 1577.42   51.46
   3   2   7 1531.97   51.25
  -3  -2  -7 1524.46   51.25
   4   2  -7  642.08   22.67
  -4  -2   7  647.06   22.52
   4  -2   7  661.34   22.30
   4   2  -7  635.72   22.50
   4   2   7  642.99   22.27
   4  -2  -7  620.11   22.58
  -4  -2  -7  668.57   22.29
   4  -2  -7  664.28   22.57
  -5  -2  -7  245.13    8.96
   5   2  -7  228.89    9.40
  -5  -2   7  237.42    9.74
   5  -2   7  245.93    9.03
   5  -2  -7  242.76    9.59
   5   2   7  237.48    9.10
   5   2  -7  242.39    9.61
   5  -2  -7  259.88    9.59
  -5  -2   7  229.90    9.34
  -6  -2   7  422.11   15.33
   6   2  -7  402.50   15.43
   6   2   7  421.77   15.17
   6   2  -7  410.47   15.42
   6  -2  -7  418.23   15.37
   6  -2   7  419.40   15.09
  -6  -2  -7  444.94   15.07
  -6  -2   7  428.32   15.76
   6  -2  -7  426.62   15.61
   7  -2  -7   84.85    5.76
  -7  -2  -7   73.23    4.97
   7  -2   7   88.19    5.31
   7  -2  -7   69.80    6.66
   7   2   7   84.36    5.64
   7   2  -7   85.16    5.85
  -7  -2   7   85.34    6.01
  -7  -2   7   90.77    6.51
   7   2  -7   79.85    6.25
  -8  -2   7   -5.67    5.79
  -8  -2   7   -2.43    6.48
  -8  -2  -7   -2.80    4.69
   8  -2  -7    1.97    7.30
   8   2  -7   -0.61    6.29
   8  -2   7   -2.02    5.52
   8   2   7   -3.40    5.53
  -9  -2   7  314.38   13.92
  -9  -2  -7  323.05   13.06
  -9  -2   7  336.68   13.34
   9   2  -7  309.30   14.02
   9  -2   7  311.35   13.59
   9  -2  -7  300.23   15.04
   9   2   7  307.96   13.23
   0   3  -7   20.66    2.82
   0  -3  -7   23.91    1.79
   0  -3   7   17.38    2.57
   0  -3  -7   20.27    2.38
  -1  -3  -7  236.49    8.31
   1  -3  -7  222.51    8.22
   1   3   7  235.35    8.25
   1  -3  -7  230.21    8.63
  -1  -3   7  238.24    8.65
   1   3   7  227.70    8.43
   1   3  -7  238.78    8.89
   1  -3   7  237.35    8.54
   2  -3  -7  793.70   27.01
   2   3  -7  811.70   27.52
  -2  -3   7  778.27   27.34
   2   3  -7  797.16   27.27
   2   3   7  793.71   27.08
   2  -3   7  812.18   27.20
   2  -3  -7  785.75   27.28
  -2  -3  -7  825.09   27.13
   2   3   7  771.87   27.23
   3  -3  -7  175.69    7.44
   3   3  -7  185.27    7.56
  -3  -3   7  174.99    7.09
   3  -3   7  175.76    6.74
   3   3   7  179.01    6.73
   3   3  -7  190.31    7.09
   3   3   7  165.94    6.91
  -3  -3  -7  174.12    6.67
   3  -3  -7  182.20    7.05
  -4  -3  -7  464.42   16.07
   4   3  -7  421.19   16.53
  -4  -3   7  459.86   16.56
   4  -3   7  471.18   16.14
   4  -3  -7  483.50   16.41
  -4  -3   7  444.63   16.39
   4   3  -7  480.75   16.36
   5  -3   7    9.23    2.82
  -5  -3  -7    6.50    2.88
  -5  -3   7    9.84    4.44
  -5  -3   7    7.86    3.75
   5   3  -7    7.00    3.40
   5   3  -7    6.97    4.02
   5   3   7    7.10    3.24
   5  -3  -7    4.84    3.88
   5  -3  -7    9.70    4.03
   6   3  -7  486.93   17.75
   6   3   7  480.58   17.56
   6  -3   7  499.18   17.49
  -6  -3  -7  488.26   17.44
  -6  -3   7  494.75   17.81
   6  -3  -7  495.65   17.72
  -6  -3   7  494.83   18.10
   6  -3  -7  498.42   17.93
   6   3  -7  496.72   17.83
  -7  -3   7   10.34    5.17
   7   3  -7    7.04    4.81
   7   3  -7   12.25    4.83
   7  -3   7    5.09    4.13
   7  -3  -7    8.43    5.74
  -7  -3   7    8.43    5.94
  -7  -3  -7    2.29    4.21
   7   3   7    8.87    4.60
   7  -3  -7    9.44    4.79
  -8  -3   7  106.07    8.04
  -8  -3   7  101.84    7.88
   8  -3  -7   91.75    8.44
   8  -3   7   82.57    6.72
   8   3  -7   92.99    7.24
  -8  -3  -7  102.05    6.22
   8   3   7   91.79    6.51
  -9  -3   7   39.65    8.35
  -9  -3  -7   39.29    6.97
   9  -3  -7   28.46   10.20
   9  -3   7   39.80    7.97
  -9  -3   7   37.19    8.50
   9   3   7   40.32    6.85
   9   3  -7   40.81    7.85
   0  -4   7 1207.35   41.27
   0   4  -7 1245.10   41.32
   0  -4  -7 1212.89   41.27
   0  -4  -7 1196.71   41.04
   1  -4  -7  314.01   10.92
  -1  -4   7  327.60   11.37
   1  -4  -7  305.12   11.27
   1  -4   7  314.02   11.24
  -1  -4  -7  310.56   11.00
   1   4  -7  317.88   11.64
   2   4   7  387.66   13.37
   2  -4  -7  390.28   13.43
   2   4  -7  395.37   13.90
   2   4  -7  406.99   13.43
   2  -4  -7  375.43   13.06
   2   4   7  365.73   13.14
  -2  -4   7  363.13   13.53
  -2  -4  -7  352.91   13.19
   3  -4  -7 1334.72   43.18
   3   4   7 1211.71   42.94
   3  -4  -7 1212.90   42.81
  -3  -4   7 1214.26   43.18
  -3  -4   7 1298.70   43.28
   3   4   7 1307.45   43.15
   3   4  -7 1331.12   43.19
   3  -4   7 1198.77   43.05
  -3  -4  -7 1294.95   43.00
   3   4  -7 1290.66   43.38
  -4  -4   7  515.48   18.47
   4   4  -7  502.50   18.35
   4  -4  -7  531.23   18.61
  -4  -4   7  506.94   18.67
   4   4  -7  553.29   18.77
   4  -4  -7  522.83   18.36
   4   4   7  514.50   18.15
   4  -4   7  528.23   18.23
  -4  -4  -7  529.22   18.13
   5  -4  -7  264.66   10.21
   5   4   7  253.58    9.71
  -5  -4   7  255.48   10.57
   5  -4   7  256.60    9.72
  -5  -4   7  269.02   10.26
   5  -4  -7  253.87   10.04
   5   4  -7  265.13   10.02
  -5  -4  -7  250.37    9.55
   5   4  -7  254.94   10.34
   6  -4  -7   89.47    5.71
   6   4  -7   86.19    5.38
   6   4  -7   95.28    5.96
   6  -4  -7   84.87    6.05
  -6  -4   7   82.08    5.92
   6  -4   7   82.05    4.94
  -6  -4  -7   78.62    4.70
   6   4   7   90.10    5.18
  -6  -4   7   92.70    6.61
   7  -4  -7   91.54    7.38
  -7  -4  -7   90.94    5.45
  -7  -4   7   89.52    7.25
  -7  -4   7   82.42    6.69
   7  -4   7   80.53    5.79
   7   4  -7   84.29    6.13
   7   4  -7   94.62    6.33
   7   4   7   82.86    5.74
   8  -4   7  121.72    7.49
  -8  -4  -7  119.86    7.26
  -8  -4   7  117.30    8.68
   8   4   7  116.53    7.10
   8  -4  -7  114.94    9.59
   8   4  -7  116.42    7.64
  -8  -4   7  121.60    8.68
   9   4   7  361.40   14.27
  -9  -4   7  361.25   15.99
   9   4  -7  327.87   14.66
  -9  -4  -7  347.34   14.64
  -9  -4   7  354.10   15.44
   0  -5  -7    0.18    2.56
   0  -5   7    2.63    2.66
   0  -5  -7    2.15    1.70
   0   5  -7   -0.05    3.45
   1  -5  -7   21.49    2.84
  -1  -5   7   23.67    2.81
  -1  -5  -7   20.86    2.07
   1   5  -7   20.85    3.87
  -1   5  -7   19.04    3.39
   1  -5  -7   22.32    1.84
   1  -5   7   21.44    2.49
   2   5  -7  240.79    9.56
   2   5  -7  231.54    8.74
   2  -5  -7  231.92    8.39
  -2  -5  -7  236.50    8.60
  -2  -5   7  249.34    9.06
   2  -5  -7  246.25    8.89
  -3  -5   7  412.79   14.57
   3  -5  -7  374.55   13.85
   3   5  -7  419.18   14.32
   3   5  -7  403.51   14.93
   3  -5  -7  421.98   14.38
   3   5   7  416.76   14.29
  -3  -5   7  407.24   14.70
   3   5   7  401.76   14.07
  -3  -5  -7  380.62   14.11
   4  -5  -7  526.50   17.55
  -4  -5   7  519.83   18.08
  -4  -5   7  470.89   17.73
   4   5  -7  502.90   18.02
   4   5   7  491.03   17.31
   4  -5  -7  488.49   17.03
  -4  -5  -7  480.18   17.35
   4   5   7  509.72   17.62
   4  -5   7  494.92   17.49
   4   5  -7  511.32   17.59
   4  -5  -7  486.13   17.88
  -5  -5   7  769.09   27.33
   5   5   7  782.84   26.64
   5  -5   7  806.82   26.80
  -5  -5   7  761.69   27.07
   5   5  -7  772.43   27.13
   5   5  -7  776.91   26.86
   5  -5  -7  761.59   26.83
   5  -5  -7  773.28   26.98
  -5  -5  -7  764.42   26.64
   6  -5   7  171.18    7.41
  -6  -5   7  156.72    8.60
  -6  -5  -7  157.42    7.03
  -6  -5   7  162.11    8.07
   6   5  -7  160.46    7.91
   6  -5  -7  161.82    7.78
   6  -5  -7  174.83    8.16
   6   5  -7  171.34    7.56
   6   5   7  167.37    7.17
   7   5   7   10.70    4.59
   7  -5   7   27.98    5.07
  -7  -5  -7   18.71    4.29
   7   5  -7   27.19    5.46
   7  -5  -7   25.29    6.90
  -7  -5   7   17.89    6.82
   7   5  -7   23.88    4.97
  -7  -5   7   21.25    6.10
   8   5   7   40.58    5.67
  -8  -5  -7   47.76    5.59
  -8  -5   7   40.45    8.06
   8   5  -7   40.45    6.29
   8  -5  -7   36.62    9.44
   8  -5   7   41.10    6.56
  -8  -5   7   45.73    7.76
  -9  -5  -7   44.81    7.73
  -9  -5   7   51.01    9.57
  -9  -5   7   50.72   10.97
   0  -6  -7 1517.92   51.52
   0   6  -7 1549.38   51.99
   0  -6   7 1550.75   51.76
   0  -6  -7 1492.82   51.76
  -1  -6  -7  326.58   11.46
   1  -6   7  310.19   11.60
  -1   6  -7  320.49   12.17
  -1  -6   7  334.11   11.80
   1  -6  -7  314.62   11.65
   1  -6  -7  317.92   11.30
   1   6  -7  350.73   12.41
   2   6  -7  120.14    6.32
  -2  -6   7  110.17    5.33
  -2  -6  -7  119.82    4.92
  -3  -6   7  726.84   25.60
  -3  -6  -7  729.23   25.14
   3   6  -7  720.66   25.15
  -3  -6   7  716.22   25.43
   3   6  -7  767.65   25.81
   4  -6  -7   49.50    5.13
   4   6   7   49.70    3.35
   4   6  -7   48.71    5.20
   4   6  -7   54.08    3.71
   4   6   7   52.90    4.20
  -4  -6   7   48.48    4.47
  -4  -6   7   51.43    5.58
  -4  -6  -7   51.99    3.65
   5  -6  -7  159.63    7.51
   5   6  -7  157.63    7.01
   5   6  -7  168.05    7.74
  -5  -6   7  152.76    7.50
  -5  -6  -7  141.27    6.47
  -5  -6   7  152.10    8.33
   5  -6   7  154.02    6.82
   5   6   7  157.84    6.62
  -6  -6  -7  350.81   13.91
   6   6  -7  380.08   14.25
   6   6   7  382.66   14.00
   6  -6  -7  398.90   14.49
   6   6  -7  407.94   14.75
  -6  -6   7  371.22   14.75
   6  -6   7  373.67   14.22
  -6  -6   7  405.18   15.40
   7   6  -7   60.97    6.15
   7   6   7   55.72    5.40
  -7  -6   7   52.85    6.88
  -7  -6   7   65.17    7.90
   7   6  -7   53.33    5.78
  -7  -6  -7   51.35    4.96
   7  -6  -7   59.41    7.75
   7  -6   7   50.02    6.01
   8  -6   7  442.18   17.36
  -8  -6   7  488.04   18.38
   8   6   7  434.44   16.58
   8   6  -7  430.07   16.91
  -8  -6   7  414.45   18.02
  -8  -6  -7  457.03   16.74
   0   7  -7  130.95    6.88
   0  -7   7  127.73    5.72
   0  -7  -7  135.41    5.25
  -1  -7  -7    2.37    2.41
  -1  -7   7    0.08    3.00
   1  -7   7    4.25    2.54
   1   7  -7   -4.19    4.56
  -1   7  -7    1.32    4.55
   1  -7  -7    1.64    2.06
  -2  -7  -7  391.02   14.13
  -2  -7   7  398.34   14.47
   2   7  -7  405.06   15.15
  -2   7  -7  413.13   14.92
  -3  -7   7  634.50   21.97
   3   7  -7  575.83   21.98
  -3  -7   7  628.01   21.66
  -3  -7  -7  623.52   21.28
  -4  -7   7  193.88    8.55
   4   7  -7  201.26    9.08
  -4  -7   7  213.63    9.64
  -4  -7  -7  191.89    8.00
   4  -7  -7  206.91    8.98
   4   7  -7  206.29    7.98
   5   7   7  231.28    9.12
   5   7   7  260.07    9.93
   5   7  -7  243.35    9.96
  -5  -7  -7  234.71    9.54
  -5  -7   7  252.71   10.28
   5  -7  -7  249.79   10.32
   5  -7   7  250.24    9.79
   5   7  -7  249.09   10.46
  -5  -7   7  224.34   11.19
   6   7  -7  294.86   11.45
  -6  -7   7  292.60   12.64
  -6  -7   7  255.44   11.62
   6  -7  -7  273.30   11.32
  -6  -7  -7  262.18   10.61
   6  -7  -7  275.52   12.93
   6   7   7  261.75   10.31
   6   7  -7  263.29   10.80
   6  -7   7  270.43   10.98
  -7  -7   7  189.06   11.29
  -7  -7   7  186.17   10.18
   7  -7   7  183.30    9.41
   7   7  -7  189.97    8.79
   7   7   7  171.97    8.13
  -7  -7  -7  181.97    8.31
  -8  -7  -7  128.40    7.95
   8   7  -7  129.06    8.34
  -8  -7   7  141.58   11.41
  -8  -7   7  139.26   10.56
   0  -8   7  344.22   12.60
   0   8  -7  348.26   13.67
   0  -8  -7  349.85   12.25
   1  -8   7   59.77    3.61
   1   8  -7   57.31    6.05
  -1  -8  -7   51.36    3.55
  -1  -8   7   57.09    4.06
  -1   8  -7   53.38    6.10
  -2  -8   7  234.27    9.20
  -2   8  -7  240.21   10.33
  -2  -8  -7  231.95    8.78
   2   8  -7  226.91   10.20
   3   8  -7  902.85   31.16
  -3  -8   7  871.62   31.07
  -3  -8   7  877.16   30.74
  -3   8  -7  901.35   31.14
  -3  -8  -7  886.07   30.43
   4   8  -7  425.62   15.67
  -4  -8   7  398.66   15.16
  -4  -8   7  435.87   16.12
   4   8  -7  416.56   14.54
  -4  -8  -7  361.05   14.67
   4  -8  -7  417.41   15.42
  -5  -8   7   48.17    5.77
   5  -8  -7   58.67    6.15
  -5  -8   7   53.98    7.64
   5   8  -7   40.86    4.26
   5   8  -7   57.75    6.30
   5  -8  -7   26.35    8.09
  -5  -8  -7   44.86    4.54
   6  -8  -7   51.79    9.94
   6  -8   7   41.96    5.99
   6   8  -7   45.98    6.05
  -6  -8   7   43.07    6.68
  -6  -8  -7   40.65    5.16
   6   8  -7   48.77    6.60
  -6  -8   7   45.42    8.87
  -7  -8   7   53.53   10.09
   7   8  -7   62.31    6.37
   7   8  -7    0.62    6.59
  -7  -8  -7   60.77    5.86
  -7  -8   7   58.90    8.24
   0  -9   7   88.66    4.92
   0  -9  -7   86.86    4.31
   0   9  -7   88.59    7.30
   1  -9   7  259.18   10.13
  -1  -9   7  270.21   10.38
  -1   9  -7  286.91   12.13
  -1  -9  -7  268.68   10.00
   1   9  -7  272.37   11.81
  -2  -9  -7  169.74    7.01
  -2  -9   7  170.12    7.42
   2  -9   7  173.16    6.86
  -2   9  -7  162.25    9.47
   2   9  -7  168.07    8.87
   3   9  -7   80.21    6.95
  -3  -9  -7   81.15    4.90
  -3  -9   7   89.88    7.76
  -3   9  -7   87.11    8.06
  -3  -9   7   83.90    5.58
   3  -9  -7   73.50    7.89
  -4  -9  -7   19.07    4.12
   4  -9  -7   21.20    8.16
  -4  -9   7   14.54    4.94
   4  -9  -7   20.16    5.95
  -4   9  -7   17.76    7.96
  -4  -9   7   18.95    7.54
   4   9  -7   25.75    6.26
  -5  -9   7  117.96    7.52
  -5  -9   7  117.44    9.98
   5  -9  -7  106.20    7.73
  -5  -9  -7  114.87    6.44
   5   9  -7  117.98    5.83
   5  -9  -7  131.48   11.30
   5   9  -7  121.74    7.94
   6   9  -7  388.58   14.67
  -6  -9   7  384.83   16.07
  -6  -9  -7  407.43   15.09
  -6  -9   7  415.91   17.87
  -7  -9   7  169.55   13.35
  -7  -9   7  162.25   11.10
  -7  -9  -7  165.77    8.99
   0  10  -7  201.05   10.80
   0 -10  -7  212.99    8.07
   0 -10   7  217.48    8.58
  -1 -10   7  105.87    5.84
   1 -10  -7  100.98    8.24
   1  10  -7  104.99    8.32
  -1  10  -7  103.10    8.93
   1 -10   7  103.01    5.41
  -1 -10  -7  103.83    5.19
  -2 -10  -7   34.22    4.23
   2 -10  -7   46.23    7.99
   2  10  -7   46.02    7.05
   2 -10   7   41.30    3.92
  -2  10  -7   42.31    8.45
  -2 -10   7   43.10    4.83
  -3 -10   7  465.43   17.40
  -3 -10   7  434.99   15.91
  -3 -10  -7  409.31   15.44
   3 -10  -7  410.35   17.57
   3  10  -7  417.90   16.72
  -3  10  -7  424.34   17.92
  -4 -10   7   53.25    5.92
   4 -10  -7   34.21   10.40
   4 -10  -7   50.15    6.83
  -4 -10  -7   42.31    5.02
   4  10  -7   36.64    7.08
  -4 -10   7   40.02    9.35
  -4  10  -7   33.10   10.04
  -5 -10  -7  375.51   14.60
   5  10  -7  391.11   15.57
  -5 -10   7  400.64   17.71
  -5  10  -7  371.61   18.13
   5 -10  -7  391.25   18.55
  -6 -10   7  260.17   12.69
  -6 -10  -7  251.25   11.21
  -6 -10   7  275.89   15.81
   0 -11   7  296.78   11.69
   0  11  -7  308.58   14.03
   0 -11  -7  311.33   13.80
   1  11  -7  485.61   18.40
  -1 -11  -7  433.39   16.33
  -1 -11   7  465.26   16.77
   1 -11   7  444.89   16.67
   1 -11  -7  465.49   18.48
  -1 -11  -7  460.31   18.31
  -1  11  -7  458.12   18.74
   2  11  -7  227.12   11.45
  -2  11  -7  219.54   13.07
  -2 -11   7  228.05    9.74
   2 -11   7  228.60    9.03
  -2 -11  -7  211.42   11.57
  -2 -11  -7  213.01    9.09
   2 -11  -7  241.18   12.99
   3  11  -7    2.92    7.32
   3 -11  -7   -9.60   10.62
  -3 -11   7    4.83    5.62
  -3 -11  -7   -1.75    4.74
  -3 -11   7  -10.33    9.71
  -3  11  -7   -2.97   10.52
  -3 -11  -7   11.88    8.20
  -4 -11   7  174.95   13.04
  -4 -11   7  170.71    8.96
  -4 -11  -7  155.86    8.18
  -4 -11  -7  160.66   10.90
   4 -11  -7  164.42   14.40
   4  11  -7  188.93   10.13
  -5 -11   7  222.00   15.62
   5 -11  -7  236.58   17.55
   0 -12   7  228.47   10.18
   0  12  -7  255.68   13.31
   0 -12  -7  250.67   13.75
  -1 -12   7  120.84    7.24
  -1 -12  -7  121.72   10.92
  -1 -12  -7  109.26    6.54
  -1  12  -7  129.62   11.46
   1  12  -7  133.61   10.23
   1 -12   7  119.43    7.01
   1 -12  -7  137.13   11.95
  -2 -12  -7   17.97    9.60
   2 -12   7   10.05    4.36
  -2 -12  -7   18.84    5.11
  -2 -12   7   17.64    5.99
   2  12  -7   15.36    8.55
   2 -12  -7   23.52   11.91
  -3 -12   7  166.95    9.47
   3 -12  -7  196.18   15.44
   1   0   8  629.78   22.07
  -1   0   8  654.81   21.77
   1   0   8  666.06   21.82
  -1   0   8  628.41   22.03
   1   0  -8  611.36   22.04
  -2   0   8  152.46    5.48
   2   0  -8  137.82    6.25
   2   0   8  147.42    6.02
   2   0  -8  155.38    6.58
  -2   0   8  137.66    5.96
   2   0   8  150.38    5.65
   3   0   8  196.34    7.35
   3   0  -8  208.70    7.87
  -3   0   8  184.45    7.07
  -3   0   8  205.63    7.66
   3   0  -8  190.75    8.11
  -4   0  -8   59.70    3.32
   4   0  -8   45.79    4.70
   4   0   8   51.60    3.37
  -4   0   8   54.79    2.65
   4   0  -8   51.98    4.09
  -4   0   8   51.85    3.69
   5   0   8  183.40    7.36
  -5   0   8  178.35    6.58
   5   0  -8  186.01    8.17
   5   0  -8  184.86    7.93
  -5   0  -8  179.49    7.22
  -5   0   8  178.15    7.26
  -6   0  -8 1492.17   50.93
   6   0   8 1587.26   51.00
   6   0  -8 1430.48   51.26
   6   0  -8 1479.98   51.05
   7   0  -8   89.18    6.16
  -7   0  -8   78.64    5.29
   7   0   8   78.15    5.59
   7   0  -8   74.45    6.96
   8   0  -8  217.64   11.38
   9   0   8   -0.30    7.14
   0  -1   8 2624.32   86.78
   0   1   8 2549.68   86.52
   0   1   8 2511.82   86.73
   0  -1   8 2607.66   86.58
   1  -1   8  159.74    6.51
   1   1   8  148.47    6.58
  -1   1   8  167.80    6.05
  -1  -1  -8  172.47    6.25
   1   1  -8  174.12    6.54
   1  -1  -8  166.50    6.61
   1   1  -8  166.98    6.86
  -1   1   8  166.46    6.45
   1  -1   8  170.88    6.23
   2  -1   8 1370.71   44.38
   2   1  -8 1221.72   44.51
   2  -1  -8 1280.36   44.57
   2  -1  -8 1335.48   44.61
   2  -1   8 1271.91   44.51
  -2   1   8 1329.54   44.43
  -2  -1   8 1333.26   44.29
  -2  -1  -8 1354.50   44.40
   2   1  -8 1330.25   44.65
  -2  -1   8 1278.68   44.55
   2   1   8 1311.78   44.31
  -2   1   8 1312.12   44.20
   3  -1   8  105.17    4.36
  -3  -1   8   90.68    4.76
   3  -1  -8   98.60    4.97
  -3   1   8   95.74    3.86
   3   1  -8   97.34    4.94
  -3  -1  -8  102.81    4.39
   3   1  -8  104.32    5.49
   3  -1  -8   97.65    5.39
  -3   1   8  106.32    4.48
   3   1   8  101.64    4.44
  -3  -1   8   97.52    4.08
   4  -1   8  376.91   13.44
  -4  -1  -8  402.79   13.51
   4  -1  -8  367.99   13.87
   4  -1  -8  378.56   14.07
   4   1  -8  394.77   13.87
  -4  -1   8  385.85   13.76
   4   1   8  380.06   13.50
   4   1  -8  366.48   14.05
  -4  -1   8  364.08   13.17
   5  -1  -8  302.06   11.83
   5  -1  -8  320.01   11.88
   5  -1   8  285.39   11.21
  -5  -1  -8  319.04   11.25
   5   1  -8  293.20   11.71
  -5  -1   8  313.57   10.81
  -5  -1   8  299.81   11.45
   5   1   8  321.98   11.29
   6   1  -8  961.13   32.47
   6  -1  -8  929.89   32.40
   6  -1  -8  941.37   32.68
   6   1   8  935.68   32.19
  -6  -1   8  950.35   32.22
  -6  -1   8  863.91   31.72
   6  -1   8  954.61   32.22
   6   1  -8  948.65   32.59
   7  -1  -8  108.12    6.78
   7  -1  -8  117.96    8.02
   7   1  -8  102.58    7.16
   7  -1   8  112.31    6.39
  -7  -1   8  109.37    6.34
  -7  -1  -8  102.74    6.00
   7   1  -8   99.32    6.72
  -7  -1   8  104.75    4.47
   7   1   8  109.52    6.16
   8  -1   8  373.71   13.94
   8   1   8  340.86   13.77
  -8  -1   8  349.96   14.64
   8  -1  -8  341.00   15.22
   8   1  -8  348.12   14.69
  -9  -1  -8  354.09   14.30
   9  -1   8  326.96   14.49
   9   1  -8  312.33   15.51
   9   1   8  365.49   14.56
  -9  -1   8  357.36   15.25
   0  -2   8   41.15    3.16
   0  -2  -8   40.61    2.45
   0   2   8   40.05    2.95
   0  -2   8   42.17    2.53
   0   2   8   44.55    2.46
  -1  -2   8 3845.43  126.58
   1   2   8 3951.97  126.00
   1  -2  -8 3686.15  124.96
  -1   2   8 3801.07  125.14
  -1  -2  -8 3599.15  124.98
   1  -2   8 3469.98  124.99
   1   2  -8 3740.14  125.12
  -1  -2   8 3758.83  125.21
   1  -2   8 3774.56  127.53
   1   2  -8 3774.99  124.99
   1   2   8 3633.51  125.14
   1  -2  -8 3605.79  125.19
  -2  -2   8  685.64   23.99
  -2  -2  -8  708.27   23.74
   2  -2   8  700.39   23.92
   2  -2   8  700.09   23.76
   2   2   8  645.11   23.89
   2   2   8  715.76   23.70
   2   2  -8  719.11   24.19
   2   2  -8  718.41   23.97
   2  -2  -8  648.22   23.95
   3   2   8 1147.72   40.25
  -3  -2  -8 1240.74   40.09
   3  -2  -8 1139.32   40.30
   3  -2  -8 1186.21   40.38
   3   2  -8 1231.38   40.30
  -3  -2   8 1137.50   40.27
   3   2  -8 1165.67   40.41
   3  -2   8 1196.79   40.11
   4  -2   8 1157.18   40.71
   4  -2  -8 1175.85   40.98
   4   2  -8 1202.77   41.06
  -4  -2  -8 1223.84   40.72
  -4  -2   8 1232.58   40.96
   4  -2  -8 1186.22   41.00
   4   2  -8 1239.89   40.98
   4   2   8 1163.66   40.67
   5  -2  -8  903.31   30.74
  -5  -2   8  871.87   30.53
  -5  -2  -8  880.58   30.27
   5  -2  -8  866.81   30.59
   5   2  -8  874.66   30.56
   5  -2   8  894.95   30.32
  -6  -2   8  131.22    7.79
   6  -2  -8  149.58    7.31
   6  -2   8  144.50    6.50
   6   2  -8  138.83    7.13
  -6  -2  -8  144.71    6.35
  -6  -2   8  136.02    7.16
   6   2   8  138.38    6.62
   6   2  -8  138.85    7.27
   6  -2  -8  149.44    7.86
  -7  -2   8  147.36    8.47
   7  -2   8  158.15    7.12
   7   2  -8  153.77    7.74
   7   2   8  145.42    7.23
   7   2  -8  136.79    7.89
   7  -2  -8  126.66    8.80
  -7  -2  -8  146.35    7.02
  -7  -2   8  152.37    7.95
   7  -2  -8  150.25    7.70
   8   2  -8   12.77    6.50
   8  -2  -8    9.80    8.36
  -8  -2   8    9.13    6.42
   8  -2   8    7.91    6.11
   8   2  -8   -0.82    5.73
  -8  -2  -8   14.15    5.47
  -8  -2   8   11.93    7.32
   8   2   8    9.22    5.85
  -9  -2   8  440.15   18.14
   9   2   8  424.82   17.21
  -9  -2  -8  451.36   17.16
   0  -3   8   65.81    3.75
   0   3  -8   67.31    4.15
   0  -3  -8   62.08    3.05
   1  -3  -8  519.49   17.89
   1  -3  -8  521.21   18.27
   1  -3   8  542.98   18.22
  -1  -3  -8  534.22   17.96
   1   3  -8  515.08   18.46
  -1  -3   8  528.83   18.27
   1   3   8  502.50   17.86
   1  -3   8  543.30   18.06
   1   3   8  485.03   18.04
  -2  -3   8  682.29   22.74
  -2  -3  -8  648.23   22.41
   2  -3  -8  638.16   22.30
   2   3   8  598.69   22.35
   2   3  -8  655.23   22.61
   2  -3   8  668.11   22.60
   2   3  -8  646.17   22.95
   2  -3  -8  649.63   22.70
   2   3   8  672.51   22.64
   2  -3   8  681.21   22.52
   3  -3  -8  327.44   11.83
   3   3   8  319.78   11.41
   3   3  -8  320.50   12.20
  -3  -3  -8  325.22   11.44
   3  -3  -8  309.62   12.05
   3   3  -8  324.21   11.92
   3  -3   8  322.62   11.49
  -3  -3   8  302.72   11.81
   3   3   8  330.88   11.78
   4   3  -8  728.54   25.71
   4  -3   8  724.88   25.49
   4  -3  -8  736.25   25.86
   4   3   8  782.98   25.46
  -4  -3  -8  743.36   25.46
   4  -3  -8  752.92   25.80
   4   3  -8  711.45   25.89
   5   3  -8  275.29   10.25
  -5  -3  -8  247.57    9.30
   5  -3  -8  246.77   10.19
   5  -3  -8  241.21   10.10
  -5  -3   8  242.73   10.34
   5   3  -8  236.50    9.80
   5  -3   8  243.70    9.37
  -5  -3   8  237.83   10.01
   5   3   8  237.26    9.42
  -6  -3  -8   12.93    3.55
  -6  -3   8   17.65    5.74
   6  -3  -8    6.89    5.62
   6   3  -8   15.67    4.43
   6   3   8   11.85    4.15
   6  -3   8   14.78    3.88
   6   3  -8   12.77    5.11
  -6  -3   8   15.98    5.05
   6  -3  -8   15.78    4.90
   7  -3   8  340.86   13.02
   7  -3  -8  382.19   13.27
   7  -3  -8  308.35   14.11
  -7  -3   8  336.50   13.55
   7   3   8  338.35   12.95
   7   3  -8  324.77   13.36
  -7  -3  -8  308.83   12.80
  -7  -3   8  358.54   14.07
   7   3  -8  347.93   13.35
  -8  -3   8  158.01    9.78
   8   3   8  141.86    7.96
   8  -3   8  139.95    8.25
  -8  -3  -8  151.59    8.00
   8   3  -8  136.80    8.74
  -8  -3   8  160.75    9.88
   8  -3  -8  131.88   10.84
  -9  -3   8  172.87   11.66
  -9  -3   8  166.51   11.49
  -9  -3  -8  166.28    9.82
   0  -4  -8  241.37    8.58
   0   4  -8  238.45    9.33
   0  -4   8  239.28    9.05
  -1  -4   8  168.67    6.75
   1  -4   8  172.77    6.61
  -1  -4  -8  166.41    6.24
   1  -4  -8  165.47    6.11
   1   4  -8  156.65    7.29
   1  -4  -8  163.55    6.82
   2  -4  -8  822.36   28.95
  -2  -4  -8  850.78   28.69
   2   4   8  849.46   28.60
   2  -4   8  774.51   28.77
   2   4   8  859.77   28.81
   2   4  -8  852.62   28.84
   2  -4  -8  811.74   28.55
   2  -4   8  859.70   28.86
  -2  -4   8  878.74   29.03
   2   4  -8  856.81   29.25
   3  -4  -8    5.26    1.96
   3   4   8   15.12    3.38
  -3  -4   8   16.52    3.51
   3  -4   8   13.09    2.68
  -3  -4  -8   16.83    2.48
   3   4  -8   14.47    4.36
   3   4   8   14.54    2.70
   3  -4  -8   18.35    3.64
   3   4  -8   13.64    3.02
   4   4  -8 1130.97   38.34
   4  -4  -8 1151.01   38.20
  -4  -4   8 1101.13   38.21
   4   4   8 1086.19   38.11
   4  -4   8 1050.60   37.93
   4   4  -8 1142.39   38.08
  -4  -4  -8 1153.39   37.89
   4  -4  -8 1115.72   38.21
   4   4   8 1077.74   37.81
   5   4  -8   90.60    6.00
   5   4  -8   83.77    5.25
  -5  -4   8   76.64    6.23
  -5  -4   8   64.59    5.73
   5  -4   8   79.06    4.74
   5   4   8   85.74    4.75
   5  -4  -8   81.66    5.81
  -5  -4  -8   85.58    4.57
   5  -4  -8   83.22    5.96
   6  -4  -8  633.67   22.76
   6   4  -8  611.09   22.71
   6   4  -8  663.25   22.92
  -6  -4  -8  601.92   22.42
   6  -4  -8  652.92   23.12
   6   4   8  668.88   22.44
  -6  -4   8  669.00   23.30
  -6  -4   8  631.45   22.99
   6  -4   8  626.62   22.53
   7   4   8  136.42    7.37
   7  -4   8  151.06    7.63
   7  -4  -8  147.67    7.94
  -7  -4   8  157.03    9.22
   7   4  -8  139.94    8.02
  -7  -4   8  144.59    8.95
   7   4  -8  149.32    7.78
   7  -4  -8  150.63    9.43
  -7  -4  -8  144.40    7.35
  -8  -4  -8  307.73   12.62
   8   4   8  296.50   12.41
   8  -4   8  298.81   12.79
   8  -4  -8  303.93   15.14
  -8  -4   8  319.96   14.05
   8   4  -8  292.16   12.88
  -8  -4   8  313.42   14.08
  -9  -4  -8   27.01    7.59
   0   5  -8    1.87    4.08
   0  -5   8   -1.48    2.96
   0  -5  -8    0.88    1.81
   1  -5   8    6.93    2.69
  -1   5  -8    5.20    3.82
   1   5  -8    4.39    4.25
   1  -5  -8    5.73    1.96
  -1  -5  -8    6.64    2.02
   1  -5  -8    8.22    3.31
  -1  -5   8    4.43    2.95
   2  -5   8   90.77    4.43
   2  -5  -8   93.67    3.84
  -2  -5  -8  101.78    4.16
   2  -5  -8   85.01    4.91
   2   5  -8   96.33    5.85
  -2  -5   8   91.34    4.95
   3   5  -8  101.26    6.10
   3  -5   8   97.11    4.67
   3   5   8   96.48    4.29
   3  -5  -8   99.30    5.36
   3   5  -8   96.83    4.72
  -3  -5  -8   85.07    4.29
   3   5   8   89.57    5.13
  -3  -5   8   88.91    5.24
   3  -5  -8   92.20    3.88
   4   5  -8  621.45   20.53
   4  -5  -8  596.82   20.52
  -4  -5  -8  543.95   20.01
   4   5   8  582.38   20.02
   4  -5  -8  567.69   20.68
   4  -5  -8  546.05   19.73
   4  -5   8  586.61   20.25
  -4  -5   8  570.05   20.53
   4   5  -8  575.46   20.81
   4   5   8  580.95   20.43
  -5  -5   8   61.31    5.56
   5  -5  -8   62.47    5.82
   5  -5  -8   67.58    5.64
   5   5  -8   69.69    5.94
   5  -5   8   60.91    4.44
  -5  -5   8   62.81    6.39
   5   5   8   61.80    4.48
   5   5  -8   63.93    4.89
  -5  -5  -8   63.84    4.11
   6   5  -8   64.13    6.09
   6   5   8   41.29    4.65
  -6  -5  -8   36.42    4.10
   6  -5   8   42.27    4.91
  -6  -5   8   51.67    6.98
   6   5  -8   39.75    5.14
   6  -5  -8   37.91    6.42
  -6  -5   8   38.60    6.09
   6  -5  -8   38.22    5.70
  -7  -5   8  417.88   16.42
   7   5   8  397.58   14.83
  -7  -5  -8  382.77   14.87
  -7  -5   8  398.23   16.02
   7  -5   8  373.62   15.13
   7   5  -8  414.08   15.29
   7   5  -8  409.46   15.36
   7  -5  -8  389.37   16.42
   8   5   8   -1.44    5.70
  -8  -5  -8    2.12    6.29
   8   5  -8    0.89    6.61
  -8  -5   8    2.73    9.07
  -8  -5   8    4.34    8.52
   8   5  -8   -1.46    6.44
   8  -5   8   -5.42    6.65
   0  -6   8    7.74    3.23
   0   6  -8   11.48    4.81
   0  -6  -8   14.75    2.14
   1  -6  -8  389.43   14.46
  -1   6  -8  409.94   14.87
  -1  -6   8  393.15   14.39
   1  -6  -8  379.49   13.83
   1  -6   8  400.10   14.27
   1   6  -8  405.88   15.06
  -1  -6  -8  424.38   13.99
   2  -6   8  167.46    6.64
  -2  -6   8  172.50    7.07
   2   6  -8  156.12    8.01
   2  -6  -8  159.22    6.10
  -2  -6  -8  163.97    6.40
   2  -6  -8  166.01    7.02
   3   6  -8  333.98   11.67
   3  -6  -8  326.97   12.01
  -3  -6  -8  331.33   11.56
   3  -6  -8  295.22   11.18
  -3  -6   8  304.59   12.09
   3   6  -8  334.02   12.76
   4  -6  -8  287.17   10.83
   4   6  -8  324.93   12.47
  -4  -6   8  313.53   12.54
   4  -6   8  314.37   11.62
  -4  -6  -8  319.10   11.33
   4   6  -8  303.90   11.47
  -4  -6   8  286.10   11.98
   4   6   8  306.74   11.20
   4  -6  -8  332.09   12.07
   5  -6   8  486.70   18.04
  -5  -6   8  489.29   18.50
   5   6  -8  533.12   18.13
   5  -6  -8  494.33   18.38
   5   6   8  504.98   17.74
   5  -6  -8  498.15   18.43
  -5  -6  -8  494.91   17.78
  -5  -6   8  493.90   18.95
   5   6   8  504.18   18.34
   5   6  -8  533.10   18.63
   6   6  -8  325.00   12.65
   6  -6   8  331.02   12.80
   6   6   8  334.79   12.36
   6  -6  -8  332.51   13.07
   6   6  -8  322.60   13.19
  -6  -6  -8  316.37   12.31
  -6  -6   8  334.63   14.15
   6  -6  -8  311.13   13.46
  -6  -6   8  334.13   13.55
   7  -6  -8  431.34   16.82
   7   6  -8  329.90   15.46
  -7  -6   8  393.04   16.40
   7  -6   8  390.56   15.55
   7  -6  -8  414.47   17.62
   7   6  -8  418.80   15.37
  -7  -6   8  421.53   17.08
   0   7  -8   55.58    5.80
   0  -7   8   57.03    4.02
   0  -7  -8   54.41    3.31
  -1  -7  -8   60.48    3.64
   1  -7  -8   59.02    3.18
   1   7  -8   66.65    5.87
   1  -7  -8   61.73    4.79
   1  -7   8   63.46    4.01
  -1   7  -8   66.45    5.99
  -1  -7   8   61.40    4.34
   2  -7  -8   14.90    4.00
  -2  -7   8   20.87    3.80
  -2  -7  -8   14.29    2.95
  -2   7  -8   17.05    5.35
   2   7  -8   18.40    5.43
   2  -7   8   16.74    3.04
   2  -7  -8   14.11    2.18
   3   7  -8  110.47    7.21
  -3  -7   8  106.48    6.03
  -3  -7  -8  115.50    5.23
   4  -7  -8   64.20    6.23
  -4  -7   8   64.98    5.47
   4   7  -8   65.24    6.38
  -4  -7   8   62.12    6.84
   4   7  -8   64.58    4.36
  -4  -7  -8   56.78    4.03
   5  -7   8  459.42   17.00
  -5  -7   8  477.17   18.19
   5  -7  -8  493.47   17.43
  -5  -7  -8  439.10   16.55
  -5  -7   8  451.04   17.43
   6  -7  -8   84.00   10.09
   6   7  -8   87.52    7.37
   6   7   8   86.47    7.47
   6   7  -8   80.05    6.16
  -6  -7  -8   75.04    5.43
  -6  -7   8   84.95    7.60
   6  -7   8   92.10    6.75
  -6  -7   8   88.68    9.30
   6  -7  -8   59.26    6.88
  -7  -7  -8  116.85    7.18
   7  -7  -8  143.47   12.62
  -7  -7   8  121.25   10.86
   7   7  -8  118.52    7.66
  -7  -7   8  117.78    9.78
   0  -8   8  503.72   17.68
   0   8  -8  502.95   18.74
   0  -8  -8  486.09   17.27
   1  -8  -8 1170.22   38.90
   1   8  -8 1150.43   39.46
   1  -8  -8 1100.03   38.39
  -1  -8   8 1113.72   38.84
   1  -8   8 1180.50   38.75
  -1   8  -8 1085.19   39.37
   2   8  -8  121.07    7.98
   2  -8   8  124.64    5.67
  -2   8  -8  119.41    8.09
  -2  -8  -8  127.90    5.59
  -2  -8   8  122.63    6.23
  -3  -8  -8  911.38   30.93
  -3  -8   8  890.96   31.31
  -3   8  -8  914.15   31.80
   3   8  -8  880.73   31.76
  -3  -8   8  907.13   31.54
   4   8  -8  664.80   24.28
  -4  -8   8  705.26   24.70
  -4  -8  -8  635.76   23.41
   4  -8  -8  705.45   24.12
  -4  -8   8  646.26   23.92
   5   8  -8   18.78    6.40
  -5  -8   8   18.41    6.12
  -5  -8  -8   10.91    4.40
   5   8  -8   14.11    4.27
   5  -8   8   13.98    5.44
  -5  -8   8   19.19    8.45
   5  -8  -8   14.35    6.55
   6   8  -8  327.30   13.41
   6  -8   8  301.74   13.32
  -6  -8   8  308.20   13.84
  -6  -8  -8  308.26   12.14
  -6  -8   8  308.89   15.29
   6  -8  -8  337.31   16.09
   7   8   8  108.85   10.45
  -7  -8   8  120.45   12.19
  -7  -8  -8   97.80    7.19
  -7  -8   8  116.40   10.48
   0  -9   8   43.45    4.34
   0   9  -8   47.19    7.34
   0  -9  -8   34.80    3.57
   1   9  -8   61.09    7.49
  -1  -9   8   58.81    4.84
  -1   9  -8   56.70    7.61
   1  -9   8   53.28    4.34
   1  -9  -8   59.40    5.74
  -1  -9  -8   61.26    4.10
  -2  -9   8  750.67   26.35
  -2   9  -8  759.14   27.46
  -2  -9  -8  740.38   25.96
   2  -9   8  746.45   26.05
   2   9  -8  764.86   27.17
  -3  -9   8  405.71   16.04
  -3  -9   8  386.81   15.19
  -3   9  -8  415.03   16.98
  -3  -9  -8  385.10   14.57
   3   9  -8  431.72   16.19
  -4  -9   8  546.80   18.78
   4   9  -8  473.53   19.11
  -4   9  -8  490.68   20.05
   4  -9  -8  515.20   18.95
  -4  -9  -8  463.81   18.01
  -4  -9   8  529.13   20.01
   4  -9  -8  511.62   20.19
   5   9  -8  107.04    6.82
  -5  -9   8  173.62    9.07
   5   9  -8  179.00    9.42
   5  -9  -8  159.35   12.40
  -6  -9  -8   74.25    6.58
  -6  -9   8   96.98   12.06
   6  -9  -8   77.90   13.92
  -6  -9   8   74.77    8.84
   0 -10   8  968.01   32.29
   0 -10  -8  869.46   31.88
   0  10  -8  963.29   33.56
  -1  10  -8   58.34    9.02
   1  10  -8   72.56    8.27
   1 -10   8   64.00    5.49
  -1 -10   8   64.26    5.36
  -1 -10  -8   59.20    4.62
   2 -10   8   74.45    4.92
  -2  10  -8   66.55   10.19
  -2 -10   8   61.88    5.82
   2  10  -8   69.43    8.28
  -2 -10  -8   76.31    5.17
   3  10  -8   90.34    8.32
  -3 -10   8   85.20    6.56
  -3 -10  -8   77.92    5.49
  -3  10  -8   74.60   10.99
   3 -10  -8   88.76   10.19
  -4  10  -8  439.10   19.85
   4 -10  -8  473.35   19.48
  -4 -10   8  431.57   16.97
   4 -10  -8  449.79   17.31
   4  10  -8  452.21   17.57
  -4 -10  -8  425.47   16.17
  -4 -10   8  423.64   19.01
  -5 -10  -8    5.17    5.48
  -5 -10   8    1.96    7.23
  -5 -10   8  -12.98   11.88
   5 -10  -8    1.32   13.53
   0 -11  -8  819.52   29.69
   0 -11   8  820.17   28.49
   0 -11  -8  799.73   28.09
   0  11  -8  821.58   30.17
   1 -11   8   18.93    5.12
   1 -11  -8   20.18    9.35
   1  11  -8   21.42    8.69
  -1 -11   8   19.31    5.35
  -1 -11  -8   20.58    4.51
  -1  11  -8    4.20    9.83
  -2 -11  -8  154.43    7.50
   2 -11   8  154.08    7.25
  -2  11  -8  143.83   12.69
   2 -11  -8  152.56   11.87
   2  11  -8  165.93   10.84
  -2 -11   8  155.52    8.26
  -3 -11   8   39.81    6.65
   3  11  -8   50.18    8.71
   3 -11   8   50.80    4.99
  -3 -11  -8   37.31    5.56
   3 -11  -8   48.87   11.65
   4 -11  -8  142.71   15.28
   0 -12  -8  679.42   26.18
   1 -12  -8  960.80   33.11
  -1 -12  -8  811.18   32.33
   0   0   9    0.81    1.99
   0   0   9    1.58    2.92
   2   0  -9 2307.32   75.48
   2   0  -9 2228.27   75.49
   2   0   9 2196.13   75.46
   2   0   9 2115.43   75.19
  -2   0   9 2277.73   75.12
  -2   0   9 2267.43   75.44
  -3   0   9  237.98    8.58
   3   0   9  245.28    9.27
   3   0  -9  232.77    9.74
  -3   0   9  243.92    9.28
   3   0   9  231.36    8.81
   3   0  -9  247.98    9.46
   4   0  -9  122.61    6.81
   4   0   9  128.87    5.55
  -4   0   9  130.43    6.00
   4   0  -9  134.68    6.43
  -4   0   9  125.78    5.02
   5   0   9  488.34   17.29
  -5   0   9  477.28   17.19
   5   0  -9  499.33   17.85
   5   0  -9  480.51   17.75
  -5   0   9  486.96   16.72
   6   0  -9    9.90    5.31
   6   0   9    6.13    4.17
   6   0  -9   11.78    5.41
   7   0  -9  305.29   13.53
   7   0   9  319.19   12.49
   7   0  -9  335.34   13.03
   0   1   9  789.58   26.67
   0   1   9  774.69   27.01
   0  -1   9  790.04   27.06
   0  -1   9  781.18   26.74
   1   1  -9   63.00    3.72
  -1  -1   9   59.28    3.96
   1  -1   9   59.83    3.14
   1   1   9   63.42    3.96
   1  -1  -9   56.76    3.91
  -1   1   9   52.60    2.84
   1   1   9   61.85    3.09
   1   1  -9   52.20    4.38
  -1  -1   9   58.80    3.03
  -1   1   9   61.55    3.79
   1  -1   9   58.43    4.12
   2   1   9  345.31   12.31
   2   1   9  335.02   12.74
   2  -1  -9  341.42   13.05
   2   1  -9  357.81   13.08
  -2   1   9  371.24   12.63
  -2  -1   9  348.53   12.79
  -2   1   9  354.29   12.13
   2  -1   9  346.88   12.69
   2  -1  -9  352.85   13.12
   2   1  -9  341.47   12.72
   2  -1   9  344.32   12.39
  -2  -1  -9  356.75   12.43
  -2  -1   9  352.72   12.26
  -3   1   9  124.76    4.81
   3  -1  -9  127.75    6.51
  -3  -1   9  124.19    5.00
   3   1  -9  136.49    6.68
   3   1  -9  122.02    6.07
   3   1   9  125.41    5.93
   3   1   9  134.26    5.44
  -3   1   9  129.23    5.56
   3  -1   9  119.87    5.27
  -3  -1  -9  121.92    5.35
  -3  -1   9  125.37    6.00
   3  -1  -9  126.45    6.10
   4  -1   9  262.94    9.89
   4   1  -9  265.41   10.50
  -4  -1  -9  258.01    9.97
  -4  -1   9  274.53    9.55
  -4  -1   9  280.55   10.47
   4   1   9  272.23    9.97
   4  -1  -9  260.55   10.59
   4   1  -9  266.34   10.85
   4  -1  -9  268.42   10.76
  -5  -1  -9  219.22    8.30
   5  -1   9  202.82    8.22
   5  -1  -9  213.13    9.30
   5  -1  -9  210.40    9.20
   5   1  -9  202.73    8.97
  -5  -1   9  208.93    8.76
  -5  -1   9  194.29    7.61
   5   1   9  202.76    8.26
   5   1  -9  218.87    9.34
   6   1  -9  593.31   20.82
   6  -1   9  567.47   20.35
   6   1   9  588.52   20.31
  -6  -1   9  577.73   20.45
   6  -1  -9  570.63   21.05
  -6  -1  -9  596.57   20.39
   6  -1  -9  561.99   20.74
   6   1  -9  552.44   20.85
  -6  -1   9  559.17   19.70
   7  -1  -9   82.17    7.86
  -7  -1  -9   95.46    6.15
   7  -1   9   89.64    6.30
   7   1  -9   81.32    6.85
   7  -1  -9   78.72    6.80
   7   1  -9   73.41    7.19
   7   1   9   88.33    5.88
   8  -1  -9    1.76    8.99
  -8  -1  -9    9.78    5.92
   8  -1   9    3.33    6.31
   8   1  -9   -2.29    6.27
   8   1   9    2.41    6.10
   8  -1  -9   -8.80    6.32
   8   1  -9    0.37    7.63
   0  -2  -9  719.55   24.22
   0   2   9  680.16   24.38
   0  -2   9  713.92   24.55
   0  -2   9  710.90   24.25
   0   2   9  713.88   24.12
   1   2  -9  414.52   14.93
  -1   2   9  410.54   14.40
   1  -2   9  407.73   14.34
  -1   2   9  433.38   14.13
   1   2   9  424.17   14.23
  -1  -2  -9  401.34   14.30
   1   2   9  397.61   14.59
  -1  -2   9  406.03   14.71
  -1  -2   9  381.33   14.25
   1  -2   9  409.69   14.76
   1  -2  -9  414.14   14.72
   2  -2   9  608.75   21.41
   2   2  -9  636.10   21.64
   2  -2  -9  614.43   21.82
   2   2   9  622.82   21.70
   2   2  -9  620.34   21.96
   3  -2  -9  400.56   14.46
   3   2  -9  388.87   14.55
  -3  -2   9  404.99   14.37
  -3  -2   9  394.62   13.79
   3  -2   9  392.15   13.99
   3  -2  -9  412.87   14.74
   3   2  -9  394.84   14.77
   3   2   9  365.47   14.29
   4  -2  -9  177.67    8.05
  -4  -2  -9  182.25    7.21
   4  -2  -9  181.37    8.25
   4   2   9  184.40    7.16
  -4  -2   9  181.81    8.04
   4  -2   9  180.41    7.25
   4   2  -9  173.87    7.86
   4   2  -9  191.30    8.40
   5   2  -9  204.81    9.21
   5   2   9  215.17    8.21
  -5  -2   9  205.83    9.04
   5   2  -9  215.49    8.97
  -5  -2  -9  196.04    8.20
   5  -2   9  202.87    8.23
   5  -2  -9  206.93    9.24
   6  -2  -9  265.41   11.49
   6   2   9  257.24   10.28
   6  -2   9  261.38   10.29
   6  -2  -9  255.95   11.03
   6   2  -9  257.06   10.91
  -6  -2  -9  275.40   10.31
  -6  -2   9  265.66   11.11
   6   2  -9  260.78   11.07
  -7  -2  -9   78.93    6.03
   7  -2   9   92.42    6.27
  -7  -2   9   90.73    7.61
   7  -2  -9   93.83    6.93
   7   2  -9   84.15    7.12
   7   2  -9   94.60    7.31
   7  -2  -9   92.11    8.76
   7   2   9   92.26    6.19
   0   3  -9 1101.65   36.64
   0  -3   9 1088.90   36.62
   0  -3   9  995.12   36.35
   0  -3  -9 1092.80   36.30
   1   3  -9   39.89    4.60
   1  -3   9   46.03    4.62
  -1  -3   9   49.73    3.79
   1  -3  -9   44.94    2.78
   1  -3  -9   45.83    3.96
  -1  -3  -9   45.10    2.79
   1   3   9   41.24    3.60
   1  -3   9   44.88    3.00
   1   3   9   45.52    2.81
   2   3   9  213.17    7.99
   2   3   9  211.76    8.57
  -2  -3   9  211.21    8.62
   2  -3   9  221.83    8.42
   2   3  -9  216.24    9.17
   2  -3   9  231.19    8.18
  -2  -3  -9  207.80    8.00
   2   3  -9  220.62    8.38
   2  -3  -9  210.85    8.76
  -3  -3  -9  847.40   28.56
   3   3  -9  842.06   29.14
   3   3   9  818.08   28.49
   3  -3  -9  820.51   28.94
   3  -3  -9  845.05   29.04
  -3  -3   9  818.65   28.93
   3   3  -9  850.69   28.78
   3  -3   9  819.82   28.61
   3   3   9  838.06   28.87
   4  -3  -9  739.82   26.16
  -4  -3   9  740.75   26.09
   4   3   9  750.09   26.05
   4  -3  -9  743.32   26.19
   4   3  -9  771.89   26.28
   4  -3   9  739.41   25.72
  -4  -3  -9  771.32   25.68
   4   3  -9  733.49   25.94
   4   3   9  705.13   25.60
   5  -3   9   53.95    4.36
  -5  -3  -9   56.56    4.18
  -5  -3   9   61.96    5.96
   5   3   9   64.39    4.51
   5  -3  -9   61.68    5.78
   5   3  -9   61.82    5.28
   5   3  -9   74.92    5.88
   5  -3  -9   55.43    6.10
   6  -3  -9  114.66    7.27
   6  -3   9  123.19    6.28
   6   3   9  117.51    6.34
   6   3  -9  123.00    7.48
  -6  -3  -9  126.64    6.20
   6   3  -9  122.31    7.17
  -6  -3   9  112.79    7.61
   6  -3  -9  125.94    8.53
  -7  -3  -9  117.28    6.90
   7  -3  -9  116.89   10.01
   7  -3   9  119.60    7.17
   7   3   9  133.20    7.32
  -7  -3   9  134.98    9.28
  -7  -3   9  134.78    8.50
   7  -3  -9  136.34    7.90
   7   3  -9  119.76    7.75
   7   3  -9  122.88    7.97
  -8  -3  -9  179.48    9.33
   8  -3   9  173.62    9.65
  -8  -3   9  192.99   11.71
   8   3  -9  171.97   10.04
   0  -4  -9   73.63    3.48
   0   4  -9   76.87    5.21
   0  -4   9   68.58    4.40
   1  -4   9  185.47    6.93
  -1   4  -9  176.60    7.53
   1  -4  -9  176.20    7.54
  -1  -4  -9  173.36    6.68
   1   4  -9  175.43    8.10
   1  -4  -9  171.85    6.59
  -1  -4   9  178.59    7.35
   1  -4   9  176.38    7.16
  -2  -4   9  361.89   13.13
   2   4   9  368.74   12.87
   2   4  -9  368.10   12.80
   2  -4   9  349.14   12.73
   2  -4  -9  341.15   12.42
   2  -4  -9  344.51   13.19
   2   4  -9  361.86   13.59
   2   4   9  342.60   12.48
   2  -4   9  354.24   12.88
  -2  -4  -9  357.28   12.57
  -3  -4  -9  262.17   10.02
   3   4   9  276.81   10.82
   3   4  -9  278.06   11.20
   3   4  -9  270.65   10.33
  -3  -4   9  262.13   10.68
   3  -4  -9  282.74   10.96
   3  -4  -9  270.56   10.75
   3  -4   9  282.96   10.19
   3   4   9  266.97    9.99
   4  -4  -9  512.27   18.28
   4   4  -9  521.66   18.14
   4  -4   9  501.52   17.74
   4   4   9  503.38   18.11
   4   4   9  510.28   17.56
   4   4  -9  500.80   18.39
  -4  -4  -9  502.56   17.60
  -4  -4   9  477.62   18.12
   4  -4  -9  469.01   18.22
   5  -4  -9  379.23   14.61
   5   4  -9  387.75   14.51
   5   4  -9  391.04   13.99
  -5  -4  -9  358.77   13.53
  -5  -4   9  350.54   14.40
   5   4   9  370.43   13.54
   5  -4   9  351.44   13.69
   5  -4  -9  382.21   14.33
   6  -4  -9    8.57    5.69
  -6  -4  -9   12.19    4.03
   6   4  -9   16.04    5.21
   6   4  -9   11.63    6.04
   6  -4   9    8.86    4.46
  -6  -4   9   11.64    6.59
   6   4   9   13.47    4.56
   6  -4  -9   16.53    7.44
  -6  -4   9    9.40    7.07
   7  -4  -9    1.62    6.06
   7   4  -9   27.77    6.67
   7   4   9   19.72    5.33
   7  -4  -9   15.16    9.29
  -7  -4   9   26.58    8.26
   7  -4   9   16.87    5.61
   7   4  -9   21.90    6.22
  -7  -4  -9   23.39    5.04
  -7  -4   9   24.61    7.81
  -8  -4   9   37.61    9.74
   8  -4  -9   -4.15    7.11
   8   4  -9    0.50    7.13
  -8  -4  -9   34.51    6.57
  -8  -4   9   35.85    9.59
   0  -5   9   21.24    3.51
   0   5  -9   21.37    4.94
   0  -5  -9   23.40    2.51
   1  -5   9   85.81    4.58
   1   5  -9   87.14    6.06
  -1  -5  -9   87.48    4.05
  -1   5  -9   84.57    5.59
   1  -5  -9   80.80    3.78
   1  -5  -9   82.28    5.34
  -1  -5   9   82.03    4.76
  -2  -5   9   69.56    4.79
   2   5  -9   63.24    6.05
   2  -5   9   66.22    4.20
  -2  -5  -9   69.04    3.70
   2  -5  -9   68.84    3.38
   2  -5   9   71.95    4.09
   2  -5  -9   68.27    5.11
   3  -5  -9   82.11    5.62
   3   5  -9   89.80    6.28
   3   5  -9   83.41    4.70
  -3  -5  -9   82.06    4.32
   3  -5   9   88.35    4.73
   3  -5  -9   79.09    3.86
   3   5   9   89.65    4.34
  -3  -5   9   85.17    5.55
   3   5   9   89.18    5.24
  -4  -5  -9   81.93    4.71
   4  -5  -9   98.09    6.54
   4   5   9   95.55    4.92
   4   5   9   92.39    6.03
   4   5  -9  103.45    6.74
   4  -5   9   94.65    5.23
  -4  -5   9   93.06    6.11
   4   5  -9   90.79    5.24
   4  -5  -9   94.12    6.74
   5   5  -9   42.13    6.29
   5   5   9   49.63    4.41
  -5  -5   9   41.34    6.11
   5  -5  -9   47.73    6.88
  -5  -5  -9   48.15    4.20
   5  -5  -9   51.55    5.98
   5   5   9   50.62    6.13
   5   5  -9   57.47    5.35
   5  -5   9   51.78    4.79
   6  -5  -9  134.72    8.11
   6   5  -9  135.15    7.42
  -6  -5   9  130.54    9.35
   6   5  -9  133.90    8.08
   6   5   9  143.89    6.80
   6  -5   9  123.64    7.22
   6  -5  -9  139.30    9.77
  -6  -5  -9  134.20    6.84
  -6  -5   9   98.26    8.43
   7  -5  -9   45.53   10.19
   7   5   9   46.21    5.82
  -7  -5   9   45.91    8.31
  -7  -5  -9   46.87    5.86
  -7  -5   9   47.78    9.24
   7   5  -9   37.22    6.99
   7  -5  -9    0.16    6.48
   7  -5   9   51.44    6.43
   7   5  -9   40.70    6.65
  -8  -5   9  106.21   11.36
  -8  -5   9  124.31   11.46
  -8  -5  -9   94.39    8.36
   0  -6   9   95.22    5.20
   0  -6  -9   95.94    4.29
   0   6  -9  102.23    6.85
  -1  -6   9  777.57   26.74
   1  -6  -9  774.50   26.87
  -1   6  -9  739.57   27.06
   1   6  -9  775.42   27.27
   1  -6   9  775.79   26.61
   2  -6  -9   81.22    3.72
   2  -6   9   79.20    4.59
  -2  -6  -9   78.89    4.04
   2   6  -9   72.04    6.33
  -2  -6   9   79.60    5.21
   2  -6  -9   83.74    5.70
   3  -6  -9  209.66    7.54
   3   6  -9  202.48    9.57
   3  -6  -9  203.82    9.00
   3  -6   9  208.25    8.36
  -3  -6   9  199.14    8.87
  -3  -6  -9  203.67    7.92
   4  -6   9  183.90    7.87
  -4  -6  -9  170.89    7.31
   4   6  -9  189.43    9.20
   4   6   9  178.38    7.24
   4  -6  -9  192.18    9.09
  -4  -6   9  165.01    8.52
   4  -6  -9  173.24    6.85
   4   6  -9  178.92    7.65
   4  -6  -9  183.09    8.82
   5  -6   9  985.19   34.38
   5  -6  -9  982.41   34.67
  -5  -6  -9  964.45   34.09
   5   6  -9 1002.07   34.23
   5   6  -9 1014.72   34.81
  -5  -6   9 1002.49   34.79
   6  -6  -9  268.98   11.45
   6  -6  -9  262.03   12.89
  -6  -6   9  256.02   12.12
   6  -6   9  242.26   10.97
   6   6  -9  267.98   11.57
   6   6   9  250.63   10.26
   6   6   9  255.26   12.00
   6   6  -9  235.24   10.79
  -6  -6   9  253.14   12.85
  -6  -6  -9  240.03   10.14
  -7  -6   9   32.15   10.02
   7   6   9   18.99    5.83
  -7  -6   9   30.94    9.12
   7   6  -9   38.05    6.60
   7  -6  -9   -1.23    6.91
  -7  -6  -9   32.76    5.71
   7   6  -9   -3.45    6.96
   0  -7  -9   62.82    3.52
   0   7  -9   65.18    6.83
   0  -7   9   58.63    4.53
  -1  -7  -9    5.15    2.67
   1  -7  -9    7.85    2.43
   1  -7  -9   10.00    4.90
   1   7  -9    5.49    5.91
   1  -7   9   10.42    4.91
  -1  -7   9    8.08    3.84
  -1   7  -9    8.81    6.32
  -2  -7   9  195.47    8.45
  -2  -7  -9  191.12    7.58
  -2   7  -9  195.68    9.63
   2  -7  -9  190.07    7.30
   2  -7  -9  188.71    8.94
   2   7  -9  200.06    9.70
   2  -7   9  206.52    8.02
   3  -7  -9  439.57   16.06
   3   7  -9  486.72   17.81
  -3  -7   9  477.94   17.13
  -3  -7  -9  462.68   16.41
   3  -7  -9  457.17   17.18
  -4  -7   9  407.87   16.13
  -4  -7  -9  433.69   15.38
   4   7  -9  436.37   16.82
   4  -7  -9  424.89   14.88
   4  -7  -9  425.42   16.48
   4   7  -9  432.99   15.42
   4  -7   9  435.37   15.88
   5  -7  -9  192.51   10.42
   5  -7  -9  171.71    9.52
   5   7  -9  182.34    7.97
   5  -7  -9  163.25    6.91
  -5  -7   9  180.21   10.97
  -5  -7  -9  170.12    7.74
   5  -7   9  173.98    8.74
   5   7  -9  176.66    9.60
  -5  -7   9  181.56    9.51
   6  -7   9  218.29   10.60
  -6  -7   9  249.65   13.27
  -6  -7   9  233.01   11.93
   6   7  -9  231.91   11.24
   6   7   9  236.37   11.75
   6   7  -9  221.33    9.85
  -7  -7   9  341.46   16.31
  -7  -7  -9  365.14   13.97
  -7  -7   9  341.35   17.39
   7  -7  -9  352.17   19.14
   0  -8   9  352.55   13.44
   0   8  -9  360.05   14.83
   0  -8  -9  374.27   12.89
  -1  -8   9  296.68   11.34
   1  -8  -9  289.59   11.96
   1  -8  -9  288.27   10.47
  -1  -8  -9  284.35   10.60
   1   8  -9  301.94   12.90
   1  -8   9  296.55   11.40
  -1   8  -9  281.39   12.91
   2  -8   9   22.99    3.92
   2  -8  -9   26.26    6.11
  -2   8  -9   18.81    7.63
   2  -8  -9   17.58    2.78
  -2  -8  -9   21.46    3.34
   2   8  -9   20.84    6.94
  -2  -8   9   24.95    4.70
   3  -8  -9   -2.18    5.87
  -3  -8  -9    1.67    3.39
   3   8  -9   -0.01    7.06
  -3  -8   9    4.45    5.12
  -3   8  -9    3.78    7.96
   3  -8  -9    5.22    2.73
   3  -8   9    3.57    3.73
   4  -8  -9  666.09   23.05
  -4  -8   9  606.92   22.88
  -4  -8  -9  634.61   22.12
   4   8  -9  581.73   23.24
   4  -8  -9  667.61   23.10
   5   8  -9  104.61    8.48
   5   8  -9   94.99    5.91
   5  -8  -9  104.75    8.34
  -5  -8  -9  103.66    5.98
  -5  -8   9  109.32   10.58
   5  -8   9   86.05    7.62
  -5  -8   9  100.96    8.24
  -6  -8   9   56.71   11.58
   6  -8  -9   58.29   13.33
  -6  -8   9   65.22    9.05
  -6  -8  -9   61.62    5.76
   0  -9   9   48.50    4.81
   0  -9  -9   42.45    3.95
   0   9  -9   41.93    8.13
   1  -9  -9  139.80    8.34
  -1   9  -9  135.17   10.34
   1   9  -9  134.60    9.65
  -1  -9  -9  167.22    6.42
   1  -9  -9  121.74    5.75
   1  -9   9  133.42    7.11
  -1  -9   9  125.72    7.01
   2  -9  -9  228.84    8.99
  -2   9  -9  238.84   12.81
   2  -9  -9  237.53   11.59
   2   9  -9  260.69   12.15
  -2  -9   9  251.31   10.34
   2  -9   9  237.95    9.70
  -2  -9  -9  242.98    9.53
  -3  -9   9  341.99   13.42
   3   9  -9  363.51   14.69
   3  -9   9  346.02   12.64
  -3   9  -9  316.08   15.59
  -3  -9  -9  307.64   12.51
  -4   9  -9  187.25   13.16
   4   9  -9  196.25   10.82
   4  -9  -9  198.85   10.42
  -4  -9  -9  204.56    8.29
  -4  -9   9  179.78    9.75
  -5  -9  -9  399.73   15.55
   5  -9  -9  443.49   19.91
  -5  -9   9  415.07   16.92
  -5  -9   9  425.17   19.31
   0 -10   9  187.38    8.98
   0  10  -9  203.69   12.40
   0 -10  -9  220.15    8.38
   1  10  -9  519.00   20.79
  -1  10  -9  552.53   21.53
   1 -10  -9  497.85   18.34
  -1 -10   9  536.82   19.11
   1 -10   9  523.49   18.93
  -1 -10  -9  506.50   18.53
  -2 -10   9  554.57   21.00
   2 -10   9  529.56   20.56
   2  10  -9  629.92   22.48
  -2 -10  -9  579.74   20.41
  -2  10  -9  590.93   23.43
  -3 -10  -9   86.81    6.09
   3 -10   9   96.63    6.01
   3  10  -9   91.33    9.48
  -3 -10   9   92.12    7.44
  -4 -10   9   33.74    7.50
   4 -10  -9   50.57   12.68
   0 -11  -9   63.10    5.16
   0 -11   9   60.25    6.12
  -1 -11   9   38.33    6.49
   2 -11  -9  302.91   16.09
  -2 -11   9  297.88   12.78
   0   0  10 2780.64   91.92
   0   0  10 2682.64   92.26
   1   0  10  299.14   11.46
  -1   0  10  311.32   10.76
   1   0 -10  292.58   11.27
   1   0  10  310.64   10.85
  -1   0  10  299.94   11.41
   2   0 -10 1086.51   37.05
  -2   0  10 1084.29   36.99
   2   0  10 1085.47   37.32
  -2   0  10 1041.75   36.51
   2   0  10 1095.39   36.67
   2   0 -10 1074.45   37.20
   3   0  10  110.83    5.06
   3   0 -10  113.68    6.62
   3   0  10  113.73    5.97
  -3   0  10  113.91    6.16
   3   0 -10  111.33    6.74
  -3   0  10  118.08    4.87
  -4   0  10  302.10   11.09
  -4   0  10  286.96   10.23
   4   0  10  287.35   10.60
   4   0 -10  283.36   11.47
   4   0 -10  270.82   11.76
   5   0 -10   10.76    5.52
   5   0  10   16.06    4.08
   5   0 -10    8.25    5.49
   6   0  10  374.95   14.19
   6   0 -10  394.57   14.98
   6   0 -10  374.42   15.17
   7   0 -10  170.45   10.50
   7   0  10  179.99    8.59
   7   0 -10  184.42    9.49
   8   0 -10   -1.29    7.26
   0   1  10  175.06    7.50
  -1  -1  10  268.88    9.74
   1   1 -10  264.62   10.71
   1   1  10  274.43   10.43
  -1   1  10  278.25    9.61
   1  -1  10  268.49   10.41
  -1   1  10  271.03   10.26
   1   1  10  265.50    9.73
  -1  -1  10  272.65   10.45
   1  -1  10  267.81    9.79
   1  -1 -10  265.90   10.36
   2  -1 -10  599.68   21.27
   2   1 -10  579.26   21.13
   2  -1  10  597.77   21.19
   2   1 -10  598.00   21.46
  -2  -1  10  588.93   21.24
  -2   1  10  590.76   20.53
  -2  -1  10  601.33   20.66
   2  -1  10  610.57   20.79
  -2   1  10  632.73   21.07
   2  -1 -10  591.37   21.42
   2   1  10  620.36   21.31
   3  -1 -10    8.48    4.82
   3   1 -10    7.80    3.98
   3   1  10    6.40    4.01
  -3  -1 -10    5.48    2.90
   3  -1  10   12.58    3.83
   3   1 -10   10.00    5.03
  -3   1  10    6.89    3.79
  -3   1  10    8.93    2.07
   3   1  10   10.34    3.28
  -3  -1  10   10.12    2.33
  -3  -1  10    8.93    4.32
   3  -1  10    9.86    2.89
   3  -1 -10    9.33    4.47
   4  -1  10  123.33    5.61
   4   1 -10  126.10    7.20
   4   1 -10  119.63    6.76
   4   1  10  119.32    6.52
   4   1  10  125.68    5.69
   4  -1 -10  118.81    6.91
   4  -1 -10  116.90    7.11
  -4  -1 -10  116.28    5.68
  -4  -1  10  133.13    7.01
  -4  -1  10  117.94    5.04
  -5  -1  10   34.44    2.88
   5   1  10   38.19    4.07
   5  -1 -10   37.10    5.89
   5  -1 -10   34.73    5.89
  -5  -1 -10   35.08    4.11
   5  -1  10   33.24    4.15
   5   1 -10   36.42    6.01
   5   1 -10   39.63    5.55
  -5  -1  10   32.23    5.40
   6   1  10  204.37    8.74
   6   1 -10  202.06    9.97
  -6  -1  10  203.84    9.38
   6  -1 -10  200.33   10.38
   6  -1 -10  215.39   10.04
   6  -1  10  209.72    8.97
  -6  -1  10  209.22    7.77
  -6  -1 -10  211.93    8.94
   6   1 -10  211.33    9.84
   7   1 -10   48.55    7.45
   7   1 -10   50.84    7.07
   7  -1 -10   50.79    6.86
   7   1  10   51.05    5.68
   7  -1  10   52.28    6.18
  -7  -1 -10   48.38    6.16
   7  -1 -10   50.05    8.47
   0  -2  10    1.30    3.60
   0  -2  10    3.20    2.34
   0   2  10    0.99    3.56
   0   2  10    1.43    2.30
  -1  -2  10  578.49   19.84
   1  -2 -10  514.99   19.69
   1   2  10  567.72   19.68
   1   2 -10  558.48   19.97
   1  -2  10  587.49   19.35
  -1   2  10  555.41   19.45
  -1  -2  10  555.28   19.24
   1   2  10  555.17   19.17
  -1   2  10  574.29   19.08
  -1  -2 -10  544.60   19.31
   1  -2  10  530.30   19.70
   2  -2  10  280.46   10.84
  -2  -2 -10  292.74   10.42
   2  -2 -10  289.39   11.09
   2   2 -10  277.89   11.47
   2   2  10  284.29   10.29
  -2  -2  10  285.73   10.21
   2   2 -10  273.25   10.72
   2   2  10  292.18   11.09
   2  -2  10  274.84   10.37
  -2  -2  10  285.10   11.00
   3  -2 -10  129.37    6.87
   3   2 -10  129.61    7.20
  -3  -2  10  124.15    6.65
   3  -2 -10  135.39    7.31
   3   2  10  113.03    6.53
  -3  -2 -10  122.62    5.58
  -3  -2  10  143.56    5.35
   3   2 -10  129.16    6.27
   3   2  10  128.07    5.54
   3  -2  10  123.72    5.58
   3  -2  10  120.42    6.12
  -4  -2 -10  177.89    7.33
   4   2 -10  171.44    8.04
  -4  -2  10  179.45    8.48
   4  -2 -10  179.04    8.54
   4   2 -10  175.41    8.73
   4   2  10  175.84    8.23
  -4  -2  10  167.75    6.77
   4  -2  10  177.77    7.26
   4  -2 -10  179.82    8.50
   4   2  10  174.21    7.14
  -5  -2  10   12.04    2.61
   5   2  10   11.41    3.70
   5  -2 -10   11.22    5.77
  -5  -2 -10    8.81    3.87
   5   2 -10   12.20    5.26
   5  -2 -10    8.74    5.81
  -5  -2  10    5.61    5.59
   5  -2  10   10.77    3.71
   5   2 -10   14.60    5.73
   6  -2 -10  224.03   11.20
   6  -2 -10  219.89   10.41
   6   2 -10  228.71   10.33
  -6  -2  10  202.11    8.32
   6  -2  10  228.06    9.34
   6   2 -10  231.51   10.36
  -6  -2  10  220.28   10.43
   6   2  10  222.38    9.32
  -6  -2 -10  228.89    9.43
   7  -2 -10  471.51   18.15
   7   2 -10  473.19   18.52
   7  -2 -10  478.94   19.50
   7   2 -10  498.99   18.27
   7  -2  10  474.54   17.82
  -7  -2 -10  483.73   17.82
   7   2  10  462.99   17.63
  -8  -2 -10   84.65    8.37
  -8  -2  10   89.21    9.73
   0  -3  10  172.50    7.29
   0   3  10  166.98    6.30
   0   3 -10  179.39    7.92
   0  -3 -10  159.44    6.51
   0  -3  10  158.61    6.60
   1   3  10   41.87    4.22
   1  -3 -10   42.07    4.49
  -1  -3 -10   42.86    3.14
   1   3 -10   46.68    5.32
  -1  -3  10   43.02    3.07
   1  -3 -10   45.09    2.99
   1   3  10   46.36    3.00
   1  -3  10   40.80    3.21
  -1  -3  10   41.57    4.40
   1  -3  10   39.87    4.37
   2  -3 -10  664.44   23.88
   2  -3  10  696.09   23.41
   2  -3  10  694.88   23.68
   2   3  10  663.93   23.70
  -2  -3  10  657.59   23.27
  -2  -3 -10  646.90   23.31
  -2  -3  10  690.79   23.85
   2   3 -10  696.66   23.57
   2   3  10  677.97   23.22
   2   3 -10  673.30   24.18
   3  -3  10   88.25    5.03
   3  -3  10   74.26    4.45
   3   3 -10   76.38    5.07
   3   3  10   83.12    6.46
   3   3 -10   79.67    6.44
  -3  -3 -10   80.25    4.29
   3  -3 -10   79.82    5.91
   3   3  10   82.38    4.43
   3  -3 -10   81.85    6.29
   4  -3 -10  226.87   10.27
   4   3  10  227.61    8.94
   4  -3 -10  240.11   10.33
   4   3 -10  240.69   10.42
   4   3  10  228.97    9.94
  -4  -3  10  222.62   10.14
   4  -3  10  230.58    9.04
   4   3 -10  226.51   10.35
  -4  -3 -10  231.75    8.95
   5  -3 -10   58.59    6.76
   5  -3 -10   59.95    6.41
   5   3  10   49.19    4.64
  -5  -3 -10   54.98    4.50
   5  -3  10   56.05    4.71
   5   3  10   52.82    6.24
   5   3 -10   58.22    6.39
  -5  -3  10   50.62    6.88
   5   3 -10   57.85    5.91
   6  -3  10  136.42    7.11
   6   3 -10  134.15    8.19
  -6  -3 -10  138.49    7.08
   6  -3 -10  140.32    9.56
  -6  -3  10  156.13    9.22
   6   3 -10  144.21    8.57
   6   3  10  139.05    7.17
   6  -3 -10  139.11    8.32
   7  -3  10   91.97    6.69
   7  -3 -10  100.80   10.41
   7   3  10   90.65    6.79
  -7  -3  10   76.57    8.81
  -7  -3 -10   71.23    6.64
   7   3 -10   83.91    7.95
   7  -3 -10   33.46    7.31
   7   3 -10   90.98    7.94
  -8  -3 -10  233.31   11.45
   0   4 -10  618.77   22.52
   0  -4  10  630.61   22.20
   0  -4  10  653.80   21.89
   0  -4 -10  620.24   21.71
   1  -4  10   90.67    5.48
   1  -4 -10   93.53    4.18
   1   4 -10   89.12    6.52
   1  -4  10   89.19    4.57
  -1  -4 -10   88.56    4.23
  -1   4 -10   93.38    6.02
  -1  -4  10   82.74    5.37
   1  -4 -10   83.42    5.73
   2   4 -10  578.83   21.57
  -2  -4  10  608.84   21.18
   2  -4  10  592.35   20.76
   2   4  10  585.93   20.47
   2  -4 -10  592.76   21.24
   2  -4  10  599.17   20.95
  -2  -4 -10  558.00   20.57
   2  -4 -10  622.80   20.50
   2   4  10  606.41   20.89
   3  -4  10  103.51    5.58
   3   4 -10  110.11    5.66
   3   4 -10  109.37    7.26
  -3  -4 -10  108.49    4.99
   3  -4 -10  116.55    6.88
  -3  -4  10   97.50    6.40
   3  -4  10  105.65    5.38
   3   4  10  101.97    5.11
   3   4  10  109.44    6.56
   3  -4 -10   98.71    6.90
  -4  -4 -10  432.63   15.99
   4   4 -10  438.41   17.04
   4  -4 -10  476.07   17.03
   4   4 -10  435.01   16.31
   4   4  10  463.19   16.01
  -4  -4  10  417.75   16.78
   4  -4  10  469.97   16.23
   4  -4 -10  462.19   17.08
   4   4  10  445.93   16.83
   5   4 -10   98.28    7.48
  -5  -4 -10   96.23    5.42
   5  -4  10   95.92    5.87
   5  -4 -10  105.60    7.32
   5   4 -10   88.89    6.80
  -5  -4  10   95.37    7.67
   5   4  10   98.89    5.74
   5  -4 -10   86.20    8.07
   5   4  10  103.73    7.57
   6   4  10  449.29   17.64
   6   4 -10  483.72   18.29
   6  -4 -10  505.52   18.52
   6  -4  10  466.38   17.93
  -6  -4  10  488.67   19.08
  -6  -4 -10  515.72   17.80
   6   4 -10  506.35   18.65
   7  -4  10  441.20   17.00
   7   4 -10  452.43   17.50
  -7  -4  10  449.31   18.59
   7   4 -10  442.91   17.47
   0  -5  10  236.97    9.63
   0  -5 -10  229.57    8.86
   0   5 -10  258.45   10.72
   1  -5 -10   40.69    3.00
  -1  -5  10   44.03    4.53
   1   5 -10   37.83    6.16
   1  -5  10   43.63    3.76
   1  -5 -10   47.10    5.24
  -1  -5 -10   33.76    3.05
  -1   5 -10   42.07    5.79
   1  -5  10   44.04    4.66
   2  -5  10  415.65   15.48
  -2  -5  10  424.86   15.92
  -2  -5 -10  428.72   15.19
   2  -5  10  439.79   15.61
   2  -5 -10  442.21   15.09
   2  -5 -10  425.38   16.09
   2   5 -10  437.54   16.61
   3   5  10  122.93    6.73
   3  -5 -10  116.05    5.26
  -3  -5 -10  120.09    5.78
   3   5 -10  132.33    6.05
   3  -5  10  126.25    6.12
   3  -5  10  130.42    6.14
   3  -5 -10  127.56    7.72
  -3  -5  10  127.76    7.06
   3   5 -10  122.03    7.95
   4   5  10  347.58   13.53
   4  -5 -10  340.89   13.60
  -4  -5 -10  327.25   12.29
   4  -5  10  323.93   12.53
   4   5 -10  323.43   13.56
  -4  -5  10  313.83   13.21
   4   5  10  334.49   12.16
   4  -5 -10  324.73   13.61
   4   5 -10  342.34   12.59
   5   5 -10  564.59   20.67
   5   5  10  554.19   19.56
   5  -5 -10  580.87   21.12
  -5  -5  10  523.70   20.75
   5   5 -10  524.61   19.84
   5   5  10  571.31   20.70
   5  -5  10  552.46   19.97
   6   5 -10  477.00   18.16
  -6  -5  10  478.70   18.67
   6  -5 -10  456.64   19.22
   6  -5  10  436.69   17.34
   6   5 -10  466.06   17.52
   6   5  10  445.11   16.88
   6   5  10  486.62   18.70
   6  -5 -10  465.86   17.84
  -6  -5 -10  453.06   16.94
  -7  -5  10  195.44   12.53
   0   6 -10  799.54   27.87
   0  -6 -10  747.76   26.68
   0  -6  10  790.93   27.21
  -1   6 -10   48.65    6.61
   1  -6 -10   45.00    5.84
   1  -6  10   50.67    4.98
   1  -6 -10   47.73    3.20
   1   6 -10   48.18    6.81
  -1  -6 -10   52.49    3.60
  -1  -6  10   47.98    4.77
   2   6 -10  808.00   29.50
   2  -6  10  852.17   28.78
   2  -6 -10  799.78   29.17
  -2   6 -10  867.58   29.25
  -2  -6 -10  855.43   28.47
  -2  -6  10  817.57   29.01
   2  -6  10  799.34   28.71
   3   6 -10  318.03   12.57
   3  -6  10  289.78   11.28
  -3  -6 -10  274.18   10.73
   3  -6  10  283.58   11.09
  -3  -6  10  277.55   11.82
   3  -6 -10  276.83   10.41
   3  -6 -10  293.52   12.27
   4  -6  10  633.92   22.92
  -4  -6  10  607.06   23.39
  -4  -6 -10  620.79   22.58
   4   6 -10  649.89   22.75
   4   6 -10  664.25   23.81
   4  -6 -10  675.56   23.80
   4  -6 -10  675.42   23.63
   5   6  10  141.44   12.82
   5  -6  10  102.01    6.99
   5  -6 -10  111.12    9.92
   5  -6 -10  125.88    8.74
   5   6 -10  126.89    8.68
  -5  -6  10  116.94    8.78
   5   6 -10  128.10    6.79
  -5  -6 -10  110.88    6.46
  -6  -6 -10  422.00   15.27
   6   6  10  423.67   17.28
   6  -6 -10  365.81   16.14
   6  -6  10  378.06   15.80
  -6  -6  10  421.55   17.27
   0  -7 -10    9.89    2.92
   0  -7  10    9.57    4.27
   0   7 -10   17.30    7.25
  -1  -7  10   37.74    4.84
   1  -7 -10   33.47    6.32
  -1  -7 -10   35.39    3.37
   1   7 -10   36.17    7.09
  -1   7 -10   25.87    7.56
   1  -7  10   32.32    5.00
   1  -7 -10   41.77    3.36
  -2   7 -10   34.94    7.66
   2  -7 -10   33.64    6.62
   2  -7  10   37.24    4.45
   2  -7 -10   31.95    3.09
  -2  -7  10   36.49    5.32
   2   7 -10   29.35    6.83
  -2  -7 -10   29.07    3.45
  -3  -7 -10  184.55    7.49
   3  -7 -10  181.69    7.00
   3  -7 -10  182.27    9.80
   3  -7  10  181.37    7.98
   3  -7  10  168.14    8.34
  -3  -7  10  178.10    8.91
   3   7 -10  190.60   10.11
  -4  -7  10   25.65    6.53
   4  -7 -10   34.63    7.28
   4  -7  10   27.82    5.61
   4  -7 -10   31.42    3.40
   4   7 -10   24.54    7.64
   4  -7 -10   28.62    7.76
  -4  -7 -10   34.82    4.16
   5  -7  10   86.65    7.38
  -5  -7  10   89.57    8.60
   5   7 -10  102.49    8.61
   5  -7 -10   92.82    8.55
   5   7 -10   92.85    6.23
  -5  -7 -10   95.46    5.76
  -6  -7  10  133.95   11.06
  -6  -7 -10  125.71    7.48
   0   8 -10   27.18    8.10
   0  -8  10   22.81    4.83
   0  -8 -10   25.11    3.39
   1  -8 -10  437.67   16.63
   1  -8  10  415.42   15.55
  -1  -8  10  421.55   15.64
  -1  -8 -10  419.91   14.88
   1  -8 -10  414.16   14.76
   1   8 -10  433.69   17.05
  -1   8 -10  386.16   17.42
  -2   8 -10  261.21   13.22
   2  -8 -10  244.94   12.00
   2  -8  10  264.45   10.16
   2   8 -10  233.19   12.27
  -2  -8 -10  257.05    9.59
   2  -8 -10  239.51    9.28
  -2  -8  10  240.64   10.66
   3  -8 -10   81.59    4.35
   3  -8  10   82.94    5.63
  -3  -8 -10   83.09    5.09
   3   8 -10   84.56    8.89
  -3   8 -10   80.94   10.25
   3  -8 -10   74.99    8.37
  -3  -8  10   81.22    6.97
  -4  -8  10  181.54    9.89
   4  -8  10  179.27    9.36
   4  -8 -10  188.35   10.43
  -4  -8 -10  179.11    8.03
   4  -8 -10  183.16    7.30
   4   8 -10  197.90   10.87
  -5  -8 -10   53.89    5.57
   5  -8 -10   65.01    4.41
  -5  -8  10   72.90    8.77
   0   9 -10   20.98    9.26
   0  -9 -10   11.36    3.57
   0  -9  10   14.63    5.16
   1   9 -10  279.21   13.95
  -1  -9 -10  286.84   10.79
   1  -9  10  303.49   11.72
  -1  -9  10  306.39   11.90
  -1   9 -10  287.18   14.48
   1  -9 -10  266.48   10.60
   2  -9  10  314.05   12.17
   2  -9 -10  312.45   14.20
   2  -9 -10  294.34   11.14
  -2   9 -10  308.22   15.58
  -2  -9 -10  313.66   11.56
   2   9 -10  320.77   14.68
  -2  -9  10  281.23   12.59
  -3  -9 -10   21.66    4.48
  -3  -9  10   25.32    6.78
   3   9 -10   27.55    8.95
   3  -9  10   25.56    5.20
   3  -9 -10   26.28    3.78
  -4  -9 -10   85.10    5.80
  -4  -9  10   76.96    8.32
   0 -10 -10  890.63   31.47
   0 -10  10  943.11   32.17
  -1 -10  10   75.52    7.04
   1 -10 -10   74.84    4.89
  -1 -10 -10   80.48    5.23
   1 -10  10   81.23    6.62
   2 -10  10  585.18   21.30
  -2 -10  10  597.69   21.89
   0   0  11   -3.24    2.47
   0   0  11   -2.40    4.52
  -1   0  11  681.40   23.70
   1   0  11  699.59   24.44
  -1   0  11  689.19   24.40
   1   0  11  695.13   23.77
   2   0  11    8.43    2.76
  -2   0  11    7.23    4.69
   2   0 -11    8.76    4.27
   2   0  11    1.62    4.85
   2   0 -11    4.14    5.82
  -2   0  11    6.40    2.67
   3   0  11    6.28    3.31
   3   0 -11    7.15    4.76
   3   0 -11    2.39    5.73
  -3   0  11    6.16    2.70
   3   0  11    6.51    4.80
  -3   0  11   -2.05    5.07
  -4   0  11  114.48    4.95
   4   0  11  119.21    7.00
   4   0  11  110.92    5.71
  -4   0  11  115.07    6.78
   4   0 -11  115.02    7.77
   4   0 -11  105.58    7.37
   5   0 -11   20.27    6.51
   5   0  11   21.72    4.65
   5   0 -11   23.83    6.51
   6   0  11  241.27    9.86
   6   0 -11  213.59   11.12
   6   0 -11  244.20   11.62
   7   0  11  678.61   24.36
   0  -1  11  147.32    6.08
   0   1  11  148.65    5.94
   0   1  11  141.85    7.12
   0  -1  11  149.30    7.23
   1   1 -11   59.01    6.02
  -1  -1  11   59.31    5.31
  -1   1  11   58.59    3.33
   1   1  11   55.75    5.13
  -1   1  11   54.24    5.03
   1  -1  11   52.05    5.16
   1  -1  11   62.28    3.75
   1   1  11   66.58    3.54
  -1  -1  11   40.37    3.43
  -2  -1  11  180.87    8.41
   2   1  11  184.92    7.35
   2   1  11  185.54    8.54
  -2   1  11  188.16    6.89
  -2   1  11  188.57    8.07
   2   1 -11  177.21    7.97
   2  -1 -11  183.23    8.30
   2   1 -11  180.44    8.98
   2  -1 -11  184.62    8.95
   2  -1  11  182.04    8.53
  -2  -1  11  186.44    7.12
   2  -1  11  180.58    7.29
   3   1  11  362.15   12.30
  -3   1  11  325.51   11.70
   3  -1 -11  316.04   13.36
   3   1  11  333.14   13.10
  -3  -1  11  312.42   13.05
   3  -1  11  330.75   12.88
   3  -1  11  324.25   12.13
   3   1 -11  345.19   13.53
  -3  -1  11  356.87   11.94
   3  -1 -11  334.48   13.05
   3   1 -11  327.86   12.79
  -4  -1  11  504.04   17.86
   4   1 -11  454.17   17.96
   4  -1 -11  476.72   17.90
  -4  -1  11  470.02   16.53
   4  -1 -11  469.47   17.88
   4  -1  11  464.02   16.86
   4   1  11  471.30   16.87
   4  -1  11  493.62   17.54
   4   1 -11  461.84   17.88
   5   1  11   99.44    7.31
  -5  -1  11  102.69    4.87
   5   1 -11  103.68    7.86
  -5  -1  11  116.11    7.56
   5   1  11   96.70    5.75
   5   1 -11  110.63    7.55
   5  -1  11   99.25    5.82
   5  -1 -11   92.98    8.12
   5  -1 -11  113.92    7.93
   6   1  11  165.05    8.14
   6  -1 -11  178.60   10.53
   6   1 -11  181.12   10.01
   6  -1 -11  186.25    9.95
   6  -1  11  183.16    8.58
  -6  -1  11  178.28    9.21
   7   1  11  103.59    7.14
   7  -1  11  104.20    7.78
   0   2  11  296.50   10.98
   0  -2  11  309.37   11.99
   0   2  11  308.91   11.86
   0  -2  11  315.64   11.23
   0   2 -11  312.90   12.29
   1   2  11  393.57   14.76
   1  -2  11  404.99   14.75
   1   2 -11  391.05   15.16
   1   2  11  386.73   13.87
   2  -2  11  272.86   10.29
   2   2 -11  272.13   11.85
  -2  -2 -11  281.48   10.36
   2   2 -11  291.55   10.77
   2   2  11  271.28   11.27
   2  -2 -11  265.57   11.29
  -2  -2  11  292.44   10.15
   2   2  11  271.46   10.16
  -2  -2  11  266.73   11.21
   2  -2  11  283.91   11.64
   3  -2 -11   18.02    6.14
  -3  -2 -11   16.95    3.42
   3  -2  11   14.17    3.37
   3   2  11   15.10    3.35
   3   2 -11   17.17    6.15
  -3  -2  11   13.54    2.73
   3   2  11   11.90    6.24
   3   2 -11   12.15    4.49
   3  -2  11   17.77    4.55
   3  -2 -11    9.71    6.91
  -3  -2  11   19.10    5.47
   4   2  11  110.36    7.42
   4  -2  11  109.86    6.63
   4   2  11  117.53    5.62
   4   2 -11  112.11    6.73
  -4  -2  11  110.65    5.10
   4  -2  11  105.33    5.81
  -4  -2  11  118.47    7.88
  -4  -2 -11  115.80    5.91
   4  -2 -11  128.09    7.74
   4  -2 -11  112.09    7.73
   4   2 -11  112.63    7.80
  -5  -2  11  148.66    9.25
   5   2 -11  144.64    8.59
   5  -2  11  162.59    7.32
  -5  -2 -11  157.63    7.58
   5  -2 -11  145.76    9.49
   5  -2 -11  157.31    9.09
   5   2  11  174.65    7.23
   5   2  11  155.32    9.02
  -5  -2  11  163.48    6.45
   5   2 -11  163.21    9.08
  -6  -2  11  227.66   11.37
   6  -2 -11  195.40   11.76
  -6  -2 -11  245.81    9.86
   6   2  11  222.73    9.47
   6  -2 -11  228.82   10.86
   6   2 -11  203.09   10.83
   6   2 -11  198.99   10.75
   6  -2  11  211.80    9.60
  -7  -2  11  203.83   11.57
   0  -3 -11  121.71    5.46
   0  -3  11  121.43    6.58
   0   3 -11  129.38    7.64
   0  -3  11  129.45    5.52
  -1  -3 -11  310.15   10.97
   1  -3 -11  297.73   11.82
   1  -3  11  289.83   11.63
   1   3  11  301.10   11.55
  -1  -3  11  305.35   10.90
   1   3  11  292.58   10.71
   1   3 -11  311.52   12.47
   1  -3  11  271.81   10.93
  -1  -3  11  296.09   11.87
   2   3  11  206.86    8.96
  -2  -3  11  197.53    8.94
   2  -3 -11  194.47    9.20
   2   3 -11  204.34    9.81
   2  -3  11  201.49    7.93
   2  -3  11  194.18    8.55
  -2  -3 -11  198.63    7.82
  -2  -3  11  190.74    7.67
   2   3  11  186.38    7.66
   3   3 -11  290.47   11.21
   3   3  11  285.87   12.11
   3  -3 -11  289.53   12.28
   3  -3  11  285.67   11.40
  -3  -3 -11  291.30   10.86
   3  -3 -11  302.73   12.62
   3  -3  11  269.40   10.83
  -3  -3  11  301.59   11.96
  -3  -3  11  292.13   10.56
   3   3  11  302.37   10.74
   3   3 -11  253.59   12.28
  -4  -3 -11  165.30    7.27
   4  -3 -11  171.61    9.15
   4  -3  11  153.24    7.31
   4  -3 -11  161.77    9.35
  -4  -3  11  188.56    6.78
  -4  -3  11  161.12    9.14
   4   3 -11  158.92    7.91
   4   3 -11  162.72    9.21
   4  -3  11  160.81    7.88
   4   3  11  159.25    7.21
   4   3  11  163.23    9.00
   5  -3  11  145.92    7.45
   5   3 -11  149.63    9.17
   5   3  11  162.34    7.42
   5   3  11  163.07    9.65
   5  -3 -11  152.77   10.11
  -5  -3  11  158.35    6.57
   5  -3 -11  163.44    9.13
   5   3 -11  159.04    9.24
  -5  -3 -11  164.99    7.50
  -5  -3  11  160.12    9.84
  -6  -3 -11   66.20    6.17
   6   3 -11   70.68    7.97
  -6  -3  11   74.29    4.36
   6  -3 -11   64.45    7.81
  -6  -3  11   64.82    9.31
   6   3  11   74.06    6.06
   6   3 -11   81.22    7.73
   6  -3  11   68.81    6.19
   6  -3 -11   73.72    9.68
   6   3  11   66.25    8.58
  -7  -3 -11  185.94    9.87
   0  -4  11  102.29    5.07
   0   4 -11   98.84    7.45
   0  -4 -11  106.94    4.81
   0  -4  11   92.91    6.03
   1   4 -11  146.71    8.83
  -1  -4  11  157.49    6.58
  -1  -4  11  158.33    7.76
   1  -4  11  155.25    7.57
  -1   4 -11  158.51    8.47
   1  -4 -11  153.31    8.03
   1  -4 -11  160.31    6.39
   1  -4  11  163.59    6.76
  -1  -4 -11  154.88    6.46
   2   4 -11  197.98   10.06
   2  -4  11  187.10    8.04
  -2  -4 -11  192.23    7.80
  -2  -4  11  196.62    9.14
   2  -4  11  197.31    8.65
   2  -4 -11  196.37    9.42
   2   4  11  209.72    8.98
   2   4  11  200.87    7.77
  -2  -4  11  202.53    7.83
   3  -4  11  293.17   11.25
   3   4  11  296.42   10.93
   3   4 -11  298.20   11.40
   3  -4  11  299.34   11.58
   3   4  11  294.79   12.21
  -3  -4  11  289.24   12.33
  -3  -4 -11  297.16   11.00
   3   4 -11  284.79   12.82
   3  -4 -11  295.90   12.47
   3  -4 -11  290.16   12.91
   4  -4 -11    8.66    7.34
   4   4  11   11.74    4.21
  -4  -4 -11   12.65    3.85
   4  -4  11    7.94    4.71
  -4  -4  11   15.35    6.56
   4   4 -11    8.90    4.89
   4  -4 -11    7.46    6.62
   4   4  11    9.84    7.88
   4   4 -11   15.47    6.84
   4  -4  11    8.43    4.38
   5   4 -11  114.00    8.49
   5  -4 -11  103.22    9.60
   5   4  11  114.80    8.99
  -5  -4 -11  102.78    6.15
  -5  -4  11   95.02    9.11
   5   4 -11  111.13    6.94
   5  -4 -11  109.49    8.13
   5  -4  11  110.41    6.60
   5   4  11  113.23    6.40
  -6  -4 -11   64.31    5.98
   6  -4 -11   62.28    8.10
   6   4 -11   60.27    8.13
   6   4  11   64.01    6.03
  -6  -4  11   61.88    9.76
   6   4  11   49.75    9.71
   6  -4  11   55.61    6.33
   6   4 -11   64.16    7.71
   0  -5  11  307.06   11.57
   0  -5 -11  285.76   10.57
   0   5 -11  290.23   12.73
   0  -5  11  273.41   10.87
   1  -5  11  234.22   10.26
  -1  -5 -11  239.12    9.32
  -1   5 -11  249.43   11.47
  -1  -5  11  261.74   10.58
   1  -5 -11  250.62   10.99
   1  -5  11  254.02    9.77
   1   5 -11  247.34   11.74
   1  -5 -11  256.96    9.37
  -2  -5  11  499.38   17.85
   2  -5  11  493.39   17.49
  -2  -5 -11  467.36   16.91
   2   5 -11  457.01   18.50
   2  -5 -11  485.00   16.79
   2  -5  11  485.53   17.23
   2  -5 -11  462.15   18.13
   3  -5 -11  274.89   13.14
   3  -5  11  311.64   11.79
  -3  -5 -11  297.89   11.09
   3  -5 -11  295.29   12.71
  -3  -5  11  289.88   12.36
   3  -5  11  304.61   11.49
   3   5 -11  295.52   13.08
   4  -5  11  537.77   20.04
  -4  -5 -11  560.92   19.75
   4  -5 -11  571.90   20.98
   4   5  11  582.57   20.87
   4   5 -11  543.54   19.98
  -4  -5  11  537.08   20.86
   4  -5  11  561.45   20.07
   4   5 -11  560.59   21.04
  -5  -5  11   13.92    8.34
   5  -5 -11    7.29    9.18
   5  -5  11   12.67    5.38
   5   5  11    2.09    4.74
   5  -5 -11   11.08    7.38
   5   5 -11    8.79    5.44
   5   5  11    8.36    8.49
  -5  -5 -11    5.59    4.53
   5   5 -11    2.73    7.56
  -6  -5 -11  200.11   10.24
   6   5  11  274.44   13.85
  -6  -5  11  229.71   13.60
   0   6 -11  474.55   18.69
   0  -6  11  463.78   17.49
   0  -6 -11  488.36   16.73
  -1   6 -11  149.63   10.04
   1  -6  11  180.62    8.21
  -1  -6 -11  168.37    6.96
  -1  -6  11  171.99    8.41
   1   6 -11  170.85   10.29
   1  -6 -11  170.00    9.33
   1  -6  11  171.77    7.64
   1  -6 -11  182.26    6.86
  -2  -6 -11   58.33    4.10
   2  -6  11   58.74    5.10
  -2   6 -11   54.06    8.00
   2  -6 -11   64.25    7.61
   2   6 -11   53.35    7.81
   2  -6  11   64.67    5.43
  -2  -6  11   57.30    6.32
   2  -6 -11   63.28    4.01
   3  -6  11  357.78   13.42
   3   6 -11  378.11   14.90
   3  -6 -11  353.60   15.26
   3  -6  11  335.11   13.41
  -3  -6 -11  342.49   12.88
   3  -6 -11  354.77   12.55
  -3  -6  11  317.32   14.14
   4   6 -11   77.89    5.70
  -4  -6 -11   87.39    5.53
   4  -6 -11   75.05    9.43
   4  -6 -11   79.59    8.49
  -4  -6  11   77.75    8.06
   4  -6  11   72.69    6.00
   4   6 -11   93.89    8.72
   4  -6  11   84.93    6.33
   5   6  11    0.05    9.20
   5   6  11    0.75    4.89
   5  -6  11    0.19    5.99
   5  -6 -11   -3.16    7.99
   5   6 -11    0.15    8.13
   5   6 -11    4.98    5.58
  -5  -6  11    5.94    8.88
  -5  -6 -11    7.59    4.91
  -6  -6  11  261.58   14.91
   0  -7  11  272.42   11.51
   0   7 -11  296.53   13.79
   0  -7 -11  272.83   10.39
   1   7 -11  406.57   16.46
  -1  -7  11  390.25   14.96
   1  -7  11  371.49   14.70
  -1  -7 -11  374.32   13.90
   1  -7 -11  388.26   13.77
  -1   7 -11  383.63   16.77
  -2  -7  11  262.26   11.12
   2  -7  11  245.77   10.43
   2  -7 -11  257.67   12.53
  -2  -7 -11  248.13    9.74
   2  -7  11  257.31   10.51
   2   7 -11  232.09   12.45
  -2   7 -11  247.16   13.10
  -3  -7 -11  289.88   11.34
   3  -7 -11  276.17   14.82
   3  -7  11  323.42   11.92
   3  -7  11  305.83   12.20
   3  -7 -11  293.37   10.95
   3   7 -11  283.51   13.83
  -3  -7  11  296.08   12.87
   4   7 -11  174.15   10.57
  -4  -7 -11  144.25    7.57
   4  -7 -11  175.44   10.53
  -4  -7  11  143.28    9.82
   4  -7  11  153.24    8.11
   4  -7  11  156.13    8.67
   4  -7 -11  154.98    6.78
  -5  -7  11   72.74    9.92
  -5  -7 -11   72.58    6.40
   0  -8 -11   12.30    3.86
   0  -8  11    9.19    5.51
   0   8 -11   14.79    9.21
   1  -8  11  146.73    8.07
  -1  -8  11  168.84    8.67
   1   8 -11  153.53   10.80
  -1  -8 -11  161.02    6.88
  -1   8 -11  146.23   12.16
   2   8 -11  231.41   12.90
  -2  -8 -11  227.04    9.21
  -2   8 -11  219.51   14.14
  -2  -8  11  219.87   10.70
   2  -8 -11  232.91    8.82
   2  -8  11  241.83   11.51
   3   8 -11   83.96   10.02
  -3  -8 -11   84.72    5.78
  -3  -8  11   98.15    8.34
   3  -8 -11   88.60    4.88
   3  -8  11   93.60    6.57
  -4  -8 -11   42.60    5.43
   4  -8  11   46.92    6.09
  -4  -8  11   52.32    8.56
   0  -9  11  715.27   24.88
   0  -9 -11  663.50   23.96
  -1  -9  11  144.58    8.69
   1  -9 -11  140.35    6.62
   1  -9  11  140.24    8.12
   2  -9  11  148.70    9.34
  -2  -9  11  147.51    9.22
   0   0  12  680.91   23.32
   0   0  12  672.85   24.30
   1   0  12  379.00   14.76
  -1   0  12  385.09   14.70
   1   0  12  344.29   13.50
  -1   0  12  400.65   13.50
   1   0 -12  387.38   15.20
   2   0  12  175.14    7.04
  -2   0  12  169.87    8.91
   2   0 -12  166.85    8.16
   2   0  12  169.92    8.91
  -2   0  12  177.72    6.68
   2   0 -12  155.53    9.40
   3   0  12  444.55   16.41
   3   0 -12  460.94   17.40
   3   0 -12  479.99   17.95
  -4   0  12  121.83    7.78
   4   0 -12  114.74    7.93
   4   0  12  118.60    6.34
   4   0 -12  113.49    8.75
   4   0  12  115.64    8.07
   5   0 -12   22.35    7.74
   5   0  12   30.72    5.28
   5   0 -12   26.28    7.69
   5   0  12   27.19    7.23
   6   0  12  182.81    8.92
   0  -1  12 1100.17   37.72
   0   1  12 1096.41   36.79
   0   1  12 1069.82   37.59
   0  -1  12 1063.73   36.89
   1   1 -12  291.75   12.70
   1  -1  12  238.11   11.73
  -1  -1  12  302.31   10.57
   1   1  12  290.89   10.64
  -1   1  12  291.36   11.83
  -1  -1  12  299.14   12.03
   1  -1  12  279.73   10.64
  -1   1  12  294.78   10.44
   1   1  12  297.43   12.09
  -2   1  12  452.15   15.37
  -2  -1  12  446.86   16.80
   2   1  12  445.12   15.74
   2   1 -12  449.17   17.21
  -2   1  12  453.60   16.46
   2  -1  12  448.23   15.68
   2  -1  12  445.99   16.84
   2  -1 -12  405.95   16.47
   2  -1 -12  420.87   17.09
   2   1  12  432.56   16.91
  -2  -1  12  435.65   15.57
   3  -1  12  150.42    8.27
   3   1 -12  143.26    9.14
  -3  -1  12  153.70    6.32
   3   1  12  146.28    9.00
   3  -1 -12  149.20    8.33
   3   1 -12  126.15    7.84
   3  -1  12  163.24    6.72
  -3  -1  12  143.94    8.66
   3  -1 -12  154.96    8.99
   3   1  12  149.87    6.79
   4  -1  12  263.61   11.84
   4  -1 -12  262.42   12.36
   4   1 -12  277.44   11.76
  -4  -1  12  278.42   12.57
   4  -1  12  263.50   10.60
  -4  -1  12  282.81   10.15
   4   1  12  283.79   12.47
   4  -1 -12  263.24   13.21
   4   1 -12  285.81   12.60
   4   1  12  266.57   10.55
   5  -1  12  312.55   12.01
  -5  -1  12  314.45   13.63
   5   1  12  291.76   11.94
   5  -1 -12  310.53   14.11
   5   1 -12  308.24   13.78
   5  -1  12  308.26   13.34
   5  -1 -12  319.82   13.81
   5   1 -12  308.94   13.77
   6   1  12   44.28    8.72
   6   1  12   45.44    5.71
   6  -1  12   38.28    6.52
   0  -2  12   61.68    4.02
   0   2 -12   61.92    7.16
   0  -2  12   57.38    6.09
   0   2  12   58.86    5.79
   0   2  12   56.70    3.74
   1  -2  12  365.67   13.35
   1   2  12  370.43   14.46
   1   2  12  379.15   13.13
  -1   2  12  346.52   12.92
  -1  -2  12  360.66   14.44
  -1   2  12  390.79   14.06
   1   2 -12  363.16   14.96
  -1  -2  12  361.74   13.20
   1  -2  12  365.46   14.38
   2   2 -12   51.93    7.42
   2  -2  12   49.53    4.15
  -2  -2  12   45.54    6.52
   2  -2 -12   46.43    6.15
   2   2  12   48.69    6.66
   2   2  12   44.89    3.87
  -2  -2  12   47.81    3.75
   2  -2  12   51.99    6.23
   2  -2 -12   39.09    7.04
   3  -2  12  378.91   14.68
   3   2 -12  399.09   14.37
   3   2  12  391.69   15.39
   3   2  12  337.64   13.53
   3   2 -12  387.95   15.49
   3  -2  12  359.22   13.70
   3  -2 -12  357.43   15.11
  -3  -2  12  374.47   15.16
   3  -2 -12  383.72   15.25
  -3  -2  12  373.77   13.41
  -4  -2  12  236.10    8.82
   4  -2 -12  241.07   11.34
   4   2 -12  224.78   10.29
   4  -2 -12  224.54   12.07
  -4  -2 -12  228.65    9.61
  -4  -2  12  231.79   11.67
   4   2  12  233.34    9.18
   4  -2  12  216.14    9.35
   4   2 -12  235.55   11.45
   4   2  12  233.91   11.55
   4  -2  12  227.80   10.61
   5   2  12   43.99    5.22
   5  -2  12   51.14    6.91
   5  -2 -12   50.70    8.04
   5   2 -12   39.45    8.04
   5   2  12   61.42    8.68
   5   2 -12   45.27    9.95
  -5  -2  12   49.42    8.84
  -5  -2 -12   49.78    5.66
   5  -2 -12   46.26    9.05
  -5  -2  12   33.70    3.90
   5  -2  12   43.95    5.33
  -6  -2  12    1.76    3.62
   6   2  12   17.43    9.43
  -6  -2 -12   14.34    6.26
  -6  -2  12   10.47    9.51
   0  -3  12 2325.99   76.56
   0   3 -12 2172.12   76.54
   0  -3  12 2249.72   75.98
   1   3 -12  109.75    8.78
   1  -3  12  120.50    5.85
  -1  -3  12  127.21    7.68
  -1  -3 -12  125.55    5.78
   1   3  12  123.09    5.59
   1   3  12  124.02    7.48
  -1  -3  12  131.07    5.68
   1  -3  12  119.00    7.41
  -2  -3  12  165.34    7.03
   2  -3  12  162.76    7.39
   2   3 -12  167.40    9.99
   2   3  12  185.68    9.13
  -2  -3  12  163.89    9.04
  -2  -3 -12  169.20    7.35
   2  -3 -12  173.05    9.11
   2   3  12  184.92    7.23
   2  -3  12  173.27    8.96
   3  -3 -12  114.54    8.79
   3   3 -12  110.93    6.67
  -3  -3  12  115.12    5.40
   3   3 -12  115.75    8.94
  -3  -3 -12  116.60    6.11
  -3  -3  12  115.50    8.24
   3  -3  12  120.16    7.38
   3   3  12  123.86    8.69
   3   3  12  114.02    5.90
   3  -3 -12  102.68    8.61
   3  -3  12  110.74    6.01
  -4  -3 -12  160.06    7.49
   4  -3 -12  156.57    9.62
   4  -3  12  152.60    7.44
   4   3  12  172.07   10.89
   4  -3 -12  136.84   10.22
  -4  -3  12  153.49   10.27
   4  -3  12  153.78    8.49
  -4  -3  12  155.36    6.60
   4   3  12  155.89    7.28
   4   3 -12  152.22   10.00
   4   3 -12  146.20    8.17
   5  -3  12  341.04   14.03
   5  -3 -12  307.59   14.73
  -5  -3 -12  353.14   13.47
  -5  -3  12  328.93   12.50
   5   3 -12  350.09   14.97
  -5  -3  12  348.71   15.97
   5   3 -12  347.19   14.04
   5   3  12  346.99   15.70
   5   3  12  337.77   13.15
   5  -3  12  353.22   13.31
   5  -3 -12  362.50   16.03
  -6  -3 -12  673.56   25.41
   6   3  12  736.13   27.42
   0   4 -12  481.37   19.39
   0  -4 -12  512.11   17.66
   0  -4  12  468.35   17.72
   0  -4  12  536.15   18.64
  -1  -4  12  684.48   24.24
   1  -4  12  679.06   24.07
   1   4 -12  705.48   24.89
  -1  -4  12  616.39   23.29
   1  -4  12  704.76   23.44
  -1   4 -12  624.12   24.59
  -1  -4 -12  675.28   23.34
  -2  -4 -12  715.90   26.75
   2   4 -12  765.07   28.17
   2   4  12  807.88   27.35
  -2  -4  12  777.95   26.75
   2  -4  12  777.88   27.50
   2  -4  12  812.56   26.94
  -2  -4  12  747.93   27.68
   2  -4 -12  774.97   27.92
   3  -4  12   53.97    4.84
   3  -4 -12   42.80    8.21
   3   4  12   53.01    7.51
   3  -4  12   55.16    6.14
   3  -4 -12   46.63    7.84
  -3  -4 -12   40.12    4.65
   3   4  12   29.84    4.51
   3   4 -12   41.35    8.03
  -3  -4  12   18.70    7.07
  -3  -4  12   45.51    3.99
   4   4 -12  173.49   10.63
  -4  -4 -12  175.12    7.91
   4  -4 -12  176.03   10.27
   4   4 -12  162.76    8.60
   4  -4  12  178.38    9.03
  -4  -4  12  174.99    7.39
  -4  -4  12  180.55   10.68
   4  -4 -12  164.10   11.38
   4   4  12  186.34   11.19
   4  -4  12  165.83    8.18
   5  -4  12  907.31   31.11
   5   4  12  925.35   32.30
   5  -4  12  918.55   30.83
   5   4 -12  805.52   31.58
  -5  -4  12  916.19   32.48
   5  -4 -12  853.30   31.46
   5   4 -12  814.87   30.92
   0  -5  12  257.28   10.95
   0  -5 -12  249.40    9.61
   0  -5  12  231.35    9.91
   0   5 -12  261.46   12.65
  -1  -5  12  184.96    9.57
  -1  -5 -12  201.50    7.81
   1  -5  12  191.37    9.20
   1   5 -12  193.91   11.20
  -1  -5  12  194.70    8.02
   1  -5  12  173.81    8.13
   1  -5 -12  189.60    7.72
  -1   5 -12  187.24   11.25
  -2   5 -12  267.07   13.45
   2  -5  12  291.17   11.48
  -2  -5  12  300.87   11.19
  -2  -5  12  312.01   12.82
  -2  -5 -12  286.04   11.10
   2   5 -12  297.35   13.77
   2  -5  12  309.98   12.48
   2  -5 -12  284.40   13.50
   3  -5  12   39.11    5.06
   3  -5  12   44.70    6.11
   3   5 -12   41.54    8.29
   3  -5 -12   36.18    8.92
  -3  -5  12   37.86    7.74
   3  -5 -12   40.02    7.88
  -3  -5 -12   40.19    4.44
   4  -5 -12   89.97    9.16
   4   5 -12   85.61    9.22
   4   5 -12   96.61    6.59
  -4  -5  12   89.82    9.23
   4  -5 -12   80.41   10.83
   4  -5  12   92.04    7.17
   4  -5  12   94.00    6.60
   4   5  12   92.28    9.56
  -4  -5 -12   94.62    5.92
   5  -5  12   22.07    6.47
  -5  -5 -12   13.33    5.49
  -5  -5  12   24.27   10.44
   5   5  12   19.44   11.51
   0   6 -12   65.91    9.84
   0  -6  12   53.34    6.49
   0  -6 -12   56.14    4.23
   0  -6  12   62.74    4.99
  -1  -6  12  234.16   11.08
  -1   6 -12  255.49   13.27
   1  -6  12  230.92    9.97
   1  -6  12  236.20   10.73
   1   6 -12  238.67   13.01
   1  -6 -12  244.37    9.38
  -1  -6 -12  238.09    9.34
  -2  -6 -12 1320.56   44.35
   2  -6 -12 1382.30   44.25
   2  -6  12 1191.60   44.59
  -2  -6  12 1304.43   45.20
  -2   6 -12 1299.06   45.71
   2   6 -12 1252.44   45.60
   2  -6 -12 1312.14   45.77
   2  -6  12 1330.82   44.97
   3  -6 -12   81.20   10.72
   3   6 -12   88.27    9.37
  -3  -6  12   87.93    8.48
   3  -6  12   93.36    6.97
   3  -6  12   84.71    6.62
  -3  -6 -12   74.17    5.39
   4  -6  12  709.30   24.58
   4  -6 -12  687.43   25.60
  -4  -6  12  645.73   25.59
  -4  -6 -12  670.19   23.97
   0  -7  12 1084.01   38.44
   0  -7 -12 1092.95   37.67
   0   7 -12 1128.91   39.85
   1  -7  12   53.62    6.57
   1   7 -12   45.71    9.93
  -1  -7 -12   41.70    4.37
   1  -7 -12   48.78    4.13
  -1   7 -12   47.38   11.02
  -1  -7  12   55.50    7.22
   1  -7  12   50.38    5.85
  -2  -7  12  120.02    8.73
   2  -7 -12  121.83    5.96
   2   7 -12  109.31   10.57
  -2  -7 -12  112.78    6.10
   2  -7  12  114.82    7.56
   2  -7  12  121.90    8.42
  -3  -7  12  381.37   16.09
   3  -7  12  382.52   14.96
  -3  -7 -12  363.73   14.02
   0  -8  12  191.91   10.05
   1  -8  12  186.57    9.90
  -1  -8  12  192.53   10.37
  -2  -8  12  181.39   10.61
   0   0  13    2.09    3.31
   0   0  13    5.20    7.16
  -1   0  13   59.48    4.11
  -1   0  13   53.85    7.32
   1   0  13   53.32    7.62
   1   0  13   60.53    4.31
   1   0 -13   66.58    8.42
  -2   0  13   18.81    7.77
   2   0  13   15.54    7.61
   2   0 -13   20.17    7.90
  -2   0  13   18.83    3.40
   2   0  13   17.45    4.01
   3   0  13    3.34    8.07
   3   0  13    1.44    4.45
  -3   0  13   -3.59    3.18
  -3   0  13    0.69    7.85
   3   0 -13    1.58    6.31
   3   0 -13   -4.11    7.96
   4   0 -13  190.67   11.03
   4   0  13  126.78   10.38
  -4   0  13  173.38    9.96
   4   0 -13  170.91    9.94
   5   0  13   18.47    9.11
   0   1  13  171.01    7.28
   0  -1  13  172.48    7.21
   0  -1  13  172.86    9.91
   0   1  13  171.81    9.73
   1   1  13   14.31    4.17
   1   1  13   24.41    7.62
  -1  -1  13   20.51    7.08
   1  -1  13   18.31    3.72
   1  -1  13   16.92    7.04
  -1   1  13   11.72    6.72
   1   1 -13   17.64    8.19
  -1  -1  13   14.72    3.66
  -1   1  13   18.27    3.68
   2   1 -13  408.23   17.60
  -2   1  13  429.52   16.85
   2  -1 -13  419.97   17.65
  -2  -1  13  440.69   15.41
   2  -1  13  433.90   15.56
  -2  -1  13  445.29   17.32
   2   1  13  433.40   17.53
   2   1  13  448.25   15.71
   3  -1 -13  146.14   10.11
   3   1  13  140.49   10.36
  -3  -1  13  156.02    6.59
   3   1 -13  153.84   10.28
  -3  -1  13  163.78   10.32
   3   1 -13  142.22    8.42
   3  -1  13  160.20    7.04
   3  -1 -13  153.70    9.21
   3  -1  13  151.79   10.18
   3   1  13  132.51    6.97
   4  -1  13   51.91    8.26
   4   1  13   44.43    5.19
  -4  -1  13   59.56    9.60
   4  -1  13   45.41    5.42
   4   1 -13   45.38    9.01
   4  -1 -13   42.55    8.67
   4   1 -13   40.08    7.42
   4   1  13   58.21   11.42
   4  -1 -13   46.22    8.36
  -5  -1  13    2.30    3.98
  -5  -1  13   26.98    9.48
   5   1  13   38.14   10.03
   5  -1  13   24.45    8.88
   0   2 -13  303.26   14.42
   0  -2  13  317.64   11.88
   0   2  13  332.41   13.34
   0  -2  13  316.84   13.74
   1   2  13  194.95   10.03
   1   2  13  177.54    7.31
   1   2 -13  161.67   10.69
  -1  -2  13  184.68   10.06
   1  -2  13  185.42    7.62
   1  -2  13  157.34    9.75
  -1  -2  13  174.90    7.47
  -2  -2  13  130.00    6.23
   2  -2  13  131.89    6.56
   2  -2  13  124.25    8.92
   2   2  13  128.06    6.23
   2  -2 -13  127.87    9.61
  -2  -2  13  131.83    9.40
   2  -2 -13  141.71    8.70
   2   2  13  139.54    9.37
   2   2 -13  140.76    9.88
  -3  -2  13   17.41    8.75
   3   2  13   14.20    9.01
   3  -2 -13   14.91    7.60
  -3  -2  13   10.80    3.85
   3  -2  13   15.29    8.40
   3   2  13   13.47    4.12
   3  -2 -13   22.64    8.18
   3  -2  13   13.77    4.55
   3   2 -13   16.04    8.60
   3   2 -13   26.39    5.87
   4   2 -13  235.26   10.84
   4   2  13  239.32   13.59
   4  -2 -13  220.58   12.42
   4  -2  13  223.79    9.60
   4   2 -13  219.44   12.33
   4   2  13  209.64    9.36
  -4  -2  13  222.53   13.20
   4  -2 -13  208.74   12.11
   4  -2  13  248.97   11.58
   5  -2  13  224.89   12.05
   5   2  13  222.90   13.93
   0  -3  13  184.96    9.94
   0  -3  13  173.61    7.57
   0   3 -13  171.26   11.15
   1   3 -13  336.84   15.08
  -1   3 -13  315.08   14.75
   1  -3  13  325.41   13.79
   2  -3 -13   25.80    7.53
   2  -3  13   30.26    7.16
   2   3  13   27.17    8.36
   2   3  13    1.20    4.11
  -2  -3  13   23.68    8.07
   2   3 -13   34.21    8.98
  -2  -3  13   33.07    3.95
   2  -3  13   30.38    4.57
   3   3 -13   94.58    9.81
   3  -3  13   99.34    9.94
   3  -3 -13   85.86    9.52
  -3  -3  13   89.46    5.23
   3   3  13  100.59   10.00
  -3  -3  13   92.64    9.64
   3  -3  13   94.45    6.05
   3  -3 -13   89.44    9.78
  -3  -3 -13   90.39    6.03
   4   3 -13  356.99   16.33
   4   3  13  388.45   17.15
  -4  -3  13  381.14   17.28
   4   3 -13  357.03   14.62
   4  -3 -13  333.40   16.00
   4  -3  13  360.09   15.24
  -4  -3 -13  359.80   14.15
   4  -3  13  370.77   13.99
   0   4 -13   82.29   10.16
   0  -4  13   74.61    7.82
   0  -4  13   67.14    5.11
   1   4 -13  259.06   13.19
   1  -4  13  245.06    9.87
  -1  -4  13  228.57    9.63
  -1  -4  13  239.84   11.84
  -1   4 -13  243.02   13.22
  -1  -4 -13  232.02    9.69
   1  -4  13  253.51   11.55
   2   4 -13  657.67   24.77
  -2  -4  13  647.97   24.15
   2  -4  13  619.82   22.75
  -2  -4  13  643.61   22.55
  -2  -4 -13  649.91   22.70
   2  -4  13  621.44   23.72
   2  -4 -13  659.67   24.40
   3  -4  13   76.79    6.20
  -3  -4  13   80.46    5.14
   3  -4  13   85.12   10.48
   3   4 -13   67.44    9.99
   3   4  13   77.41    9.70
   3  -4 -13   93.30    9.89
  -3  -4  13   76.03    9.66
  -3  -4 -13   77.35    6.03
  -4  -4  13  407.44   18.43
   4  -4  13  435.33   16.59
  -4  -4 -13  385.11   15.52
   0  -5  13  666.42   24.10
   0  -5  13  643.98   23.04
   0   5 -13  645.19   25.42
   0  -5 -13  649.97   22.83
  -1   5 -13  368.67   17.46
  -1  -5  13  328.27   13.75
  -1  -5  13  371.74   15.48
   1  -5  13  384.69   15.22
   1  -5  13  377.93   14.03
   1   5 -13  382.32   17.11
  -1  -5 -13  375.24   13.79
   2   5 -13  466.18   20.03
   2  -5  13  498.82   18.71
  -2  -5  13  469.61   17.37
   2  -5  13  481.28   17.60
  -2  -5 -13  465.00   17.44
  -2  -5  13  499.13   19.22
  -3  -5 -13  114.01    7.13
  -3  -5  13  132.75   10.69
   3  -5  13  135.32   12.59
   0  -6  13   61.52    7.92
   0  -6 -13   56.74    5.01
  -1  -6  13    7.86    7.81
   1  -6 -13    3.23    4.29
   1  -6  13    2.35    7.25
  -1  -6 -13    2.80    4.52
  -2  -6  13  112.16    9.89
   2  -6  13  114.73    8.93
  -2  -6 -13  105.27    6.26
   0   0  14  262.97   10.70
   0   0  14  298.90   14.24
   1   0 -14  154.28   11.83
   1   0  14  171.64   11.58
   1   0  14  163.42    7.31
  -1   0  14  144.82   11.14
   2   0  14   81.74   10.29
  -2   0  14   85.17   10.46
   2   0 -14   89.60   10.32
   2   0  14   67.83    5.51
   3   0  14   27.46   10.65
  -3   0  14   -1.84    3.65
  -3   0  14   35.16   10.39
   0   1 -14  307.73   15.33
   0   1  14  330.89   14.62
   0  -1  14  306.58   11.67
   0  -1  14  293.10   14.76
   1   1  14  255.97   11.82
  -1  -1  14  322.10   14.87
   1  -1  14  324.01   11.84
  -1   1  14  334.29   14.86
   1   1 -14  296.90   15.44
   1  -1 -14  308.73   15.21
   1  -1  14  345.97   15.02
  -1  -1  14  290.07   11.60
   1   1  14  329.86   15.02
   2  -1 -14  231.07   13.71
   2  -1  14  239.50   13.25
   2   1 -14  231.76   13.69
   2   1  14  257.99   13.46
  -2  -1  14  248.01   13.79
  -3  -1  14  180.24   13.24
   3   1  14  168.15   13.17
   0  -2  14  250.99   13.23
   0   2  14  249.15   12.62
   0   2 -14  250.47   14.39
   1   2 -14  464.94   20.49
   1  -2  14  492.59   19.69
  -1  -2  14  503.59   20.06
   2  -2  14  515.93   18.27
   2   2  14  524.69   21.24
  -2  -2  14  480.60   20.70
   2  -2  14  496.68   20.42
   3  -2  14  205.77   13.00
   0  -3  14   -4.55    4.67
   0  -3  14   11.05    9.41
   1  -3  14   70.39    5.65
   1   3  14   74.15    8.90
  -1  -3  14   60.60    9.89
   1  -3  14   63.60    9.23
   2  -3  14   31.77    9.08
   2   3  14   24.69   10.10
  -2  -3  14   21.57   10.24
   2   3  14   -0.31    4.69
   0  -4  14  126.50   10.75
  -1  -4  14   38.72    9.65
   1  -4  14   22.03    8.86
  -2  -4  14  140.10   11.96
