# Supplementary material for: Hirshfeld atom refinement
Source: IUCrJ. 2014 Aug 29;1(Pt 5):361–79. doi: 10.1107/S2052252514014845 (PMC4174878; doi:10.1107/S2052252514014845)
Supplement: Supplementary file 2 [file m-01-00361-sup2.zip › 50K.HF.cc-pVQZ.cif]

# ------------------------
# Gly-L-Ala 50K HF/cc-pVQZ
# ------------------------

data_ga_50K_HF_cc-pVQZ

_publ_contact_author
;
  Dr. Dylan Jayatilaka
  The University of Western Australia
  School of Chemistry and Biochemistry, M310
  35 Stirling Highway
  Crawley WA 6009
  Australia
;

_publ_contact_author_email 'dylan.jayatilaka@uwa.edu.au'
_publ_contact_author_fax   '+61 8 64881005'
_publ_contact_author_phone '+61 8 64883138'
_publ_requested_journal    'Acta Crystallographica A'
_publ_section_title        'Hirshfeld Atom Refinement'

loop_
    _publ_author_name
'Silvia C. Capelli'
'Hans-Beat Buergi'
'Birger Dittrich'
'Simon Grabowsky'
'Dylan Jayatilaka'

publ_author_address
;
  Dr. Dylan Jayatilaka
  The University of Western Australia
  School of Chemistry and Biochemistry, M310
  35 Stirling Highway
  Crawley WA 6009
  Australia
;

# ------------------------
# TONTO generated CIF file
# ------------------------

_audit_creation_date               2011-12-3
_audit_creation_method             'Tonto v2.3 ($Rev: 3611 $)'

# --------------------
# Chemical information
# --------------------

_chemical_name_systematic          Glycil-L-Alanine
_chemical_name_common              Glycil-L-Alanine
_chemical_formula_moiety           'C5 H10 N2 O3'
_chemical_formula_sum              'C5 H10 N2 O3'
_chemical_formula_weight           146.15
_chemical_compound_source          'see text'
_chemical_absolute_configuration   syn

# --------------------
# Symmetry information
# --------------------

_symmetry_cell_setting             orthorhombic
_symmetry_space_group_name_H-M    'p 21 21 21'
_symmetry_space_group_name_Hall   'p 2ac 2ab'
_symmetry_Int_Tables_number        '19'

loop_
    _symmetry_equiv_pos_as_xyz
'+x, +y, +z'
'-x+1/2, -y, +z+1/2'
'-x, +y+1/2, -z+1/2'
'+x+1/2, -y+1/2, -z'

# ---------------------
# Unit cell information
# ---------------------

_cell_length_a                    7.4620(10) 
_cell_length_b                    9.490(2) 
_cell_length_c                    9.72700(10) 
_cell_angle_alpha                 90.00 
_cell_angle_beta                  90.00 
_cell_angle_gamma                 90.00 
_cell_volume                      688.81(17) 
_cell_formula_units_Z             4 
_cell_measurement_temperature     50(2) 
_cell_measurement_reflns_used     310
_cell_measurement_theta_min       6.04
_cell_measurement_theta_max       21.1

# ---------------------
# Experiemntal details
# ---------------------

_exptl_crystal_description        Prismatic
_exptl_crystal_colour             colourless
_exptl_crystal_size_max           0.10
_exptl_crystal_size_mid           0.08
_exptl_crystal_size_min           0.05
_exptl_crystal_density_diffrn     1.409 
_exptl_crystal_density_method     'not measured' 
_exptl_crystal_F_000              312 
_exptl_absorpt_coefficient_mu     0.070 
_exptl_absorpt_correction_type    none

_exptl_special_details 
; 
 ? 
; 
 
_diffrn_ambient_temperature       50(2) 
_diffrn_radiation_wavelength      0.52590 
_diffrn_radiation_type            synchrotron
_diffrn_radiation_monochromator   'Si(111) double crystal' 
_diffrn_measurement_device_type   'Bruker SMART-CCD'
_diffrn_measurement_method        'area detector'
_diffrn_detector_area_resol_mean  0.657
_diffrn_reflns_number             8714 
_diffrn_reflns_av_R_equivalents   0.0301 
_diffrn_reflns_av_sigmaI/netI     0.0309 
_diffrn_reflns_limit_h_min        -11 
_diffrn_reflns_limit_h_max        8 
_diffrn_reflns_limit_k_min        -14 
_diffrn_reflns_limit_k_max        14 
_diffrn_reflns_limit_l_min        -14 
_diffrn_reflns_limit_l_max        14 
_diffrn_reflns_theta_min          2.55 
_diffrn_reflns_theta_max          23.66 
_reflns_number_total              2405 
_reflns_number_gt                 2269 
_reflns_threshold_expression      >2sigma(I) 
 
_computing_data_collection        'SMART-Bruker software V5.618 (BrukerAXS, 1997-2002)'
_computing_cell_refinement        'SMART-Bruker software V5.618 (BrukerAXS, 1997-2002)'
_computing_data_reduction         'SAINT V6.41A (BrukerAXS, 1997-2002)'
_computing_structure_solution     'SHELXS-97 (Sheldrick, 1990)' 

_diffrn_reflns_theta_full              22.06
_diffrn_measured_fraction_theta_max    0.938
_diffrn_measured_fraction_theta_full   0.967

# ------------------
# Structure solution
# ------------------

_atom_sites_solution_primary      direct
_atom_sites_solution_secondary    difmap
_atom_sites_solution_hydrogens    difmap

# ------------------
# Refinement details
# ------------------

_iucr_refine_instructions_details 'Hirshfeld Atom Refinement'

_refine_special_details
;
  .  Hirshfeld atom refinement:
     .  Uses aspherical atomic scattering factors
        obtained from Hirshfeld partitioning of a
        gaussian quantum chemical wavefunction.
     .  Hirshfeld weight functions obtained from
        spherically averaged unrestricted atomic
        densities.
  .  Wavefunction type : rhf using cluster charges, radius=8.0 angstrom
  .  Gaussian basis set: cc-pVQZ
  .  Refinement based on |F| with weight=1/sigma(|F|)
  .  Negative |F|^^2 were pruned from the data
  .  |F| < 3.0 sigma(|F|) were pruned from the data
  .  Eigenvalues < 0.1E-04 removed from normal equations
  .  Reflection used in the refinement appear below
  .  Refined using the Tonto program:
     .  Platform: GNU-mpif90-on-LINUX
     .  Build-date: Thu Dec  1 12:31:33 CET 2011
;

_refine_ls_structure_factor_coef        F
_refine_ls_matrix_type                  full
_refine_ls_weighting_details            'w=1/\s(F)'
_refine_ls_hydrogen_treatment           refall
_refine_ls_extinction_method            none
_refine_ls_number_reflns                8031
_refine_ls_number_parameters            181
_refine_ls_number_restraints            0
_refine_ls_number_constraints           0
_refine_ls_R_factor_gt                  0.0231
_refine_ls_wR_factor_gt                 0.0267
_refine_ls_goodness_of_fit_ref          1.0818
_refine_ls_shift/su_max                 0.010
_refine_ls_shift/su_mean                0

# ---------------------
# Coordinates and ADP's
# ---------------------

loop_
_atom_site_label
_atom_site_fract_x
_atom_site_fract_y
_atom_site_fract_z
_atom_site_adp_type
_atom_site_occupancy
O1 0.26788(4) 0.96258(2) 0.77802(3) Uani 1
O2 0.43048(4) 1.12559(3) 0.88378(3) Uani 1
O3 0.70889(4) 0.94890(2) 0.60023(3) Uani 1
N1 0.44256(5) 1.03632(3) 0.52556(3) Uani 1
N2 0.73410(5) 0.75575(3) 0.40091(3) Uani 1
C1 0.37331(6) 1.06534(3) 0.77690(4) Uani 1
C2 0.42605(6) 1.13466(4) 0.63932(3) Uani 1
C3 0.28375(7) 1.24517(4) 0.60445(4) Uani 1
C4 0.58865(6) 0.95478(3) 0.51379(3) Uani 1
C5 0.59822(6) 0.86711(4) 0.38200(4) Uani 1
H1N1 0.353(1) 1.0413(7) 0.4442(7) Uani 1
H1N2 0.865(1) 0.8019(6) 0.4079(7) Uani 1
H2N2 0.734(1) 0.6786(7) 0.3215(7) Uani 1
H3N2 0.705(1) 0.7018(7) 0.4929(8) Uani 1
H2 0.557(1) 1.1851(7) 0.6556(6) Uani 1
H3A 0.157(1) 1.1931(6) 0.5838(7) Uani 1
H3B 0.324(1) 1.3047(6) 0.5128(7) Uani 1
H3C 0.267(1) 1.3192(7) 0.6898(6) Uani 1
H5A 0.466(1) 0.8179(6) 0.3588(6) Uani 1
H5B 0.638(1) 0.9341(6) 0.2921(6) Uani 1

loop_
_atom_site_aniso_label
_atom_site_aniso_U_11
_atom_site_aniso_U_22
_atom_site_aniso_U_33
_atom_site_aniso_U_12
_atom_site_aniso_U_13
_atom_site_aniso_U_23
O1 0.0096(1) 0.00622(9) 0.0057(1) -0.0035(1) 0.0019(1) -0.00174(9)
O2 0.0073(1) 0.0078(1) 0.0041(1) -0.0015(1) 0.0000(1) -0.00193(8)
O3 0.0076(1) 0.0069(1) 0.0056(1) 0.0015(1) -0.0024(1) -0.00119(8)
N1 0.0058(2) 0.0047(1) 0.0038(1) 0.0010(1) -0.0001(1) -0.0009(1)
N2 0.0070(2) 0.0039(1) 0.0049(1) 0.0009(1) 0.0010(1) -0.0003(1)
C1 0.0053(2) 0.0040(1) 0.0033(1) -0.0008(1) 0.0004(1) -0.0007(1)
C2 0.0068(2) 0.0037(1) 0.0040(1) 0.0001(1) 0.0002(1) -0.0005(1)
C3 0.0158(2) 0.0074(1) 0.0076(2) 0.0057(1) -0.0004(2) -0.0000(1)
C4 0.0054(2) 0.0040(1) 0.0034(1) 0.0006(1) -0.0006(1) -0.0006(1)
C5 0.0075(2) 0.0053(1) 0.0042(1) 0.0010(1) -0.0004(1) -0.0008(1)
H1N1 0.021(5) 0.015(3) 0.015(3) -0.002(4) -0.002(3) 0.000(3)
H1N2 0.006(5) 0.016(4) 0.013(4) 0.006(3) 0.003(4) 0.008(3)
H2N2 0.018(6) 0.019(3) 0.018(4) 0.001(4) 0.001(4) 0.003(3)
H3N2 0.025(7) 0.013(3) 0.032(4) 0.006(4) 0.000(4) 0.008(3)
H2 0.017(5) 0.023(3) 0.020(3) -0.010(3) 0.004(3) -0.001(2)
H3A 0.029(6) 0.033(4) 0.033(4) 0.014(4) -0.010(4) 0.002(3)
H3B 0.057(7) 0.022(3) 0.023(4) 0.024(4) -0.000(4) 0.008(3)
H3C 0.050(7) 0.026(3) 0.017(3) 0.017(4) 0.002(4) -0.014(3)
H5A 0.022(5) 0.024(3) 0.018(3) -0.006(4) -0.008(3) -0.009(3)
H5B 0.047(6) 0.016(3) 0.014(3) 0.004(3) 0.001(4) 0.004(3)


loop_
_geom_bond_atom_site_label_1
_geom_bond_atom_site_label_2
_geom_bond_distance
O1 C1     1.2530(2)   
O2 C1     1.2608(2)   
O3 C4     1.2309(3)   
N1 C2     1.4528(2)   
N1 C4     1.3418(3)   
N2 C5     1.4761(3)   
N1 H1N1    1.035(4)   
N2 H1N2    1.075(4)   
N2 H2N2    1.065(4)   
N2 H3N2    1.054(4)   
C1 C2     1.5423(3)   
C2 C3     1.5305(3)   
C4 C5     1.5299(3)   
C2 H2      1.101(4)   
C3 H3A     1.087(4)   
C3 H3B     1.098(4)   
C3 H3C     1.095(3)   
C5 H5A     1.118(4)   
C5 H5B     1.122(3)   

loop_
_geom_angle_atom_site_label_1
_geom_angle_atom_site_label_2
_geom_angle_atom_site_label_3
_geom_angle
  O1 C1 O2    123.93(4)    
  O3 C4 N1    124.06(3)    
  O1 C1 C2    119.98(3)    
  O2 C1 C2    115.83(3)    
  O3 C4 C5    120.91(3)    
  N1 C2 C1    114.12(3)    
  N1 C2 C3    109.28(3)    
  N1 C4 C5    115.02(3)    
  N2 C5 C4    108.48(3)    
  N1 C2 H2     108.3(3)    
  N2 C5 H5A    109.5(3)    
  N2 C5 H5B    108.6(4)    
  C2 N1 C4    120.29(3)    
  C2 N1 H1N1   119.9(4)    
  C4 N1 H1N1   118.9(4)    
  C5 N2 H1N2   110.0(3)    
  C5 N2 H2N2   113.6(5)    
  C5 N2 H3N2   108.1(5)    
  C1 C2 C3    107.91(3)    
  C1 C2 H2     106.7(3)    
  C2 C3 H3A    109.5(3)    
  C2 C3 H3B    110.0(4)    
  C2 C3 H3C    110.5(4)    
  C3 C2 H2     110.5(3)    
  C4 C5 H5A    110.8(3)    
  C4 C5 H5B    111.0(3)    
H1N2 N2 H2N2   109.2(6)    
H1N2 N2 H3N2   109.5(6)    
H2N2 N2 H3N2   106.4(5)    
 H3A C3 H3B    108.9(6)    
 H3A C3 H3C    109.4(7)    
 H3B C3 H3C    108.5(5)    
 H5A C5 H5B    108.4(6)    

loop_
_geom_torsion_atom_site_label_1
_geom_torsion_atom_site_label_2
_geom_torsion_atom_site_label_3
_geom_torsion_atom_site_label_4
_geom_torsion  
  O3 C4 N1 C2       5.66(5)
  O3 C4 N1 H1N1    174.8(5)
  O1 C1 C2 N1     -35.42(5)
  O2 C1 C2 N1     150.16(4)
  O3 C4 C5 N2      16.28(5)
  O1 C1 C2 C3      86.24(4)
  O2 C1 C2 C3     -88.17(4)
  O1 C1 C2 H2     -155.0(4)
  O2 C1 C2 H2       30.6(4)
  O3 C4 C5 H5A     136.5(4)
  O3 C4 C5 H5B    -102.9(5)
  N1 C4 C5 N2    -164.05(3)
  N1 C2 C3 H3A      58.2(4)
  N1 C2 C3 H3B     -61.5(4)
  N1 C2 C3 H3C     178.8(5)
  N1 C4 C5 H5A     -43.8(4)
  N1 C4 C5 H5B      76.7(5)
  C2 N1 C4 C5    -174.01(3)
  C4 N1 C2 H2       41.2(3)
  C1 C2 N1 C4     -77.49(4)
  C3 C2 N1 C4     161.61(3)
  C1 C2 N1 H1N1    113.5(5)
  C3 C2 N1 H1N1     -7.4(5)
  C4 C5 N2 H1N2    -67.6(4)
  C4 C5 N2 H2N2    169.7(5)
  C4 C5 N2 H3N2     52.0(5)
  C5 C4 N1 H1N1     -4.9(5)
  C1 C2 C3 H3A     -66.5(4)
  C1 C2 C3 H3B     173.9(4)
  C1 C2 C3 H3C      54.2(5)
H1N1  N1 C2 H2    -127.8(6)
H1N2 N2 C5 H5A     171.4(5)
H1N2 N2 C5 H5B      53.1(6)
H2N2 N2 C5 H5A      48.7(6)
H2N2 N2 C5 H5B     -69.6(6)
H3N2 N2 C5 H5A     -69.1(6)
H3N2 N2 C5 H5B     172.7(6)
  H2 C2 C3 H3A     177.2(5)
  H2 C2 C3 H3B      57.6(5)
  H2 C2 C3 H3C     -62.2(6)

# start Validation Reply Form
_vrf_PLAT213_ga_50K_HF_cc-pVQZ
;
PROBLEM: Atom H3C has ADP max/min Ratio ..... 4.1 prolat
RESPONSE: These are the values from the HAR refinement which is
the subject of the paper; so the value is intentionally left.
Please note this is a H ADP and overall agreement of these H
ADPs with those derived from neutron measurements is within 
two combined standard uncertainty units.
;
# end Validation Reply Form
