# Supplementary material for: Hirshfeld atom refinement
Source: IUCrJ. 2014 Aug 29;1(Pt 5):361–79. doi: 10.1107/S2052252514014845 (PMC4174878; doi:10.1107/S2052252514014845)
Supplement: Supplementary file 2 [file m-01-00361-sup2.zip › 50K.xray.hkl.cif]

# =================
# Structure factors
# =================

data_ga_50K_xray_hkl

loop_
 _refln_index_h
 _refln_index_k
 _refln_index_l
 _refln_F_squared_meas
 _refln_F_squared_sigma
 -11   0   0   -1.30    5.59
   0  -1   0    0.34    0.43
   0   1   0   -0.01    0.40
   0  -1   0   -0.12    0.40
   0   1   0   -0.28    0.37
  -1   1   0 1178.76   41.07
   1  -1   0 1036.15   41.45
 -11   1   0  481.42   18.54
 -11  -1   0  483.02   18.59
   0   2   0 4047.42  160.01
   0   2   0 4208.69  148.23
  -1   2   0 2732.83  105.75
  -1   2   0 2768.68   97.89
   1  -2   0 2590.73   97.39
  -1  -2   0 2650.15  105.81
   1  -2   0 2855.59  106.33
  -2   2   0  838.25   29.70
  -2   2   0  813.67   32.14
  -3   2   0  920.59   33.06
  -9   2   0  787.91   28.73
 -10   2   0    2.64    4.53
 -11   2   0   72.73    6.62
   0  -3   0   -1.22    1.19
   0  -3   0    1.58    1.43
   0   3   0   -0.64    1.41
   0   3   0    1.02    1.16
  -1   3   0   75.60    3.21
  -1   3   0   76.70    3.50
  -2   3   0 8120.82  278.14
   2  -3   0 7411.97  278.48
  -2   3   0 7856.85  299.91
  -3   3   0  474.46   17.36
  -3   3   0  482.89   18.80
  -5   3   0   10.72    2.08
  -6   3   0  224.18    8.60
  -7   3   0   78.57    4.15
  -8   3   0    5.93    3.24
  -9   3   0  469.12   17.65
 -10   3   0  499.20   18.98
   0  -4   0 1084.40   42.13
   0   4   0 1078.26   42.07
   0  -4   0 1111.55   39.01
   0   4   0 1072.73   38.96
  -1   4   0   34.79    2.31
  -1  -4   0   34.71    2.53
   1  -4   0   39.93    2.59
  -1  -4   0   35.23    2.16
   1   4   0   34.64    2.03
   1   4   0   35.93    2.19
   1  -4   0   34.94    2.24
  -1   4   0   36.18    2.50
   2  -4   0 8032.08  291.65
  -2   4   0 8492.61  315.20
  -2  -4   0 8187.77  315.34
  -2  -4   0 8022.02  291.14
  -3  -4   0  510.49   20.06
  -3   4   0  509.22   20.21
   3  -4   0  527.79   18.53
  -3   4   0  501.92   18.66
  -4  -4   0 3526.11  135.57
  -4   4   0 3576.70  125.52
  -4   4   0 3466.82  135.64
  -6   4   0   19.11    2.82
  -6   4   0   17.98    3.63
  -7   4   0  825.00   32.82
  -7   4   0  837.27   30.15
  -8   4   0  294.99   11.56
  -8   4   0  294.39   13.54
  -9   4   0  278.80   11.32
  -9   4   0  277.64   13.80
 -10   4   0   59.54   10.41
 -10   4   0   57.86    5.92
   0  -5   0   -2.69    2.30
   0   5   0    0.81    1.87
   0   5   0    1.59    2.02
   0  -5   0    0.79    2.01
   1  -5   0    4.25    2.01
  -1  -5   0    4.95    2.03
  -1   5   0    5.44    2.07
   1   5   0    3.51    1.68
  -1   5   0    4.75    2.31
   1  -5   0    3.05    2.35
  -1  -5   0    2.96    2.27
   1   5   0    4.74    1.87
  -2  -5   0  705.89   26.68
  -2   5   0  701.89   24.72
  -2  -5   0  626.87   24.62
  -2   5   0  656.96   26.68
   2  -5   0  682.34   26.70
   2  -5   0  709.02   24.65
   3  -5   0  645.19   22.86
  -3   5   0  628.05   24.91
  -3  -5   0  610.69   22.94
  -3   5   0  631.28   23.02
  -3  -5   0  643.56   24.79
  -4  -5   0 1016.30   38.59
  -4   5   0  988.62   35.80
  -4   5   0  972.30   38.74
  -5   5   0    0.21    3.59
  -5   5   0   -3.12    2.65
  -5  -5   0    2.86    2.94
  -6   5   0  223.07    9.11
  -6   5   0  230.69   10.41
  -7   5   0    7.06    5.53
  -7   5   0    9.60    3.66
  -8   5   0   51.47    4.73
  -8   5   0   51.31    7.55
  -9   5   0   15.09    8.57
  -9   5   0   14.03    5.15
 -10   5   0  433.90   17.29
   0  -6   0 1345.07   51.19
   0  -6   0 1323.02   47.33
   0   6   0 1282.11   47.27
   1  -6   0  406.96   15.90
  -1  -6   0  422.47   15.87
  -1   6   0  389.42   14.62
   1  -6   0  380.30   14.57
  -1  -6   0  370.35   14.59
   1   6   0  386.18   14.48
  -1   6   0  380.33   15.75
   1   6   0  393.34   15.59
  -2   6   0 1716.86   60.16
  -2  -6   0 1681.25   60.13
   2  -6   0 1665.46   60.07
  -2   6   0 1659.97   64.93
   2  -6   0 1715.76   65.00
  -2  -6   0 1624.29   64.90
   3  -6   0  147.51    6.70
  -3  -6   0  141.71    6.22
   3  -6   0  149.81    6.02
  -3  -6   0  151.92    6.83
  -3   6   0  143.67    6.95
  -3   6   0  135.53    6.27
  -4  -6   0  141.16    6.00
  -4   6   0  109.11    5.44
  -4   6   0  101.87    6.15
  -4  -6   0  103.34    5.37
  -5  -6   0  196.36    8.22
  -5   6   0  192.56    9.33
  -5   6   0  206.62    8.25
  -5  -6   0  190.13    8.74
  -6   6   0   26.44    3.60
  -6  -6   0   22.47    3.92
  -6   6   0   23.22    5.56
  -7  -6   0 1445.18   56.20
  -7   6   0 1462.04   56.73
  -7   6   0 1426.18   52.08
  -8   6   0  174.51   10.89
  -8  -6   0  155.69    8.78
  -8   6   0  155.89    7.97
  -9   6   0   24.67    9.73
  -9   6   0   32.46    5.74
  -9  -6   0   30.27    6.77
 -10  -6   0   -1.88    7.84
 -10   6   0   14.22    6.64
   0   7   0   -2.04    2.73
   0   7   0   -0.70    2.59
   0  -7   0    3.53    3.39
   0  -7   0   -0.26    2.85
   1  -7   0  135.05    6.17
  -1   7   0  142.15    6.23
  -1  -7   0  137.62    6.87
   1   7   0  139.05    6.05
   1  -7   0  140.43    6.94
  -1  -7   0  139.05    6.32
  -1   7   0  141.38    6.67
   2  -7   0    2.51    2.74
  -2  -7   0    0.63    3.37
  -2  -7   0   -1.31    3.05
  -2   7   0    0.78    3.39
   2   7   0   -0.53    2.46
  -2   7   0    1.06    3.10
   2  -7   0   -1.76    3.56
  -3  -7   0    5.85    3.27
   3  -7   0    4.85    3.63
   3  -7   0    5.44    2.69
  -3   7   0    7.32    3.88
  -3   7   0    4.62    3.13
  -3  -7   0    5.02    3.46
  -4   7   0   79.70    4.86
  -4   7   0   86.30    5.89
   4  -7   0   90.14    4.29
  -4  -7   0   90.48    5.34
  -4  -7   0   82.32    5.15
  -5   7   0  576.89   23.54
  -5   7   0  593.18   21.53
  -5  -7   0  558.03   23.14
  -5  -7   0  580.03   21.65
  -6  -7   0  110.46    6.72
  -6   7   0  104.31    6.03
  -6  -7   0  109.96    6.60
  -6   7   0  106.27    7.92
  -7   7   0  117.07    9.17
  -7   7   0  116.28    6.70
  -7  -7   0  118.75    7.42
  -8   7   0  224.20   10.24
  -8  -7   0  224.20   11.29
  -8   7   0  231.61   13.35
  -9   7   0  327.31   17.54
  -9   7   0  319.45   13.55
  -9  -7   0  308.21   14.92
   0   8   0  175.68    7.58
   0  -8   0  169.06    8.43
   0  -8   0  177.58    7.76
   1  -8   0    1.00    4.07
  -1   8   0    1.31    3.47
  -1   8   0    3.06    3.31
  -1  -8   0   -2.27    4.03
   1  -8   0   -0.59    3.27
   1   8   0    0.94    3.12
  -1  -8   0   -0.83    3.48
  -2   8   0   92.38    5.84
  -2  -8   0   89.71    5.46
   2  -8   0   94.21    6.22
   2   8   0   93.52    4.90
  -2  -8   0   99.62    6.05
  -2   8   0  105.21    5.44
  -3  -8   0  344.87   13.83
   3  -8   0  360.17   13.44
  -3  -8   0  358.79   14.85
  -3   8   0  340.74   14.91
   3  -8   0  347.19   14.96
  -3   8   0  356.40   13.79
  -4   8   0   75.50    5.12
  -4   8   0   85.76    6.43
  -4  -8   0   83.34    5.80
   4  -8   0   74.27    4.48
  -4  -8   0   79.43    5.59
  -5  -8   0   47.43    5.22
  -5   8   0   50.62    6.41
  -5  -8   0   48.28    5.61
  -5   8   0   45.93    4.84
  -6  -8   0  681.26   26.43
  -6   8   0  701.09   28.70
  -6   8   0  697.88   25.97
  -6  -8   0  703.91   28.04
  -7   8   0   29.53    5.70
  -7  -8   0   24.12    6.20
  -7  -8   0   31.15    7.32
  -7   8   0   32.33    8.38
  -8   8   0   86.73    7.37
  -8  -8   0  100.63    8.51
  -8  -8   0  105.30   10.25
  -9   8   0  521.66   20.67
  -9  -8   0  518.78   22.47
   0  -9   0    3.42    4.12
   0   9   0   -0.28    3.85
   0  -9   0    1.73    4.82
  -1   9   0   23.46    4.22
  -1   9   0   14.49    3.86
  -1  -9   0   19.97    4.50
   1   9   0   18.17    3.87
   1  -9   0   20.57    5.09
   1  -9   0   19.14    3.99
  -1  -9   0   15.30    4.79
  -2  -9   0 1384.57   54.24
   2  -9   0 1357.88   49.94
   2  -9   0 1421.29   54.34
  -2  -9   0 1376.85   50.21
   2   9   0 1348.74   49.91
  -2   9   0 1335.52   54.00
  -2   9   0 1465.18   50.17
  -3  -9   0   15.63    5.09
   3  -9   0   15.97    3.70
   3  -9   0   16.05    5.71
  -3   9   0   18.12    4.56
  -3   9   0   18.11    4.91
  -3  -9   0   11.94    4.98
  -4   9   0  857.33   31.02
  -4  -9   0  807.71   33.47
  -4   9   0  826.09   33.58
   4  -9   0  837.70   30.54
  -4  -9   0  863.69   31.33
  -5   9   0   82.19    7.79
  -5   9   0   82.28    6.20
  -5  -9   0   93.18    6.96
  -5  -9   0   87.90    7.24
  -6  -9   0  535.34   22.40
  -6   9   0  525.00   23.07
  -6   9   0  531.47   20.65
  -6  -9   0  554.90   21.69
  -7   9   0   30.39    6.28
  -7  -9   0   22.88    7.07
  -7   9   0   39.57    9.40
  -7  -9   0   48.56    9.33
  -8  -9   0  531.71   23.84
  -8   9   0  549.58   21.91
  -8   9   0  588.52   25.62
   0  10   0 5190.08  185.43
   0 -10   0 5180.47  200.48
   0 -10   0 5229.48  185.44
   1 -10   0  110.82    8.07
   1 -10   0  125.31    6.64
   1  10   0  131.33    6.82
  -1  10   0  122.23    6.89
  -1 -10   0  116.69    7.17
  -1  10   0  109.42    6.85
  -1 -10   0  117.35    7.95
  -2  10   0  491.80   18.86
   2 -10   0  486.04   21.43
  -2  10   0  471.38   19.96
   2  10   0  500.57   18.56
  -2 -10   0  485.45   18.94
  -2 -10   0  464.84   20.42
   2 -10   0  496.09   18.50
   3 -10   0  292.76   14.08
  -3  10   0  290.57   13.12
  -3 -10   0  297.08   12.90
   3 -10   0  304.74   11.82
  -3  10   0  275.45   12.44
  -3 -10   0  283.51   13.49
  -4  10   0  126.22    8.54
   4 -10   0  143.25    6.99
  -4  10   0  147.95    8.09
  -4 -10   0  138.53    8.85
  -4 -10   0  145.97    9.06
  -5 -10   0   -1.78    7.83
  -5  10   0   -0.97    6.89
  -5  10   0   -1.34    5.91
  -5 -10   0    0.37    6.49
  -6  10   0 1122.56   40.40
  -6  10   0 1100.89   44.11
  -6 -10   0 1061.58   43.67
  -7 -10   0  345.14   16.03
  -7  10   0  311.62   14.62
  -7 -10   0  339.92   17.52
  -7  10   0  318.57   17.41
   0 -11   0    2.18    6.88
   0  11   0   -1.01    5.68
   0 -11   0    2.99    5.36
   1 -11   0    0.68    7.04
  -1 -11   0    1.36    5.80
  -1 -11   0    4.97    6.70
   1 -11   0    6.12    5.03
   1  11   0   -0.09    5.59
  -1  11   0    2.73    5.71
  -2  11   0   28.07    6.20
   2 -11   0   21.47    5.07
  -2 -11   0   22.68    6.85
  -2 -11   0   24.19    6.63
   2  11   0   29.39    5.77
   2 -11   0   28.68    8.58
   3 -11   0   36.68    5.22
  -3 -11   0   42.12    7.16
   3 -11   0   32.37    8.70
  -3  11   0   35.90    6.44
  -3 -11   0   34.97    7.62
  -3  11   0   32.64    6.27
   4 -11   0  848.28   29.21
  -4  11   0  758.40   32.15
  -4 -11   0  740.62   32.28
  -4  11   0  816.73   30.01
  -5  11   0  299.05   15.02
  -5 -11   0  308.46   15.50
  -5 -11   0  314.30   14.95
  -5  11   0  280.28   13.65
  -6  11   0    5.27    7.69
  -6 -11   0   -4.27   11.32
  -6 -11   0    5.49    8.51
  -6  11   0    0.27    9.68
  -7  11   0   73.86    9.25
   0 -12   0 1640.73   65.67
   0  12   0 1615.90   60.51
   0 -12   0 1724.25   60.35
  -1 -12   0   -6.05    7.94
  -1 -12   0    6.55    7.19
   1 -12   0    6.95   12.48
   1  12   0    3.24    6.93
   1 -12   0   -1.31    5.93
  -1  12   0   -2.63    7.00
   2 -12   0  452.32   17.67
  -2  12   0  459.34   18.44
  -2 -12   0  435.90   18.76
   2 -12   0  435.57   21.29
   2  12   0  443.48   18.26
  -2 -12   0  444.22   20.19
  -3  12   0    3.31    7.34
   3 -12   0    2.37    5.63
  -3 -12   0    0.85    8.38
   3 -12   0  -10.72   10.51
  -3 -12   0    3.35    8.05
  -4 -12   0  113.53   11.34
  -4  12   0  119.68    9.33
  -4 -12   0  112.20   10.07
   5 -12   0   -1.25    5.63
  -5 -12   0   44.22   12.05
  -5  12   0   44.55    8.97
  -5 -12   0   43.81    9.40
  -6  12   0  736.24   28.99
   0 -13   0   11.81   17.34
   0  13   0    1.34    8.74
   0 -13   0    1.89    7.59
   1  13   0   13.75    8.86
  -1 -13   0    4.47   10.12
   1 -13   0    9.94    7.12
  -1 -13   0   16.00    8.78
   1 -13   0    2.07   12.45
  -1  13   0   12.39    8.55
  -2 -13   0  786.13   29.66
   2  13   0  787.28   29.49
  -2 -13   0  744.71   32.09
   2 -13   0  700.14   28.44
  -2  13   0  772.09   29.53
   2 -13   0  728.95   33.35
   3 -13   0   25.19    6.62
   3 -13   0   30.05   14.25
  -3 -13   0   34.38   10.66
  -3 -13   0   18.76    9.85
  -3  13   0   27.25    9.15
   0  14   0  354.18   18.52
   0 -14   0  348.47   22.09
   0 -14   0  399.20   16.87
   1 -14   0   13.78    8.21
  -1 -14   0   -8.56   19.10
  -1  14   0   13.50   11.45
   1  14   0    5.11   11.52
   1 -14   0   12.49   15.48
  -2 -14   0  330.48   19.24
   2 -14   0  329.85   22.33
  -2  14   0  358.99   17.79
   0   0  -1   -0.05    0.33
   0   0   1   -0.01    0.32
  -1   0   1 6048.30  213.68
   1   0  -1 5781.09  231.31
  -2   0   1 2150.01   86.69
  -2   0   1 2317.03   80.45
  -7   0   1  841.16   30.36
  -8   0   1  901.64   32.62
  -9   0   1   19.66    3.88
 -10   0   1   32.18    5.15
 -11   0   1  188.03    9.38
  -1  -1   1 6149.68  236.81
  -1   1   1 5949.56  218.83
   1   1  -1 6175.49  237.21
  -2   1   1 3694.86  136.16
  -2  -1   1 4026.02  147.79
   2  -1  -1 3616.76  136.26
  -2   1   1 3845.02  147.41
  -3   1   1 1021.87   38.09
  -3   1   1 1105.56   41.26
  -4   1   1  858.07   30.81
  -5   1   1   45.77    2.50
  -6   1   1  339.82   12.59
  -7   1   1  751.00   27.21
  -8   1   1  144.37    6.47
  -9  -1   1  107.61    5.70
  -9   1   1  104.56    5.70
 -10   1   1   21.16    4.79
 -10  -1   1   18.48    4.80
 -11   1   1   21.61    8.99
 -11   1   1   31.12    6.37
 -11  -1   1   28.06    6.09
  -1   2   1 2777.10   98.76
   1  -2   1 2852.75   99.47
  -1   2  -1 2650.87  106.80
  -1   2  -1 2763.82   98.73
  -1  -2   1 2698.21   98.56
  -1  -2   1 2613.09  105.80
   1   2  -1 2760.46  107.01
   1  -2  -1 2771.81  106.34
   1  -2  -1 2801.77   98.92
  -2  -2   1 5970.43  229.04
   2  -2  -1 5823.98  229.25
  -2   2   1 5957.47  211.64
   2  -2  -1 5921.35  228.95
  -2   2   1 5898.28  228.72
  -3  -2   1  737.55   28.55
  -3   2   1  732.20   28.54
  -3   2   1  733.12   26.43
  -4   2   1 2740.89  105.33
  -4   2   1 2708.69   96.46
  -4   2   1 2666.07  105.64
  -5   2   1  178.91    6.94
  -6   2   1  306.53   11.49
  -7   2   1  197.57    7.94
  -8   2   1  332.75   12.75
  -9   2   1  334.49   13.31
  -9   2   1  345.27   14.92
 -10  -2   1    7.39    4.88
 -10   2   1    5.19    4.88
 -10   2   1    2.96    6.99
 -11   2   1  176.21    9.36
 -11  -2   1  178.73    9.37
   0  -3  -1 1851.01   64.74
   0   3  -1 1770.76   69.88
  -1  -3   1 1782.87   72.02
  -1   3   1 1872.31   66.70
   1   3  -1 1755.28   71.98
   1  -3   1 1918.88   66.77
   1  -3   1 1840.39   72.15
  -1   3  -1 1913.70   66.72
  -1  -3   1 1913.49   66.68
  -1   3  -1 1863.75   72.08
   1  -3  -1 1941.55   73.29
   2  -3  -1  583.25   22.57
  -2  -3   1  579.48   22.58
   2   3  -1  580.46   22.49
   2  -3  -1  575.07   20.87
  -2   3  -1  578.00   22.58
  -2   3   1  576.89   20.91
  -2   3  -1  563.78   20.84
  -2   3   1  584.29   22.55
  -3   3  -1 1207.92   41.43
  -3   3   1 1119.73   44.74
  -3  -3   1 1244.49   44.79
   3  -3  -1 1081.63   41.36
  -3   3   1 1124.55   41.42
  -4  -3   1 1071.49   40.87
  -4   3   1 1044.60   40.90
  -4   3   1 1045.97   37.84
  -5  -3   1   21.85    2.67
  -5   3   1   21.76    2.37
  -5   3   1   19.99    3.02
  -6   3   1   10.62    2.68
  -6   3   1   15.88    3.23
  -6   3   1   14.31    3.39
  -7   3   1  283.37   10.74
  -7   3   1  281.10   11.90
  -7   3   1  266.12   11.85
  -8   3   1  121.82    6.02
  -8   3   1  120.16    7.10
  -9   3   1   86.13    5.64
  -9   3   1   91.41    7.27
 -10   3   1  685.58   28.89
 -10   3   1  726.00   26.39
   0  -4   1 1413.65   51.87
   0   4   1 1384.61   51.86
   0  -4   1 1435.15   56.08
   0   4  -1 1520.39   56.08
   0   4  -1 1492.99   51.87
   0  -4  -1 1460.10   56.02
   0  -4  -1 1441.91   51.90
  -1  -4   1 2362.23   90.84
   1  -4  -1 2408.94   90.83
  -1  -4   1 2309.22   84.05
  -1  -4  -1 2408.83   92.17
   1   4   1 2207.37   84.04
   1  -4   1 2444.62   90.90
   1  -4  -1 2434.31   84.13
  -1   4  -1 2405.31   84.09
   1   4  -1 2342.08   84.04
  -1   4  -1 2308.92   90.83
  -1   4   1 2343.73   84.11
   1  -4   1 2502.69   84.12
  -1  -4  -1 2224.77   84.06
   1   4  -1 2284.54   92.31
  -2  -4  -1 1678.92   63.65
  -2   4   1 1833.80   63.76
  -2  -4   1 1815.22   63.70
  -2   4  -1 1791.90   63.69
   2  -4   1 1861.18   63.74
   2  -4  -1 1834.81   63.73
  -2  -4   1 1782.32   68.83
  -2   4   1 1753.19   68.78
   2   4  -1 1752.51   68.73
   2  -4  -1 1741.21   68.82
  -2   4  -1 1761.80   68.85
  -3   4  -1  418.67   16.47
  -3  -4   1  420.80   16.49
  -3   4   1  400.36   16.47
   3  -4  -1  429.34   15.15
   3  -4  -1  379.02   16.36
  -3   4  -1  436.45   15.19
  -4   4   1 1832.60   65.45
  -4   4   1 1827.41   70.72
  -5  -4   1  721.43   28.49
  -5   4   1  741.13   26.40
  -5   4  -1  721.92   26.25
  -5   4   1  721.75   28.60
  -6   4   1  154.77    6.62
  -6  -4   1  157.16    7.22
  -6   4   1  155.79    7.50
  -6   4  -1  146.87    6.30
  -7   4   1   33.34    3.61
  -7  -4   1   32.51    4.07
  -7   4  -1   26.49    3.10
  -7   4   1   27.20    4.77
  -8  -4   1   46.80    5.18
  -8   4  -1   50.97    4.03
  -8   4   1   48.73    4.32
  -9  -4   1  390.11   17.11
  -9   4  -1  395.40   15.06
  -9   4   1  394.50   15.32
 -10  -4   1   54.86    7.73
 -10   4  -1   52.46    5.48
 -10   4   1   42.81    6.10
   0  -5  -1   38.82    2.72
   0  -5   1   38.97    2.67
   0  -5  -1   44.52    2.98
   0   5  -1   39.68    2.54
   0   5  -1   39.44    2.93
   0   5   1   39.54    2.65
   0  -5   1   40.38    3.10
  -1   5  -1  264.20   10.79
  -1   5   1  270.57   10.02
   1  -5  -1  258.88    9.96
  -1   5  -1  261.13    9.94
   1  -5  -1  267.59   10.84
  -1  -5  -1  243.09    9.92
  -1  -5   1  275.71   10.88
   1   5  -1  270.58   10.70
  -1  -5   1  261.62    9.94
   1   5   1  243.04    9.78
   1   5  -1  270.40    9.87
  -1  -5  -1  261.60   10.72
  -2  -5  -1 2102.55   80.28
  -2  -5  -1 2034.05   74.39
  -2  -5   1 2122.24   80.42
  -2   5  -1 2092.17   80.42
  -2   5   1 2049.76   74.43
   2   5  -1 2116.06   80.26
  -2   5   1 2059.76   80.34
  -3  -5  -1  347.11   13.44
  -3  -5  -1  368.34   14.46
  -3   5   1  352.15   14.69
  -3   5  -1  372.26   13.52
  -3  -5   1  375.02   13.53
  -3  -5   1  372.43   14.74
   3  -5  -1  359.22   13.45
   3  -5  -1  358.86   14.65
  -3   5  -1  349.86   14.72
  -3   5   1  377.70   13.63
  -4  -5   1  414.64   16.51
  -4   5   1  399.01   15.23
  -4   5  -1  404.38   16.54
  -4   5  -1  400.31   15.14
  -4   5   1  425.08   16.58
   4  -5  -1  404.61   14.96
  -4  -5  -1  411.39   16.15
  -5   5  -1  933.52   36.46
  -5   5   1  953.84   33.72
  -5   5   1  899.06   36.48
  -5  -5   1  933.58   36.40
  -6   5   1   49.11    3.92
  -6  -5   1   54.08    4.45
  -6   5  -1   45.80    4.76
  -6   5  -1   47.08    3.64
  -6   5   1   46.96    4.90
  -7   5  -1   58.75    5.66
  -7   5  -1   48.60    4.16
  -7   5   1   56.94    4.52
  -7  -5   1   55.34    5.09
  -7   5   1   51.88    5.76
  -8  -5   1   96.40    6.68
  -8   5  -1   92.58    5.56
  -8   5   1   91.36    6.02
  -9  -5   1   39.66    8.74
  -9   5  -1   42.96    5.27
  -9   5   1   64.65    5.96
 -10  -5   1  113.48    9.63
 -10   5   1  132.91    8.26
 -10   5  -1  113.31    7.50
   0   6  -1 3666.15  140.42
   0  -6  -1 3491.97  130.07
   0  -6  -1 3674.85  140.46
   0   6  -1 3900.63  130.08
   0  -6   1 3763.60  130.08
   0   6   1 3588.71  130.04
   0  -6   1 3455.15  140.50
   1   6   1 1478.32   54.77
  -1  -6   1 1526.10   54.87
   1  -6  -1 1541.82   59.32
   1  -6  -1 1471.80   54.86
  -1   6   1 1545.86   54.91
  -1  -6  -1 1577.34   59.26
  -1  -6  -1 1525.48   54.91
  -1   6  -1 1497.39   59.25
   1   6  -1 1476.35   59.14
   1  -6   1 1500.98   59.33
   1   6  -1 1541.50   54.81
  -1  -6   1 1596.32   59.38
  -1   6  -1 1604.87   54.90
  -2  -6   1  239.23   10.30
   2  -6  -1  231.94   10.25
  -2   6   1  240.96   10.09
  -2   6   1  241.20    9.48
   2   6  -1  244.23    9.89
  -2  -6  -1  245.66   10.12
   2  -6   1  230.83   10.13
  -2   6  -1  258.84    9.46
  -2  -6  -1  231.18    9.38
  -2  -6   1  239.44    9.39
   2  -6   1  246.68    9.24
  -2   6  -1  230.13   10.20
  -3   6   1  192.62    8.64
   3  -6  -1  204.79    8.76
  -3   6  -1  184.61    8.73
  -3   6   1  193.14    8.05
  -3  -6   1  192.87    8.76
  -3  -6  -1  185.91    7.94
  -3   6  -1  207.38    7.96
  -3  -6  -1  206.39    8.55
  -3  -6   1  200.52    8.00
   3  -6   1  197.81    7.64
   3  -6  -1  196.60    7.82
  -4  -6  -1  228.56    9.79
  -4   6   1  242.02    9.36
  -4  -6  -1  221.36    9.15
  -4  -6   1  233.89    9.24
  -4   6  -1  229.77   10.17
  -4   6   1  224.09   10.12
  -4  -6   1  223.21   10.11
  -4   6  -1  232.99    9.16
   4  -6  -1  239.07    8.95
  -5   6   1  729.65   29.33
  -5   6  -1  715.32   26.90
  -5   6   1  763.86   27.06
  -5   6  -1  735.99   29.33
  -5  -6  -1  755.84   26.93
  -5  -6   1  737.48   27.00
  -5  -6  -1  722.51   28.91
  -6   6  -1  893.49   35.82
  -6   6   1  872.79   35.77
  -6  -6   1  925.68   35.63
  -6  -6  -1  919.96   35.31
  -6   6   1  909.43   32.96
  -6   6  -1  896.58   32.81
  -7   6  -1   47.66    6.61
  -7   6  -1   54.12    4.41
  -7   6   1   52.91    6.49
  -7   6   1   49.28    4.72
  -7  -6   1   44.80    5.38
  -8   6  -1  150.29    7.46
  -8  -6   1  141.12    8.59
  -8   6   1  146.60    7.71
  -8   6  -1  154.42   10.26
  -9  -6   1  124.63   12.42
  -9   6   1  109.94    7.59
  -9   6  -1  112.18    7.28
  -9   6  -1  126.07   11.97
 -10  -6   1   28.26    9.39
 -10   6  -1   32.70    6.53
   0   7  -1  118.72    5.53
   0  -7  -1  121.61    5.81
   0  -7   1  121.09    6.39
   0  -7  -1  124.33    6.33
   0  -7   1  127.83    5.69
   0   7  -1  116.19    5.99
   1  -7  -1   74.67    4.17
  -1  -7  -1   69.23    4.62
   1  -7   1   61.35    5.37
  -1  -7  -1   66.93    4.30
  -1   7   1   66.09    4.20
   1   7  -1   69.97    3.96
  -1   7  -1   71.30    4.11
   1  -7   1   79.43    4.05
   1   7   1   68.65    4.00
  -1  -7   1   69.91    4.82
  -1   7  -1   72.86    4.58
   1   7  -1   63.22    4.27
   1  -7  -1   73.07    4.86
  -1  -7   1   72.78    4.18
  -2  -7  -1  371.35   15.13
   2  -7  -1  358.44   15.28
  -2   7   1  370.75   15.09
   2   7  -1  360.74   14.79
  -2  -7   1  381.02   15.31
   2  -7   1  340.76   15.14
  -2   7  -1  363.76   15.17
  -2   7  -1  375.61   14.07
   2   7   1  341.72   13.66
  -2  -7   1  384.78   14.08
   2   7  -1  350.39   13.76
   2  -7  -1  392.96   14.00
  -2   7   1  381.27   14.14
   2  -7   1  382.96   13.88
   3  -7  -1   26.51    3.06
  -3   7   1   23.80    3.63
  -3   7  -1   28.56    3.58
  -3  -7   1   26.32    4.18
  -3  -7   1   20.79    3.37
   3  -7   1   27.58    2.90
  -3  -7  -1   26.42    3.70
  -3  -7  -1   22.98    3.71
  -3   7   1   20.04    3.36
  -3   7  -1   23.71    4.06
   3  -7  -1   21.16    4.12
  -4   7  -1  301.92   11.47
  -4  -7   1  305.60   12.65
  -4   7   1  297.79   11.62
  -4  -7  -1  300.06   11.74
  -4   7   1  271.08   12.49
   4  -7  -1  282.83   11.24
  -4   7  -1  287.48   12.76
  -4  -7   1  289.05   11.59
  -5  -7  -1  310.98   12.54
  -5  -7   1  328.82   13.59
  -5   7   1  294.47   13.54
  -5   7  -1  283.52   12.21
  -5  -7   1  325.37   12.67
  -5   7   1  325.86   12.48
  -5   7  -1  309.02   13.79
  -5  -7  -1  322.33   13.19
  -6   7   1  289.54   13.24
  -6   7  -1  298.89   11.68
  -6   7  -1  297.24   13.49
  -6  -7   1  303.91   12.20
  -6  -7  -1  287.91   11.98
  -6  -7   1  265.13   12.82
  -6  -7  -1  292.43   12.47
  -6   7   1  282.66   11.83
  -7   7   1   78.60    6.00
  -7   7   1   76.79    7.88
  -7  -7   1   78.11    6.56
  -7   7  -1   79.98    5.68
  -7  -7  -1   82.37    6.16
  -7   7  -1   77.03    8.33
  -8  -7   1  113.02    8.10
  -8   7  -1  121.04   11.13
  -8   7  -1  114.14    6.79
  -8  -7  -1  110.03    7.34
  -8   7   1  105.14    7.15
  -9   7   1   -2.85    6.33
  -9   7  -1    0.07   12.59
  -9  -7   1    4.00   12.56
  -9   7  -1   -0.25    5.88
  -9  -7  -1   -4.39    6.78
   0  -8  -1  366.60   14.82
   0  -8   1  396.27   14.81
   0   8  -1  392.16   14.72
   0  -8   1  393.47   16.24
   0   8  -1  384.62   15.83
   0   8   1  379.47   14.77
   0  -8  -1  392.46   16.16
   1   8  -1  354.20   13.49
   1  -8  -1  357.47   13.65
  -1   8  -1  340.57   14.65
   1  -8   1  358.63   15.16
  -1  -8  -1  333.18   13.71
  -1  -8   1  345.10   13.64
   1   8  -1  346.10   14.41
  -1   8   1  366.54   13.73
   1  -8  -1  347.26   14.91
   1  -8   1  343.28   13.49
  -1  -8   1  335.18   14.93
  -1   8  -1  381.54   13.64
   1   8   1  349.66   13.50
  -1  -8  -1  371.16   14.85
  -2  -8  -1  817.04   29.79
  -2   8   1  789.67   29.68
   2   8   1  747.16   29.34
  -2   8  -1  853.82   29.68
   2  -8   1  820.41   32.14
  -2  -8   1  839.04   29.76
   2   8  -1  803.14   31.67
  -2  -8  -1  831.10   32.06
   2  -8  -1  779.54   32.14
  -2   8  -1  788.89   32.01
   2  -8  -1  827.03   29.58
   2   8  -1  800.94   29.45
   2  -8   1  821.88   29.47
  -2  -8   1  807.26   32.17
  -3   8  -1  822.31   33.74
  -3   8  -1  835.45   31.17
   3  -8   1  817.63   30.87
  -3  -8  -1  858.42   33.63
   3  -8  -1  865.58   31.03
  -3  -8   1  806.42   33.76
  -3  -8  -1  866.06   31.35
   3  -8   1  890.35   33.64
  -3  -8   1  874.97   31.29
  -3   8   1  859.28   33.65
   3  -8  -1  859.13   33.83
  -3   8   1  857.54   31.27
  -4  -8   1  575.09   21.16
  -4   8   1  572.41   21.04
  -4  -8   1  563.22   22.78
   4  -8  -1  565.74   20.63
  -4  -8  -1  559.79   22.55
   4  -8  -1  554.91   22.71
  -4   8  -1  543.50   22.87
  -4  -8  -1  543.30   21.13
   4  -8   1  579.55   20.44
  -4   8   1  553.72   22.71
  -4   8  -1  528.23   20.89
  -5   8   1  227.75    9.95
  -5   8  -1  228.95    9.84
  -5   8  -1  235.25   11.45
  -5  -8   1  243.00   10.38
  -5  -8   1  226.21   10.96
  -5   8   1  217.41   11.11
   5  -8  -1  229.19    9.19
  -5  -8  -1  238.48   10.70
  -5  -8  -1  228.78   10.45
  -6  -8  -1   65.08    5.92
  -6  -8   1   65.96    6.70
  -6   8  -1   63.13    7.74
  -6   8   1   59.56    7.13
  -6   8   1   63.71    5.72
  -6  -8   1   62.69    6.29
  -6  -8  -1   61.92    6.72
  -6   8  -1   59.01    5.43
  -7   8  -1   88.75    6.45
  -7  -8  -1   85.22    6.70
  -7  -8   1   85.82    8.14
  -7   8  -1   94.84   10.10
  -7   8   1   83.96    6.73
  -7  -8   1   67.68    7.40
  -8  -8  -1  168.31   11.38
  -8  -8   1  178.65   11.77
  -8   8   1  163.25    9.43
  -8   8  -1  181.96   14.02
  -8  -8   1  180.93   10.47
  -8  -8  -1  176.68    9.85
  -8   8  -1  166.93    9.14
  -9  -8  -1  537.31   24.47
  -9   8  -1  553.83   22.59
  -9  -8   1  614.19   26.69
  -9   8   1  617.62   22.97
   0   9   1   25.10    4.31
   0  -9  -1   24.24    4.23
   0  -9  -1   24.38    4.82
   0  -9   1   25.24    5.09
   0  -9   1   24.96    4.39
   0   9  -1   25.10    3.99
   0   9  -1   23.95    4.09
  -1   9  -1  459.74   19.69
   1   9   1  467.46   18.23
  -1  -9  -1  501.01   19.97
   1  -9  -1  485.26   20.10
  -1   9  -1  476.15   18.34
   1  -9  -1  462.72   18.27
  -1  -9  -1  502.64   18.58
  -1   9   1  488.63   18.45
  -1  -9   1  475.09   20.07
  -1  -9   1  487.77   18.37
   1  -9   1  473.10   18.19
   1   9  -1  488.64   19.43
   1  -9   1  497.06   20.30
   2   9  -1   33.18    4.07
  -2   9   1   31.19    4.65
  -2  -9   1   32.36    4.58
   2   9   1   30.91    3.89
  -2   9  -1   28.33    4.35
   2  -9   1   29.14    3.80
  -2  -9   1   34.27    5.31
   2  -9   1   28.14    5.64
   2  -9  -1   30.09    5.63
  -2  -9  -1   25.25    4.95
   2  -9  -1   29.48    4.02
  -2   9  -1   27.64    4.86
  -2  -9  -1   27.12    4.78
   3  -9  -1  282.24   13.28
   3  -9   1  308.50   11.31
  -3   9  -1  304.71   11.88
  -3  -9  -1  267.49   12.58
  -3   9   1  259.59   11.88
   3  -9   1  284.81   12.96
  -3  -9   1  269.28   12.92
  -3  -9  -1  292.38   12.12
   3  -9  -1  282.42   11.43
  -3  -9   1  294.05   12.08
  -3   9  -1  287.81   12.94
  -4  -9  -1   44.75    5.38
  -4  -9   1   42.07    5.84
  -4  -9   1   50.70    6.01
   4  -9   1   51.19    4.04
  -4   9  -1   51.03    5.22
   4  -9  -1   46.67    4.50
  -4   9   1   44.68    5.61
  -4   9  -1   50.96    6.50
   4  -9  -1   53.41    6.71
  -4  -9  -1   50.10    6.13
  -5  -9   1   10.34    5.90
  -5   9   1    9.25    5.19
  -5   9  -1   12.65    5.02
  -5  -9   1   11.24    6.21
  -5  -9  -1   17.57    6.29
   5  -9  -1   13.22    4.18
  -5   9  -1   15.65    7.13
  -5  -9  -1   15.84    5.13
  -6  -9  -1  220.31   10.77
  -6   9   1  206.05   10.28
  -6  -9   1  217.01   11.46
  -6  -9  -1  226.55   11.78
  -6   9  -1  214.83   12.61
  -6   9  -1  221.22   10.10
  -6  -9   1  219.57   11.36
  -7  -9  -1  508.78   22.57
  -7   9  -1  571.94   21.05
  -7  -9   1  541.73   23.04
  -7   9   1  529.22   21.18
  -7   9  -1  557.33   24.57
  -8   9  -1  139.21    8.91
  -8   9  -1  155.46   14.54
  -8   9   1  152.82    9.48
  -8  -9  -1  138.57   13.27
  -8  -9  -1  147.60    9.73
  -8  -9   1  144.00   12.89
  -8  -9   1   86.17   10.17
   0 -10   1   75.46    9.03
   0  10  -1   65.30    5.55
   0  10  -1   64.51    5.31
   0 -10   1   65.79    5.61
   0 -10  -1   74.36    6.74
   0 -10  -1   65.23    5.68
  -1  10  -1  314.91   13.77
   1  10   1  324.29   12.86
   1 -10  -1  331.41   12.93
  -1 -10   1  317.49   12.98
  -1 -10  -1  286.27   14.13
  -1 -10   1  309.95   14.42
   1 -10   1  320.54   14.79
   1 -10  -1  315.83   14.49
  -1  10  -1  304.38   12.90
   1 -10   1  320.24   12.75
  -1  10   1  335.67   13.15
   1  10  -1  299.15   13.34
  -2  10   1  339.20   13.31
   2 -10   1  288.49   14.65
  -2  10  -1  341.00   13.15
   2  10  -1  323.48   12.89
  -2  10  -1  307.58   14.02
   2 -10  -1  309.04   14.71
   2 -10  -1  312.72   12.80
  -2 -10   1  309.96   13.32
  -2 -10  -1  318.38   13.44
   2 -10   1  319.15   12.63
  -2 -10  -1  336.29   14.31
  -2 -10   1  291.77   14.37
  -3 -10   1  188.57   10.19
  -3 -10  -1  180.89    9.89
  -3  10  -1  191.87    9.13
   3 -10  -1  171.51   10.66
   3 -10   1  190.02    8.40
  -3  10  -1  182.73   10.02
  -3  10   1  192.60    9.41
  -3 -10  -1  185.33    9.75
   3 -10  -1  194.99    8.59
   3 -10   1  188.99   10.54
  -4  10   1   52.03    6.31
   4 -10  -1   53.45    7.96
  -4  10  -1   51.61    5.96
   4 -10  -1   59.33    5.10
  -4  10  -1   53.70    7.39
  -4 -10   1   46.14    6.86
  -4 -10   1   57.89    7.10
  -4 -10  -1   59.47    7.68
   4 -10   1   57.27    4.81
  -5 -10  -1  146.15    9.07
  -5  10  -1  149.94   10.62
  -5  10   1  146.43    8.98
   5 -10  -1  162.07    7.35
  -5  10  -1  153.28    8.60
  -5 -10  -1  134.84   10.24
  -5 -10   1  146.62    9.90
  -5 -10   1  150.89    9.63
  -6 -10   1  157.11   10.25
  -6  10  -1  159.23   12.16
  -6 -10  -1  154.08   11.73
  -6 -10  -1  130.61    9.56
  -6  10   1  151.50    9.21
  -6  10  -1  166.02    9.18
  -6 -10   1  176.08   11.12
  -7 -10  -1  186.77   14.61
  -7  10  -1  200.84   15.03
  -7 -10   1  217.93   14.41
  -7  10   1  205.35   11.01
  -7 -10   1  200.51   12.10
  -7 -10  -1  189.15   11.71
  -7  10  -1  213.33   10.71
  -8  10   1  542.39   22.10
   0 -11  -1   52.97    7.37
   0 -11   1   45.79    5.69
   0  11   1   44.57    6.16
   0  11  -1   41.19    5.26
   0 -11  -1   39.40    6.05
   0 -11   1   43.32    8.66
   0  11  -1   45.67    6.03
  -1 -11  -1  728.60   26.63
   1  11   1  684.02   26.25
   1 -11  -1  653.35   28.75
   1  11  -1  695.31   26.23
  -1 -11   1  722.17   26.34
   1 -11   1  709.13   26.01
   1 -11   1  709.88   29.07
  -1  11  -1  685.18   27.95
  -1 -11   1  639.81   28.68
  -1  11  -1  759.39   26.34
  -1  11   1  625.74   26.27
  -1 -11  -1  707.24   28.64
   1 -11  -1  704.24   26.19
  -2 -11   1  314.67   13.79
   2  11   1  331.63   13.30
  -2  11  -1  308.00   14.23
  -2 -11   1  284.95   14.98
  -2 -11  -1  324.46   14.88
   2 -11  -1  323.60   13.14
  -2  11  -1  322.37   13.50
   2  11  -1  322.46   13.39
   2 -11  -1  301.47   15.45
   2 -11   1  300.96   15.60
  -2  11   1  325.93   13.75
   2 -11   1  321.11   12.95
  -2 -11  -1  326.96   14.06
   3 -11   1   35.85    8.53
  -3 -11   1   39.46    7.41
  -3  11  -1   50.86    7.13
   3 -11  -1   48.16    5.54
  -3  11  -1   48.57    6.44
  -3 -11  -1   45.75    7.20
  -3 -11  -1   55.46    7.80
  -3  11   1   47.89    6.81
   3 -11  -1   46.02   11.24
  -3 -11   1   40.66    7.21
   3 -11   1   51.60    5.27
   4 -11   1  250.74   10.52
  -4 -11   1  232.27   12.93
  -4 -11   1  250.11   12.75
   4 -11  -1  265.74   10.74
  -4 -11  -1  246.02   13.31
   4 -11  -1  250.74   14.09
  -4  11  -1  250.76   11.75
  -4  11  -1  239.87   13.11
  -4  11   1  232.43   11.94
  -4 -11  -1  243.81   12.58
  -5  11  -1  136.82    9.18
  -5  11   1  136.03    9.35
  -5 -11  -1  136.86   11.58
  -5  11  -1  136.99   11.25
  -5 -11  -1  139.19    9.66
  -5 -11   1  136.26   10.09
  -5 -11   1  119.57   10.82
  -6  11  -1   19.50   10.50
  -6 -11   1   21.26    8.83
  -6  11   1   29.39    8.26
  -6 -11   1   32.22   11.22
  -6 -11  -1   30.59   12.12
  -6  11  -1   17.79    7.87
  -6 -11  -1   27.40    8.17
  -7  11   1  426.47   18.93
  -7  11  -1  457.13   19.04
   0 -12   1  373.19   18.66
   0 -12   1  375.91   15.73
   0  12  -1  379.18   16.12
   0 -12  -1  391.20   17.98
   0 -12  -1  367.75   15.90
   0  12   1  383.24   16.35
  -1  12   1  247.38   12.30
   1  12   1  244.91   12.11
   1 -12   1  236.13   11.13
  -1  12  -1  253.83   11.87
   1 -12  -1  243.48   11.48
  -1 -12   1  246.13   12.12
   1 -12   1  249.92   14.49
   1  12  -1  244.70   11.89
   1 -12  -1  231.77   13.85
  -1 -12   1  263.27   14.97
  -1 -12  -1  224.03   13.32
  -1 -12  -1  250.24   12.38
  -1  12  -1  229.36   11.78
   2  12   1  173.47    9.71
   2 -12   1  149.62   12.71
  -2  12  -1  155.28    9.67
   2 -12  -1  155.05   12.18
  -2  12   1  170.63   10.30
  -2 -12  -1  171.36   10.92
   2 -12   1  156.27    8.59
  -2  12  -1  162.10    9.60
   2  12  -1  178.81    9.90
  -2 -12   1  163.88   15.83
  -2 -12  -1  156.01   10.60
   2 -12  -1  169.41    8.94
  -2 -12   1  172.83   10.31
   3 -12  -1   17.36   11.72
  -3  12  -1   10.46    7.05
  -3 -12  -1   12.82    8.30
  -3 -12  -1    4.01    8.98
  -3  12  -1   11.38    7.22
   3 -12   1   11.00    5.56
  -3  12   1   15.66    8.16
   3 -12   1   17.12   10.37
   3 -12  -1    9.38    5.74
  -3 -12   1   15.65    8.05
  -3 -12   1   10.60    8.51
  -4 -12  -1   53.29    9.00
  -4  12   1   38.89    8.77
   4 -12  -1   55.98    6.25
   4 -12  -1   50.32   11.82
  -4 -12   1   49.97    9.33
  -4  12  -1   52.86    8.62
  -4 -12   1   55.26    9.97
  -4 -12  -1   53.14   11.01
  -5 -12   1   76.81   11.87
  -5 -12  -1   76.88   12.64
  -5  12   1   71.37    9.33
  -5 -12   1   75.89   10.23
  -5  12  -1   70.31    9.05
  -5  12  -1   79.17   10.41
  -5 -12  -1   74.24    9.83
  -6  12   1  116.74   11.18
  -6  12  -1  117.21   10.60
   0  13   1  313.00   15.40
   0 -13  -1  288.98   16.66
   0 -13  -1  313.64   14.20
   0  13  -1  326.54   14.80
   0 -13   1  276.82   17.39
   0 -13   1  291.45   13.79
   1 -13  -1  237.31   16.15
   1 -13   1  236.10   16.68
  -1 -13   1  258.90   13.53
  -1  13  -1  281.62   13.73
   1 -13   1  280.14   12.70
   1  13  -1  286.53   14.05
   1  13   1  257.83   14.17
   1 -13  -1  280.02   13.05
  -1 -13   1  288.26   16.92
  -1 -13  -1  277.01   13.80
  -1 -13  -1  270.67   15.27
  -1  13   1  293.59   14.31
  -2 -13  -1    5.37    9.51
   2 -13  -1    1.99    6.84
  -2  13  -1    0.34    7.37
  -2 -13   1    4.49    8.97
  -2  13   1    5.27    9.25
  -2  13  -1   10.45    8.53
   2 -13   1    4.78    6.44
   2 -13  -1  -12.86   16.96
  -2 -13   1   -9.51   12.34
  -2 -13  -1    3.06   10.06
   2 -13   1    2.49   12.76
   2  13   1   -0.36    9.09
  -3 -13  -1   21.75   11.10
   3 -13  -1    3.32   14.18
  -3 -13   1   15.06    9.72
  -3 -13   1   19.87   13.42
  -3  13  -1   26.50    8.90
  -3 -13  -1   10.66    9.70
  -3  13  -1   21.89    8.53
   3 -13   1   24.06   13.64
  -3  13   1   35.57    9.88
   3 -13   1    9.27    6.30
   3 -13  -1   25.34    6.84
  -4 -13  -1   62.14   10.71
   4 -13  -1   79.48   15.39
  -4  13   1   76.50   11.01
  -4  13  -1   74.95   10.19
  -4 -13   1   78.07   15.65
  -4  13  -1   71.70    9.82
   0 -14   1   29.86    8.85
   0 -14  -1   37.81    9.51
   0  14  -1    7.33   11.39
   0 -14  -1   38.41   13.14
   0 -14   1   29.89   14.27
   0  14   1   31.13   12.00
   1 -14   1   37.46   15.83
   1  14  -1   38.01   11.75
  -1 -14   1   45.21   14.19
   1 -14  -1   31.83    8.84
  -1  14  -1   29.63   10.83
  -1  14   1   -1.09   11.83
   1  14   1   24.62   12.31
   1 -14  -1   38.42   14.36
  -2 -14   1  247.83   18.37
  -2  14  -1  264.56   15.01
   2 -14   1  236.40   20.38
  -2  14   1  245.23   16.06
   2 -14  -1  250.17   21.04
   0   0   2 1470.25   54.27
   0   0   2 1446.21   54.01
   0   0  -2 1566.92   54.39
   1   0  -2  812.48   29.17
  -1   0   2  822.76   29.17
   1   0  -2  800.53   31.54
  -2   0   2 1962.56   73.32
  -2   0   2 1781.49   67.76
   2   0  -2 2025.07   73.40
   2   0  -2 1823.49   67.81
  -3   0   2   30.73    2.24
  -3   0   2   30.51    1.92
  -4   0   2   25.61    2.41
  -4   0   2   23.72    1.92
  -5   0   2   47.46    2.71
  -5   0   2   42.30    3.30
  -6   0   2  114.11    6.10
  -6   0   2  136.54    5.42
  -7   0   2  241.83   10.89
  -7   0   2  260.92    9.85
  -8   0   2  775.48   32.32
  -8   0   2  855.75   29.77
  -9   0   2    0.27    4.24
  -9   0   2    7.16    5.66
 -10   0   2   29.72    5.08
 -10   0   2   23.05    7.02
 -11   0   2   30.25    6.69
 -11   0   2   18.44    9.34
   0   1   2   19.57    1.17
   0   1  -2   20.10    1.09
   0  -1  -2   19.17    1.18
   0  -1   2   19.33    1.06
   0   1  -2   19.87    1.35
   0   1  -2   21.04    1.10
   0  -1   2   23.22    1.14
   1   1  -2 5460.25  198.99
  -1  -1   2 5582.65  199.31
  -1   1   2 5167.52  198.90
   1   1  -2 5665.71  215.31
  -1  -1   2 5914.81  215.62
   2  -1  -2  715.78   25.80
  -2  -1   2  703.71   25.80
  -2  -1   2  727.17   27.95
   2   1  -2  682.57   27.88
  -2   1   2  736.00   25.83
   2  -1  -2  741.06   27.95
  -3  -1   2  906.56   33.30
  -3  -1   2  938.25   36.06
   3  -1  -2  986.72   36.05
  -3   1   2  921.37   36.06
  -3   1   2  906.48   33.31
   3  -1  -2  910.60   33.29
  -4  -1   2  379.42   13.90
  -5   1   2   85.54    3.85
  -5  -1   2   83.49    3.82
  -5  -1   2   83.89    4.49
  -5   1   2   78.36    4.51
  -6   1   2  368.19   15.06
  -7  -1   2 1056.38   41.40
  -7  -1   2 1049.67   38.19
  -7   1   2 1071.42   41.48
  -8  -1   2  261.48   12.03
  -8   1   2  264.31   10.74
  -8  -1   2  288.31   10.76
  -8   1   2  265.87   12.08
  -9  -1   2  307.12   11.92
  -9  -1   2  307.14   13.40
  -9   1   2  296.55   12.00
  -9   1   2  276.86   13.60
 -10  -1   2   12.93    5.38
 -10   1   2   10.51    7.43
 -10   1   2   19.42    5.22
 -10  -1   2   16.17    7.27
   0  -2  -2  148.47    5.61
   0   2  -2  148.77    6.12
  -2  -2   2 5735.95  225.26
   2   2  -2 5910.50  224.66
   3  -2  -2 4506.02  177.60
  -3  -2   2 4613.45  178.68
   3  -2  -2 4725.46  178.87
  -3   2   2 4605.84  165.41
  -4   2   2 1290.71   50.59
  -4   2   2 1319.81   46.78
  -6  -2   2  321.41   12.65
  -6   2   2  293.85   11.53
  -6   2   2  295.41   12.63
  -7   2   2  266.84   10.58
  -7   2   2  280.87   11.76
  -7  -2   2  266.34   11.69
  -8   2   2  666.19   26.13
  -8  -2   2  644.16   23.88
  -8  -2   2  636.39   26.01
  -9  -2   2   63.97    6.78
  -9   2   2   65.91    6.57
  -9  -2   2   63.94    5.07
  -9   2   2   61.40    5.18
 -10  -2   2   37.13    5.65
 -10  -2   2   28.01    7.67
 -10   2   2   25.17    5.48
 -10   2   2   41.36    7.47
   0  -3   2 2313.54   86.17
   0   3  -2 2243.50   86.12
   0   3   2 2152.61   79.72
   0  -3  -2 2078.55   79.68
   0  -3   2 2306.37   79.72
   0   3  -2 2302.94   80.56
  -1  -3   2 1694.48   62.10
   1  -3   2 1651.71   57.49
   1  -3  -2 1572.96   57.42
  -1  -3  -2 1523.19   57.42
   1   3  -2 1636.10   62.04
   1  -3   2 1502.93   57.42
  -1   3   2 1591.31   57.43
  -1  -3   2 1593.89   57.37
   1   3  -2 1573.82   57.34
  -1   3  -2 1676.11   62.10
  -1   3  -2 1647.88   57.42
  -2  -3   2  245.14   10.02
  -2   3   2  237.60    9.21
   2   3  -2  235.49    9.86
   2  -3  -2  245.03    9.18
   2  -3  -2  252.20    9.92
  -2   3  -2  251.46    9.03
   3   3  -2 1438.50   56.60
   3  -3  -2 1443.53   52.43
  -3  -3   2 1477.36   56.74
  -3   3   2 1447.00   52.49
   3  -3  -2 1452.59   56.69
   3  -3  -2 1535.49   56.70
  -4  -3   2  293.49   11.55
   4  -3  -2  264.23   10.28
  -4   3   2  277.43   10.53
  -5   3   2 1016.82   36.65
  -5  -3   2 1016.66   39.67
  -6   3   2  485.80   18.33
  -6  -3   2  505.44   19.94
  -7  -3   2  747.97   29.71
  -7   3   2  751.48   27.41
  -8   3   2  162.86    8.50
  -8  -3   2  151.41    8.33
  -8   3   2  154.92    7.29
  -9   3   2  200.64   10.19
  -9  -3   2  169.29    9.89
 -10   3   2  175.29    8.95
 -10  -3   2  160.14   10.70
 -10  -3   2  173.45    8.77
   0  -4   2  803.87   30.98
   0   4  -2  795.45   30.98
   0   4  -2  810.41   28.59
   0  -4  -2  765.76   28.62
  -1  -4   2  651.10   23.23
   1  -4   2  626.41   25.10
   1  -4   2  661.56   23.20
   1  -4  -2  660.00   25.12
  -1   4   2  606.28   23.27
   1   4  -2  633.41   23.19
   1  -4  -2  646.68   23.30
  -1   4  -2  667.49   23.24
  -1  -4   2  646.61   25.23
  -1   4  -2  625.98   25.20
  -2  -4   2  430.75   15.83
  -2   4  -2  436.09   15.79
   2   4  -2  442.94   17.12
   2  -4  -2  416.67   17.16
  -2  -4   2  450.30   17.34
  -2   4   2  435.95   15.96
  -2   4  -2  431.02   17.17
  -2  -4  -2  418.17   15.74
   3  -4  -2  880.42   31.89
   3  -4  -2  883.41   34.49
  -3   4   2  897.46   31.99
  -3   4  -2  877.48   34.47
   3   4  -2  865.38   34.34
  -3  -4   2  906.89   34.63
  -4  -4   2  247.02   10.75
  -4   4   2  261.90    9.62
  -4   4  -2  236.41    9.25
   4  -4  -2  242.94    9.31
  -5   4   2  751.55   27.36
  -6  -4   2  529.78   21.02
  -6   4   2  509.02   19.25
  -7   4   2  138.11    6.47
  -7  -4   2  132.45    7.56
  -8   4   2  246.18   10.26
  -8  -4   2  241.94   11.48
  -9   4   2  210.07    9.51
  -9  -4   2  201.06   10.82
 -10  -4   2    3.44    7.81
 -10   4   2    2.94    6.00
   0   5   2  480.32   18.48
   0  -5  -2  461.25   18.51
   0  -5   2  492.54   20.09
   0  -5   2  531.82   18.50
   0   5  -2  526.95   20.09
   0   5  -2  530.80   18.49
   0  -5  -2  517.61   19.96
   1  -5  -2  141.90    6.18
  -1  -5   2  135.90    6.30
   1  -5   2  131.97    6.05
   1   5  -2  136.38    5.47
   1   5  -2  128.04    6.05
  -1  -5   2  132.38    5.53
  -1   5  -2  138.41    5.54
   1  -5  -2  133.86    5.65
  -1  -5  -2  129.67    5.59
  -1   5   2  129.46    5.71
   1  -5   2  132.09    5.43
  -1   5  -2  134.34    6.15
  -2   5  -2  920.86   32.04
  -2   5   2  914.20   32.14
  -2  -5   2  944.04   34.82
   2   5  -2  859.41   34.54
   2  -5  -2  900.11   32.09
   2  -5  -2  891.11   34.67
   2  -5   2  909.01   31.92
  -2  -5   2  867.43   32.04
  -2  -5  -2  811.51   31.97
  -2   5  -2  858.19   34.69
  -3   5  -2  398.53   15.60
  -3  -5   2  388.66   16.09
   3  -5  -2  382.84   14.29
   3  -5  -2  391.61   15.58
  -3  -5  -2  364.59   14.16
  -3  -5   2  390.90   14.32
  -3   5  -2  397.06   14.25
  -3   5   2  373.33   14.41
   3   5  -2  373.07   15.27
   4  -5  -2  185.98    7.76
  -4   5  -2  182.01    8.00
  -4   5  -2  156.10    7.04
  -4  -5  -2  180.32    6.96
  -4  -5   2  175.64    8.13
   4  -5  -2  176.16    7.06
  -4   5   2  179.84    7.41
   4  -5  -2  181.66    7.88
  -5  -5   2  221.27    9.69
  -5   5   2  210.61    8.85
  -5   5  -2  218.45    8.46
  -6  -5   2 1088.24   43.01
  -6   5  -2 1120.86   39.45
  -6   5   2 1076.62   39.67
  -7  -5   2   51.56    5.91
  -7   5   2   56.17    4.81
  -7   5  -2   58.11    4.10
  -8  -5   2  443.86   18.80
  -8   5  -2  433.86   16.68
  -8   5   2  452.21   17.19
  -9   5   2   10.76    5.70
  -9  -5   2    6.18    6.70
  -9   5  -2    9.69    4.72
 -10  -5   2   12.38    8.24
 -10   5  -2   11.33    5.79
 -10   5   2   16.06    6.84
   0   6  -2   14.55    2.46
   0   6  -2   13.70    2.86
   0  -6   2   11.49    2.48
   0   6   2   12.08    2.64
   0  -6  -2   12.93    2.69
   0  -6   2   13.82    3.08
   0  -6  -2   13.98    3.09
   1   6  -2  256.99    9.69
  -1   6  -2  246.20   10.66
   1   6  -2  248.18   10.50
  -1  -6   2  259.48    9.79
  -1   6   2  246.39    9.85
   1  -6  -2  244.71    9.82
   1  -6   2  257.08    9.66
   1  -6   2  252.68   10.64
  -1  -6  -2  256.87   10.50
  -1  -6  -2  234.72    9.82
   1  -6  -2  234.42   10.64
  -1  -6   2  255.64   10.89
  -1   6  -2  275.21    9.77
   2  -6   2 1303.12   44.74
  -2   6  -2 1197.56   48.53
  -2  -6   2 1261.94   44.86
   2  -6  -2 1261.16   44.89
  -2  -6  -2 1275.82   48.32
   2  -6   2 1158.54   48.35
  -2  -6  -2 1184.40   44.87
  -2   6  -2 1319.69   44.87
   2  -6  -2 1259.14   48.53
   2   6  -2 1238.43   48.36
  -2   6   2 1214.22   44.92
  -2  -6   2 1283.76   48.67
  -3   6  -2  963.62   33.32
  -3   6   2  904.81   33.43
  -3  -6  -2  910.21   33.30
  -3  -6   2  932.70   33.36
  -3  -6   2  929.02   36.17
  -3   6  -2  914.61   36.14
   3   6  -2  872.22   35.77
   3  -6  -2  930.73   33.30
   3  -6  -2  923.95   36.12
  -4   6  -2  382.07   14.06
   4  -6  -2  378.04   15.36
  -4   6   2  352.69   14.26
   4  -6  -2  381.28   14.00
  -4  -6   2  366.37   14.20
  -4  -6  -2  369.77   14.09
  -4  -6   2  377.94   15.52
  -4   6  -2  378.67   15.57
  -5   6   2  332.32   13.11
  -5  -6  -2  335.82   12.85
  -5   6  -2  331.61   12.82
  -5  -6   2  333.58   14.23
  -5  -6   2  339.43   13.08
  -5   6  -2  349.09   14.37
   5  -6  -2  329.97   12.57
  -6  -6   2  351.20   15.72
  -6   6  -2  356.10   13.35
  -6   6   2  324.18   13.63
  -6   6  -2  364.80   15.21
  -7   6  -2  142.28    8.65
  -7  -6   2  133.05    8.46
  -7   6   2  136.29    7.01
  -7   6  -2  130.51    6.47
  -8  -6   2  322.59   16.02
  -8   6   2  378.28   14.59
  -8   6  -2  373.96   16.68
  -8   6  -2  355.35   14.00
  -9   6  -2  123.28    7.16
  -9  -6   2  112.93    9.26
  -9   6   2  111.49    7.92
  -9   6  -2  125.36   11.55
   0   7  -2  384.12   15.14
   0   7  -2  369.91   13.91
   0   7   2  346.40   13.96
   0  -7  -2  355.02   14.03
   0  -7   2  352.89   13.93
   0  -7  -2  385.80   15.20
   0  -7   2  385.89   15.37
   1  -7   2  233.79    9.03
  -1  -7  -2  212.93    9.29
   1   7  -2  238.39    9.03
  -1  -7   2  223.28   10.32
  -1   7  -2  230.55    9.10
  -1   7   2  219.82    9.22
  -1  -7   2  222.98    9.12
   1  -7  -2  229.40    9.25
  -1   7  -2  221.20    9.93
  -1  -7  -2  243.94    9.96
   1  -7   2  232.10   10.08
   1  -7  -2  238.28   10.07
   1   7   2  204.11    8.90
  -2  -7   2  454.54   18.85
   2  -7  -2  467.59   18.58
  -2   7   2  443.70   17.14
  -2  -7  -2  425.52   17.08
   2  -7   2  459.78   18.38
   2   7  -2  432.18   18.17
  -2   7  -2  462.11   17.02
   2  -7   2  464.63   16.80
   2  -7  -2  451.33   17.00
  -2  -7  -2  463.82   18.31
  -2  -7   2  465.30   17.04
  -2   7  -2  455.26   18.52
  -3  -7   2  667.60   27.34
  -3  -7  -2  695.99   27.05
  -3   7  -2  692.90   27.37
  -3  -7  -2  658.02   25.21
   3   7  -2  670.61   26.85
  -3   7  -2  714.04   25.17
   3  -7   2  698.53   24.82
  -3   7   2  696.28   25.29
   3  -7  -2  672.33   25.07
   3  -7  -2  666.49   27.31
  -3  -7   2  699.40   25.22
  -4   7   2  214.03    9.08
  -4  -7   2  219.71    9.03
  -4   7  -2  214.75    8.75
  -4   7  -2  210.66   10.02
  -4  -7  -2  205.46    9.35
   4  -7  -2  188.52    8.61
  -4  -7  -2  215.53    9.09
   4  -7  -2  212.05    9.88
  -4  -7   2  228.90    9.94
  -5   7  -2  280.30   12.69
  -5  -7   2  279.11   11.45
   5  -7  -2  273.60   10.72
  -5   7  -2  283.59   11.01
  -5  -7   2  251.64   12.29
  -5  -7  -2  293.63   11.79
  -5   7   2  275.95   11.33
  -5  -7  -2  273.85   11.37
  -6   7   2  234.22   10.35
  -6  -7  -2  230.87   10.59
  -6  -7   2  246.12   12.69
  -6  -7  -2  243.89   10.41
  -6   7  -2  241.54   11.90
  -6  -7   2  244.24   10.71
  -6   7  -2  239.87   10.02
  -7   7   2  231.54   10.29
  -7  -7  -2  238.22   10.71
  -7  -7   2  222.12   11.87
  -7   7  -2  230.03   12.28
  -8  -7   2  137.32    9.74
  -8   7  -2  139.98   11.39
  -8   7   2  139.21    8.10
  -8   7  -2  140.30    7.57
  -9   7   2  481.45   19.35
  -9  -7   2  453.31   21.34
  -9   7  -2  518.82   23.59
   0  -8   2   75.41    5.63
   0  -8  -2   75.90    4.82
   0   8   2   69.14    4.74
   0   8  -2   75.86    4.99
   0   8  -2   76.12    4.48
   0  -8  -2   74.48    5.34
   0  -8   2   75.13    4.73
  -1   8   2 1810.38   66.54
   1  -8  -2 1896.64   66.55
  -1   8  -2 1845.74   66.45
   1   8  -2 1862.83   66.42
  -1  -8   2 1842.08   72.02
   1   8   2 1767.02   66.36
  -1  -8  -2 1804.38   71.76
  -1  -8   2 1882.10   66.49
   1  -8  -2 1877.94   71.92
   1  -8   2 1917.86   72.00
  -2  -8  -2  246.45   10.47
   2   8  -2  237.10    9.87
   2  -8  -2  251.24   11.29
   2  -8   2  242.38    9.83
  -2  -8   2  260.75   10.25
  -2  -8   2  256.48   11.76
   2  -8  -2  257.03   10.11
   2  -8   2  233.93   11.13
  -2   8  -2  257.70   11.15
  -2   8   2  226.95   10.28
  -2  -8  -2  261.34   10.96
  -2   8  -2  241.46   10.07
   2   8  -2  242.79   10.60
  -3   8  -2  378.23   14.92
  -3  -8  -2  396.16   16.09
  -3   8  -2  368.88   16.38
  -3  -8   2  402.47   15.12
  -3   8   2  378.95   15.15
   3   8  -2  386.29   15.67
  -3  -8  -2  382.14   15.24
   3  -8  -2  380.51   16.50
   3  -8   2  420.84   14.57
  -3  -8   2  384.49   17.44
  -4  -8  -2    0.64    5.10
   4  -8  -2    4.86    3.46
  -4  -8   2    2.60    4.33
  -4  -8   2    5.64    4.85
   4  -8  -2    2.05    5.30
  -4  -8  -2    4.00    4.28
  -4   8  -2    2.51    3.95
  -4   8   2    6.49    4.33
  -4   8  -2    3.04    5.16
  -5   8  -2  184.66    8.15
   5  -8  -2  187.17    7.76
  -5   8   2  170.69    8.52
  -5  -8   2  168.21    9.33
  -5  -8  -2  178.71    8.82
  -5  -8  -2  178.26    9.08
  -5   8  -2  187.16    9.95
  -6  -8  -2  155.41    8.28
  -6  -8  -2  158.58    8.90
  -6   8   2  144.78    8.17
  -6   8  -2  165.52   10.14
  -6  -8   2  154.69   10.35
  -6   8  -2  145.24    7.64
  -6  -8   2  162.59    8.75
  -7  -8  -2  328.89   14.55
  -7  -8   2  315.17   15.46
  -7   8  -2  340.58   16.31
  -7  -8  -2  322.39   14.26
  -7   8  -2  315.71   13.27
  -7   8   2  323.56   13.67
  -7  -8   2  317.36   14.74
  -8   8  -2  270.18   11.45
  -8  -8   2  240.48   13.89
  -8  -8   2  239.76   13.64
  -8  -8  -2  248.09   13.66
  -8   8  -2  274.58   15.92
  -8  -8  -2  246.53   12.14
  -8   8   2  242.31   11.92
  -9  -8  -2   43.32    7.80
  -9   8   2   41.59    8.33
   0   9  -2  462.85   20.12
   0  -9   2  501.32   18.78
   0   9   2  481.96   18.87
   0   9  -2  516.41   18.78
   0  -9  -2  484.18   18.93
   0  -9  -2  529.89   20.60
   0  -9   2  496.74   20.73
  -1   9   2  547.06   21.40
  -1  -9  -2  574.42   23.10
  -1  -9   2  546.58   21.27
   1   9  -2  585.14   21.26
   1  -9  -2  549.99   21.35
  -1  -9   2  541.94   23.45
  -1   9  -2  542.16   23.00
   1  -9   2  608.57   21.17
  -1   9  -2  609.48   21.32
   1  -9  -2  591.69   23.26
   1   9   2  566.25   21.21
  -1  -9  -2  541.89   21.48
   2  -9   2  494.67   21.00
  -2  -9   2  532.34   19.33
  -2  -9   2  507.65   21.28
  -2   9   2  515.02   19.40
   2   9  -2  522.86   20.36
   2  -9   2  513.06   18.91
   2  -9  -2  501.42   21.03
  -2  -9  -2  503.91   20.73
   2  -9  -2  507.90   19.18
  -2   9  -2  502.58   20.81
  -2  -9  -2  483.88   19.47
   2   9  -2  516.42   19.04
  -2   9  -2  479.18   19.12
   2   9   2  495.24   18.84
   3  -9  -2  110.60    7.60
   3  -9  -2  102.30    5.95
  -3  -9   2  105.90    6.59
  -3  -9   2  100.34    8.68
  -3   9  -2   98.09    7.05
   3   9  -2  107.66    5.77
   3  -9   2  103.86    5.41
  -3   9  -2  100.77    6.24
  -3  -9  -2  103.10    7.13
  -3   9   2  106.95    6.62
  -3  -9  -2  109.86    6.84
  -4   9   2   45.00    5.41
   4  -9  -2   41.53    6.84
  -4  -9   2   37.98    5.62
  -4   9  -2   41.60    6.44
  -4  -9  -2   37.39    5.39
   4  -9  -2   36.85    4.62
  -4   9  -2   37.87    5.11
  -4  -9   2   36.08    8.33
  -4  -9  -2   45.13    6.56
  -5   9  -2   -0.46    6.97
  -5  -9   2    0.33    5.94
  -5   9  -2    7.15    5.17
  -5   9   2    3.73    5.47
   5  -9  -2    4.54    4.14
  -5  -9  -2    7.52    5.32
  -5  -9   2    4.86    8.32
  -5  -9  -2    3.40    7.05
  -6  -9   2  131.53    9.26
  -6   9  -2  120.94    7.46
  -6  -9   2  126.41   10.06
  -6  -9  -2  130.35    9.73
  -6   9   2  132.16    8.08
  -6   9  -2  140.87   10.33
  -6  -9  -2  117.41    8.00
  -7   9  -2  432.92   20.75
  -7   9   2  406.63   17.42
  -7  -9   2  426.16   18.78
  -7   9  -2  427.18   16.99
  -7  -9   2  433.32   19.44
  -7  -9  -2  412.77   18.99
  -7  -9  -2  440.30   18.43
  -8  -9   2  219.64   14.77
  -8   9  -2  224.37   10.95
  -8   9   2  239.51   12.09
  -8   9  -2  218.21   16.98
  -8  -9  -2  232.53   11.77
  -8  -9   2  205.41   13.42
   0  10  -2  122.61    7.28
   0  10  -2  132.70    7.06
   0 -10  -2  124.43    8.04
   0  10   2  128.53    7.29
   0 -10   2  128.21    8.62
   0 -10   2  124.47    7.07
   0 -10  -2  129.01    7.36
  -1 -10  -2  148.86    8.47
   1 -10  -2  149.95    7.68
  -1 -10   2  141.49    9.17
   1 -10  -2  141.53    8.80
  -1  10  -2  131.85    7.98
   1  10  -2  148.66    7.46
  -1 -10  -2  149.61    8.30
  -1  10   2  135.20    7.88
   1  10  -2  137.95    7.57
  -1 -10   2  142.01    7.56
   1 -10   2  140.16    7.23
  -1  10  -2  136.74    7.42
   1  10   2  136.96    7.55
   1 -10   2  139.60    9.15
  -2 -10   2   97.96    8.55
   2  10  -2  103.24    6.04
  -2 -10   2  103.35    6.74
   2 -10  -2   98.21    6.36
  -2 -10  -2  100.34    7.39
   2 -10   2   95.25    5.76
  -2  10  -2   99.20    6.50
   2  10   2   89.70    6.10
  -2 -10  -2  102.19    7.50
   2 -10  -2  104.07    8.13
   2  10  -2  100.51    6.26
  -2  10   2  102.44    7.01
  -2  10  -2   91.15    7.05
  -3 -10  -2   24.68    6.78
  -3 -10  -2   29.52    5.98
  -3 -10   2   24.85    5.89
  -3 -10   2   30.40    7.54
   3 -10  -2   25.26    4.83
  -3  10  -2   22.74    5.19
   3 -10  -2   27.81    7.31
   3 -10   2   27.64    4.26
  -3  10  -2   28.09    6.31
  -3  10   2   25.16    5.87
  -4 -10  -2   32.17    6.35
  -4 -10  -2   29.76    7.43
   4 -10  -2   22.30    7.79
  -4  10  -2   26.23    5.68
   4 -10  -2   33.18    4.93
  -4  10  -2   32.59    7.22
  -4 -10   2   26.76    8.04
  -4  10   2   31.46    6.38
  -4 -10   2   32.85    6.55
  -5 -10  -2  166.65   11.41
   5 -10  -2  176.52    8.29
  -5 -10   2  172.21   11.45
  -5  10   2  167.12    9.41
  -5 -10   2  170.19   10.46
  -5  10  -2  175.51   11.33
  -5 -10  -2  175.62    9.88
  -5  10  -2  175.27    9.13
  -6 -10   2  101.49   10.08
  -6  10  -2   82.72   10.74
  -6 -10  -2  102.35    8.24
  -6 -10  -2   78.52   11.33
  -6  10   2   88.25    7.99
  -6  10  -2   90.13    7.55
  -7 -10  -2   40.46   12.22
  -7 -10   2   41.47    9.92
  -7 -10  -2   38.67    7.51
  -7  10  -2   44.24   13.17
  -7  10   2   40.97    8.09
  -7  10  -2   42.82    7.26
  -7 -10   2   37.94   11.26
   0  11  -2    2.99    5.22
   0 -11   2    3.42    7.39
   0 -11  -2    5.43    5.98
   0 -11  -2    7.04    6.88
   0 -11   2    1.46    5.41
   0  11  -2    3.71    5.44
   0  11   2    0.30    5.90
  -1 -11   2  270.12   14.33
   1 -11   2  275.83   14.55
  -1 -11   2  304.16   12.56
  -1 -11  -2  267.04   13.62
  -1  11  -2  277.10   13.16
   1  11  -2  288.20   12.66
   1 -11   2  306.36   12.05
  -1 -11  -2  300.49   13.08
   1 -11  -2  282.46   12.44
   1  11  -2  284.88   12.27
   1  11   2  290.63   12.52
  -1  11  -2  288.09   12.40
   1 -11  -2  272.09   14.14
  -1  11   2  270.91   12.73
   2 -11  -2  157.32    8.50
   2  11  -2  161.27    8.33
   2 -11   2  165.65   11.09
   2 -11   2  174.93    8.06
   2  11  -2  160.20    8.78
  -2 -11   2  158.07    8.98
  -2  11  -2  170.41    9.60
   2 -11  -2  174.16   10.87
  -2 -11   2  152.81   10.88
  -2  11  -2  171.66    8.85
   2  11   2  163.75    8.55
  -2  11   2  164.06    9.49
  -2 -11  -2  157.99    9.55
  -2 -11  -2  159.25    9.98
   3 -11  -2   19.82    8.95
  -3 -11  -2   19.84    8.35
   3 -11  -2   32.39    5.49
   3 -11   2   29.68    4.90
  -3 -11   2   34.57    7.05
  -3 -11  -2   35.95    6.45
  -3  11  -2   28.20    6.10
  -3  11   2   27.64    7.06
  -3  11  -2   33.91    7.30
  -3 -11   2   31.07    8.45
  -4  11  -2   93.19    9.62
  -4 -11   2  105.32   10.30
   4 -11  -2   93.51    6.84
  -4 -11  -2  115.11   10.44
  -4 -11   2  108.70    8.87
  -4 -11  -2   85.88    8.00
  -4  11  -2   94.03    7.74
   4 -11  -2   99.31   10.56
  -4  11   2   99.71    8.47
  -5  11  -2   66.06    7.87
   5 -11  -2   40.32    6.03
  -5  11  -2   80.85   10.43
  -5 -11  -2   68.81   11.24
  -5 -11  -2   79.50    7.74
  -5  11   2   61.55    8.37
  -5 -11   2   76.05   10.28
  -5 -11   2   71.60    9.58
  -6 -11  -2   49.76   13.49
  -6 -11  -2   51.61    7.94
  -6  11  -2   47.82    8.14
  -6  11  -2   52.68   12.08
  -6 -11   2   54.05   10.71
  -6 -11   2   43.31   11.38
  -6  11   2   54.37    8.80
  -7  11   2  313.42   15.33
   0 -12  -2   70.93    7.77
   0  12   2   65.56    8.52
   0  12  -2   71.52    6.74
   0 -12   2   66.83   10.17
   0 -12  -2   66.76    9.08
   0  12  -2   71.11    7.67
   0 -12   2   76.05    6.93
  -1 -12   2  601.55   27.41
   1 -12   2  665.78   24.18
  -1  12  -2  627.44   26.11
   1 -12   2  572.54   27.59
  -1 -12  -2  683.41   24.99
   1  12   2  617.24   24.77
   1 -12  -2  642.35   24.48
  -1 -12  -2  649.31   26.97
   1  12  -2  620.15   25.73
  -1  12   2  625.31   24.99
  -1  12  -2  644.34   24.54
   1 -12  -2  638.20   27.22
  -1 -12   2  662.16   24.56
  -2 -12  -2  412.82   19.48
   2 -12  -2  394.39   20.33
  -2  12   2  441.71   18.50
  -2 -12   2  429.98   20.31
   2  12  -2  466.42   18.07
  -2  12  -2  441.24   17.87
  -2  12  -2  446.14   19.18
  -2 -12  -2  424.50   18.70
   2 -12  -2  427.22   17.45
  -2 -12   2  473.76   18.04
   2 -12   2  417.35   20.83
   2 -12   2  416.98   17.07
  -3 -12  -2  757.18   28.81
  -3 -12   2  701.84   30.73
  -3  12  -2  707.15   27.61
  -3  12  -2  746.14   29.99
  -3 -12  -2  694.38   29.89
  -3 -12   2  736.76   28.10
   3 -12  -2  696.36   31.28
  -3  12   2  723.71   28.20
   3 -12  -2  737.51   27.24
   3 -12   2  701.90   26.87
   4 -12  -2  246.37   17.65
   4 -12  -2  272.37   11.85
  -4  12  -2  282.08   13.03
  -4  12  -2  251.08   14.84
  -4 -12  -2  243.10   13.88
  -4 -12   2  249.76   15.48
  -4 -12  -2  273.77   15.57
  -4  12   2  270.53   13.82
  -4 -12   2  291.81   14.19
  -5  12  -2  239.83   12.64
  -5 -12   2  237.53   15.39
  -5 -12   2  253.11   14.52
  -5  12   2  216.15   13.51
  -5 -12  -2  239.36   13.53
  -5 -12  -2  239.68   16.72
  -5  12  -2  242.78   15.48
  -6  12   2   92.56   11.28
  -6 -12   2  113.26   13.01
  -6  12  -2   88.58   10.35
   0  13  -2   -2.73    8.39
   0  13   2   -5.68    9.89
   0 -13  -2    6.95   10.20
   0 -13   2    6.33   11.93
   0  13  -2    4.69    6.51
   0 -13  -2   11.09    8.36
   0 -13   2   -0.59    6.88
   1 -13   2   46.09   13.14
   1 -13   2   48.00    7.14
  -1 -13   2   32.40   11.44
   1 -13  -2   45.95   11.24
  -1  13  -2   46.79    7.37
   1  13  -2   31.99    8.96
  -1 -13  -2   49.37   10.30
   1  13   2   47.18    9.81
  -1 -13   2   47.28    8.48
  -1  13  -2   45.60    8.78
  -1 -13  -2   42.12    9.23
   1 -13  -2   46.79    7.89
  -1  13   2   44.61   10.33
  -2 -13   2   19.60    8.91
  -2  13  -2   16.36    8.60
  -2  13  -2   21.47    7.90
  -2  13   2   13.20   10.00
   2 -13  -2   20.96   12.32
   2 -13   2   22.70   13.52
  -2 -13  -2   21.66   10.51
   2 -13  -2   14.33    7.14
  -2 -13  -2   25.74    9.64
  -2 -13   2    8.56   11.34
   2 -13   2   17.63    6.38
   3 -13  -2  245.31   17.76
  -3  13   2  267.66   14.73
  -3 -13  -2  257.45   14.72
  -3  13  -2  251.59   14.02
  -3 -13   2  246.67   15.84
  -3 -13   2  260.24   14.03
  -3  13  -2  250.42   13.25
   3 -13  -2  226.14   12.06
  -4 -13   2    8.42   11.99
   4 -13   2    9.59   10.82
  -4 -13  -2    4.27    9.99
  -4  13  -2   -9.55    9.00
   4 -13   2   -0.14    6.14
   4 -13  -2   23.26   16.57
  -4  13   2    8.82   10.67
   0  14   2  285.91   17.27
   0 -14  -2  261.27   17.35
   0  14  -2  278.21   15.53
   0 -14   2  271.13   19.75
  -1 -14   2   76.10   15.33
   1  14  -2   87.82   12.07
   1  14   2   84.53   13.35
  -1 -14  -2   62.08   12.78
   1 -14  -2   64.29   14.75
   1 -14   2   63.18   16.80
  -1  14   2   85.61   13.14
  -1  14  -2   77.20   11.47
  -2 -14  -2  145.53   14.02
   2 -14  -2  123.29   17.38
  -2  14  -2  159.29   12.27
  -2 -14   2  116.29   15.35
  -2  14   2  143.11   14.37
   0   0   3   -0.63    1.04
   0   0  -3   -1.03    1.02
   0   0   3    0.15    0.75
   1   0  -3 1445.01   55.30
  -1   0   3 1454.21   51.14
   1   0  -3 1388.58   51.12
   2   0  -3 1437.81   54.14
  -2   0   3 1360.46   50.02
  -2   0   3 1396.94   54.12
   3   0  -3  199.96    7.81
   3   0  -3  211.37    8.57
  -3   0   3  215.52    8.73
  -3   0   3  207.62    7.93
  -4   0   3    5.04    2.52
  -4   0   3    5.05    1.79
  -5   0   3  113.86    5.73
  -5   0   3  106.99    4.83
  -6   0   3  176.38    8.05
  -6   0   3  162.13    7.00
  -7   0   3 1000.90   36.34
  -7   0   3 1006.44   39.52
  -8   0   3   -0.72    5.08
  -8   0   3    5.26    3.68
  -9   0   3  551.40   20.54
  -9   0   3  536.38   22.79
 -10   0   3  144.05   10.31
 -10   0   3  139.65    8.10
   0  -1   3  340.96   11.75
   0   1   3  328.51   11.75
   0  -1   3  313.07   11.68
   0   1  -3  320.23   11.69
   0   1  -3  314.45   11.73
   0  -1  -3  315.49   11.75
   1   1  -3 1981.34   74.73
  -1   1   3 2111.41   74.79
   1   1  -3 2224.24   82.92
   1  -1  -3 2006.59   74.75
  -1  -1   3 2188.51   80.84
  -1  -1   3 2051.68   75.83
   2   1  -3  143.34    5.22
   2  -1  -3  136.63    5.83
  -2  -1   3  131.12    5.89
   2   1  -3  120.72    5.71
  -2   1   3  135.09    5.29
  -2  -1   3  137.40    5.26
   3   1  -3  144.16    6.19
  -3   1   3  144.50    5.76
  -3  -1   3  145.07    5.74
  -4   1   3 3934.74  144.69
   4  -1  -3 3506.10  133.78
  -4   1   3 3683.77  133.84
  -4  -1   3 3825.31  144.65
  -4  -1   3 3838.37  135.59
  -5   1   3  402.65   15.94
  -5  -1   3  372.57   15.91
  -5  -1   3  393.37   14.56
  -5   1   3  399.27   14.59
  -6   1   3   22.16    3.75
  -6  -1   3   13.95    2.76
  -6  -1   3   13.45    3.77
  -6   1   3   15.14    2.90
  -7   1   3  368.36   14.01
  -7  -1   3  357.89   13.98
  -7  -1   3  379.95   15.54
  -7   1   3  362.37   15.49
  -8  -1   3  104.39    5.75
  -8   1   3  102.59    5.68
  -8   1   3   94.18    6.95
  -8  -1   3  100.25    6.89
  -9  -1   3  252.51   12.34
  -9   1   3  260.23   10.79
  -9  -1   3  257.30   10.85
  -9   1   3  245.53   12.37
 -10  -1   3  578.87   26.83
 -10  -1   3  652.57   24.30
 -10   1   3  668.67   24.37
 -10   1   3  673.57   26.94
   0  -2   3 2814.63  100.33
   0  -2   3 2853.76  100.72
   0   2  -3 2713.92   99.61
   0  -2  -3 2738.35   99.71
   0   2   3 2762.90  100.53
   0  -2   3 2749.30  108.83
   0   2  -3 2751.72  100.71
   0   2  -3 2967.24  109.49
  -1   2  -3  158.06    5.97
   1   2  -3  160.47    6.73
  -1  -2   3  166.53    6.80
  -1  -2  -3  155.86    5.97
   1   2  -3  155.01    6.10
  -1   2  -3  161.07    5.98
   1  -2  -3  160.93    6.17
  -1   2   3  162.78    6.20
  -1  -2   3  157.09    6.11
  -2   2   3 1566.00   55.95
  -2  -2   3 1511.00   60.46
   2  -2  -3 1676.87   55.97
   2   2  -3 1512.85   60.42
  -2  -2   3 1550.37   55.92
   3  -2  -3  543.10   19.93
  -3  -2   3  554.00   21.71
  -3  -2   3  544.85   19.95
   3   2  -3  554.41   21.58
  -3   2   3  547.50   19.99
   3  -2  -3  550.48   21.62
  -4  -2   3   63.16    3.98
   4  -2  -3   60.15    3.55
  -4  -2   3   65.37    3.20
   4  -2  -3   59.46    2.98
   4  -2  -3   58.08    3.44
  -4   2   3   59.39    3.29
  -5  -2   3   57.60    3.38
  -5  -2   3   59.37    4.35
  -5   2   3   58.63    3.57
  -6   2   3 1140.39   45.55
  -6   2   3 1205.14   42.04
  -6  -2   3 1151.19   42.00
  -7  -2   3  220.05    9.41
  -7  -2   3  184.83    8.11
  -7   2   3  175.02    8.08
  -7   2   3  191.26    9.29
  -8   2   3  178.08    9.34
  -8  -2   3  175.24    9.21
  -8   2   3  185.03    8.01
  -8  -2   3  172.20    8.00
  -9   2   3   37.03    5.05
  -9  -2   3   36.60    6.82
  -9  -2   3   41.00    5.02
  -9   2   3   42.19    6.80
 -10  -2   3   87.99    6.89
 -10  -2   3   73.90    8.85
 -10   2   3   78.39    6.69
 -10   2   3   79.73    8.61
   0  -3   3  513.04   18.37
   0  -3  -3  501.54   18.45
   0   3  -3  534.93   18.40
   0   3   3  484.84   18.40
   0   3  -3  505.47   20.01
   0  -3   3  509.91   18.39
   0  -3   3  503.69   19.98
   1  -3   3 5071.46  173.04
   1  -3  -3 4574.08  171.59
  -1   3  -3 4648.93  172.45
  -1   3   3 4531.17  171.59
  -1   3  -3 4915.02  173.02
  -1  -3   3 5009.22  172.44
  -1   3  -3 5002.55  187.48
  -1  -3   3 4828.51  186.85
  -1  -3  -3 4594.81  172.56
   1   3  -3 5009.05  187.63
  -1  -3   3 4526.45  173.05
   1  -3   3 5130.07  173.02
  -2  -3   3 2082.99   75.33
  -2   3  -3 2067.74   75.39
   2   3  -3 2105.01   81.39
  -2   3  -3 2129.36   75.39
   2  -3  -3 2092.40   75.36
  -2  -3   3 2179.54   75.29
  -2  -3   3 2081.50   81.46
  -2   3   3 2139.98   75.40
   3   3  -3  698.68   28.44
   3  -3  -3  707.53   26.34
  -3   3   3  706.33   26.41
  -3  -3   3  768.08   28.68
   3  -3  -3  755.25   28.59
   3  -3  -3  737.21   28.46
  -4  -3   3   78.34    4.55
   4  -3  -3   73.57    4.14
  -4   3   3   70.92    3.90
   4  -3  -3   69.28    3.52
   4  -3  -3   70.70    4.08
  -5  -3   3 2290.16   85.35
   5  -3  -3 2141.22   78.71
  -5   3   3 2187.71   78.90
  -6   3   3  115.92    5.87
  -6  -3   3  141.33    7.08
  -7   3   3  193.21    8.33
  -7  -3   3  200.60    8.30
  -7  -3   3  193.49    9.52
  -8  -3   3  614.93   22.68
  -8  -3   3  600.37   24.97
  -8   3   3  610.43   22.73
  -9  -3   3   29.88    7.15
  -9   3   3   38.30    5.35
  -9  -3   3   38.23    5.31
 -10   3   3    8.35    6.10
 -10  -3   3   15.05    8.19
 -10  -3   3   14.36    5.93
  -1  -4   3   52.30    2.76
  -1  -4  -3   53.34    2.94
  -1   4   3   53.47    3.04
  -1   4  -3   53.22    3.34
   1  -4   3   58.48    2.70
   1   4  -3   56.37    2.80
   1   4  -3   49.42    3.86
   1  -4   3   49.44    2.58
  -1  -4   3   57.80    3.48
  -1   4  -3   51.02    2.80
   1  -4  -3   55.30    3.06
   1  -4   3   50.69    2.98
  -2  -4  -3  140.92    6.15
  -2   4  -3  160.15    6.24
  -2  -4   3  169.32    7.21
  -2  -4   3  154.97    6.29
  -2   4  -3  167.46    6.93
   2   4  -3  164.88    6.97
   2  -4  -3  152.03    6.44
   3  -4  -3 2375.94   83.65
  -3  -4   3 2341.15   90.46
  -3   4  -3 2396.36   83.58
   3   4  -3 2278.22   90.27
  -3   4   3 2318.65   83.71
   4  -4  -3  345.74   13.04
  -4   4   3  340.01   13.24
   4  -4  -3  365.92   14.24
   4  -4  -3  347.81   14.17
  -4  -4   3  348.08   14.46
  -5  -4   3    2.71    3.71
   5  -4  -3    6.47    2.23
  -5   4   3    5.78    3.10
  -6  -4   3  141.62    7.42
  -6   4   3  138.42    6.58
  -7  -4   3  112.50    6.80
  -7   4   3   89.08    5.67
  -8   4   3   42.58    4.98
  -8  -4   3   44.09    6.26
  -9   4   3   85.09    6.48
  -9  -4   3   90.23    6.35
  -9  -4   3   66.73    8.10
 -10   4   3  143.80    8.55
 -10  -4   3  129.29   10.99
 -10  -4   3  136.87    8.45
   0  -5   3    2.04    2.54
   0   5  -3   -0.53    2.58
   0   5  -3    1.26    1.96
   0  -5   3    1.82    2.05
   0   5   3    0.31    2.24
   0  -5  -3   -1.11    2.31
   1  -5   3  947.71   34.38
  -1   5  -3 1029.57   34.44
  -1   5   3  968.38   34.55
  -1  -5  -3  927.60   34.48
   1  -5   3  920.13   37.18
   1   5  -3  937.09   37.29
   1   5   3  883.47   34.28
   1   5  -3  978.03   34.41
   1  -5   3 1038.22   34.40
   1  -5  -3  948.50   34.53
  -1   5  -3  948.20   37.36
  -1  -5   3  895.07   37.34
  -1  -5   3  997.81   34.46
  -2   5   3  239.36    9.68
   2  -5   3  243.79    9.23
   2  -5   3  270.04    9.25
  -2  -5  -3  239.73    9.52
  -2   5  -3  253.13    9.50
  -2  -5   3  255.93    9.53
   2  -5  -3  254.24   10.47
   2  -5  -3  237.25    9.60
  -2   5  -3  250.12   10.53
   2   5  -3  235.41   10.35
  -2  -5   3  246.41   10.63
  -3   5  -3  916.52   35.48
  -3  -5  -3  877.98   32.65
  -3   5   3  925.00   32.91
  -4   5  -3  139.81    5.78
  -4   5   3  137.30    6.24
   4  -5  -3  141.83    6.70
   4  -5  -3  131.00    5.88
  -4  -5   3  141.34    7.02
   4   5  -3  124.58    6.13
   4  -5  -3  143.82    6.88
   5  -5  -3  149.91    6.28
  -5   5  -3  147.61    6.14
  -5  -5   3  146.57    7.61
  -5   5   3  146.70    6.73
  -6  -5   3  140.18    7.79
  -6   5   3  151.96    6.91
  -6   5  -3  129.88    6.01
  -7  -5   3   49.30    6.01
  -7   5   3   57.02    5.07
  -8  -5   3   77.17    7.31
  -8   5   3   85.98    6.15
  -9   5   3  175.44    9.07
  -9  -5   3  161.52   10.67
 -10  -5   3  229.28   14.25
 -10   5   3  233.02   11.58
 -10  -5   3  224.95   11.28
   0   6  -3 1005.20   40.10
   0   6  -3 1071.27   37.02
   0  -6  -3  965.79   37.08
   0  -6  -3 1031.49   39.97
   0   6   3 1013.52   37.03
   0  -6   3 1066.60   40.19
   1   6  -3   22.90    2.64
   1  -6   3   22.37    3.37
  -1  -6  -3   20.61    3.16
   1   6  -3   24.91    3.22
  -1   6  -3   21.25    2.78
  -1  -6   3   22.94    2.75
   1  -6  -3   25.84    3.48
  -1  -6   3   26.53    3.61
   1  -6  -3   17.40    2.93
  -1   6  -3   21.84    3.48
   1  -6   3   25.22    2.59
  -1   6   3   24.08    3.09
   2  -6   3  426.47   15.14
  -2   6  -3  413.56   15.36
  -2   6  -3  399.61   16.81
   2  -6   3  406.70   15.14
  -2  -6   3  423.69   15.36
  -2  -6   3  413.25   16.94
   2   6  -3  398.23   16.58
   2  -6  -3  415.33   15.47
   2  -6  -3  431.07   16.79
  -2  -6  -3  394.47   15.44
  -2   6   3  400.76   15.51
  -3  -6   3 2153.31   79.04
   3  -6  -3 2087.88   85.42
  -3  -6  -3 2182.15   79.03
   3   6  -3 2196.41   85.24
  -3   6  -3 2320.30   79.01
  -3   6  -3 2215.76   85.51
  -3   6   3 2222.26   79.17
   3  -6  -3 2311.07   79.07
  -3  -6   3 2192.40   85.54
   4  -6  -3  869.65   30.36
  -4  -6  -3  793.54   30.29
   4   6  -3  810.34   32.53
   4  -6  -3  854.09   32.98
  -4   6  -3  835.76   30.27
  -4   6  -3  822.15   33.01
  -4  -6   3  847.18   30.48
  -4   6   3  854.75   30.56
  -4  -6   3  827.47   33.08
   5  -6  -3  162.94    7.09
  -5   6  -3  171.32    7.19
  -5  -6  -3  170.57    7.26
  -5  -6   3  170.19    8.57
  -5  -6   3  173.55    7.65
  -5   6  -3  161.66    8.58
  -5   6   3  170.55    7.74
  -6  -6   3   71.86    6.17
  -6   6  -3   63.00    4.36
  -6   6   3   69.33    5.15
  -7   6   3  104.90    6.29
  -7  -6   3   95.81    7.51
  -7   6  -3   98.83    5.51
  -8  -6   3  160.49    9.69
  -8   6  -3  147.67    7.40
  -8   6   3  156.48    8.65
  -9   6   3  130.05    8.34
  -9  -6   3  106.08    9.69
  -9   6  -3  107.42    6.91
   0  -7  -3   46.09    3.91
   0   7   3   44.37    3.78
   0  -7   3   40.14    4.45
   0  -7   3   40.55    3.49
   0   7  -3   38.70    4.11
   0  -7  -3   45.21    4.29
   0   7  -3   37.83    3.31
  -1  -7  -3 1137.95   44.40
  -1  -7  -3 1223.12   47.77
  -1   7   3 1220.18   44.40
   1  -7   3 1312.16   44.24
   1   7   3 1153.25   44.15
   1  -7  -3 1237.41   47.93
   1  -7  -3 1219.38   44.40
   1   7  -3 1232.98   47.89
  -1  -7   3 1215.03   48.09
  -1  -7   3 1277.89   44.33
   1  -7   3 1210.09   47.93
  -1   7  -3 1266.11   44.29
   1   7  -3 1272.01   44.28
  -1   7  -3 1217.45   48.01
   2  -7   3 1601.28   55.09
  -2  -7  -3 1464.36   55.36
   2  -7   3 1515.41   55.15
  -2  -7  -3 1539.37   59.56
  -2   7  -3 1571.33   55.26
  -2   7   3 1475.32   55.40
   2  -7  -3 1548.01   59.78
   2   7  -3 1561.92   59.64
  -2  -7   3 1605.44   60.00
  -2   7  -3 1512.06   59.89
   2  -7  -3 1494.30   55.31
  -2  -7   3 1554.64   55.30
  -3   7  -3  719.11   25.35
  -3  -7   3  664.21   27.66
  -3  -7  -3  662.19   25.48
  -3   7   3  673.06   25.54
   3  -7  -3  708.67   27.65
  -3  -7   3  695.36   25.44
   3   7  -3  705.12   27.25
  -3   7  -3  687.66   27.71
   3  -7  -3  698.12   25.38
  -4  -7   3  118.32    6.16
   4  -7  -3  124.26    7.17
  -4   7  -3  113.69    7.31
   4  -7  -3  110.91    5.81
  -4   7  -3  122.32    5.98
  -4   7   3  113.44    6.28
  -4  -7  -3  115.27    6.24
  -4  -7   3  117.58    7.11
   4   7  -3  121.02    5.88
   5  -7  -3  655.76   26.34
  -5  -7   3  690.76   26.62
  -5   7   3  650.14   24.47
   5  -7  -3  662.48   24.04
  -5   7  -3  681.99   26.75
  -5  -7  -3  653.71   24.35
  -5   7  -3  624.92   24.08
   5  -7  -3  627.61   26.01
  -5  -7   3  642.54   24.47
  -6   7  -3  164.58    9.74
  -6  -7  -3  162.38    8.08
  -6   7   3  148.84    8.01
   6  -7  -3  160.36    7.05
  -6  -7   3  157.83    8.42
  -6  -7   3  163.21    9.02
  -7   7   3  161.70    8.46
  -7   7  -3  165.39   10.94
  -7  -7   3  167.92    9.78
  -7   7  -3  158.95    7.80
  -8   7  -3  267.98   11.77
  -8  -7   3  288.51   14.20
  -8   7   3  279.72   12.59
  -8   7  -3  300.05   15.51
  -9  -7   3   42.09    9.12
  -9   7   3   51.96    7.67
  -9   7  -3   44.97    6.18
   0  -8   3  103.83    5.15
   0   8  -3   84.00    5.59
   0  -8   3   76.52    6.19
   0   8   3   84.89    5.39
   0  -8  -3   89.31    5.48
   0   8  -3   92.33    4.93
   0  -8  -3   95.01    5.90
   1  -8   3  134.62    6.26
   1  -8   3  132.29    7.43
  -1  -8   3  136.96    7.65
   1  -8  -3  129.49    7.33
  -1   8  -3  145.79    7.29
   1   8  -3  141.64    6.33
   1   8  -3  138.64    6.97
  -1  -8  -3  133.24    6.93
  -1  -8   3  132.60    6.35
  -1   8   3  130.05    6.76
   1   8   3  123.04    6.28
  -1  -8  -3  136.49    7.14
   1  -8  -3  133.59    6.66
  -1   8  -3  135.57    6.37
   2   8  -3   42.80    4.44
  -2   8  -3   48.02    5.16
   2  -8  -3   47.52    4.37
   2  -8  -3   50.94    5.35
  -2  -8  -3   49.34    4.78
  -2  -8   3   46.76    4.32
  -2  -8   3   56.15    5.53
  -2   8   3   46.88    4.72
   2  -8   3   67.39    5.07
   2   8   3   44.70    3.45
  -2   8  -3   46.85    4.20
  -2  -8  -3   51.92    5.07
   2  -8   3   53.04    3.85
  -3  -8   3  323.84   12.32
  -3   8   3  277.46   12.36
  -3  -8   3  299.72   13.61
   3   8  -3  298.65   12.74
   3  -8  -3  302.87   12.03
  -3   8  -3  298.69   12.13
  -3  -8  -3  301.21   12.95
  -3  -8  -3  289.95   12.55
  -3   8  -3  322.16   13.68
   3  -8  -3  313.13   13.64
   3  -8   3  322.28   11.58
  -4   8  -3  132.13    6.73
  -4  -8   3  121.22    8.01
   4   8  -3  132.62    6.37
  -4   8  -3  128.34    8.22
  -4  -8  -3  126.79    7.48
  -4  -8   3  128.22    6.98
  -4  -8  -3  135.59    6.82
   4  -8  -3  132.43    6.38
   4  -8  -3  118.59    8.15
  -4   8   3  132.06    7.07
  -5   8   3  123.51    7.06
  -5   8  -3  119.99    6.43
  -5  -8  -3  114.68    6.62
  -5   8  -3  119.09    8.69
   5  -8  -3  109.41    8.12
  -5  -8  -3  111.68    7.42
  -5  -8   3  121.99    7.23
  -5  -8   3  111.87    8.04
   5  -8  -3  123.07    7.13
   5  -8  -3  121.37    6.27
  -6   8   3  120.28    7.76
  -6  -8  -3  120.63    8.52
  -6   8  -3  123.09    9.59
  -6  -8  -3  130.27    7.12
   6  -8  -3  119.48    6.14
  -6  -8   3  125.25    7.99
  -6  -8   3  118.68    8.60
  -6   8  -3  120.31    6.71
  -7   8  -3   17.08    9.42
  -7   8  -3   18.11    5.23
  -7  -8   3   22.82    7.63
  -7  -8  -3   24.30    7.78
  -7  -8  -3   16.44    5.58
  -7  -8   3   15.76    7.29
  -7   8   3   18.87    6.24
  -8  -8   3   22.08    9.83
  -8   8   3   26.23    7.40
  -8   8  -3   20.54    6.05
  -8  -8  -3   21.53    6.42
  -8   8  -3   32.66   11.46
  -8  -8  -3   19.36    9.75
  -8  -8   3   30.98    8.61
   0  -9   3    1.27    5.55
   0  -9  -3   -3.24    4.48
   0   9  -3    4.47    3.81
   0   9   3   -1.11    4.54
   0  -9   3    4.11    3.87
   0  -9  -3    1.69    4.78
   0   9  -3    2.71    4.49
   1  -9   3  503.42   18.63
   1   9   3  486.09   18.78
   1  -9  -3  520.20   20.61
   1  -9  -3  466.91   18.93
   1   9  -3  513.53   18.77
  -1  -9  -3  455.19   19.17
  -1   9  -3  516.25   18.82
  -1  -9   3  513.16   20.95
  -1   9   3  482.65   19.06
  -1  -9  -3  497.40   20.43
  -1  -9   3  503.16   18.81
   1  -9   3  515.14   20.86
   1   9  -3  482.07   20.21
  -1   9  -3  486.06   20.44
  -2  -9   3  737.96   30.76
   2   9   3  722.34   27.67
   2  -9  -3  764.48   30.71
  -2   9  -3  788.39   30.56
   2  -9   3  807.89   30.60
  -2  -9   3  784.68   28.19
  -2  -9  -3  743.95   30.26
   2  -9  -3  757.97   28.11
   2   9  -3  709.19   30.04
  -2   9  -3  793.59   28.07
  -2  -9  -3  746.16   28.48
   3   9  -3   41.69    4.46
  -3   9  -3   43.21    4.72
  -3  -9   3   46.44    6.30
   3  -9  -3   50.37    6.61
   3  -9  -3   46.47    4.71
  -3  -9  -3   36.13    6.25
   3  -9   3   50.79    3.93
   3  -9   3   40.56    4.37
  -3  -9  -3   48.35    5.54
  -3   9   3   40.07    5.58
  -3  -9   3   47.08    5.24
  -3   9  -3   43.01    6.12
   4  -9  -3   29.33    4.68
   4  -9  -3   25.80    6.98
  -4   9  -3   24.71    4.95
  -4  -9   3   33.26    5.52
  -4   9  -3   24.63    6.62
  -4   9   3   22.05    5.41
  -4  -9   3   32.01    6.55
  -4  -9  -3   26.39    5.41
  -4  -9  -3   28.96    6.68
   4   9  -3   28.20    4.03
  -5   9  -3  314.65   12.76
  -5  -9   3  307.62   14.50
  -5  -9  -3  311.58   13.59
  -5  -9  -3  304.36   14.02
  -5   9  -3  295.14   14.86
   5  -9  -3  292.28   12.26
   5  -9  -3  303.34   14.74
  -5   9   3  305.36   13.14
  -6  -9   3   55.86    7.99
   6  -9  -3   52.16    5.21
  -6   9  -3   60.82    6.32
  -6  -9  -3   71.45    6.65
  -6  -9  -3   65.70    8.84
  -6  -9   3   66.98    8.12
  -6   9  -3   76.69    9.38
  -6   9   3   67.67    6.93
  -7  -9   3   41.50    9.57
  -7  -9  -3   45.45    7.19
  -7   9   3   42.44    7.34
  -7   9  -3   39.02   11.30
  -7  -9  -3   44.75   10.72
  -7  -9   3   45.31    8.61
  -7   9  -3   44.94    6.28
  -8   9  -3  348.41   14.48
  -8   9   3  347.32   15.52
  -8  -9  -3  365.61   15.75
  -8  -9   3  283.01   16.94
   0 -10  -3 1941.74   72.53
   0  10  -3 2000.12   72.34
   0 -10   3 1963.61   78.58
   0 -10   3 2096.82   72.36
   0 -10  -3 2012.05   78.29
   0  10  -3 2004.15   78.12
   0  10   3 2051.88   72.50
  -1 -10   3   99.99    6.17
   1 -10  -3   90.09    6.36
  -1 -10   3   91.16    7.98
  -1  10  -3   86.29    6.74
   1  10  -3   82.91    6.20
   1  10   3   82.79    6.29
   1  10  -3   89.61    6.09
   1 -10   3   82.21    5.75
  -1  10  -3   93.47    6.03
  -1 -10  -3   93.57    7.25
   1 -10   3   76.60    8.12
  -1 -10  -3   86.60    6.98
   1 -10  -3   91.30    7.72
   2 -10   3    1.85    6.86
   2 -10  -3    3.38    4.78
   2  10   3   -0.53    4.28
   2 -10  -3    3.34    6.52
  -2 -10  -3    3.29    5.45
  -2  10  -3    3.15    5.69
  -2 -10  -3   -3.41    6.37
   2 -10   3    1.28    4.20
  -2 -10   3   -0.48    4.99
  -2 -10   3    2.14    6.57
   2  10  -3   -0.78    4.47
  -2  10  -3    3.08    4.86
  -2  10   3   -3.05    5.94
   3  10  -3   44.22    4.82
  -3 -10  -3   42.62    7.47
   3 -10   3   44.69    4.45
  -3 -10   3   35.88    7.07
   3 -10  -3   43.88    7.68
  -3 -10   3   49.45    6.12
  -3  10   3   42.08    6.47
  -3 -10  -3   44.36    5.95
  -3  10  -3   49.07    7.03
   3 -10  -3   46.09    5.26
   3 -10   3   45.80    5.50
  -3  10  -3   47.28    5.53
  -4  10   3   55.32    6.95
  -4 -10   3   61.28    6.99
  -4 -10  -3   52.46    8.44
  -4  10  -3   53.59    8.00
   4 -10  -3   52.37    8.76
  -4 -10   3   50.52    7.80
  -4  10  -3   60.15    6.15
  -4 -10  -3   57.11    6.34
   4 -10  -3   58.86    5.71
  -5 -10  -3   89.02   10.19
  -5  10   3   80.23    7.63
  -5 -10   3   77.35    8.83
  -5 -10  -3   80.88    7.31
   5 -10  -3   89.67    9.82
  -5  10  -3   82.24    7.03
  -5 -10   3   98.65    8.39
   5 -10  -3   93.18    6.22
  -5  10  -3   78.51    9.94
  -6  10   3  603.63   23.70
  -6 -10   3  589.02   25.72
  -6 -10  -3  584.68   25.25
  -6  10  -3  621.42   26.88
  -6  10  -3  599.13   23.22
  -7 -10  -3  277.58   13.67
  -7 -10   3  250.90   15.22
  -7  10  -3  276.02   13.04
  -7  10   3  291.07   13.61
  -7  10  -3  271.56   17.60
   0  11  -3    1.26    5.58
   0  11  -3   -0.03    5.29
   0 -11   3    6.49    5.40
   0 -11  -3    0.19    6.20
   0  11   3   -0.82    6.41
   0 -11  -3    1.11    6.88
   0 -11   3   -0.83    8.15
  -1 -11  -3  187.40   10.25
  -1 -11   3  197.67    9.57
  -1  11  -3  188.73    9.32
   1  11  -3  208.65    9.75
  -1  11  -3  181.64   10.10
   1 -11  -3  203.37   11.24
  -1  11   3  184.70   10.36
  -1 -11  -3  179.52   10.66
  -1 -11   3  188.49   11.77
   1 -11  -3  178.45    9.66
   1  11  -3  194.34    9.58
   1  11   3  174.19    9.70
   1 -11   3  194.24    9.04
   1 -11   3  191.85   12.14
   2 -11   3  149.51    7.57
  -2  11  -3  154.86    8.44
   2  11  -3  161.27    8.29
  -2  11  -3  151.00    9.52
  -2 -11   3  163.50    8.70
   2 -11  -3  143.48    8.43
  -2 -11   3  136.11   10.53
  -2 -11  -3  151.84    9.52
   2  11   3  134.16    8.11
  -2  11   3  164.97    9.74
   2 -11  -3  146.00   10.57
  -2 -11  -3  154.23    9.96
   3 -11   3   66.01    7.19
  -3  11  -3   71.25    6.74
  -3  11   3   65.46    8.16
  -3 -11   3   51.99    8.71
   3 -11  -3   55.66    9.36
  -3  11  -3   62.24    8.18
  -3 -11   3   82.61    7.38
  -3 -11  -3   59.77    7.34
   3 -11  -3   52.78    6.29
  -3 -11  -3   55.27    9.06
   3 -11   3   73.40    5.44
   3  11  -3   69.39    5.74
   4 -11  -3  574.31   25.47
  -4 -11  -3  595.90   23.80
  -4  11   3  565.26   22.76
  -4  11  -3  552.34   22.04
   4 -11  -3  545.18   21.65
  -4 -11  -3  621.04   23.88
  -4 -11   3  520.66   24.56
  -4  11  -3  554.03   24.58
   5 -11  -3  106.96   15.34
   5 -11  -3   86.26    7.01
  -5 -11   3  103.74   10.07
  -5  11   3   87.30    9.41
  -5  11  -3   94.03    8.38
  -5  11  -3  102.80   11.36
  -5 -11   3   94.06   10.28
  -5 -11  -3   97.48    8.63
  -5 -11  -3   97.55   12.39
   6 -11  -3   -2.59    5.66
  -6 -11   3   23.89   10.60
  -6 -11   3   10.47   10.03
  -6  11   3   25.02    8.91
  -6  11  -3   16.43    7.87
  -6 -11  -3   24.06    8.39
  -6 -11  -3   15.55   13.83
  -6  11  -3   18.31   12.18
   0  12   3   31.21    8.57
   0 -12  -3   24.80    8.55
   0 -12  -3   29.09    7.58
   0 -12   3   24.83    6.13
   0 -12   3   27.55   10.31
   0  12  -3   27.12    6.94
   0  12  -3   30.53    6.70
  -1  12   3  162.83   10.64
   1 -12   3  148.86   13.03
  -1  12  -3  144.63    9.83
   1  12  -3  155.77    9.07
  -1 -12  -3  146.46   10.34
   1 -12  -3  162.48    9.31
   1 -12  -3  161.21   11.57
   1 -12   3  169.69    8.66
   1  12  -3  164.37    9.57
  -1 -12  -3  155.50   10.47
   1  12   3  154.61   10.09
  -1  12  -3  159.25    9.38
  -1 -12   3  154.57    9.27
  -1 -12   3  123.84   12.19
   2  12  -3   19.56    5.79
  -2 -12  -3   17.07    8.00
   2 -12   3   18.61    5.73
  -2 -12  -3   21.61    9.41
   2 -12  -3   24.39    6.65
  -2  12  -3   19.71    6.84
  -2  12   3   11.63    8.89
   2 -12   3   17.93   10.66
   2 -12  -3   19.82    9.91
  -2 -12   3   13.34    7.15
  -2 -12   3   22.14   10.00
   2  12   3   22.13    7.21
  -2  12  -3   13.60    7.79
  -3 -12   3   26.88    8.27
   3 -12   3   11.33    8.47
  -3  12  -3   22.32    7.09
  -3 -12  -3   17.71    7.97
   3 -12  -3   16.87   10.96
  -3 -12  -3   19.05   10.60
  -3  12   3   17.49    8.97
  -3 -12   3   19.24    9.93
   3 -12   3    2.08    5.24
   3 -12  -3   15.35    6.48
  -3  12  -3   22.46    8.76
  -4  12   3   20.20    9.41
   4 -12  -3   20.14    6.57
  -4 -12  -3   19.25   11.94
  -4  12  -3    7.03    7.36
  -4 -12  -3   26.32    8.30
  -4 -12   3   21.60    8.99
  -4  12  -3   24.64    9.98
  -4 -12   3   25.64   10.29
   4 -12  -3   19.04   12.84
  -5 -12   3   90.72   12.14
  -5  12   3  100.76   11.09
  -5  12  -3  100.26    9.27
  -5  12  -3   97.44   13.21
  -5 -12  -3   89.73    9.83
  -5 -12   3  104.09   11.80
   5 -12  -3   97.94   16.11
   0  13   3   -4.93   10.80
   0 -13   3    1.76   12.79
   0 -13  -3    5.57    8.90
   0 -13   3    8.14    7.12
   0  13  -3    2.92    7.12
   0  13  -3    7.61    8.43
   0 -13  -3    7.25   10.21
   1  13  -3  206.16   11.07
   1 -13  -3  209.20   11.87
  -1 -13   3  215.25   11.80
  -1  13  -3  225.41   12.30
   1  13  -3  229.31   12.33
   1  13   3  211.10   13.00
   1 -13  -3  206.48   14.80
  -1 -13  -3  199.14   13.64
  -1  13  -3  214.14   12.23
  -1  13   3  213.69   13.93
  -1 -13   3  205.18   15.63
  -1 -13  -3  193.26   12.88
   1 -13   3  206.43   10.68
  -2  13   3   38.42   11.36
   2 -13  -3   45.21    7.95
  -2 -13  -3   45.75    9.76
  -2 -13   3   44.17    9.02
   2 -13  -3   38.21   12.57
   2 -13   3   42.10   14.05
  -2 -13   3   44.41   12.58
  -2  13  -3   50.48    8.55
  -2  13  -3   40.70    9.11
  -2 -13  -3   48.88   11.52
   2 -13   3   20.10    6.49
  -3 -13  -3   66.60   10.20
   3 -13  -3   73.40    8.19
  -3  13  -3   70.62    9.31
  -3  13  -3   64.05   10.64
  -3 -13  -3   77.64   13.02
   3 -13  -3   73.04   15.01
   3 -13   3   61.47   11.54
  -3  13   3   65.78   11.93
  -3 -13   3   69.78    9.92
  -3 -13   3   61.33   12.87
  -4 -13  -3  219.09   13.77
  -4  13  -3  237.86   12.79
  -4  13   3  233.02   15.05
  -4 -13   3  196.95   15.96
   4 -13  -3  210.95   19.38
   0 -14   3   34.06   16.82
   0  14   3   26.10   14.09
   0 -14  -3   20.43   13.07
   0  14  -3   20.42   11.19
  -1 -14  -3   80.92   13.25
   1 -14  -3   75.79   15.00
  -1  14  -3   89.91   11.45
  -1 -14   3   58.73   16.48
  -1  14   3   76.24   14.32
   1 -14   3   80.84   18.46
   1  14  -3   77.81   11.94
   0   0   4 5053.02  180.66
   0   0  -4 5016.83  180.61
  -3   0   4  309.98   12.44
  -3   0   4  296.22   11.33
   3   0  -4  296.75   11.25
   3   0  -4  308.39   12.34
  -4   0   4  247.68   10.41
  -4   0   4  257.18    9.46
   4   0  -4  236.11   10.12
   4   0  -4  238.25    9.25
  -5   0   4  173.89    8.08
  -5   0   4  172.27    7.13
  -6   0   4  315.49   11.83
  -6   0   4  292.88   13.08
  -7   0   4   92.13    5.26
  -7   0   4   85.26    6.34
  -8   0   4  393.66   16.20
  -8   0   4  343.43   14.42
  -9   0   4  347.74   13.19
  -9   0   4  286.20   14.82
 -10   0   4  152.57   11.05
 -10   0   4  178.46    9.25
   0  -1   4 4689.93  160.94
   0   1  -4 4581.27  161.37
   0  -1  -4 4491.86  159.97
   0  -1   4 4333.03  160.30
   0   1   4 4344.03  160.79
   2  -1  -4 2208.31   78.75
  -2  -1   4 2149.17   78.73
   2  -1  -4 2299.47   85.18
  -2  -1   4 2246.61   85.15
  -2   1   4 2136.54   78.74
   2   1  -4 2192.79   78.72
   3  -1  -4 2006.59   74.38
  -3   1   4 1876.63   68.75
   3   1  -4 1883.45   74.28
   3   1  -4 1839.65   68.68
  -3  -1   4 1917.56   68.75
  -3  -1   4 2014.57   74.40
   4   1  -4  191.53    8.32
  -4  -1   4  193.26    7.76
  -4   1   4  207.49    7.88
   4  -1  -4  184.03    7.59
  -4  -1   4  209.72    8.79
  -5   1   4   17.87    3.64
  -5  -1   4   16.37    3.81
  -5  -1   4   20.69    2.72
  -5   1   4   18.46    2.75
  -6  -1   4  713.94   25.41
  -6   1   4  683.92   27.66
  -6   1   4  689.33   25.39
  -6  -1   4  685.28   27.70
  -7  -1   4   16.83    4.99
  -7   1   4   21.87    3.76
  -7  -1   4   17.03    3.72
  -7   1   4   22.16    4.87
  -8   1   4  742.51   29.97
  -9   1   4  379.48   15.39
  -9  -1   4  308.60   13.29
  -9   1   4  315.43   13.41
  -9  -1   4  306.49   15.34
 -10  -1   4   -0.36    6.30
 -10   1   4    5.39    8.22
 -10   1   4    5.33    6.16
 -10  -1   4   -0.60    8.61
   0   2   4 9999.99  332.85
   0  -2  -4 8606.29  331.81
  -1  -2  -4  695.48   24.93
  -1  -2   4  708.20   25.00
  -1  -2   4  671.29   27.08
  -2  -2   4  146.23    5.85
  -2   2   4  151.94    5.96
   2  -2  -4  149.17    5.91
  -2  -2   4  137.73    6.56
   2   2  -4  145.46    5.82
   3   2  -4  855.38   33.17
  -3   2   4  837.42   30.71
   3  -2  -4  814.26   33.20
  -3  -2   4  850.84   30.69
  -3  -2   4  887.45   33.32
  -4  -2   4  226.36    8.40
   4  -2  -4  184.22    9.02
   4  -2  -4  209.40    8.19
   4   2  -4  213.78    8.92
  -4  -2   4  212.43    9.26
  -4   2   4  224.19    8.41
  -5  -2   4  144.61    7.19
   5  -2  -4  148.17    5.94
  -5  -2   4  149.26    6.29
  -5   2   4  139.94    6.30
  -6  -2   4 1118.87   39.65
  -6  -2   4 1054.36   42.98
  -6   2   4 1113.18   39.67
  -7   2   4  421.15   16.20
  -7  -2   4  424.34   16.19
  -7  -2   4  427.77   17.86
  -8  -2   4   97.59    5.94
  -8   2   4   86.34    5.96
  -9  -2   4  322.40   14.98
  -9   2   4  323.65   13.41
  -9  -2   4  316.62   13.29
 -10   2   4  133.72    8.29
 -10  -2   4  120.15   10.58
 -10  -2   4  123.94    8.10
   0   3  -4 3721.87  136.97
   0  -3   4 3440.34  126.69
   0   3  -4 3694.50  127.92
   0  -3  -4 3389.84  126.69
   0   3   4 3413.98  127.83
   0  -3   4 3562.86  127.74
   0   3  -4 3542.86  128.46
   0  -3   4 3677.20  139.06
  -1  -3  -4 1672.56   60.32
  -1  -3   4 1700.14   60.34
  -2   3  -4   45.99    2.30
  -2   3  -4   42.68    2.31
  -2  -3   4   39.76    2.48
   2  -3  -4   39.08    2.82
  -2   3   4   40.66    2.88
  -2  -3   4   38.62    2.62
  -2  -3   4   39.52    3.25
   3   3  -4  287.37   12.10
  -3   3   4  284.27   11.21
  -3  -3   4  310.90   12.31
  -3  -3   4  303.64   11.17
   3  -3  -4  281.81   11.09
  -4  -3   4   66.96    3.82
   4  -3  -4   65.39    3.57
   4  -3  -4   66.36    4.26
  -4   3   4   65.14    3.98
  -4  -3   4   69.51    4.66
   4  -3  -4   69.48    4.20
   4   3  -4   69.37    4.05
   5  -3  -4 1301.78   49.82
   5  -3  -4 1259.23   46.05
  -5   3   4 1271.42   46.27
   5  -3  -4 1268.09   49.80
  -5  -3   4 1315.48   46.26
  -6  -3   4  407.07   16.99
  -6  -3   4  418.28   15.42
  -6   3   4  389.14   15.40
  -7  -3   4  665.36   24.66
  -8   3   4   40.78    4.95
  -8  -3   4   40.24    6.70
  -8  -3   4   43.72    4.90
  -9  -3   4  161.56    8.29
  -9   3   4  151.97    8.32
  -9  -3   4  154.44   10.26
 -10  -3   4  199.53    9.73
 -10  -3   4  156.54   11.65
 -10   3   4  171.66    9.59
   0   4   4 2610.53   96.95
   0  -4  -4 2596.43   96.98
   0  -4   4 2734.81   96.90
   0   4  -4 2807.62  104.86
   0  -4   4 2704.07   96.95
   0   4  -4 2874.75   96.92
   0  -4   4 2695.06  104.79
  -1   4  -4 1301.16   49.40
  -1  -4   4 1271.53   45.65
   1   4  -4 1264.42   49.41
  -1  -4  -4 1244.31   45.63
   1  -4  -4 1281.15   45.71
  -1  -4   4 1264.13   45.56
  -2  -4   4 3969.25  157.43
  -2   4  -4 4118.11  145.61
   2  -4  -4 3975.33  145.68
  -2  -4   4 4104.47  145.61
  -2  -4   4 4273.85  148.02
  -2  -4  -4 3932.54  146.70
  -2   4  -4 4132.44  157.47
  -2   4   4 4207.10  145.76
  -3  -4   4  209.51    8.43
   3   4  -4  203.54    9.09
  -3   4  -4  212.35    8.07
  -3  -4   4  214.79    9.41
  -3   4  -4  220.08    8.13
   3  -4  -4  214.30    8.43
  -3  -4   4  222.11    8.33
  -3   4   4  200.98    8.51
   4   4  -4  831.23   32.53
  -4  -4   4  807.87   30.26
   4  -4  -4  839.83   30.19
   4  -4  -4  860.05   32.71
  -4  -4   4  820.81   32.89
   4  -4  -4  835.68   32.75
   5  -4  -4  615.86   24.34
  -5   4   4  610.10   22.71
  -5  -4   4  620.91   24.76
   5  -4  -4  651.48   24.41
  -5  -4   4  606.46   22.64
   5  -4  -4  576.88   22.37
  -6  -4   4  951.51   33.67
  -6   4   4  901.62   33.70
  -6  -4   4  924.72   36.64
   6  -4  -4  915.33   33.29
  -7  -4   4   10.63    5.65
  -7  -4   4   13.91    4.04
  -7   4   4   15.84    4.46
  -8  -4   4  436.14   18.44
  -8   4   4  409.44   16.66
  -8  -4   4  429.13   16.60
  -9  -4   4   28.55    5.87
  -9   4   4   31.63    6.12
  -9  -4   4   19.86    7.84
 -10  -4   4   -9.00    6.67
 -10  -4   4    1.10    9.58
 -10   4   4   -3.28    7.11
   0  -5   4  190.18    8.06
   0  -5  -4  167.62    7.35
   0  -5   4  174.56    7.13
   0   5  -4  190.15    7.15
   0   5   4  163.41    7.18
   0  -5   4  178.57    7.08
   0   5  -4  187.34    8.10
   1  -5   4  275.89   10.31
  -1  -5   4  275.53   10.40
   1  -5   4  272.96   10.28
  -1  -5  -4  260.74   10.56
   1   5  -4  263.37   11.67
   1  -5  -4  274.64   10.62
   1  -5   4  279.30   11.19
  -1  -5   4  278.87   11.64
  -1   5  -4  279.12   11.59
  -1  -5   4  271.44   10.49
   1   5  -4  273.96   10.39
   2  -5  -4 1837.04   64.04
  -2  -5  -4 1734.20   63.93
  -3  -5   4  108.15    5.01
  -3   5  -4  112.51    4.88
  -3   5   4  108.98    5.37
  -3   5  -4  106.03    5.72
  -3  -5  -4  101.41    4.89
   3  -5  -4  104.27    5.78
  -3  -5   4  104.98    6.08
   3   5  -4  107.95    5.50
   3  -5  -4  105.17    5.11
  -4  -5   4 5525.06  193.89
   4  -5  -4 5349.42  191.64
   4   5  -4 5387.98  209.03
  -4   5   4 5233.47  191.75
  -4   5  -4 5221.92  191.53
   4  -5  -4 5496.45  209.86
  -4  -5   4 5470.31  207.22
  -5  -5   4  555.54   22.46
  -5   5  -4  567.26   20.02
  -5   5   4  552.79   20.56
   5  -5  -4  520.16   20.19
   5  -5  -4  566.84   22.12
   5  -5  -4  527.03   21.96
  -6  -5   4  816.81   33.23
  -6   5   4  802.19   30.55
   6  -5  -4  860.07   30.11
  -6  -5   4  841.36   30.47
  -7  -5   4   42.03    4.91
  -7   5   4   41.87    5.16
  -7  -5   4   46.37    6.87
  -8  -5   4   69.56    6.01
  -8  -5   4   53.84    7.89
  -8   5   4   66.92    6.40
  -9  -5   4   70.78    6.85
  -9  -5   4   82.34    9.02
  -9   5   4   59.88    7.35
   0   6  -4  150.64    7.29
   0  -6   4  149.58    6.44
   0   6  -4  150.50    6.35
   0  -6  -4  143.95    6.65
   0  -6   4  156.66    7.30
   0   6   4  146.92    6.51
   0  -6   4  155.25    6.35
   1  -6   4  829.32   30.41
  -1   6  -4  885.21   33.26
  -1  -6   4  861.74   33.21
   1  -6   4  805.47   32.96
  -1   6  -4  863.95   30.48
  -1  -6   4  831.10   30.47
   1  -6  -4  840.73   30.64
  -1  -6   4  809.94   30.53
   1   6   4  797.20   30.29
   1   6  -4  851.00   30.45
   1  -6   4  860.80   30.37
  -1  -6  -4  829.49   30.64
   1   6  -4  854.93   33.11
   2  -6   4 1650.15   59.77
  -2   6   4 1668.41   60.09
   2  -6  -4 1688.42   64.78
  -2   6  -4 1743.30   64.99
   2  -6  -4 1612.40   60.03
  -2  -6   4 1673.37   59.92
  -2  -6  -4 1568.92   59.97
  -2   6  -4 1698.40   59.90
  -2  -6   4 1733.07   65.05
  -3  -6   4   97.99    5.08
   3  -6  -4  106.00    6.20
  -3   6  -4   99.19    6.20
  -3   6   4   93.13    5.50
  -3  -6  -4  100.06    5.30
  -3  -6   4  100.99    6.31
  -3   6  -4  101.93    4.99
   3   6  -4  101.55    5.55
   3  -6  -4   99.68    5.24
  -4  -6   4 1190.66   46.10
  -4   6  -4 1147.23   45.88
  -4   6   4 1135.62   42.48
  -4  -6   4 1143.73   42.38
   4   6  -4 1179.62   45.56
   4  -6  -4 1158.58   42.31
   4  -6  -4 1208.71   45.91
  -4   6  -4 1196.73   42.19
  -4  -6  -4 1177.83   42.26
   5  -6  -4   33.58    5.23
  -5  -6   4   26.05    5.44
   5  -6  -4   33.81    4.35
   5  -6  -4   25.18    3.59
  -5  -6   4   31.73    4.23
  -5   6  -4   27.83    3.36
  -5   6   4   30.71    4.42
  -5   6  -4   35.11    5.35
   6  -6  -4   38.57    3.79
  -6   6   4   41.60    4.91
  -6   6  -4   40.59    3.91
  -6  -6   4   41.19    6.20
  -7  -6   4  274.23   13.07
  -7   6  -4  266.98   10.65
  -7   6   4  255.33   11.46
  -8   6   4   21.81    5.95
  -8  -6   4   22.05    5.75
  -8  -6   4   23.48    7.76
  -8   6  -4   19.54    4.36
  -9  -6   4  473.17   22.01
  -9   6   4  526.77   19.86
  -9  -6   4  516.11   19.53
  -9   6  -4  435.26   18.56
   0  -7   4  600.67   21.72
   0  -7   4  522.00   23.62
   0  -7  -4  553.13   21.83
   0   7  -4  635.36   21.67
   0   7   4  565.40   21.73
   0   7  -4  644.30   23.72
   1  -7  -4  327.07   13.59
   1  -7  -4  327.66   12.71
  -1   7  -4  332.39   13.86
   1   7  -4  333.54   12.40
   1   7   4  311.88   12.23
  -1  -7   4  303.78   13.88
  -1  -7   4  320.64   12.42
  -1  -7  -4  331.14   12.75
   1  -7   4  302.27   13.62
   1   7  -4  313.93   13.61
   1  -7   4  339.46   12.30
  -1   7  -4  334.20   12.42
   1  -7   4  314.83   12.33
   2  -7   4 1136.15   40.56
  -2  -7   4 1152.90   40.86
  -2   7   4 1110.14   41.06
  -2   7  -4 1149.05   44.41
   2  -7  -4 1139.14   44.25
   2  -7  -4 1091.34   40.92
  -2  -7   4 1096.78   44.43
  -2  -7  -4 1117.21   41.01
  -2   7  -4 1174.73   40.82
   2  -7   4 1116.92   40.65
  -3  -7   4  316.82   14.10
  -3  -7   4  328.12   12.57
   3   7  -4  311.23   13.40
   3  -7  -4  330.20   13.96
  -3   7   4  323.46   12.80
   3  -7  -4  296.88   12.48
  -3  -7  -4  305.88   12.78
  -3   7  -4  333.63   14.03
  -3   7  -4  331.68   12.43
   4  -7  -4 1215.17   47.28
  -4   7   4 1185.94   43.76
  -4   7  -4 1216.00   43.44
  -4  -7   4 1227.30   43.66
   4   7  -4 1197.77   46.81
  -4  -7  -4 1144.89   43.62
  -4   7  -4 1228.93   47.41
  -5  -7   4  385.31   17.53
  -5   7  -4  394.92   17.65
  -5  -7   4  402.55   15.89
   5  -7  -4  402.85   15.45
  -5  -7  -4  418.74   15.91
  -5   7   4  419.40   16.08
  -5   7  -4  408.65   15.41
   5  -7  -4  399.66   16.95
   5  -7  -4  417.48   17.47
  -6   7   4   61.15    6.14
  -6  -7  -4   74.34    6.15
  -6   7  -4   63.17    4.92
  -6  -7   4   64.45    7.10
   6  -7  -4   73.96    4.98
  -6   7  -4   80.12    8.29
  -7  -7   4  166.92   10.71
  -7  -7   4  176.64    9.86
  -7   7  -4  178.88   11.98
  -7   7   4  173.97    9.06
  -7   7  -4  171.90    8.13
  -8  -7   4  121.38   10.33
  -8   7  -4  118.67    7.28
  -8   7   4  128.38    8.58
  -8   7  -4  133.19   12.54
  -9  -7   4  368.21   19.56
  -9  -7   4  419.32   16.84
  -9   7  -4  376.72   15.83
  -9   7   4  413.63   17.11
   0   8  -4 3805.66  147.42
   0  -8   4 3996.70  136.36
   0   8  -4 3925.71  136.39
   0  -8  -4 3858.76  147.29
   0  -8  -4 3737.14  136.54
   0   8   4 3608.71  136.40
   1  -8  -4  119.25    6.87
   1   8   4  108.57    5.75
   1  -8   4  109.10    5.90
   1  -8   4  120.04    6.96
  -1   8  -4  106.59    6.79
  -1  -8   4  112.05    7.29
  -1  -8   4  114.52    5.80
  -1  -8  -4  106.52    6.50
  -1   8  -4  123.63    5.82
   1   8  -4  120.23    5.72
  -1  -8  -4  118.47    6.33
   1  -8  -4  108.07    6.19
   1   8  -4  105.74    6.53
   1  -8   4  113.81    5.61
  -1   8   4  105.77    6.36
  -2   8  -4  123.69    6.16
  -2   8  -4  119.44    7.55
  -2  -8   4  121.59    6.27
  -2  -8   4  124.72    7.68
   2  -8  -4  113.86    6.38
   2  -8   4  127.60    5.81
   2  -8  -4  122.83    7.42
  -2  -8  -4  117.28    7.19
  -2   8   4  117.04    6.78
   2  -8   4  131.12    6.06
   2   8  -4  132.46    6.71
   3  -8  -4  469.27   17.71
  -3  -8   4  463.48   19.69
  -3   8  -4  456.63   19.68
  -3  -8   4  449.47   17.77
  -3   8   4  464.82   18.00
   3   8  -4  481.12   18.93
  -3   8  -4  471.54   17.59
   3  -8  -4  470.21   19.56
  -3  -8  -4  452.21   18.16
  -4  -8   4  186.39   10.21
  -4   8   4  176.31    9.10
  -4  -8  -4  180.80    9.56
  -4   8  -4  187.11    8.54
  -4   8  -4  207.14   10.57
   4   8  -4  196.94    8.89
   4  -8  -4  197.64   10.32
  -4  -8   4  197.95    8.88
   5  -8  -4   84.47    5.59
  -5  -8   4   82.17    7.49
   5  -8  -4   88.09    8.04
  -5  -8  -4   79.16    7.40
  -5   8  -4   80.39    5.75
  -5   8  -4   79.67    8.46
  -5   8   4   80.76    6.61
  -5  -8   4   81.40    6.53
  -6   8  -4 1370.31   52.58
  -6  -8   4 1404.73   57.48
  -6  -8  -4 1481.35   53.28
   6  -8  -4 1511.18   52.54
  -6   8   4 1466.89   53.16
  -6   8  -4 1508.43   57.98
  -7   8   4    6.93    6.56
  -7   8  -4    7.33    5.29
  -7   8  -4    4.51   10.19
  -7  -8  -4    1.46    8.08
  -7  -8   4   15.59    8.01
  -7  -8   4    4.27    7.78
  -8  -8   4    1.52    9.42
  -8   8  -4    3.55    5.97
  -8   8  -4    3.89   12.97
  -8  -8  -4    8.02   10.02
  -8  -8   4   10.58    9.70
  -8   8   4   -1.82    7.61
   0  -9  -4  815.01   30.86
   0   9   4  817.69   30.70
   0  -9   4  856.13   30.53
   0  -9  -4  843.82   33.20
   0   9  -4  825.94   30.55
   1   9  -4  351.65   14.98
   1  -9  -4  335.74   14.06
  -1   9   4  347.38   14.30
   1   9   4  341.38   13.79
  -1   9  -4  327.52   15.24
  -1  -9  -4  359.54   15.13
   1  -9   4  312.43   15.48
  -1  -9   4  339.25   15.77
   1   9  -4  364.15   13.78
   1  -9  -4  378.25   15.40
  -1   9  -4  355.09   13.76
  -1  -9   4  372.99   13.84
   1  -9   4  377.05   13.65
   1  -9   4  340.92   13.91
  -1  -9  -4  339.68   14.28
  -2  -9   4  704.44   28.50
  -2  -9  -4  639.83   26.23
  -2  -9  -4  686.83   27.81
  -2   9   4  655.69   26.13
   2  -9  -4  693.28   25.91
   2  -9   4  683.41   25.44
  -2  -9   4  713.84   25.84
   2  -9  -4  704.19   28.27
   2  -9   4  704.61   25.69
  -2   9  -4  728.69   28.35
  -2   9  -4  717.94   25.77
   2   9  -4  690.34   27.77
  -3  -9   4   18.35    6.69
   3  -9  -4   19.64    4.65
   3  -9  -4   14.83    6.63
  -3  -9  -4   10.55    6.19
  -3  -9  -4   17.74    4.77
   3   9  -4   14.43    4.63
  -3   9  -4   16.91    4.52
  -3   9   4   20.09    5.75
  -3  -9   4   12.69    4.75
  -3   9  -4   15.29    6.42
  -4   9   4    3.09    5.67
  -4  -9   4    7.55    6.63
  -4  -9  -4    7.42    7.11
  -4   9  -4    9.79    4.70
  -4  -9   4    3.71    5.26
   4   9  -4    6.66    4.37
   4  -9  -4   11.85    4.65
  -4   9  -4    7.16    7.09
  -4  -9  -4    3.74    4.64
   4  -9  -4    9.61    7.37
   5  -9  -4  118.54    6.96
  -5  -9   4  132.93    8.24
  -5   9  -4  128.81   10.26
  -5  -9  -4  118.29    7.40
  -5  -9  -4  130.65    9.79
  -5  -9   4  107.65    9.12
  -5   9   4  118.27    8.08
  -5   9  -4  131.28    7.39
   5  -9  -4  116.33    9.91
  -6  -9   4  184.47   10.55
  -6   9   4  163.83    9.95
  -6   9  -4  172.78    9.04
  -6  -9  -4  195.59   12.08
  -6  -9   4  165.06   11.11
  -6  -9  -4  176.69    9.30
   6  -9  -4  170.29    8.41
  -6   9  -4  172.85   12.87
  -7  -9  -4   54.52    7.27
  -7  -9   4   53.91    9.58
  -7  -9  -4   37.99   10.95
  -7   9  -4   57.46   12.45
  -7  -9   4   52.01    9.44
  -7   9   4   55.01    8.21
  -7   9  -4   55.00    6.64
  -8  -9   4  494.06   24.83
  -8   9   4  598.39   22.71
   0 -10   4   87.71    8.23
   0  10  -4   99.87    7.01
   0 -10   4  100.45    6.13
   0  10  -4   95.05    6.07
   0  10   4   80.67    7.09
   0 -10  -4   86.17    7.21
   0 -10  -4   87.48    7.17
  -1 -10   4  249.15   10.71
  -1 -10   4  259.40   13.06
  -1  10   4  246.24   11.65
  -1 -10  -4  259.82   11.87
   1 -10   4  236.88   12.92
  -1  10  -4  255.21   11.90
  -1  10  -4  238.11   10.58
   1  10  -4  245.85   10.69
   1 -10  -4  238.40   11.05
   1 -10  -4  254.18   12.33
   1 -10   4  248.87   10.40
   1  10   4  234.68   10.83
   1  10  -4  249.80   11.57
  -1 -10  -4  234.36   11.53
   2 -10  -4  426.68   18.99
  -2 -10   4  439.15   17.00
  -2  10  -4  430.34   16.84
  -2  10  -4  412.88   18.66
  -2  10   4  416.04   17.54
  -2 -10   4  438.65   19.28
   2 -10   4  432.46   16.41
  -2 -10  -4  442.08   18.34
   2 -10  -4  390.93   16.94
  -2 -10  -4  439.46   17.88
   2  10  -4  431.79   18.01
   2 -10   4  445.76   16.94
  -3 -10   4   76.35    6.56
   3 -10  -4   66.65    6.00
   3  10  -4   75.16    5.86
  -3  10  -4   75.78    5.97
   3 -10   4   79.59    5.86
  -3 -10  -4   68.44    8.43
  -3 -10   4   54.85    8.34
  -3  10   4   67.76    7.55
  -3 -10  -4   73.27    6.94
   3 -10  -4   60.10    8.25
  -3  10  -4   67.78    7.98
   4 -10  -4  204.58   12.50
   4 -10  -4  193.99    9.52
  -4  10   4  196.66   10.84
  -4 -10   4  198.61   10.34
  -4  10  -4  222.94    9.63
  -4  10  -4  203.92   12.15
  -4 -10  -4  198.18   10.51
  -4 -10   4  188.71   11.71
   4  10  -4  203.39    9.56
  -4 -10  -4  189.05   12.11
  -5 -10   4   64.02    9.10
  -5  10   4   66.68    8.12
  -5 -10  -4   68.70   10.37
  -5  10  -4   76.66    6.98
  -5  10  -4   78.35   10.45
   5 -10  -4   80.19    6.45
  -5 -10  -4   78.74    7.61
  -5 -10   4   83.47    8.11
   5 -10  -4   81.26   10.62
  -6 -10   4   16.85    8.99
  -6  10  -4   19.84   11.27
  -6  10  -4   10.56    6.81
  -6  10   4    8.81    8.10
  -6 -10  -4   12.50    7.34
  -6 -10   4   10.47    8.90
  -6 -10  -4   15.40   12.10
   6 -10  -4    0.35    5.45
  -7  10  -4   89.89    8.42
  -7 -10   4   73.80   11.28
  -7 -10  -4   94.69    9.03
  -7  10   4   98.02   10.03
   0  11  -4  185.74    9.22
   0  11  -4  177.36    9.85
   0 -11   4  165.66   11.77
   0 -11  -4  178.93   10.07
   0 -11   4  183.99    9.01
   0  11   4  176.56   10.17
  -1  11  -4  157.47    8.45
   1  11  -4  149.95    8.87
   1  11  -4  153.36    8.56
  -1  11  -4  154.59    9.39
  -1 -11   4  148.51   11.38
   1 -11  -4  135.57    8.96
   1 -11  -4  152.09   10.48
  -1 -11   4  155.71    8.36
   1 -11   4  164.60    7.96
  -1 -11  -4  156.19    9.68
   1  11   4  147.32    8.82
  -1  11   4  143.85    9.80
   1 -11   4  136.95   11.43
  -1 -11  -4  151.49    9.65
  -2 -11  -4  102.71    7.95
   2 -11   4  103.47    8.25
  -2  11   4   95.39    9.16
   2 -11  -4  111.53    9.82
  -2 -11   4  117.30    7.59
  -2 -11   4   98.59   10.24
   2  11  -4   99.45    7.19
  -2  11  -4   98.35    7.26
  -2  11  -4  101.12    8.65
  -2 -11  -4  100.78    9.73
   2 -11   4  106.62    6.39
   2 -11  -4  105.89    7.56
   2 -11   4   89.37   10.01
   3  11  -4  491.69   20.92
   3 -11  -4  496.36   19.89
  -3 -11  -4  520.02   21.58
   3 -11  -4  503.05   22.93
  -3 -11  -4  513.48   21.70
  -3  11  -4  536.12   19.95
  -3  11  -4  528.21   22.39
  -3 -11   4  460.87   22.78
  -3  11   4  514.99   20.86
   3 -11   4  511.57   19.86
  -4 -11  -4  207.95   11.41
  -4  11  -4  208.49   13.26
  -4 -11   4  208.09   11.43
   4 -11  -4  215.82   14.18
  -4 -11  -4  227.57   13.98
   4 -11  -4  177.17   10.13
  -4  11   4  204.15   12.00
  -4  11  -4  213.33   10.44
  -4 -11   4  196.46   13.21
  -5  11   4   10.78    9.05
   5 -11  -4   -2.81   12.35
  -5 -11  -4   -0.24    7.48
  -5 -11   4    3.20    9.60
  -5  11  -4   -0.01    6.70
  -5 -11   4    8.67    9.02
  -5  11  -4    1.20   10.83
  -5 -11  -4   -4.22   12.26
   5 -11  -4    1.78    6.08
  -6 -11   4  252.15   15.41
   0 -12  -4   32.63    9.08
   0 -12   4   31.04    6.15
   0  12  -4   31.97    7.12
   0 -12   4   28.34   10.85
   0  12  -4   36.15    6.95
   0 -12  -4   27.37    8.12
   0  12   4   28.86    8.91
  -1  12  -4   67.15    7.83
  -1  12   4   67.02    9.95
  -1 -12   4   68.38   11.67
  -1 -12   4   72.92    7.42
  -1 -12  -4   72.79    9.16
   1  12  -4   75.00    7.82
   1  12  -4   72.70    7.37
   1 -12  -4   69.33    9.81
  -1 -12  -4   82.12    9.61
  -1  12  -4   73.17    8.35
   1  12   4   70.98    8.47
   1 -12  -4   72.21    8.10
   1 -12   4   78.33   12.04
   1 -12   4   72.43    6.70
  -2  12  -4  283.48   12.92
  -2 -12  -4  280.34   14.27
   2 -12  -4  287.54   15.89
  -2 -12   4  268.98   13.12
   2 -12   4  248.99   16.29
   2 -12  -4  277.80   13.06
  -2 -12  -4  264.99   14.88
  -2 -12   4  278.81   16.31
  -2  12  -4  306.17   14.68
   2 -12   4  253.72   11.95
   2  12  -4  286.60   13.11
   2 -12   4  311.56   14.23
  -3  12  -4  121.87   10.89
  -3  12  -4  128.45    8.90
  -3 -12  -4  124.25    9.98
  -3 -12  -4  122.52   12.50
   3 -12  -4  124.77   13.26
  -3 -12   4  118.69    9.61
  -3 -12   4  123.90   12.55
   3 -12   4  131.91    9.70
  -3  12   4  114.69   11.19
   3 -12  -4  117.72    8.72
  -4 -12   4  378.04   16.84
  -4  12  -4  379.91   15.97
  -4 -12  -4  357.38   19.75
  -4 -12  -4  378.25   17.37
  -4  12  -4  348.25   18.61
   4 -12  -4  360.66   15.50
  -4 -12   4  327.16   19.03
  -4  12   4  378.45   17.96
   4 -12  -4  369.37   20.68
   5 -12  -4    2.00   15.90
  -5  12  -4   16.03    8.28
  -5  12   4   -0.08   10.89
  -5 -12   4   14.33   11.91
   0 -13   4  141.77    9.49
   0 -13  -4  148.52   12.59
   0 -13   4  135.73   15.34
   0  13   4  161.78   13.34
   0  13  -4  138.34   10.55
   0  13  -4  149.88   10.22
   0 -13  -4  143.13   11.48
   1 -13  -4   37.90   11.47
  -1  13  -4   34.71    8.50
   1 -13   4   39.84    6.95
   1 -13  -4   35.05    8.99
   1  13  -4   19.11    7.51
   1  13   4   27.08   10.09
  -1 -13  -4   34.79   10.66
  -1  13   4   37.73   12.08
   1 -13   4   24.35   14.86
  -1 -13   4   22.06   13.66
  -1  13  -4   37.04    8.87
  -1 -13   4   24.33    8.08
   1  13  -4   27.66    9.09
  -1 -13  -4   35.26   10.18
  -2  13   4  119.10   13.46
   2 -13  -4  108.14   14.05
  -2  13  -4  113.27   11.05
  -2 -13   4  109.06   14.67
  -2 -13   4  109.48    9.79
  -2 -13  -4  107.06   12.62
   2 -13   4  115.72   12.57
  -2  13  -4   95.93    9.45
   2 -13  -4  114.76    9.55
  -3 -13  -4  224.77   14.20
   3 -13  -4  197.72   17.28
  -3 -13   4  199.72   16.82
   3 -13   4  197.29   13.80
  -3  13   4  235.15   15.72
  -3  13  -4  227.34   12.40
   0   0   5    1.77    1.60
   0   0   5    0.09    1.09
   0   0  -5   -0.58    1.63
  -1   0   5   92.79    4.19
  -1   0  -5   98.66    3.94
   1   0  -5   94.76    4.19
   2   0  -5  263.86   10.21
  -2   0   5  271.19   10.22
   2   0  -5  274.19   11.24
   3   0  -5  132.76    6.55
  -3   0   5  141.72    5.90
   3   0  -5  141.76    5.79
  -4   0   5  199.64    9.07
  -4   0   5  199.01    8.13
   4   0  -5  207.89    8.82
   4   0  -5  203.60    7.98
  -5   0   5    1.74    3.70
   5   0  -5   -0.15    3.00
  -5   0   5    2.87    2.82
  -6   0   5  539.06   20.58
  -6   0   5  566.73   22.58
  -7   0   5   26.87    5.28
  -7   0   5   28.00    4.17
  -8   0   5    6.81    4.57
  -8   0   5    8.67    5.98
  -9   0   5  146.42   10.05
  -9   0   5  157.58    8.30
 -10   0   5   68.69    7.31
 -10   0   5   44.04    9.38
   0  -1   5 2020.92   68.68
   0  -1  -5 1921.71   68.64
   0   1  -5 1961.21   68.64
   0  -1   5 1760.63   68.49
   0   1   5 1936.14   68.67
  -1   1  -5  375.65   13.35
   1   1  -5  353.08   13.49
   1  -1  -5  359.51   13.51
  -1   1   5  370.01   13.50
  -1   1  -5  380.49   13.28
  -1  -1   5  352.96   13.45
  -1  -1  -5  357.82   13.33
   1   1  -5  368.47   14.74
   2   1  -5   45.83    2.77
  -2  -1   5   42.96    2.77
  -2   1   5   47.10    2.96
   2  -1  -5   46.81    2.95
   2  -1  -5   47.15    3.51
   2   1  -5   48.86    3.53
  -3  -1   5 1570.40   60.40
   3  -1  -5 1581.36   60.40
  -3   1   5 1495.43   55.79
  -3  -1   5 1580.33   55.81
   3  -1  -5 1563.57   55.78
   3   1  -5 1543.87   55.74
   4   1  -5  358.02   14.52
   4  -1  -5  357.68   14.55
  -4  -1   5  359.64   13.43
  -4  -1   5  351.94   14.72
   4  -1  -5  347.91   13.28
  -4   1   5  355.58   13.44
  -5  -1   5  952.05   33.84
   5   1  -5  914.40   36.34
  -5   1   5  938.79   33.84
   5  -1  -5  925.30   33.60
  -5  -1   5  960.48   36.76
   5  -1  -5  895.68   36.38
  -6  -1   5  382.30   16.15
  -6   1   5  384.28   14.58
  -6  -1   5  372.87   14.57
  -7   1   5   13.11    5.21
  -7   1   5   12.53    3.96
  -7  -1   5   12.16    5.38
  -7  -1   5   13.90    4.11
  -8  -1   5   69.53    5.65
  -8   1   5   63.86    5.54
  -8  -1   5   66.28    7.25
  -8   1   5   65.80    6.98
  -9   1   5  775.01   32.54
  -9  -1   5  750.29   32.55
  -9   1   5  829.68   29.70
  -9  -1   5  826.08   29.73
 -10  -1   5  251.27   14.15
 -10   1   5  252.88   14.07
 -10   1   5  254.47   12.12
 -10  -1   5  264.60   12.19
   0   2  -5 1655.09   60.59
   0  -2   5 1663.37   60.49
   0   2  -5 1689.27   65.56
   0  -2  -5 1728.97   60.65
   0   2   5 1681.71   60.60
   0   2  -5 1658.67   60.49
   0  -2   5 1781.99   60.62
  -1   2  -5  975.36   36.53
  -1  -2   5 1014.38   36.61
   1  -2  -5 1005.72   36.67
  -1   2  -5 1035.35   36.48
  -1   2   5 1056.93   36.67
   1   2  -5 1020.19   36.63
   1   2  -5 1060.58   39.75
  -1  -2  -5  993.99   36.54
  -1  -2   5  995.30   36.49
  -2   2   5  203.53    8.01
   2  -2  -5  206.18    7.96
  -2  -2   5  191.08    7.88
  -2  -2   5  204.77    8.78
   2   2  -5  201.88    7.85
  -3  -2   5  277.93   12.50
   3   2  -5  306.77   12.44
  -3  -2   5  296.27   11.39
   3  -2  -5  308.70   11.38
  -3   2   5  297.36   11.43
   3  -2  -5  306.43   12.51
   4  -2  -5   57.68    3.41
  -4  -2   5   57.55    3.61
   4  -2  -5   66.84    4.37
  -4   2   5   56.22    3.75
  -4  -2   5   55.39    4.53
   4   2  -5   57.88    3.97
  -5   2   5  402.69   15.31
  -5  -2   5  394.60   16.86
   5  -2  -5  410.98   15.05
  -5  -2   5  404.37   15.29
   5   2  -5  408.86   16.31
  -6  -2   5  935.51   34.14
   6  -2  -5  915.92   33.79
  -6  -2   5  986.37   37.24
  -6   2   5  908.20   34.14
  -7   2   5  185.09    8.45
  -7  -2   5  182.06    8.40
  -7  -2   5  194.57    9.93
  -8   2   5  143.51    7.81
  -8  -2   5  154.26    9.51
  -8  -2   5  145.81    7.58
  -9  -2   5   10.18    7.96
  -9   2   5    6.54    5.82
  -9  -2   5    7.45    5.48
 -10  -2   5   58.54   10.06
 -10   2   5   51.86    7.49
 -10  -2   5   71.52    7.71
   0   3   5 1364.55   48.93
   0  -3  -5 1322.76   48.99
   0   3  -5 1409.32   48.87
   0   3  -5 1400.64   53.02
   0   3  -5 1367.26   48.98
   0  -3   5 1390.26   48.85
   0  -3   5 1300.08   48.88
   1  -3  -5   97.43    4.71
   1   3  -5  100.56    4.65
  -1  -3   5  100.51    5.23
   1   3  -5  107.94    5.42
  -1  -3  -5  105.33    4.58
  -1  -3   5  100.78    4.58
  -1  -3   5  112.24    4.45
  -1   3  -5  108.74    5.20
  -1   3  -5  104.37    4.37
  -1   3   5  108.85    4.78
  -1   3  -5  106.71    4.49
  -2   3  -5 1045.43   38.48
   2   3  -5 1079.68   41.89
  -2  -3   5 1032.35   38.62
  -2  -3   5 1067.48   38.53
  -2   3   5 1066.22   38.72
  -2  -3   5 1103.41   41.95
   2  -3  -5 1081.51   38.69
  -2   3  -5 1103.23   38.46
   3   3  -5  327.40   13.33
  -3  -3   5  322.69   13.57
   3  -3  -5  314.12   12.23
  -3   3   5  327.18   12.36
  -3  -3   5  318.55   12.26
   4   3  -5  722.50   28.34
   4  -3  -5  676.46   28.42
  -4   3   5  717.91   26.36
  -4  -3   5  722.59   26.31
  -4  -3   5  754.33   28.71
  -5  -3   5  601.49   21.51
  -5  -3   5  582.49   23.51
   5   3  -5  586.96   22.97
   5  -3  -5  544.92   21.24
  -5   3   5  594.12   21.56
   5  -3  -5  600.01   23.14
   5  -3  -5  544.03   23.06
  -6   3   5  136.72    6.82
   6  -3  -5  130.93    6.07
  -6  -3   5  147.61    7.86
  -6  -3   5  140.53    6.73
  -7  -3   5   17.10    5.53
  -7   3   5   13.86    4.40
  -7  -3   5   14.12    4.38
  -8  -3   5  477.07   21.92
  -8  -3   5  553.13   19.95
  -8   3   5  517.89   19.90
  -9  -3   5   36.45    8.57
  -9  -3   5   38.78    6.26
  -9   3   5   38.94    6.36
 -10  -3   5   70.48    7.65
 -10  -3   5   57.78   10.56
 -10   3   5   63.14    7.95
   0   4  -5  116.92    4.85
   0  -4   5  118.03    4.89
   0  -4   5  114.45    5.53
   0   4   5  110.06    4.96
   0  -4  -5  101.39    5.05
   0   4  -5  108.44    5.76
   0  -4   5  119.63    4.78
  -1   4   5  793.91   30.25
  -1   4  -5  843.32   32.80
  -1   4  -5  851.92   30.09
   1  -4  -5  803.88   30.29
  -1  -4  -5  797.22   30.19
   1  -4   5  853.09   30.04
   1   4  -5  852.63   32.86
  -1   4  -5  808.33   30.18
  -1  -4   5  846.61   32.83
   1  -4   5  893.63   30.03
  -2   4  -5 1039.03   39.95
  -2  -4   5 1017.30   36.85
  -2  -4  -5 1003.67   36.83
  -2   4  -5  973.90   36.74
  -2   4  -5 1032.79   36.84
   2  -4  -5 1055.36   37.03
  -2  -4   5 1029.61   40.14
  -2   4   5 1002.16   37.03
  -2  -4   5 1038.78   36.98
   2   4  -5 1036.29   40.04
  -3   4   5  252.15    9.73
  -3  -4   5  240.17   10.71
  -3  -4   5  240.13    9.43
  -3   4  -5  239.40    9.20
   3   4  -5  248.49   10.54
  -3  -4   5  236.32    9.56
  -3   4  -5  239.35    9.26
   3  -4  -5  243.27    9.59
   4   4  -5  326.41   13.97
  -4  -4   5  330.34   14.40
  -4  -4   5  337.00   13.04
  -4   4   5  355.38   13.19
   4  -4  -5  343.55   14.20
   5   4  -5  530.71   21.17
   5  -4  -5  516.50   19.64
   5  -4  -5  563.92   21.55
   5  -4  -5  523.01   21.44
  -5  -4   5  518.18   19.85
  -5   4   5  532.41   19.91
  -5  -4   5  531.05   21.80
  -6   4   5   17.40    4.34
  -6  -4   5   12.86    5.33
  -6  -4   5   16.10    4.01
   6  -4  -5   18.43    3.18
  -7  -4   5  431.15   16.70
  -7   4   5  422.84   16.79
  -7  -4   5  435.29   18.61
  -8  -4   5  201.30    9.32
  -8   4   5  195.75    9.53
  -8  -4   5  180.33   10.93
  -9   4   5  154.78    9.25
  -9  -4   5  146.66   10.88
  -9  -4   5  165.43    9.11
   0  -5  -5   80.40    4.55
   0   5   5   80.58    4.31
   0   5  -5   87.47    4.09
   0  -5   5   81.85    4.02
   0  -5   5   82.80    4.87
   0   5  -5   85.74    5.16
   0  -5   5   80.87    4.15
  -1  -5  -5    8.48    2.93
  -1   5   5    9.72    3.17
   1  -5   5   13.11    2.29
  -1  -5   5   16.71    3.65
  -1   5  -5   12.06    2.41
   1  -5  -5    8.47    2.92
   1   5  -5   12.32    2.38
   1   5  -5   12.41    3.43
  -1   5  -5   10.54    3.56
   1  -5   5   11.54    2.13
  -1  -5   5   12.55    2.49
  -1  -5   5    1.83    2.41
   2   5  -5 1728.34   68.47
  -2  -5  -5 1697.37   63.27
  -2  -5   5 1762.46   68.57
  -2  -5   5 1778.34   63.24
  -2   5  -5 1819.77   68.51
  -2  -5   5 1800.07   63.37
  -2   5   5 1774.60   63.42
   2  -5  -5 1701.24   63.36
  -2   5  -5 1823.29   63.19
  -3  -5   5 1620.72   57.47
   3   5  -5 1626.92   62.17
  -3  -5   5 1593.54   57.59
  -3  -5   5 1558.07   62.38
  -3  -5  -5 1544.21   57.39
   3  -5  -5 1619.53   57.56
  -3   5  -5 1643.97   62.20
  -3   5   5 1598.91   57.66
  -4   5   5 2189.11   79.95
  -4   5  -5 2228.13   79.55
  -4  -5   5 2229.31   79.78
   4  -5  -5 2276.95   79.80
  -4  -5   5 2323.78   79.91
   4   5  -5 2141.51   86.06
  -4  -5   5 2208.01   86.49
   5  -5  -5  117.86    7.41
   5   5  -5  128.51    6.34
  -5  -5   5  118.28    7.58
   5  -5  -5  121.37    5.93
  -5   5   5  123.61    6.57
  -5  -5   5  140.28    6.36
   5  -5  -5  116.62    6.80
   6  -5  -5   90.92    5.03
  -6  -5   5   94.26    5.87
  -6  -5   5   85.74    7.18
  -6   5   5   93.89    6.02
  -7   5   5   75.69    6.20
  -7  -5   5   78.10    7.68
  -7  -5   5   84.29    6.11
  -8   5   5   32.22    6.21
  -8  -5   5   39.37    6.06
  -8  -5   5   25.06    7.95
  -9   5   5   60.95    7.63
  -9  -5   5   58.25    7.31
  -9  -5   5   53.09    9.66
   0  -6   5  566.29   19.77
   0  -6   5  522.54   19.83
   0  -6   5  567.06   21.76
   0   6  -5  546.20   21.80
   0  -6  -5  491.31   20.03
   0   6  -5  553.15   19.81
   0   6   5  511.53   19.85
   1   6  -5   68.11    3.86
  -1   6  -5   68.42    3.89
  -1  -6   5   54.53    4.10
   1  -6   5   67.53    3.78
   1   6  -5   60.05    5.85
  -1  -6   5   64.98    5.07
   1   6   5   65.09    3.56
  -1  -6  -5   64.27    4.55
  -1   6  -5   70.46    5.20
   1  -6  -5   67.02    4.44
  -1  -6   5   71.68    3.96
  -1   6   5   66.91    4.60
   1  -6   5   70.12    3.79
  -2   6  -5  945.82   36.02
  -2  -6   5  874.65   33.06
  -2   6   5  884.00   33.19
   2  -6  -5  889.98   33.14
  -2   6  -5  941.68   32.94
  -2  -6   5  900.46   32.95
  -2  -6  -5  873.75   33.12
   2   6  -5  936.88   35.84
  -2  -6   5  930.84   36.06
  -3  -6   5  367.95   15.57
  -3  -6  -5  357.16   14.00
   3  -6  -5  365.74   13.99
   3  -6  -5  357.82   15.12
  -3   6  -5  370.15   13.73
  -3  -6   5  341.47   13.93
  -3   6   5  356.12   14.19
   3   6  -5  353.50   15.09
  -3   6  -5  380.06   15.41
  -3  -6   5  366.57   13.84
  -4  -6   5  278.88   11.58
  -4  -6  -5  271.83   11.45
  -4  -6   5  306.21   11.54
  -4  -6   5  284.29   13.04
  -4   6  -5  280.89   12.85
   4  -6  -5  293.98   11.46
  -4   6   5  284.78   11.82
   4   6  -5  301.81   12.33
  -5  -6   5  130.82    6.76
   5  -6  -5  120.08    7.25
  -5   6  -5  118.87    7.73
  -5   6  -5  125.51    5.97
   5  -6  -5  135.91    6.34
  -5   6   5  128.76    7.18
  -5  -6   5  122.07    6.71
   5  -6  -5  132.61    7.95
   5   6  -5  130.64    6.67
  -5  -6   5  129.18    7.96
  -6   6  -5  188.47    8.29
  -6  -6   5  191.71    9.09
   6  -6  -5  213.39    8.65
  -6   6   5  195.86    9.42
  -6  -6   5  205.40   10.62
  -7  -6   5  155.49    9.79
  -7   6   5  146.17    8.49
  -7  -6   5  159.65    8.15
   7  -6  -5  149.74    6.84
  -7   6  -5  134.90    7.03
  -8   6   5  235.13   11.29
  -8  -6   5  252.53   11.12
  -8  -6   5  204.17   12.97
  -9  -6   5    9.08    7.43
  -9  -6   5   24.65    9.96
  -9   6   5    8.67    7.60
   0   7  -5   70.50    4.10
   0  -7   5   67.92    4.15
   0  -7   5   59.48    4.32
   0  -7   5   59.25    5.43
   0   7  -5   54.68    5.24
   0  -7  -5   64.08    4.98
   0   7   5   61.58    4.73
  -1   7   5   12.91    4.11
   1   7   5   15.38    3.01
  -1  -7   5   10.87    4.63
  -1   7  -5    7.84    5.91
   1  -7   5   17.09    3.10
  -1  -7  -5   15.26    4.22
   1  -7   5   14.38    3.25
   1  -7  -5   18.26    4.04
  -1  -7   5   17.59    3.24
  -1   7  -5   12.84    3.06
   1   7  -5   11.21    3.12
   1  -7   5   17.62    4.10
  -1  -7   5   12.09    3.41
   1   7  -5   13.17    4.20
  -2   7  -5 1000.97   35.33
  -2  -7   5  976.31   35.51
  -2  -7   5  998.93   35.40
   2  -7  -5  931.45   35.52
   2   7  -5  908.49   38.31
  -2  -7   5 1058.94   38.78
  -2  -7  -5  939.37   35.63
  -2   7   5  961.53   35.68
   2  -7  -5 1004.26   38.33
  -2   7  -5  952.48   38.65
   3   7  -5  696.26   28.58
  -3  -7  -5  702.04   26.72
  -3  -7   5  744.79   29.12
  -3   7  -5  732.47   29.11
   3  -7  -5  716.31   28.85
  -3  -7   5  705.05   26.60
  -3   7   5  692.10   26.70
   3  -7  -5  726.59   26.56
  -3  -7   5  715.27   26.48
  -3   7  -5  751.93   26.36
  -4   7  -5  746.31   30.20
  -4  -7   5  749.33   30.15
  -4   7  -5  785.91   27.31
  -4  -7  -5  708.51   27.61
   4   7  -5  767.38   29.49
  -4   7   5  731.53   27.76
   4  -7  -5  691.22   27.37
  -4  -7   5  788.23   27.64
  -4  -7   5  726.30   27.49
   5  -7  -5  262.98   10.87
  -5   7  -5  269.29   13.22
  -5  -7  -5  279.10   11.50
  -5  -7   5  260.97   12.88
  -5  -7   5  263.84   11.24
   5  -7  -5  268.00   12.91
   5  -7  -5  259.90   12.29
   5   7  -5  274.89   11.53
  -5   7   5  250.85   11.57
  -5  -7   5  252.37   11.19
  -6  -7   5  110.38    7.49
  -6   7  -5  117.31   10.15
  -6   7   5  100.64    7.43
  -6  -7   5  107.39    8.61
  -6  -7   5  107.19    6.93
   6  -7  -5  106.55    8.64
  -6   7  -5   93.99    6.05
  -6  -7  -5  109.09    7.42
   6  -7  -5   99.20    5.96
   6  -7  -5  112.02    7.27
  -7  -7   5   53.24    6.53
  -7  -7   5   58.80    8.18
  -7   7  -5   48.96    5.17
  -7   7  -5   58.76   11.49
  -7   7   5   43.36    6.91
  -7  -7   5   58.39    7.64
  -8   7   5  102.24    8.42
  -8   7  -5   93.87    6.65
  -8  -7   5   97.31    7.94
  -9  -7   5   85.54    8.86
  -9   7   5   74.71    9.19
   0   8   5  180.80    8.58
   0  -8   5  196.18    9.74
   0   8  -5  187.75    8.15
   0  -8  -5  176.98    8.83
   0   8  -5  191.64    9.51
   0  -8   5  200.78    8.17
   0  -8   5  182.83    8.38
   1   8  -5  576.13   23.60
   1  -8   5  610.95   23.71
  -1  -8   5  597.80   21.63
  -1  -8   5  537.60   21.76
  -1  -8  -5  564.04   22.04
  -1   8   5  562.51   21.99
   1  -8  -5  589.83   22.00
   1   8   5  596.90   21.50
   1  -8   5  574.81   21.41
  -1   8  -5  594.40   21.59
  -1  -8   5  562.18   24.01
   1  -8  -5  585.35   23.50
  -1   8  -5  593.44   23.88
   1   8  -5  566.88   21.56
   1  -8   5  594.51   21.65
   2  -8  -5  456.37   19.39
  -2  -8   5  460.05   17.58
  -2  -8  -5  446.14   18.08
  -2   8  -5  495.49   17.55
  -2   8   5  417.76   17.98
   2  -8  -5  432.77   17.72
   2   8  -5  460.36   19.13
   2  -8   5  458.61   17.32
  -2  -8   5  473.32   19.75
   2  -8   5  489.37   17.17
  -2   8  -5  470.78   19.67
  -2  -8   5  485.43   17.85
  -3  -8  -5    7.31    5.77
   3  -8  -5    6.15    4.34
  -3  -8   5   -3.01    4.21
  -3   8  -5   -2.12    3.92
   3   8  -5    4.75    4.36
  -3   8   5    6.25    5.12
   3  -8  -5    3.00    5.81
  -3  -8   5    4.01    5.71
  -3   8  -5    2.47    6.14
  -3  -8   5    7.20    4.50
  -4   8  -5  576.87   24.22
  -4   8  -5  585.55   21.49
  -4  -8   5  565.89   21.71
   4  -8  -5  568.11   21.58
  -4  -8   5  549.86   24.07
  -4  -8  -5  580.32   22.30
  -4   8   5  582.23   22.10
   4   8  -5  575.98   23.12
  -5  -8  -5  321.88   14.56
  -5  -8   5  332.00   13.79
   5  -8  -5  348.92   15.82
  -5   8   5  336.71   14.25
   5   8  -5  313.61   13.93
  -5   8  -5  318.61   16.15
  -5  -8   5  310.40   15.49
  -5   8  -5  344.83   13.33
   5  -8  -5  333.82   13.35
  -5  -8   5  343.68   13.79
  -6   8  -5  405.14   19.91
  -6  -8   5  420.19   16.83
  -6  -8   5  387.00   18.91
  -6   8   5  430.02   17.33
   6  -8  -5  427.28   16.21
  -6  -8  -5  423.22   17.70
  -6  -8   5  419.48   17.18
  -7  -8   5  187.35   11.01
  -7  -8  -5  185.75   11.62
  -7   8  -5  185.19   14.61
  -7   8   5  169.85   10.44
  -7  -8   5  164.87   12.01
  -7   8  -5  169.73    8.71
  -7  -8   5  176.22    9.93
  -8   8  -5   90.48    7.40
  -8  -8   5   98.53   11.21
  -8   8   5   97.42    9.63
  -8  -8   5   96.09    8.74
   0  -9   5  990.66   38.96
   0   9  -5  913.90   38.64
   0  -9  -5  996.07   38.53
   0  -9   5  996.82   35.49
   0   9   5  937.62   35.68
   0  -9   5 1016.11   35.78
   0   9  -5 1009.83   35.60
   0  -9  -5  916.07   35.91
  -1  -9   5  120.02    8.71
  -1  -9  -5  116.61    7.74
  -1  -9  -5  128.33    7.16
  -1  -9   5   99.05    6.96
  -1  -9   5  117.89    6.60
   1  -9   5  123.20    8.31
   1   9   5  118.58    6.59
  -1   9   5  110.30    7.69
   1  -9   5  128.59    6.28
   1  -9  -5  117.88    7.34
   1  -9  -5  119.71    7.96
  -1   9  -5  129.60    6.50
  -1   9  -5  125.63    8.05
   1   9  -5  119.38    6.39
   1  -9   5  127.66    6.89
   1   9  -5  113.77    7.35
  -2  -9  -5  163.54    9.44
  -2  -9   5  157.97    8.49
   2  -9  -5  162.16    8.32
   2  -9  -5  157.76    9.46
  -2   9  -5  164.24    7.93
   2   9  -5  161.97    8.62
   2  -9   5  168.79    7.40
  -2   9   5  159.66    8.94
   2  -9   5  171.86    7.96
  -2  -9   5  168.35    9.87
  -2  -9  -5  172.29    8.53
  -2   9  -5  170.61    9.87
  -2  -9   5  167.77    8.02
  -3  -9   5  145.27    7.64
  -3   9   5  128.58    8.64
  -3  -9  -5  145.69    9.28
  -3   9  -5  148.43    7.41
   3  -9  -5  145.13    9.46
  -3   9  -5  154.13    9.74
  -3  -9   5  140.01    9.56
   3   9  -5  136.73    7.98
   3  -9  -5  140.07    7.76
  -4  -9   5   45.83    7.92
   4   9  -5   48.66    5.52
  -4   9  -5   47.28    8.41
   4  -9  -5    9.09    7.97
  -4   9  -5   46.20    5.22
   4  -9  -5   44.34    5.45
  -4  -9   5   48.74    5.94
  -4   9   5   44.32    6.70
  -4  -9  -5   43.83    8.43
  -5   9  -5  191.90    9.30
  -5   9   5  168.28   10.43
   5  -9  -5  203.14   12.64
  -5   9  -5  200.03   12.96
  -5  -9   5  183.53   11.73
   5  -9  -5  195.89    9.24
  -5  -9  -5  191.25   11.82
  -5  -9   5  193.46   10.11
  -6  -9  -5  324.03   16.52
  -6   9   5  325.74   14.87
   6  -9  -5  334.11   13.37
   6  -9  -5  309.20   16.82
  -6  -9   5  322.28   16.48
  -6   9  -5  323.61   13.70
  -6   9  -5  331.47   18.14
  -6  -9   5  316.97   14.80
  -7  -9   5   23.82   10.15
  -7   9  -5   34.86   13.96
  -7  -9   5   27.09    9.64
  -7   9   5   27.10    8.59
   7  -9  -5   -1.62    5.49
  -7   9  -5   26.27    6.74
  -7  -9   5   26.65    7.45
   0 -10   5  592.80   21.90
   0  10   5  523.58   21.75
   0 -10   5  591.22   21.30
   0  10  -5  536.03   23.38
   0 -10   5  586.05   24.13
   0 -10  -5  538.05   22.06
   0 -10  -5  560.34   23.49
   0  10  -5  567.41   21.42
  -1 -10  -5   83.21    7.87
   1  10  -5   94.72    6.22
   1 -10   5  103.38    7.07
  -1  10   5   87.01    8.02
  -1  10  -5   84.69    6.29
  -1  10  -5   83.99    7.65
  -1 -10   5   79.78    9.01
   1 -10   5   93.45    8.83
   1 -10   5   91.46    5.82
   1 -10  -5   96.92    7.32
   1  10  -5   94.28    6.87
  -1 -10   5  101.99    6.33
   1  10   5   78.09    6.50
   1 -10  -5   81.27    8.02
  -1 -10  -5   90.06    7.57
   2 -10  -5   13.16    5.65
  -2  10  -5   15.78    7.20
  -2 -10  -5   11.88    7.47
  -2 -10  -5    9.74    6.21
  -2  10  -5   18.19    5.08
  -2 -10   5   21.18    7.73
   2 -10  -5    9.64    7.22
   2 -10   5   16.25    5.62
   2  10  -5   18.71    5.65
   2 -10   5   14.61    4.22
  -2  10   5   15.66    7.10
  -2 -10   5   16.28    5.24
  -3  10  -5  143.32    7.65
  -3 -10  -5  131.26    8.41
  -3 -10  -5  132.46   10.50
   3 -10  -5  138.43   10.28
  -3  10   5  151.42    9.54
  -3  10  -5  135.94   10.31
   3 -10  -5  129.89    7.83
  -3 -10   5  129.92   10.41
   3  10  -5  118.58    8.05
  -3 -10   5  130.93    7.97
   4  10  -5   75.17    6.42
  -4 -10  -5   79.46   10.52
  -4 -10   5   82.65    7.59
  -4  10  -5   74.89    6.44
  -4  10  -5   75.96   10.01
  -4 -10  -5   73.27    6.97
  -4 -10   5   67.68    9.55
  -4  10   5   75.51    8.62
   4 -10  -5   70.40    6.57
   4 -10  -5   80.36    9.96
  -5 -10  -5   42.65    6.71
   5 -10  -5   38.77   11.31
  -5 -10  -5   56.15   11.36
   5 -10  -5   44.80    6.25
  -5 -10   5   36.15    9.64
  -5  10  -5   44.41    6.52
  -5  10   5   45.43    8.44
  -5  10  -5   49.81   11.41
  -5 -10   5   42.75    7.82
   6 -10  -5  304.42   17.83
  -6 -10   5  312.84   16.47
  -6 -10  -5  302.93   14.00
  -6  10  -5  281.00   18.32
  -6 -10  -5  292.13   17.77
  -6 -10   5  294.94   14.83
  -6  10  -5  299.54   13.47
  -6  10   5  267.56   14.75
  -7 -10   5   27.88   11.60
   7 -10  -5    2.35    6.39
  -7 -10   5   13.65    8.80
  -7  10   5    6.61    9.97
   0  11  -5  285.38   12.50
   0 -11   5  336.76   12.37
   0 -11  -5  261.19   13.46
   0 -11   5  269.71   15.43
   0  11  -5  275.09   13.56
   0 -11   5  290.14   13.32
   0  11   5  262.18   13.29
   0 -11  -5  278.48   14.02
  -1 -11   5   53.10    6.25
   1 -11   5   62.44   10.10
   1 -11  -5   52.90    7.47
   1 -11   5   44.34    7.49
   1  11  -5   44.80    7.01
   1 -11  -5   59.21    8.35
   1  11  -5   58.40    6.55
   1 -11   5   55.35    5.84
  -1  11   5   56.04    8.73
  -1 -11  -5   48.06    7.58
  -1  11  -5   55.97    7.49
  -1  11  -5   61.97    6.39
  -1 -11  -5   48.42    8.39
  -1 -11   5   22.52    7.49
   1  11   5   56.39    6.92
  -1 -11   5   55.53   10.10
  -2  11  -5  225.68   12.13
   2 -11  -5  216.28   12.62
  -2 -11   5  185.54   13.07
   2 -11   5  209.38   10.66
  -2 -11  -5  193.89   12.27
  -2  11   5  189.78   12.02
  -2 -11  -5  222.27   11.50
  -2  11  -5  204.63    9.97
   2  11  -5  218.70   10.92
   2 -11   5  197.99    9.31
   2 -11  -5  203.63   10.54
  -2 -11   5  205.66   10.33
  -3 -11   5  240.01   11.65
   3  11  -5  249.07   11.90
  -3 -11  -5  244.85   14.25
  -3  11  -5  229.54   11.33
   3 -11  -5  244.97   14.55
   3 -11  -5  222.11   11.45
  -3 -11   5  220.37   14.56
  -3 -11  -5  277.29   12.75
  -3  11  -5  257.08   14.06
  -3  11   5  242.33   13.39
  -4 -11   5  281.46   13.91
  -4  11  -5  294.23   16.43
  -4 -11   5  295.37   16.49
  -4  11  -5  291.52   13.11
  -4 -11  -5  278.42   14.42
   4 -11  -5  287.08   13.06
   4 -11  -5  316.60   17.27
  -4 -11  -5  315.47   17.16
  -4  11   5  277.84   14.96
  -5  11  -5  248.24   12.48
  -5 -11   5  251.09   16.10
  -5  11   5  260.26   14.76
  -5 -11  -5  265.12   17.99
  -5  11  -5  268.64   16.94
   5 -11  -5  274.96   12.26
   5 -11  -5  246.41   17.70
  -5 -11  -5  287.44   13.92
  -6 -11   5   43.11   12.32
  -6  11   5   26.12   10.32
   6 -11  -5    4.33    8.60
   0  12  -5   23.91    7.59
   0 -12   5   31.99    6.29
   0 -12   5   13.64    9.19
   0  12  -5   20.01    7.19
   0 -12  -5   22.83    8.91
   0  12   5   21.88    9.34
   0 -12   5   17.01   12.01
   0 -12  -5   21.18    8.86
  -1 -12  -5  422.20   20.22
  -1 -12   5  485.72   22.51
   1 -12  -5  437.74   21.04
  -1 -12  -5  436.99   19.79
  -1  12  -5  448.05   20.16
   1  12  -5  451.32   19.61
   1  12  -5  457.13   18.58
   1 -12  -5  455.46   18.94
  -1  12  -5  460.81   18.46
  -1 -12   5  438.97   18.12
   1 -12   5  459.84   17.81
   1 -12   5  429.80   22.48
  -1 -12   5  452.90   19.53
  -1  12   5  442.23   20.11
   1 -12   5  443.22   19.39
  -2 -12   5  187.02   14.45
  -2 -12  -5  183.17   13.48
   2 -12  -5  175.13   10.67
  -2  12  -5  206.17   10.53
  -2 -12  -5  189.95   11.67
   2 -12   5  190.09   11.80
   2 -12  -5  188.34   13.95
  -2 -12   5  186.64   10.59
   2  12  -5  185.86   10.81
  -2  12   5  198.49   13.79
  -2  12  -5  187.25   12.38
  -3  12   5   15.49   10.99
  -3 -12   5    6.95   12.12
   3  12  -5   -0.82    6.53
  -3  12  -5    5.84    7.28
  -3 -12  -5    7.30   12.55
   3 -12  -5   11.83    7.25
  -3 -12   5   14.49    7.89
  -3  12  -5   11.42   10.21
  -3 -12  -5   13.16    8.44
   3 -12  -5    7.14   11.93
  -4  12   5   20.53   11.77
  -4  12  -5   13.94    7.77
   4 -12  -5   18.08   14.42
  -4  12  -5    9.90   11.83
  -4 -12   5   10.74    9.12
  -4 -12  -5   14.89    8.98
   4 -12  -5   20.24    7.60
  -4 -12   5    8.75   12.39
   4  12  -5   -1.26    6.36
  -5  12   5   51.08   12.80
   0  13  -5   20.86    8.46
   0 -13   5   31.42    7.56
   0 -13   5   25.94   15.10
   0 -13   5   25.12   11.79
   0 -13  -5   23.42   11.32
   0 -13  -5   21.49   10.50
   0  13  -5   32.43    9.18
   0  13   5   27.36   12.79
   1  13  -5  247.41   13.44
   1 -13   5  268.58   15.70
  -1  13  -5  237.38   14.52
   1  13   5  248.06   14.44
  -1 -13   5  263.26   13.03
   1 -13  -5  244.44   13.95
  -1  13  -5  258.84   13.39
   1 -13  -5  261.31   16.55
   1 -13   5  271.67   19.55
  -1  13   5  237.34   16.82
  -1 -13   5  251.68   15.63
  -1 -13  -5  256.51   15.58
   1  13  -5  259.08   13.88
   2 -13   5   25.03   11.56
  -2 -13   5   12.96   14.37
   2 -13   5   -6.06    6.35
  -2 -13  -5   16.86    9.97
  -2  13   5   14.38   13.73
  -2  13  -5   22.53    8.67
   2 -13  -5   13.53   13.32
  -3  13   5   30.77   14.45
   3 -13  -5   28.66   15.75
  -3 -13   5   35.58   14.87
  -3  13  -5   37.76    9.22
   0   0   6 1993.75   69.39
   0   0  -6 1886.27   69.38
  -1   0  -6 1507.77   53.74
   1   0  -6 1434.06   53.81
  -1   0   6 1559.52   53.82
   2   0  -6 4047.77  143.62
   2   0  -6 4087.28  155.23
  -2   0   6 3954.23  143.59
   3   0  -6  320.07   13.66
  -3   0   6  329.13   12.44
   3   0  -6  328.48   12.35
   4   0  -6  620.77   25.14
   4   0  -6  629.38   23.07
  -4   0   6  639.61   23.21
   5   0  -6   27.03    3.83
   5   0  -6   14.45    3.02
  -5   0   6   13.60    3.43
  -6   0   6    7.53    4.85
  -6   0   6   12.77    3.85
   6   0  -6   11.66    3.66
  -7   0   6 1396.43   55.96
  -7   0   6 1450.61   51.60
  -8   0   6  288.91   14.49
  -8   0   6  320.30   12.87
  -9   0   6   56.07    8.71
  -9   0   6   62.63    6.76
 -10   0   6    4.78    9.70
 -10   0   6    0.86    7.38
   0  -1   6   61.53    2.86
   0  -1   6   70.31    3.24
   0   1   6   56.63    2.81
   0   1  -6   66.07    3.41
   0  -1  -6   63.11    3.49
   0   1   6   64.61    3.22
   1   1  -6   48.58    3.71
  -1   1  -6   46.56    2.73
  -1  -1   6   46.29    2.86
  -1   1   6   46.71    3.04
  -1  -1  -6   44.43    2.75
   1  -1  -6   44.45    3.03
   1   1  -6   44.95    2.97
  -1   1  -6   49.10    2.48
  -1  -1   6   46.55    2.57
   2   1  -6 2831.87  106.31
   2  -1  -6 2919.96  106.36
   2   1  -6 3084.39  115.06
  -2   1   6 3022.68  106.38
  -2  -1   6 3040.24  106.38
  -3   1   6  177.95    7.38
  -3  -1   6  173.77    7.32
   3   1  -6  169.32    7.21
   3  -1  -6  175.06    8.20
   3  -1  -6  179.24    7.30
   3   1  -6  189.40    8.20
   4   1  -6  381.77   15.70
  -4  -1   6  383.20   14.47
  -4   1   6  377.93   14.49
   4  -1  -6  391.43   14.39
   4  -1  -6  368.39   15.81
   4   1  -6  401.42   14.36
  -4  -1   6  365.47   15.91
  -5   1   6   53.85    4.10
  -5  -1   6   47.95    4.02
   5  -1  -6   44.26    3.57
   5   1  -6   54.61    4.44
   5  -1  -6   47.14    4.47
  -5  -1   6   50.83    5.05
  -6   1   6  196.28    8.81
   6  -1  -6  218.21    9.10
   6   1  -6  188.74    8.93
  -6  -1   6  195.67    9.94
  -6  -1   6  197.68    8.71
  -7   1   6  225.85    9.99
  -7  -1   6  220.58   11.30
  -7  -1   6  239.54   10.02
  -8  -1   6  470.98   18.13
  -8   1   6  480.44   18.16
  -8  -1   6  435.83   20.00
  -9  -1   6  257.10   11.84
  -9  -1   6  258.99   13.68
  -9   1   6  253.02   11.87
 -10  -1   6  139.67   12.34
 -10   1   6  157.79    9.96
 -10  -1   6  167.50    9.92
   0  -2  -6  157.42    6.43
   0  -2   6  155.66    6.05
   0  -2   6  166.51    6.26
   0   2   6  158.13    6.20
   0   2  -6  156.96    7.17
   0   2  -6  142.23    6.30
  -1   2  -6   80.06    3.46
  -1  -2   6   72.28    3.46
  -1   2  -6   78.58    3.62
   1   2  -6   69.65    4.64
   1  -2  -6   72.31    3.94
  -1   2   6   70.89    3.93
  -1  -2   6   69.00    3.79
  -1  -2  -6   70.08    3.66
   1   2  -6   79.64    3.85
  -2   2  -6  312.24   11.98
  -2   2  -6  326.09   12.07
   2  -2  -6  323.71   12.44
   2   2  -6  336.28   13.62
  -2   2   6  340.82   12.47
  -2  -2   6  326.02   12.36
   2   2  -6  319.23   12.35
  -3  -2   6   24.31    2.90
   3   2  -6   25.06    2.81
   3   2  -6   26.65    3.55
  -3   2   6   28.39    3.25
   3  -2  -6   25.29    3.70
   3  -2  -6   25.65    2.97
  -3  -2   6   22.00    3.78
  -4  -2   6  581.37   21.59
   4  -2  -6  595.00   23.48
   4   2  -6  578.75   23.32
  -4  -2   6  577.48   23.56
   4  -2  -6  581.09   21.47
  -4   2   6  584.40   21.64
   5   2  -6  372.90   15.22
   5  -2  -6  358.13   13.97
   5  -2  -6  361.88   15.33
  -5  -2   6  367.36   14.25
  -5   2   6  372.17   14.22
  -5  -2   6  377.67   15.74
  -6  -2   6  234.17    9.91
  -6  -2   6  235.46   11.23
  -6   2   6  220.78    9.88
   6  -2  -6  234.53    9.37
   6  -2  -6  230.03   10.39
   6  -2  -6  248.08   10.61
  -7  -2   6  277.77   13.05
  -7  -2   6  271.29   11.48
  -7   2   6  272.27   11.53
  -8  -2   6  105.20    6.97
  -8   2   6   94.88    6.95
  -8  -2   6  104.60    8.49
  -9  -2   6   61.75    8.83
  -9  -2   6   70.57    7.14
  -9   2   6   63.16    7.00
 -10  -2   6   73.81    8.53
 -10   2   6   58.32    8.33
   0   3   6  761.02   27.71
   0   3  -6  751.74   27.81
   0   3  -6  771.53   27.68
   0  -3   6  754.73   27.60
   0   3  -6  773.55   30.29
   0  -3  -6  775.28   27.88
   0  -3   6  774.57   27.71
   1  -3  -6   53.22    3.57
  -1  -3   6   55.11    3.31
  -1   3   6   59.91    3.74
  -1   3  -6   56.67    3.99
  -1  -3   6   55.18    3.04
  -1   3  -6   56.72    2.94
  -1   3  -6   55.37    3.23
   1   3  -6   54.31    3.37
  -1  -3  -6   49.32    3.44
   1   3  -6   58.30    4.29
   2   3  -6  519.60   19.14
  -2   3  -6  541.05   18.85
   2  -3  -6  508.45   19.20
  -2  -3  -6  502.43   18.92
  -2  -3   6  484.66   20.84
  -2   3  -6  528.68   18.95
  -2   3   6  531.68   19.27
  -2  -3   6  519.80   19.14
  -2  -3   6  513.56   18.95
   2   3  -6  529.52   20.89
  -3   3   6   19.62    3.27
  -3  -3   6   21.01    3.87
   3   3  -6   24.45    3.79
  -3  -3   6   20.26    3.12
   3  -3  -6   21.78    3.01
  -4   3   6   78.04    4.71
  -4  -3   6   77.69    5.75
  -4  -3   6   76.43    4.58
   4   3  -6   76.30    5.08
   4  -3  -6   84.24    5.31
   4  -3  -6   84.61    4.53
  -5  -3   6 1026.95   37.10
   5  -3  -6  994.34   40.08
  -5   3   6 1005.49   37.14
   5   3  -6 1023.00   39.89
  -5  -3   6 1028.46   40.42
   5  -3  -6 1036.42   36.92
   6  -3  -6  178.53    8.43
  -6  -3   6  161.10    9.45
  -6  -3   6  171.94    8.01
   6  -3  -6  173.64    7.44
  -6   3   6  173.31    8.24
   6  -3  -6  185.05    9.09
  -7  -3   6  935.57   39.14
  -7   3   6  990.17   35.94
  -7  -3   6 1003.34   35.89
  -8  -3   6  206.80   12.48
  -8  -3   6  248.90   10.54
  -8   3   6  225.78   10.69
  -9  -3   6   -0.47    8.89
  -9  -3   6   -0.30    6.44
  -9   3   6    3.19    6.64
   0  -4   6  371.76   13.86
   0   4   6  369.81   13.88
   0   4  -6  364.24   15.45
   0  -4  -6  371.41   14.12
   0  -4   6  375.42   13.75
   0   4  -6  371.37   14.02
   0   4  -6  377.36   13.83
  -1  -4   6  419.08   17.31
   1   4  -6  415.80   17.39
  -1   4   6  413.46   15.91
  -1  -4  -6  402.80   15.84
  -1  -4   6  417.32   15.81
  -1   4  -6  439.84   15.83
  -1  -4   6  433.82   15.65
   1  -4  -6  416.95   15.97
  -1   4  -6  438.91   15.67
  -1   4  -6  443.70   17.35
   2   4  -6 1328.65   52.59
  -2  -4   6 1325.17   52.61
  -2   4  -6 1374.60   48.32
  -2   4  -6 1413.15   52.53
  -2  -4  -6 1324.75   48.45
  -2  -4   6 1306.47   48.52
  -2   4  -6 1336.91   48.45
  -2  -4   6 1373.71   48.43
  -3  -4   6  766.56   30.80
  -3   4   6  767.56   28.37
  -3   4  -6  783.15   27.88
  -3  -4   6  788.30   28.26
   3  -4  -6  780.55   28.26
  -3   4  -6  747.10   27.97
  -3  -4   6  767.20   28.04
   4   4  -6  778.92   32.21
   4  -4  -6  790.03   32.36
   4  -4  -6  823.55   29.80
  -4  -4   6  832.12   32.62
  -4  -4   6  808.71   29.89
  -4   4   6  855.73   30.03
   5   4  -6  752.84   30.05
  -5  -4   6  779.50   28.09
  -5   4   6  769.16   28.16
   5  -4  -6  735.54   30.26
   5  -4  -6  730.17   27.80
   5  -4  -6  790.65   30.30
  -5  -4   6  758.27   30.68
  -6   4   6  195.06    9.34
  -6  -4   6  205.69    9.34
   6  -4  -6  198.54   10.40
   6  -4  -6  216.21    9.79
  -6  -4   6  221.79   10.85
   6  -4  -6  203.49    8.76
  -7  -4   6  144.70    7.74
   7  -4  -6  135.31    6.59
  -7   4   6  142.98    7.86
  -7  -4   6  136.45    9.21
  -8  -4   6   62.19    8.67
  -8   4   6   64.27    6.96
  -8  -4   6   78.72    6.77
  -9  -4   6   60.11   10.19
  -9   4   6   74.73    7.93
  -9  -4   6   59.59    7.40
   0   5   6   46.10    3.76
   0   5  -6   47.04    4.67
   0  -5  -6   51.09    4.10
   0  -5   6   53.44    3.30
   0   5  -6   56.51    3.39
   0  -5   6   52.90    3.45
  -1   5  -6   47.34    4.62
   1   5  -6   42.71    4.58
   1  -5   6   50.25    3.08
  -1  -5   6   47.72    4.52
  -1   5   6   46.87    4.17
  -1   5  -6   52.02    3.35
  -1  -5   6   42.45    3.52
  -1  -5   6   50.60    3.36
   1  -5   6   51.52    3.00
  -1  -5  -6   46.60    4.04
   1  -5  -6   44.84    3.91
   2   5  -6   12.62    3.93
  -2  -5   6   19.53    2.83
  -2   5   6    3.21    3.54
  -2  -5   6   18.14    3.25
  -2   5  -6   15.27    4.36
  -2   5  -6   18.28    2.82
  -2  -5   6   18.09    4.42
   2  -5  -6   15.11    3.53
  -2  -5  -6   14.07    3.63
  -3  -5   6   48.15    4.04
  -3  -5   6   46.53    3.56
  -3  -5  -6   40.88    4.07
  -3   5  -6   43.92    3.33
   3  -5  -6   45.53    4.08
  -3   5  -6   42.58    3.69
  -3   5  -6   42.75    4.55
  -3   5   6   38.91    4.42
  -3  -5   6   53.33    5.32
  -4  -5   6  955.18   34.39
  -4   5  -6  971.46   34.12
  -4  -5   6  894.67   37.42
   4  -5  -6  917.05   34.26
   4   5  -6  937.54   37.01
  -4   5   6  975.67   34.56
  -4   5  -6  942.52   33.93
  -4  -5   6  923.44   34.18
   5  -5  -6   23.10    3.91
  -5  -5   6   25.76    5.69
   5   5  -6   26.83    4.41
   5  -5  -6   26.42    5.87
  -5  -5   6   17.90    4.35
   5  -5  -6   24.10    4.80
  -5   5   6   25.54    4.60
   6  -5  -6  145.30    6.97
  -6  -5   6  144.58    9.00
  -6  -5   6  151.47    7.70
   6  -5  -6  137.90    8.14
  -6   5   6  149.23    7.97
   6  -5  -6  159.07    9.07
  -7  -5   6  203.09   11.29
  -7  -5   6  212.72    9.83
   7  -5  -6  195.22    8.68
  -7   5   6  201.43   10.01
  -8  -5   6   42.83    8.47
  -8  -5   6   39.74    6.71
  -8   5   6   44.81    7.03
  -9  -5   6   21.78   10.14
  -9   5   6   18.89    7.83
  -9  -5   6   24.09    7.70
   0  -6   6  851.86   32.51
   0  -6  -6  870.55   32.77
   0   6   6  896.20   32.58
   0  -6   6  954.02   32.46
   0   6  -6  922.31   35.61
   0  -6   6  837.04   35.32
   0   6  -6  940.02   32.54
   1  -6  -6  139.85    6.89
  -1  -6  -6  141.71    7.04
  -1  -6   6  128.12    7.74
   1   6  -6  142.13    7.67
   1  -6   6  140.77    6.17
  -1   6  -6  144.03    7.86
  -1   6  -6  152.66    6.41
  -1  -6   6  149.46    6.70
  -1   6   6  145.54    6.97
   1  -6   6  150.20    6.17
  -2  -6   6  404.50   15.02
  -2  -6   6  378.43   16.91
   2   6  -6  396.99   16.80
   2  -6  -6  407.18   15.37
  -2  -6  -6  409.18   15.46
  -2   6  -6  391.32   16.86
  -3   6  -6   54.10    3.87
  -3  -6   6   56.04    4.01
  -3  -6   6   49.94    4.39
  -3  -6  -6   45.46    4.94
  -3  -6   6   43.52    5.79
  -3   6  -6   44.82    5.78
  -3   6   6   47.84    5.06
   3  -6  -6   47.02    4.57
   4  -6  -6  163.49    7.66
  -4   6   6  167.88    8.25
  -4  -6  -6  173.18    7.82
   4   6  -6  153.18    8.25
   4  -6  -6  169.75    8.79
  -4  -6   6  169.73    7.85
  -4  -6   6  159.20    9.18
  -4  -6   6  160.77    7.54
  -4   6  -6  170.91    7.30
  -4   6  -6  159.93    8.97
   5  -6  -6  549.38   23.11
   5   6  -6  574.13   22.78
  -5   6   6  569.36   21.64
  -5  -6   6  530.36   21.25
  -5  -6   6  584.09   23.62
  -5  -6   6  574.39   21.47
  -5   6  -6  566.29   20.86
   5  -6  -6  567.76   21.16
   5  -6  -6  552.17   23.43
   6  -6  -6  211.15   10.65
  -6   6   6  212.94   10.28
  -6   6  -6  207.48    8.98
  -6  -6   6  204.25    9.93
   6  -6  -6  213.28    9.36
   6  -6  -6  221.08   11.63
  -6  -6   6  214.10    9.96
  -6  -6   6  228.13   11.56
  -7  -6   6  127.41    9.87
  -7  -6   6  129.55    8.13
  -7   6   6  135.49    8.41
   7  -6  -6  131.27    6.81
  -8  -6   6   12.02    8.92
  -8   6   6   16.30    7.31
  -8  -6   6   14.82    6.81
  -9  -6   6   56.51    8.84
  -9   6   6   66.84    9.08
   0  -7   6  641.93   25.57
   0   7   6  601.91   23.43
   0   7  -6  631.36   25.76
   0   7  -6  672.47   23.34
   0  -7  -6  578.04   23.62
   0  -7   6  633.22   23.43
   0  -7   6  662.74   23.25
  -1  -7   6   24.31    3.50
   1   7  -6   22.76    3.41
  -1  -7   6   14.33    5.37
  -1  -7   6   18.59    3.99
  -1   7  -6   21.89    3.59
  -1   7  -6   24.51    5.39
   1  -7   6   23.32    3.62
  -1   7   6   18.05    4.62
   1  -7  -6   23.24    4.43
   1  -7   6   22.65    3.28
  -1  -7  -6   19.64    4.78
   1   7  -6   23.42    4.81
   2  -7  -6  214.27    9.62
  -2   7  -6  228.37    9.20
   2   7  -6  232.59   10.48
  -2  -7   6  226.31    9.26
  -2   7   6  213.29   10.01
  -2  -7   6  228.96   11.12
  -2  -7   6  210.60    9.53
  -2  -7  -6  218.39    9.97
  -2   7  -6  221.23   10.97
  -3  -7   6  417.15   16.06
  -3   7  -6  385.95   17.83
  -3   7   6  381.87   16.18
   3  -7  -6  405.58   17.26
   3  -7  -6  423.52   16.03
  -3  -7   6  399.91   15.68
  -3  -7  -6  401.70   16.28
  -3   7  -6  432.43   15.60
  -3  -7   6  420.00   17.78
   3   7  -6  416.68   17.17
  -4   7  -6  209.56   11.34
   4   7  -6  213.91    9.94
  -4   7   6  208.82    9.93
  -4  -7   6  204.58   11.05
  -4  -7   6  203.78    9.59
   4  -7  -6  205.31   10.86
   4  -7  -6  214.36    9.27
  -4   7  -6  212.25    8.92
  -4  -7   6  199.95    9.17
  -4  -7  -6  201.56    9.98
   5  -7  -6  415.75   17.78
  -5   7  -6  400.45   15.82
  -5  -7   6  392.84   16.28
   5  -7  -6  406.09   18.28
  -5   7   6  428.70   16.83
  -5  -7   6  430.35   16.54
  -5  -7  -6  418.07   16.74
   5   7  -6  408.24   17.16
  -5   7  -6  402.87   18.66
   6  -7  -6  123.58    6.84
  -6   7  -6  130.65    6.96
   6  -7  -6  134.89   10.12
  -6   7  -6  108.30   10.77
  -6   7   6  125.32    8.39
  -6  -7  -6  127.85    8.13
  -6  -7   6  124.87    7.95
   6  -7  -6  115.37    8.10
  -6  -7   6  103.06    9.67
  -6  -7   6  131.80    7.90
  -7  -7   6  444.97   20.73
  -7  -7   6  462.59   18.89
  -8   7  -6  161.68    8.81
  -8  -7   6  176.99   11.98
  -8  -7   6  193.76   10.66
  -8   7   6  179.28   10.88
  -8  -7   6  173.99   12.99
   0   8  -6   99.52    7.33
   0   8  -6  104.91    5.73
   0   8   6   95.56    6.44
   0  -8   6  110.55    7.62
   0  -8   6  111.92    5.73
   0  -8   6  104.98    6.22
   0  -8  -6   99.85    6.78
  -1   8  -6  194.84    8.01
   1  -8  -6  177.04    8.73
  -1   8   6  154.55    8.77
   1  -8   6  188.89    7.74
  -1   8  -6  181.42    9.65
  -1  -8   6  174.66    8.45
   1  -8   6  177.44    8.07
  -1  -8  -6  165.95    8.96
  -1  -8   6  187.09    7.95
   1   8  -6  180.08    9.33
   1   8  -6  177.36    7.96
   2  -8  -6  127.67    7.78
  -2   8   6  132.17    7.93
  -2  -8   6  140.19    7.46
   2   8  -6  124.94    7.83
  -2  -8   6  122.86    8.69
  -2  -8  -6  133.79    8.08
  -2  -8   6  135.44    6.74
  -2   8  -6  139.80    6.64
   2  -8  -6  133.44    7.38
  -2   8  -6  139.65    9.67
  -3  -8   6  210.78    9.10
  -3  -8  -6  205.88   10.47
   3  -8  -6  199.73   10.74
  -3   8  -6  195.29   11.76
  -3   8   6  191.36    9.89
  -3  -8   6  197.50    9.50
  -3  -8   6  202.36   11.08
  -3   8  -6  210.35    8.83
   3   8  -6  197.62    9.92
   3  -8  -6  186.22    9.18
  -4  -8  -6  161.72    9.61
   4  -8  -6  167.07    9.99
  -4  -8   6  147.34    8.27
   4   8  -6  155.66    8.34
  -4  -8   6  147.42    7.92
   4  -8  -6  162.67    8.10
  -4   8  -6  161.86   11.08
  -4  -8   6  158.55   10.28
  -4   8  -6  148.55    7.53
  -4   8   6  143.60    8.92
  -5  -8   6  161.39    8.75
   5   8  -6  166.95    8.51
   5  -8  -6  161.03   11.13
  -5   8   6  159.54    9.62
  -5   8  -6  161.34    8.03
  -5  -8   6  166.85    8.78
  -5  -8   6  153.34   10.74
  -5  -8  -6  154.71   10.07
  -5   8  -6  167.81   12.53
   6  -8  -6  194.35    9.06
  -6  -8   6  186.81   10.04
  -6  -8   6  182.68   12.10
  -6   8  -6  186.36    9.15
  -6   8   6  203.41   10.97
  -6  -8  -6  173.77   11.60
   6  -8  -6  196.85   12.66
  -6   8  -6  167.56   15.20
  -6  -8   6  166.84   10.09
  -7   8   6   77.02    9.11
  -7  -8   6   70.82    9.14
  -7  -8   6   70.29   10.60
  -7  -8   6   77.80    8.29
  -7   8  -6   67.38   22.68
  -7  -8  -6   65.68   10.80
  -7   8  -6   68.68    7.11
  -8  -8   6   25.29   11.62
  -8   8  -6   18.28    6.48
  -8   8   6   27.95    9.85
  -8  -8   6   38.49    8.93
   0  -9   6  465.45   17.09
   0  -9  -6  441.81   18.79
   0  -9   6  451.09   19.70
   0   9   6  427.24   17.61
   0  -9   6  451.37   17.58
   0  -9  -6  399.35   17.78
   0   9  -6  468.89   17.23
   0   9  -6  462.88   19.27
  -1  -9   6    0.40    4.40
  -1  -9   6    2.62    5.51
   1  -9  -6   -1.89    5.58
   1   9  -6    1.20    4.28
   1  -9  -6   -1.53    5.57
  -1  -9   6    1.44    7.33
   1   9  -6    1.86    5.56
  -1   9  -6    4.19    6.44
  -1  -9  -6    1.75    6.41
  -1   9  -6    2.13    4.25
   1  -9   6    3.15    4.04
   1  -9   6    3.89    5.07
  -1   9   6    0.78    6.31
   2   9  -6  178.83    9.19
  -2   9   6  154.85    9.46
   2  -9  -6  154.57    9.91
  -2   9  -6  166.14   10.41
  -2  -9   6  166.11    8.84
  -2  -9   6  166.25    8.15
   2  -9  -6  168.23    8.77
  -2  -9  -6  159.06    9.52
  -2   9  -6  175.03    7.99
  -2  -9   6  160.38   10.45
  -3  -9   6  117.25    9.74
   3  -9  -6  118.01    9.31
  -3   9  -6  125.09    9.81
  -3  -9   6  135.47    7.84
  -3  -9   6  118.58    7.14
  -3  -9  -6  113.96    9.32
   3  -9  -6  112.38    7.30
   3   9  -6  115.22    7.57
  -3   9  -6  129.95    6.82
  -3   9   6   96.94    8.60
  -4  -9   6  316.69   15.29
  -4   9   6  282.65   13.57
  -4   9  -6  298.74   15.76
  -4  -9   6  285.58   12.82
  -4   9  -6  292.51   12.31
   4   9  -6  297.29   13.41
  -4  -9   6  281.66   13.05
   4  -9  -6  322.76   15.27
   4  -9  -6  280.48   12.57
  -4  -9  -6  294.77   14.75
  -5   9  -6   38.96   11.14
   5  -9  -6   42.18   10.50
  -5   9   6   34.71    8.14
  -5  -9   6   43.94    9.32
   5  -9  -6   44.44    6.22
  -5  -9   6   36.29    6.86
   5   9  -6    4.80    5.41
  -5  -9   6   40.15    6.92
  -5  -9  -6   35.83   10.09
  -5   9  -6   46.57    5.84
  -6  -9   6   39.32   10.05
  -6   9  -6   38.12   13.14
   6  -9  -6   -1.45    7.15
  -6  -9  -6   50.28   11.63
   6  -9  -6   43.94    6.24
  -6  -9   6   44.73    8.25
  -6   9  -6   39.84    6.88
  -6   9   6   40.41    9.01
  -6  -9   6   47.04    7.68
   6  -9  -6   53.53   12.04
  -7   9  -6  117.19    8.98
  -7  -9   6  111.70   12.65
  -7  -9   6  152.74   10.15
  -7   9   6  141.35   11.30
   0 -10  -6  217.57   11.39
   0  10  -6  214.21   11.84
   0 -10  -6  241.78   11.74
   0 -10   6  207.94   13.20
   0 -10   6  248.54   10.10
   0  10  -6  236.24   10.27
   0 -10   6  227.02   11.08
   0  10   6  213.85   11.17
  -1 -10  -6  419.13   18.75
  -1  10  -6  445.91   17.26
  -1 -10   6  442.70   20.19
  -1 -10  -6  428.59   18.49
   1 -10  -6  439.00   19.32
   1  10   6  412.18   17.14
   1 -10   6  450.30   16.92
   1  10  -6  446.72   19.04
   1  10  -6  436.27   17.31
   1 -10  -6  409.92   17.89
   1 -10   6  459.51   19.59
  -1 -10   6  466.68   17.23
  -1  10   6  430.31   18.41
  -1 -10   6  441.15   18.07
  -1  10  -6  442.50   19.59
   1 -10   6  463.90   17.85
   2 -10  -6 1382.27   54.29
  -2  10   6 1444.44   54.76
  -2 -10  -6 1492.89   58.36
   2 -10   6 1558.78   53.64
  -2  10  -6 1449.14   59.02
  -2 -10   6 1526.72   59.38
  -2 -10   6 1557.96   54.12
  -2  10  -6 1490.12   54.01
   2 -10   6 1457.81   53.95
  -2 -10  -6 1494.90   54.94
  -2 -10   6 1546.45   54.54
   2 -10  -6 1499.35   58.86
   2  10  -6 1473.07   58.44
  -3 -10   6    0.05    5.92
  -3 -10  -6   -0.02    9.24
  -3  10  -6    2.38    5.54
   3  10  -6    3.45    6.17
  -3 -10  -6    7.68    6.04
   3 -10  -6   10.26    6.08
   3 -10  -6    5.69    8.44
  -3  10   6    5.24    8.32
  -3  10  -6   -3.72    9.10
  -3 -10   6    2.65    6.73
  -3 -10   6    2.38    9.31
   4 -10  -6  447.36   18.11
  -4  10  -6  478.36   21.79
   4  10  -6  467.65   19.30
  -4 -10   6  378.97   21.12
   4 -10  -6  480.05   21.47
  -4 -10   6  477.50   18.49
  -4 -10  -6  450.85   20.77
  -4  10   6  435.53   19.45
  -4 -10   6  468.55   18.89
  -4  10  -6  442.60   17.91
   5 -10  -6   57.35   11.91
  -5  10   6   47.15    9.51
   5 -10  -6   40.47    6.68
  -5  10  -6   43.36    6.59
  -5 -10   6   38.06   10.62
  -5 -10  -6   55.82   12.75
  -5 -10   6   41.99    8.32
  -5 -10   6   58.92    8.21
  -5  10  -6   57.85   12.63
  -6 -10   6   -6.50    8.20
  -6  10   6    4.94   10.14
   6 -10  -6   -1.09   13.69
   6 -10  -6   -3.26    6.40
  -6 -10   6    5.32    9.14
   6 -10  -6    2.33    8.04
  -6 -10   6   -6.17   11.30
  -6  10  -6    4.48    7.25
   0 -11  -6   12.25    7.97
   0  11  -6   19.23    7.50
   0 -11   6   17.50   10.80
   0  11  -6   11.56    6.23
   0 -11   6   14.92    8.03
   0 -11   6   16.51    5.84
   0 -11  -6   11.00    7.77
   0  11   6   12.24    8.08
   1 -11   6  212.84    9.65
   1 -11   6  197.96   13.22
   1 -11  -6  196.95   11.13
   1 -11  -6  214.13   12.41
   1 -11   6  211.40   11.48
   1  11  -6  204.48   11.15
  -1 -11  -6  192.76   12.25
  -1 -11   6  210.69   10.07
  -1 -11   6  202.86   14.02
  -1  11   6  214.39   12.54
  -1  11  -6  194.21   10.02
   1  11   6  202.09   10.31
  -1 -11   6  217.48   11.71
  -1 -11  -6  183.29   11.89
   1  11  -6  202.20   10.33
  -1  11  -6  194.35   12.06
  -2 -11  -6  529.54   22.33
   2 -11  -6  491.84   20.70
  -2  11  -6  540.34   23.15
  -2 -11  -6  489.45   22.16
  -2 -11   6  493.68   24.11
  -2 -11   6  561.06   21.41
   2 -11  -6  520.50   23.02
  -2  11   6  492.37   21.94
   2  11  -6  524.86   22.00
  -2  11  -6  524.07   20.32
   2 -11   6  536.54   20.65
  -2 -11   6  505.46   20.34
  -3 -11   6   25.58    6.93
  -3 -11   6   24.09    8.58
   3  11  -6   25.72    7.04
   3 -11  -6   14.38   10.40
   3 -11  -6   20.98    7.23
  -3  11  -6   26.15    6.55
  -3 -11  -6   19.67    7.65
  -3  11  -6   27.07   10.42
  -3 -11  -6   19.04   11.13
  -3  11   6    8.75   10.18
  -3 -11   6   26.84   11.58
  -4  11  -6  254.27   11.97
  -4 -11  -6  259.46   16.94
  -4 -11   6  252.03   13.61
   4 -11  -6  262.70   12.13
  -4 -11  -6  255.32   13.08
  -4  11  -6  263.84   16.42
  -4 -11   6  228.66   12.64
   4 -11  -6  240.62   16.61
  -4  11   6  258.59   14.87
  -4 -11   6  234.49   16.17
   5 -11  -6   29.78   14.70
  -5  11   6   12.43   11.26
  -5  11  -6   11.59    7.47
  -5 -11  -6    9.86    8.24
  -5 -11   6   21.49   12.44
  -5 -11   6   23.25    9.55
  -5 -11   6   13.33    9.28
   5  11  -6    0.17    6.51
   0  12   6  165.97   12.77
   0 -12   6  194.61   13.03
   0 -12   6  192.75   16.16
   0 -12   6  180.16    9.62
   0 -12  -6  183.27   12.11
   0 -12  -6  168.39   11.91
   0  12  -6  190.21   11.85
   0  12  -6  177.63   10.46
  -1 -12  -6    7.07    9.11
   1 -12   6   -1.89    6.10
   1 -12   6   23.10    9.96
  -1  12  -6   20.28    7.30
  -1  12  -6   11.17    8.83
   1  12   6   11.86    8.05
  -1 -12   6    7.09   13.38
   1 -12  -6   10.51   10.05
   1 -12   6   10.11   12.66
  -1 -12   6   13.13    6.76
  -1 -12  -6    4.24   10.55
   1  12  -6   14.81    7.68
   1  12  -6   14.38    8.02
   1 -12  -6   10.38    8.53
  -1  12   6   15.84   11.65
  -1 -12   6   15.17    9.90
  -2 -12   6  108.58   14.39
  -2 -12  -6  101.75   12.82
  -2  12   6   85.00   13.07
  -2 -12   6   99.66    8.66
  -2  12  -6  104.52    8.63
  -2 -12  -6  104.87   10.36
  -2  12  -6  108.87   11.03
   2 -12  -6   99.85    9.54
   2  12  -6   85.42    9.09
   2 -12  -6  105.24   12.16
   2 -12   6  102.78   10.20
  -2 -12   6  107.77   11.04
   3 -12  -6   16.36    8.25
  -3 -12   6   20.43   10.67
  -3  12  -6   22.28   11.34
  -3 -12   6   19.69   13.95
  -3  12  -6   19.33    7.51
  -3 -12  -6   17.16    9.57
   3 -12  -6   11.46   12.97
   3  12  -6   -2.75    7.24
  -3 -12   6   19.68    8.04
  -3  12   6   10.10   12.48
  -4 -12   6    4.22   14.09
  -4  12   6   -0.32   13.38
  -4  12  -6    1.42    8.04
  -4 -12   6    7.25   11.00
   4 -12  -6   -0.42   15.24
   0  13  -6   93.48   10.14
   0 -13   6   85.37   18.49
   0 -13   6   93.87   14.06
   0 -13  -6   92.48   12.24
   1 -13  -6  124.61   14.41
  -1 -13   6  122.65   18.35
  -1  13  -6  127.33   10.40
  -1 -13  -6   95.29   12.42
   1  13  -6  114.08   11.13
  -1 -13   6  107.21   14.18
  -2  13   6  311.24   20.14
   0   0  -7   -1.21    2.51
   0   0   7    1.80    2.22
   0   0   7    0.11    1.53
  -1   0  -7    2.36    2.45
  -1   0   7    2.43    2.67
   1   0  -7   -0.35    2.61
   2   0  -7  185.34    7.52
   2   0  -7  172.70    8.49
  -2   0   7  181.37    7.55
   3   0  -7  391.61   15.10
  -3   0   7  401.06   15.18
   3   0  -7  408.24   16.74
   4   0  -7  168.50    7.32
  -4   0   7  173.22    7.64
   4   0  -7  174.87    8.37
  -5   0   7  535.97   19.65
   5   0  -7  500.04   21.05
   6   0  -7  113.30    6.54
  -6   0   7  106.71    6.40
  -7   0   7   77.43    6.29
  -8   0   7    8.62    6.11
  -9   0   7   17.08    7.21
   0   1   7   17.05    1.73
   0   1   7   17.27    2.40
   0  -1   7   17.48    1.89
   0  -1  -7   19.58    2.81
   0   1  -7   21.27    2.72
   0  -1   7   18.85    2.36
  -1  -1   7  988.99   35.51
   1  -1  -7  965.56   35.61
   1   1  -7 1018.37   38.68
   1   1  -7  952.51   35.58
  -1   1   7 1030.79   35.54
  -1   1  -7 1011.70   35.50
  -1  -1   7  931.20   35.27
  -1  -1  -7  960.51   35.45
   2   1  -7  165.95    6.92
  -2   1  -7  166.59    6.53
  -2   1   7  167.51    7.06
   2  -1  -7  160.23    7.01
  -2  -1   7  142.65    6.82
  -2   1  -7  155.77    6.28
   2   1  -7  178.01    8.05
   3  -1  -7   73.39    5.12
  -3  -1   7   66.62    4.32
   3  -1  -7   64.41    4.15
   3   1  -7   73.21    5.08
   3   1  -7   65.97    4.02
  -3   1   7   65.38    4.40
  -4  -1   7  322.39   12.70
   4  -1  -7  330.73   13.99
   4   1  -7  326.84   12.47
  -4   1   7  304.64   12.67
   4   1  -7  325.55   13.84
   4  -1  -7  331.78   12.54
   5   1  -7  259.44   11.71
  -5  -1   7  257.08   10.85
  -5   1   7  255.91   10.87
   5  -1  -7  286.49   11.88
   6  -1  -7  456.91   17.09
  -6  -1   7  400.84   17.64
  -6   1   7  380.28   15.94
  -6  -1   7  395.98   15.94
   6   1  -7  414.92   16.91
   6  -1  -7  399.50   15.50
  -7  -1   7  262.08   12.89
  -7  -1   7  261.96   11.39
  -7   1   7  260.95   11.35
  -8   1   7   65.65    6.80
  -8  -1   7   73.17    6.85
  -8  -1   7   64.14    8.31
  -9  -1   7  126.46   11.11
  -9   1   7  131.36    8.99
  -9  -1   7  130.66    9.02
   0  -2  -7  616.74   23.25
   0  -2   7  628.70   22.90
   0   2  -7  644.34   23.24
   0  -2   7  643.02   23.05
   0   2   7  622.85   23.02
   0   2  -7  648.60   25.34
   1  -2  -7  114.58    5.53
  -1  -2  -7  114.01    5.31
  -1   2  -7  117.43    4.92
  -1  -2   7  115.03    4.94
  -1   2   7  118.30    5.47
   1   2  -7  113.08    5.39
  -1   2  -7  111.22    5.19
  -1  -2   7  113.58    5.29
   1   2  -7  126.55    6.47
  -2   2   7  494.85   18.33
   2   2  -7  500.58   18.26
  -2  -2   7  475.07   17.99
  -2  -2  -7  490.04   18.01
  -2   2  -7  495.97   18.03
   2  -2  -7  486.69   18.30
   3  -2  -7 1266.47   45.85
  -3   2   7 1312.03   45.95
   3  -2  -7 1287.07   49.73
   3   2  -7 1244.75   45.76
  -3  -2   7 1235.48   45.84
   4  -2  -7  552.86   20.24
   4   2  -7  533.71   22.03
  -4   2   7  529.17   20.35
   4  -2  -7  566.41   22.20
  -4  -2   7  545.24   22.28
  -4  -2   7  527.98   20.30
   5   2  -7  198.50    9.51
   5  -2  -7  210.99    9.64
  -5  -2   7  198.56    8.84
  -5  -2   7  201.01   10.09
  -5   2   7  206.82    9.01
  -6  -2   7  367.40   14.47
  -6  -2   7  386.06   16.24
   6  -2  -7  353.65   13.96
   6   2  -7  357.81   15.30
   6  -2  -7  365.08   15.37
  -6   2   7  347.53   14.48
  -7  -2   7   71.31    6.09
  -7  -2   7   66.90    7.48
  -7   2   7   67.94    5.99
  -8  -2   7   -6.20    7.49
  -8   2   7    1.16    6.01
  -8  -2   7   -5.79    6.05
  -9   2   7  267.94   12.96
  -9  -2   7  269.92   15.15
  -9  -2   7  274.83   12.94
   0   3  -7   16.81    4.06
   0  -3  -7   18.52    3.13
   0  -3   7   15.94    2.19
   0   3   7   18.32    2.74
   0   3  -7   18.06    2.88
   0  -3   7   13.56    2.44
   1  -3  -7  194.92    8.54
   1   3  -7  219.09    9.53
  -1   3  -7  215.65    9.35
  -1  -3   7  205.20    8.02
   1   3  -7  197.69    8.40
  -1   3  -7  195.41    8.27
  -1  -3  -7  202.62    8.37
  -1  -3   7  200.32    8.27
  -1   3   7  208.13    8.45
  -1   3  -7  215.92    8.04
   2   3  -7  644.36   25.91
   2   3  -7  663.61   23.75
  -2  -3  -7  625.82   23.54
  -3   3  -7  165.04    6.59
  -3  -3   7  169.21    6.76
  -3  -3   7  159.86    8.24
  -3   3   7  154.04    7.26
   3   3  -7  170.21    8.10
  -3  -3   7  153.44    7.08
   3  -3  -7  148.64    7.06
  -3   3  -7  151.81    6.39
  -4  -3   7  371.73   14.49
  -4  -3   7  358.97   16.03
  -4   3   7  380.85   14.64
   4   3  -7  375.43   15.70
   4  -3  -7  375.98   14.38
  -5   3   7    2.40    4.22
  -5  -3   7    5.74    4.06
   5  -3  -7    4.61    3.57
   5  -3  -7    8.06    4.84
   5   3  -7    5.68    4.46
  -5  -3   7    0.36    5.27
   6   3  -7  417.19   16.86
   6  -3  -7  362.97   17.03
  -6  -3   7  393.41   17.70
   6  -3  -7  447.52   17.43
   6  -3  -7  389.99   15.43
  -6   3   7  428.04   16.10
  -6  -3   7  388.64   15.94
  -7  -3   7    5.18    5.27
   7  -3  -7    9.42    4.08
  -7  -3   7    3.46    6.79
  -7   3   7    3.24    5.57
  -8   3   7   82.85    7.56
  -8  -3   7   89.20    7.48
  -8  -3   7   76.51    9.09
  -9  -3   7   31.52    9.76
  -9  -3   7   24.02    7.66
  -9   3   7   32.76    7.98
   0  -4  -7 1052.40   38.10
   0   4   7 1063.14   37.83
   0   4  -7  982.95   37.98
   0  -4   7 1054.52   37.86
   0  -4   7 1076.08   37.71
   0   4  -7 1076.77   37.82
   0   4  -7 1035.00   41.31
  -1   4   7  271.75   10.89
  -1  -4   7  270.07   10.75
  -1  -4  -7  259.27   10.85
   1   4  -7  261.18   10.83
  -1   4  -7  291.12   12.19
  -1   4  -7  295.83   10.89
   1   4  -7  279.13   12.12
  -1  -4   7  267.13   10.48
  -1   4  -7  288.89   10.55
   1  -4  -7  262.60   10.99
  -2   4   7  341.67   13.07
   2  -4  -7  314.36   12.83
   2   4  -7  335.70   14.15
  -2   4  -7  337.62   12.66
  -2   4  -7  319.60   12.33
  -2   4  -7  332.63   14.02
  -2  -4   7  345.57   14.20
  -2  -4   7  314.62   12.45
  -2  -4  -7  314.40   12.67
  -3   4  -7 1104.00   39.37
   3  -4  -7 1119.27   39.82
  -3  -4   7 1078.28   39.77
  -3  -4   7 1078.93   39.53
  -3  -4   7 1131.40   43.24
   3   4  -7 1042.86   43.02
  -3   4  -7 1099.85   39.57
  -3   4   7 1116.80   39.92
  -3  -4  -7 1078.75   39.50
   4   4  -7  436.15   17.92
  -4  -4   7  446.56   18.40
  -4  -4   7  425.91   16.31
  -4   4   7  446.09   16.78
   4  -4  -7  408.75   16.48
  -4  -4   7  424.37   16.58
   5  -4  -7  194.88   10.30
   5  -4  -7  221.21    9.14
  -5  -4   7  218.61    9.39
   5   4  -7  208.69    9.96
  -5   4   7  216.39    9.68
  -6  -4   7   68.67    7.55
   6  -4  -7   78.46    7.35
   6  -4  -7   71.97    6.19
   6   4  -7   69.35    5.94
  -6  -4   7   62.10    5.79
   6  -4  -7   71.61    5.15
  -6   4   7   70.98    6.26
  -7   4   7   71.21    6.74
   7  -4  -7   75.49    5.22
  -7  -4   7   74.51    6.43
  -7  -4   7   75.85    8.55
  -8  -4   7   79.61    9.89
  -8  -4   7   94.37    7.80
  -8   4   7  107.35    8.34
  -9  -4   7  290.10   13.34
  -9   4   7  284.75   13.43
  -9  -4   7  221.76   15.49
   0  -5  -7    2.61    3.86
   0   5  -7   -0.63    2.75
   0  -5   7    0.06    2.85
   0   5  -7    1.01    4.32
   0  -5   7   -1.44    2.47
   0   5   7    0.05    3.24
  -1  -5   7   17.50    3.43
  -1   5   7   18.67    4.15
   1   5  -7   19.27    4.69
   1  -5  -7   17.91    3.86
  -1   5  -7   14.31    4.80
  -1  -5  -7   16.32    3.99
  -1   5  -7   19.60    2.83
  -1  -5   7   18.52    2.94
  -2   5  -7  225.05   10.07
  -2  -5  -7  190.76    8.95
  -2  -5   7  200.16    8.40
  -2   5   7  198.30    9.07
  -2  -5   7  218.76   10.13
   2   5  -7  200.83    9.93
   2  -5  -7  209.92    9.08
  -2   5  -7  214.46    8.79
  -2   5  -7  209.26    8.35
  -3  -5   7  342.61   12.62
  -3   5  -7  308.12   14.13
  -3  -5   7  327.05   12.89
  -3   5  -7  335.16   12.72
  -3   5   7  334.93   13.26
   3   5  -7  321.94   14.06
  -3  -5  -7  339.56   12.90
  -3  -5   7  327.12   14.45
  -3   5  -7  288.76   12.35
   3  -5  -7  322.73   12.90
  -4   5  -7  405.51   15.59
  -4   5   7  402.34   16.20
  -4  -5   7  438.13   16.03
  -4  -5   7  412.02   15.71
  -4   5  -7  422.53   15.38
   4   5  -7  396.46   17.40
   4  -5  -7  401.11   15.80
  -4  -5   7  395.83   17.78
   5  -5  -7  679.79   27.03
  -5   5   7  649.32   25.15
  -5  -5   7  670.06   27.58
   5  -5  -7  649.99   27.09
  -5  -5   7  663.89   24.79
  -5  -5   7  659.22   25.03
   5  -5  -7  659.38   24.74
   5   5  -7  694.09   26.79
   6  -5  -7  136.19    9.57
   6   5  -7  136.50    7.60
   6  -5  -7  119.70    8.10
  -6   5   7  130.08    8.01
  -6  -5   7  114.51    9.31
  -6  -5   7  125.07    7.56
   6  -5  -7  124.87    6.65
  -7  -5   7   15.11    8.14
  -7   5   7   22.58    6.85
  -7  -5   7   16.65    5.98
   7  -5  -7   15.86    4.54
  -8  -5   7   48.44    9.75
  -8  -5   7   37.08    7.31
  -8   5   7   38.53    8.08
  -9  -5   7   38.29   11.54
  -9  -5   7   41.18    8.53
  -9   5   7   29.01    9.31
   0  -6  -7 1311.86   46.62
   0  -6   7 1294.23   46.30
   0   6  -7 1296.20   50.45
   0  -6   7 1210.69   46.06
   0   6  -7 1307.92   46.21
   0   6   7 1268.21   46.23
  -1   6  -7  290.59   13.04
   1  -6  -7  273.95   11.70
  -1  -6   7  284.36   12.86
  -1  -6  -7  275.60   11.85
   1   6  -7  288.64   12.89
  -1  -6   7  288.80   11.09
  -1   6  -7  288.74   11.10
  -1  -6   7  278.59   11.49
   1  -6   7  296.19   10.85
  -1   6   7  276.51   11.67
  -2  -6   7   67.27    5.55
   2  -6  -7   90.55    5.86
   2   6  -7  102.86    6.77
  -2  -6   7  108.94    5.20
  -2   6   7  104.77    6.34
  -2   6  -7  106.88    7.25
  -2  -6   7  108.46    7.18
  -2   6  -7   97.10    5.06
  -2  -6  -7   91.65    6.33
  -3  -6   7  587.16   25.28
  -3   6   7  588.12   23.15
  -3  -6  -7  615.94   23.03
  -3   6  -7  638.80   25.09
  -3   6  -7  640.28   22.53
  -3  -6   7  617.69   22.68
   3  -6  -7  600.66   22.92
   3   6  -7  627.26   25.13
  -3  -6   7  579.73   22.95
  -4   6  -7   43.44    6.72
   4   6  -7   33.00    5.37
  -4  -6   7   39.07    4.49
  -4   6   7   40.52    5.94
  -4   6  -7   38.00    3.96
  -4  -6   7   33.82    6.73
  -4  -6   7   45.10    5.29
  -4  -6  -7   44.49    5.70
   4  -6  -7   44.25    4.94
  -5  -6   7  128.03    9.24
   5   6  -7  130.57    7.60
   5  -6  -7  135.54    7.06
   5  -6  -7  129.59    8.37
   5  -6  -7  127.53    9.14
  -5  -6   7  142.27    7.70
  -5   6   7  121.62    8.13
  -5   6  -7  114.73    8.94
  -5   6  -7  121.92    6.52
  -5  -6   7  131.30    7.21
  -6  -6   7  317.27   15.49
   6   6  -7  317.73   13.67
   6  -6  -7  280.80   14.32
  -6  -6   7  332.29   13.53
  -6   6  -7  299.89   12.48
   6  -6  -7  322.15   15.72
   6  -6  -7  328.03   12.83
  -6  -6   7  307.74   13.32
  -6   6   7  308.53   13.91
   7  -6  -7   40.21    5.49
  -7  -6   7   29.26    7.01
  -7   6   7   44.53    7.51
  -7  -6   7   25.16    9.21
  -8  -6   7  346.16   18.14
   0   7  -7  113.81    5.76
   0  -7  -7  110.75    7.03
   0  -7   7  114.74    7.38
   0  -7   7  116.14    6.27
   0  -7   7  115.56    5.73
   0   7   7  111.20    6.37
   1  -7  -7   -0.98    4.69
   1   7  -7    0.06    5.63
  -1  -7   7   -0.05    5.63
  -1  -7  -7   -1.85    5.29
  -1  -7   7    2.14    3.44
  -1   7   7    0.21    5.05
   1  -7   7    0.50    3.12
  -1  -7   7    3.17    4.31
  -1   7  -7   -1.11    5.93
   1  -7   7    5.31    3.59
  -1   7  -7    1.65    3.28
  -2   7   7  331.11   13.55
  -2  -7   7  323.82   12.64
  -2   7  -7  352.04   14.94
  -2   7  -7  335.56   12.54
  -2  -7  -7  312.34   13.48
   2  -7  -7  307.78   13.13
   2   7  -7  305.57   14.16
  -2  -7   7  293.75   14.80
  -3   7   7  543.41   21.63
  -3   7  -7  570.79   20.81
  -3  -7   7  529.90   20.86
   3  -7  -7  553.46   21.27
  -3  -7   7  551.06   21.41
  -3  -7  -7  556.47   21.63
  -3   7  -7  576.80   23.65
   3   7  -7  562.26   22.98
  -3  -7   7  577.68   23.71
   4  -7  -7  154.98    7.99
  -4  -7   7  168.57    7.91
  -4  -7  -7  162.50    9.31
  -4   7   7  162.34    8.96
   4  -7  -7  170.50    9.46
   4   7  -7  156.58    8.62
  -4  -7   7  137.45   10.10
  -4  -7   7  156.37    8.46
  -4   7  -7  159.77    7.35
  -4   7  -7  132.67   10.37
  -5   7   7  194.77   10.68
  -5   7  -7  184.06   12.27
   5  -7  -7  194.46   10.60
   5  -7  -7  186.20    9.10
   5  -7  -7  202.50   11.75
  -5  -7   7  186.29    9.32
  -5   7  -7  189.92    8.73
   5   7  -7  207.04    9.97
  -5  -7   7  201.11    9.87
  -5  -7   7  186.30   11.67
  -5  -7  -7  194.10   10.50
  -6  -7   7  225.54   10.89
   6  -7  -7  225.58   13.50
  -6   7  -7  193.27   13.89
  -6  -7   7  228.41   11.06
  -6   7   7  235.17   11.58
  -6   7  -7  221.18    9.81
   6  -7  -7  217.56   10.02
  -6  -7   7  208.96   13.09
  -7  -7   7  146.06    9.71
  -7  -7   7  151.47   12.12
  -7   7  -7  145.89    8.35
  -7  -7   7  152.26   10.10
  -7   7   7  151.45   10.79
  -8   7   7  104.50   10.75
  -8   7  -7   96.75    7.43
  -8  -7   7   86.89   12.57
  -8  -7   7  127.69    9.98
   0   8  -7  274.87   11.39
   0  -8  -7  263.68   12.36
   0  -8   7  296.36   11.37
   0   8   7  276.06   11.97
   0  -8   7  281.02   11.79
   0  -8   7  285.05   13.35
   0   8  -7  295.68   14.33
  -1  -8   7   37.19    5.54
  -1  -8   7   44.97    4.57
   1   8  -7   47.64    6.25
  -1   8  -7   44.46    4.40
  -1  -8   7   45.17    7.12
   1  -8   7   48.12    4.32
  -1  -8  -7   38.20    6.57
   1  -8   7   42.54    4.87
  -1   8  -7   43.64    7.37
  -1   8   7   46.70    6.23
   1  -8  -7   46.77    5.95
  -2   8  -7  208.09   11.28
   2   8  -7  180.04   10.09
  -2  -8   7  179.13   11.37
  -2  -8  -7  189.69   10.27
  -2   8  -7  204.08    8.60
  -2   8   7  191.32    9.98
   2  -8  -7  190.96    9.31
  -2  -8   7  198.02    8.66
  -3   8  -7  758.16   27.32
  -3   8   7  728.88   28.15
  -3   8  -7  745.85   30.79
  -3  -8  -7  723.00   28.35
  -3  -8   7  752.79   30.79
  -3  -8   7  741.31   27.49
   3  -8  -7  733.28   27.76
   3  -8  -7  711.44   29.99
  -3  -8   7  758.88   27.93
   3   8  -7  734.67   29.85
   4  -8  -7  351.14   16.60
  -4   8  -7  349.68   17.43
   4  -8  -7  344.45   14.33
  -4  -8   7  352.67   14.84
  -4   8   7  332.31   15.33
  -4   8  -7  359.27   14.00
   4   8  -7  356.91   15.49
  -4  -8   7  354.47   17.04
  -4  -8  -7  354.44   15.87
  -4  -8   7  345.45   14.27
  -5   8  -7   44.35    5.39
  -5  -8  -7   48.91    9.42
  -5  -8   7   42.63    6.44
   5  -8  -7   48.39    5.93
  -5   8   7   38.43    8.15
  -5  -8   7   45.31    6.97
   5  -8  -7   38.81    9.71
   5   8  -7   47.88    6.26
  -5  -8   7   37.11    8.90
  -5   8  -7   39.44   10.93
   6   8  -7   -1.10    6.02
   6  -8  -7   40.35   11.59
   6  -8  -7   39.46    6.01
  -6  -8   7   36.20    7.44
   6  -8  -7   -0.07    7.00
  -6  -8   7   35.72    9.55
  -6  -8  -7   41.21   10.07
  -6   8   7   48.14    8.85
  -6   8  -7   36.64    6.13
  -6   8  -7   34.38   12.73
  -6  -8   7   34.92    7.48
  -7  -8   7   56.68    8.46
  -7   8   7   37.02   10.03
  -7  -8   7   42.42    9.04
  -7  -8   7   39.47   10.70
   7  -8  -7    2.51    6.18
  -7   8  -7   51.31    6.95
   0  -9   7   76.34    6.87
   0   9   7   68.58    6.96
   0  -9   7   74.52    5.46
   0  -9   7   70.09    8.43
   0  -9  -7   68.21    7.55
   0   9  -7   77.90    7.82
   0   9  -7   88.01    5.66
  -1  -9   7  236.66   13.02
  -1  -9   7  222.36   11.08
   1  -9  -7  207.71   10.94
   1  -9   7  241.09   10.48
  -1  -9   7  236.80    9.97
  -1  -9  -7  228.91   11.78
  -1   9  -7  241.26    9.97
  -1   9   7  221.29   11.48
   1  -9   7  229.88    9.63
  -1   9  -7  224.75   12.25
   1   9  -7  217.08   11.66
  -2  -9   7  136.12   10.68
  -2   9  -7  115.69    9.92
   2  -9  -7  124.33    8.16
   2   9  -7  133.09    8.47
  -2  -9   7  131.08    7.17
   2  -9  -7  133.00    8.96
  -2   9   7  124.77    9.40
  -2   9  -7  141.76    7.19
  -2  -9  -7  137.84    9.73
   3  -9  -7   66.72    8.77
  -3   9   7   11.16    8.00
   3  -9  -7   65.77    6.74
  -3  -9  -7   68.55    9.06
  -3  -9   7   65.48    5.98
  -3   9  -7   73.80    5.84
  -3  -9   7   66.12    7.20
   3   9  -7   34.02    6.78
  -3   9  -7   85.42   15.85
  -3  -9   7   65.85    9.45
   4  -9  -7   21.10    9.33
  -4  -9  -7   24.44   10.18
  -4  -9   7   17.52    7.16
  -4   9  -7   22.57   15.22
   4  -9  -7   15.85    6.19
   4   9  -7   20.89    6.21
  -4   9   7   19.70    8.07
  -4  -9   7   20.86    6.25
  -4  -9   7   16.72    9.13
  -4   9  -7   13.20    5.48
   5  -9  -7  101.13    7.66
  -5   9   7  101.09   10.10
  -5   9  -7   98.70   20.94
  -5  -9  -7   88.21   12.34
  -5   9  -7  101.17    7.11
  -5  -9   7  102.86    8.95
  -5  -9   7   98.39    8.08
   5  -9  -7   92.35   12.33
  -5  -9   7  104.71   11.15
  -6  -9   7  349.19   15.44
  -6   9  -7  324.36   13.85
  -6   9  -7  294.34   20.25
   6  -9  -7  329.53   13.94
  -6   9   7  314.07   16.17
  -6  -9   7  335.43   15.25
   6  -9  -7  350.88   19.43
  -6  -9   7  286.26   17.53
  -7   9   7  157.44   12.75
  -7  -9   7  147.79   11.62
  -7  -9   7  155.23   14.33
   0  10   7  159.00   10.06
   0  10  -7  170.74   10.74
   0 -10  -7  178.48   10.04
   0  10  -7  173.96    8.73
   0 -10   7  195.40    8.67
   0 -10   7  175.06   11.88
   0 -10  -7  160.46   10.56
   0 -10   7  172.87   10.14
   1 -10  -7   92.19    8.52
   1 -10   7   92.39    7.76
  -1  10   7   84.14    9.54
  -1 -10   7   85.77    8.56
  -1  10  -7   64.85    9.26
  -1 -10  -7   99.51    9.58
   1  10  -7   87.63    8.29
  -1 -10   7   78.98   10.79
   1 -10   7   86.71    6.12
  -1 -10   7  108.18    6.64
   1 -10  -7   83.30    8.19
  -1  10  -7   91.84    6.54
  -2 -10  -7   25.45    9.48
  -2 -10   7   32.71    7.73
  -2 -10   7   34.89   10.40
  -2 -10   7   37.19    5.96
  -2  10   7   29.20    9.45
   2  10  -7   33.32    7.07
  -2  10  -7   29.83    5.88
   2 -10  -7   31.96    8.70
  -2  10  -7   26.77    9.41
   2 -10  -7   39.64    6.92
  -3  10  -7  330.37   17.94
  -3  10  -7  360.93   14.22
   3 -10  -7  323.91   14.81
  -3 -10   7  309.23   18.05
  -3 -10  -7  311.15   16.78
  -3  10   7  326.37   16.48
  -3 -10   7  367.70   14.57
  -3 -10   7  375.46   15.74
   3 -10  -7  351.58   17.32
   3  10  -7  365.45   15.67
  -4 -10  -7   40.03   12.39
  -4  10   7   29.29   10.03
   4  10  -7   40.84    7.25
   4 -10  -7   41.83   11.24
  -4 -10   7   35.37   11.10
  -4 -10   7   43.07    7.42
  -4  10  -7   38.70    6.52
  -4  10  -7   35.88   12.06
   4 -10  -7   41.83    7.00
  -4 -10   7   45.41    8.98
  -5  10   7  295.90   16.10
  -5 -10   7  309.27   14.64
  -5 -10   7  322.00   15.58
   5 -10  -7  315.36   19.24
  -5 -10   7  296.74   17.81
  -5  10  -7  325.63   19.80
  -5 -10  -7  327.65   19.55
   5 -10  -7  301.83   13.91
  -5  10  -7  297.12   13.60
  -6 -10   7  200.38   15.93
  -6  10   7  208.06   14.90
  -6 -10   7  220.38   13.56
   0 -11   7  252.05   13.48
   0 -11  -7  243.05   13.40
   0  11   7  235.51   12.98
   0 -11   7  228.90   15.49
   0  11  -7  240.66   13.51
   0  11  -7  252.57   11.57
   0 -11  -7  245.95   13.70
   0 -11   7  247.00   11.08
   1 -11  -7  372.47   16.96
  -1 -11  -7  373.89   18.13
   1 -11  -7  358.87   18.26
  -1 -11   7  388.04   20.44
  -1 -11   7  411.19   17.65
   1 -11   7  383.16   16.83
  -1  11  -7  367.43   15.81
  -1  11   7  378.68   18.09
  -1 -11  -7  378.47   17.57
   1  11  -7  398.45   17.73
  -1  11  -7  376.37   18.53
  -2 -11   7  152.62   14.65
  -2 -11  -7  178.50   10.90
  -2 -11  -7  171.97   13.47
  -2 -11   7  187.91    9.78
  -2 -11   7  183.54   12.04
   2  11  -7  187.36   10.80
  -2  11   7  165.31   13.40
   2 -11  -7  189.90   10.96
  -2  11  -7  189.80    9.79
  -2  11  -7  198.08   13.30
  -3 -11  -7   -0.34   12.29
  -3  11  -7    8.42    6.33
   3 -11  -7   -2.32    7.51
  -3 -11  -7   -2.83    7.53
  -3 -11   7    6.11    9.78
  -3 -11   7    2.05    6.99
  -3  11  -7    3.82   11.32
  -3  11   7    9.24   11.72
  -3 -11   7   -2.36   12.21
   3  11  -7    6.63    7.57
   3 -11  -7   -0.44   11.01
  -4  11  -7  135.38    9.31
  -4 -11   7  140.59   14.81
   4 -11  -7  134.90   15.16
  -4 -11   7  145.57   10.03
  -4  11  -7  126.60   14.81
   4 -11  -7  123.29    9.68
  -4 -11   7  149.19   12.22
  -4  11   7  133.07   13.69
  -5  11   7  135.97   15.13
   5 -11  -7  181.74   18.47
  -5 -11   7  172.20   13.55
  -5 -11   7  174.73   16.14
   0  12   7  214.33   13.84
   0 -12   7  201.66   14.39
   0 -12  -7  196.89   13.52
   0 -12  -7  194.64   13.67
   0 -12   7  191.02   16.81
   0  12  -7  196.50   11.11
   0  12  -7  176.94   12.66
   1 -12   7  111.42   11.70
  -1 -12  -7   97.03   12.99
   1 -12  -7  114.09   12.50
  -1  12  -7  100.60   11.46
  -1 -12   7   99.40   16.02
  -1 -12   7  110.59   12.45
   1  12  -7  107.44   10.05
  -1 -12  -7   97.54   11.31
   1 -12  -7   91.37   10.63
  -1  12  -7  114.99    9.09
  -1  12   7   90.50   13.44
  -1 -12   7  111.74    8.33
  -2  12  -7   12.70    7.64
  -2 -12   7   11.94   15.20
  -2 -12  -7    8.68   10.26
  -2  12   7   17.15   14.01
  -2 -12   7    7.53   11.77
   2 -12  -7   13.08   11.93
  -3  12   7  128.74   15.66
  -3  12  -7  129.81    9.84
   3 -12  -7  141.23   15.46
  -3 -12   7  159.86   14.12
  -3 -12   7  100.43   16.51
   0   0  -8 4879.83  173.90
  -1   0   8  586.28   20.70
  -1   0  -8  562.78   20.66
   1   0  -8  560.94   20.80
  -1   0   8  527.01   20.31
  -2   0   8  125.74    6.12
   2   0  -8  121.74    6.05
   2   0  -8  134.19    7.16
  -2   0  -8  124.78    5.69
   3   0  -8  151.55    8.36
  -3   0   8  168.95    7.33
   3   0  -8  160.14    7.15
   4   0  -8   44.48    4.14
  -4   0   8   45.62    4.50
   4   0  -8   50.76    5.13
   5   0  -8  148.43    7.29
  -5   0   8  162.57    7.87
   5   0  -8  166.71    8.57
   6   0  -8 1240.94   49.44
  -6   0   8 1279.94   46.05
   7   0  -8   60.52    6.10
  -7   0   8   71.32    6.56
  -8   0   8  190.08   10.51
  -9   0   8    7.32    8.34
   0   1  -8 2304.46   81.37
   0  -1  -8 2237.93   81.35
  -1  -1  -8  145.00    6.55
   1   1  -8  151.44    7.80
   1   1  -8  152.50    6.71
   1  -1  -8  142.51    6.67
  -1   1  -8  147.37    6.50
  -1  -1   8  148.49    6.48
  -1  -1   8  140.62    5.98
  -1   1   8  151.27    6.67
  -2   1   8 1161.90   41.76
   2   1  -8 1209.15   45.42
   2  -1  -8 1187.58   45.37
  -2   1  -8 1125.84   41.29
  -2  -1   8 1130.19   41.68
  -2  -1  -8 1156.76   41.51
   2   1  -8 1106.95   41.70
   2  -1  -8 1129.40   41.75
  -2   1  -8 1157.04   41.52
   3  -1  -8   83.96    5.02
  -3   1   8   90.62    5.29
  -3  -1   8   83.05    5.11
   3  -1  -8   83.01    5.94
   3   1  -8   84.79    4.93
   3   1  -8   86.84    6.13
   4  -1  -8  346.02   14.63
  -4  -1   8  327.18   13.24
   4  -1  -8  323.85   13.04
   4   1  -8  318.34   12.99
  -4   1   8  329.99   13.30
   4   1  -8  352.13   14.51
   5   1  -8  275.64   11.92
   5  -1  -8  239.54   10.48
   5  -1  -8  256.53   11.87
  -5   1   8  252.89   11.00
  -5  -1   8  252.40   10.96
   5   1  -8  270.50   10.59
   6  -1  -8  802.03   28.29
  -6  -1   8  767.99   28.76
   6   1  -8  753.58   30.74
  -6   1   8  800.71   28.79
   6  -1  -8  718.56   30.74
  -7  -1   8   76.90    6.81
  -7   1   8   83.43    6.81
  -8  -1   8  309.70   13.81
  -8   1   8  304.34   13.70
  -9   1   8  274.94   13.49
  -9  -1   8  265.52   13.49
   0  -2  -8   36.87    3.90
   0  -2   8   40.21    3.11
   0   2  -8   40.40    4.66
   0   2  -8   35.47    3.63
   0  -2   8   36.51    2.64
  -1  -2   8 3112.36  115.84
  -1  -2   8 3323.59  116.13
   1   2  -8 3316.44  116.21
  -1  -2  -8 3170.87  116.13
   1  -2  -8 3211.95  116.21
   1   2  -8 3261.92  125.71
  -1   2   8 3391.49  116.18
  -1   2  -8 3229.13  116.13
  -2   2   8  628.58   22.23
  -2  -2   8  572.72   22.11
  -2  -2   8  568.57   21.78
   2  -2  -8  591.93   22.23
  -2   2  -8  612.87   21.72
   2   2  -8  628.41   24.37
  -2  -2  -8  593.57   21.95
  -2   2  -8  596.43   21.94
   2   2  -8  576.82   22.15
   3   2  -8  993.13   36.66
   3  -2  -8 1013.09   39.90
  -3   2   8 1035.46   36.83
  -3  -2   8  968.38   36.72
   3   2  -8 1008.42   39.89
   3  -2  -8 1025.27   36.73
   4   2  -8  982.91   35.79
  -4  -2   8  999.86   35.98
   4   2  -8  969.86   38.86
   4  -2  -8 1010.69   35.88
  -4   2   8  948.09   35.99
  -5  -2   8  697.40   26.31
  -5   2   8  705.23   26.36
   5   2  -8  709.10   28.33
   6  -2  -8  116.60    6.34
   6   2  -8  110.14    7.33
  -6  -2   8  115.32    7.29
   6  -2  -8  127.23    7.71
  -6   2   8  123.17    7.45
  -7  -2   8  124.78    7.71
   7  -2  -8   82.22    7.43
  -7  -2   8  111.40    9.28
  -7   2   8  111.55    7.78
   7  -2  -8  125.89    6.55
   7  -2  -8  123.65    9.11
  -8  -2   8    8.78    6.86
  -8  -2   8   10.81    8.71
  -8   2   8   14.24    7.14
  -9   2   8  339.12   15.64
  -9  -2   8  348.30   15.62
  -9  -2   8  323.11   17.81
   0   3  -8   63.19    4.24
   0  -3  -8   51.11    4.31
   0   3  -8   55.47    5.48
   0  -3   8   53.66    3.30
   0  -3   8   57.66    3.74
  -1  -3  -8  458.18   17.06
   1   3  -8  441.96   17.04
  -1   3  -8  460.74   16.68
   1   3  -8  450.13   18.84
   1  -3  -8  444.94   17.14
  -1  -3   8  454.55   16.91
  -1   3  -8  415.83   16.90
  -1   3   8  475.83   17.03
  -1  -3   8  446.21   16.58
  -1   3  -8  454.05   18.62
  -2   3   8  566.75   20.92
  -2  -3   8  559.44   20.82
   2  -3  -8  547.82   20.91
   2   3  -8  544.24   20.79
   2   3  -8  563.51   22.90
  -2  -3  -8  558.22   20.67
  -2   3  -8  562.99   20.69
  -3  -3   8  266.90   10.59
  -3   3   8  259.81   11.17
   3  -3  -8  280.71   11.02
  -3   3  -8  264.95   10.29
   3   3  -8  269.24   10.91
  -3   3  -8  279.31   10.61
  -3  -3   8  269.88   11.03
   3   3  -8  263.42   12.20
   4  -3  -8  596.05   24.40
   5  -3  -8  187.95    8.49
   5  -3  -8  185.04   10.01
   5   3  -8  193.47    9.52
  -5  -3   8  187.76   10.57
  -5  -3   8  197.63    9.00
  -5   3   8  198.97    9.33
   6  -3  -8    9.53    5.52
  -6  -3   8   10.06    6.83
   6   3  -8    9.68    5.85
  -6  -3   8    8.41    5.33
   6  -3  -8   13.22    4.35
  -6   3   8   14.50    5.78
  -7   3   8  253.17   12.02
  -7  -3   8  274.49   12.00
   7  -3  -8  263.84   10.78
  -7  -3   8  236.96   13.62
  -8   3   8  122.05    9.24
  -8  -3   8  132.81    9.12
  -8  -3   8  124.56   11.01
  -9   3   8  131.55   10.55
  -9  -3   8  125.85   12.68
  -9  -3   8  128.01   10.18
   0   4  -8  207.80   10.07
   0  -4  -8  199.26    8.99
   0  -4   8  205.62    8.15
   0   4  -8  205.03    8.86
   0  -4   8  218.52    8.44
  -1  -4  -8  142.96    7.07
  -1   4  -8  143.83    6.23
  -1   4   8  142.33    6.87
  -1   4  -8  145.71    8.15
   1   4  -8  142.35    6.85
  -1   4  -8  157.81    6.90
  -1  -4   8  144.13    6.71
  -1  -4   8  139.08    6.24
   1   4  -8  140.70    8.13
   1  -4  -8  149.04    7.17
  -2  -4  -8  699.76   25.93
   2   4  -8  675.14   28.28
  -2   4  -8  735.89   28.34
  -2   4   8  711.93   26.11
   2  -4  -8  710.64   26.08
  -2   4  -8  715.37   25.91
  -2  -4   8  639.51   25.58
  -2   4  -8  736.55   25.57
  -2  -4   8  689.52   25.95
  -3   4  -8   12.29    3.14
   3  -4  -8   12.45    4.10
  -3  -4   8   12.73    3.28
  -3   4  -8   13.45    3.71
   3   4  -8   12.79    5.10
  -3  -4  -8   10.58    3.92
  -3  -4   8   10.42    4.07
  -3   4  -8   15.68    4.74
  -3   4   8    2.60    4.62
  -4  -4   8  934.23   33.57
  -4   4  -8  905.27   32.85
  -4   4  -8  883.54   33.07
  -4   4   8  907.73   33.63
  -4  -4   8  915.65   33.19
  -4  -4   8  907.02   36.53
   4  -4  -8  912.22   33.39
   5  -4  -8   63.66    6.48
   5  -4  -8   60.04    5.29
   5   4  -8   62.59    6.23
  -5   4   8   60.90    6.33
  -5  -4   8   53.71    7.27
  -5  -4   8   60.95    5.80
   6  -4  -8  503.21   22.30
  -6   4   8  540.51   21.08
  -6  -4   8  538.37   23.04
   6   4  -8  537.77   22.08
  -6  -4   8  545.16   20.90
   6  -4  -8  546.45   20.34
  -7   4   8  119.52    8.82
   7  -4  -8  120.12    6.97
  -7  -4   8  113.14   10.17
  -7  -4   8  127.92    8.47
   7  -4  -8  146.35   11.22
  -8  -4   8  222.69   14.26
  -8   4   8  243.99   12.55
  -8  -4   8  261.00   12.32
   0   5  -8    0.11    5.07
   0  -5   8   -0.24    2.89
   0  -5   8    2.20    3.47
   0  -5  -8    1.62    4.27
  -1   5   8    7.07    4.26
   1  -5  -8    3.52    4.26
  -1   5  -8    5.02    5.40
  -1   5  -8    5.56    2.98
   1   5  -8    5.29    5.07
  -1  -5   8    6.13    3.72
  -1  -5   8    2.93    2.84
  -1  -5  -8    5.73    4.45
  -1   5  -8    4.28    3.88
   2   5  -8   80.38    6.59
  -2   5   8   75.30    5.97
  -2   5  -8   86.21    6.76
  -2  -5   8   86.85    5.53
  -2  -5  -8   84.58    5.91
   2  -5  -8   87.41    5.76
  -2   5  -8   84.83    5.45
  -2   5  -8   88.44    4.69
  -2  -5   8   80.37    4.58
   3   5  -8   77.67    6.36
   3  -5  -8   75.33    5.55
  -3  -5   8   73.96    6.97
  -3   5  -8   84.68    5.45
  -3   5  -8   43.72    4.47
  -3  -5   8   83.36    5.66
  -3  -5   8   78.90    4.81
  -3  -5  -8   77.98    5.78
  -3   5  -8   85.25    6.90
  -4   5   8  489.44   19.04
  -4  -5   8  473.46   20.72
  -4  -5   8  476.47   18.27
  -4  -5   8  472.49   18.73
  -4   5  -8  476.88   20.30
   4  -5  -8  495.58   18.51
  -4   5  -8  502.77   18.47
  -4   5  -8  473.83   17.94
   4   5  -8  471.54   20.22
   5   5  -8   44.64    5.99
  -5  -5   8   50.81    7.63
  -5  -5   8   46.19    6.10
  -5   5  -8   49.54    4.33
   5  -5  -8   52.88    5.35
   5  -5  -8   53.04    6.53
  -5   5  -8   43.82    5.34
  -5  -5   8   42.45    5.34
  -5   5   8   53.53    6.46
  -6   5   8   34.63    6.85
  -6  -5   8   44.03    6.50
   6  -5  -8   38.15    5.12
   6  -5  -8   32.45    6.86
  -6  -5   8   37.67    8.24
   6   5  -8   36.28    6.24
   6  -5  -8   31.55    8.29
  -7  -5   8  316.95   16.55
   7  -5  -8  325.55   17.28
  -7   5   8  333.77   14.92
   8  -5  -8   -0.67    5.29
  -8   5   8    1.02    8.70
  -8  -5   8   -2.99    8.23
  -8  -5   8    9.68   10.34
   0   6  -8   10.78    3.47
   0   6  -8    8.46    5.68
   0   6   8    8.03    4.19
   0  -6   8    7.81    3.17
   0  -6   8   11.85    3.90
   0  -6  -8   11.04    5.11
  -1  -6   8  342.35   12.96
  -1   6  -8  338.72   15.33
  -1  -6   8  338.08   13.46
   1  -6  -8  337.75   13.76
   1   6  -8  319.11   15.07
  -1   6   8  343.03   13.71
  -1  -6  -8  327.31   13.81
  -1   6  -8  347.50   13.02
  -2  -6   8  128.79    8.68
  -2  -6   8  137.76    7.36
  -2  -6   8  143.12    6.59
   2  -6  -8  132.19    7.60
  -2   6  -8  149.57    8.85
  -2  -6  -8  130.60    7.96
   2   6  -8  134.72    8.27
  -2   6   8  136.80    7.84
  -2   6  -8  154.55    6.61
  -3   6   8  246.57   11.97
  -3  -6  -8  260.00   11.78
   3  -6  -8  264.30   11.47
  -3  -6   8  269.34   13.32
   3   6  -8  273.85   12.76
  -3   6  -8  273.98   10.79
  -3  -6   8  280.03   11.00
  -3  -6   8  280.90   11.73
  -3   6  -8  273.68   13.33
  -4  -6   8  239.71   12.71
  -4   6  -8  255.87    9.97
   4  -6  -8  231.66   10.67
  -4  -6  -8  232.90   11.37
  -4   6   8  243.56   11.64
  -4  -6   8  249.00   10.97
  -4   6  -8  231.03   12.69
  -4  -6   8  249.71   10.41
   4   6  -8  243.42   11.64
  -5  -6   8  413.04   16.69
   5  -6  -8  423.13   16.24
  -5   6   8  398.85   17.10
   5  -6  -8  391.28   18.31
  -5   6  -8  391.60   15.62
   5  -6  -8  406.93   18.06
   5   6  -8  441.94   17.66
  -5  -6   8  404.70   16.25
  -6  -6   8  257.39   12.30
   6  -6  -8  231.74   13.04
  -6  -6   8  253.41   11.89
   6  -6  -8  287.81   15.16
  -6   6  -8  271.27   10.97
   6  -6  -8  275.45   11.50
  -6   6   8  269.29   13.15
  -6  -6   8  250.16   14.61
  -7   6   8  319.01   14.58
   7  -6  -8  269.01   12.77
  -7  -6   8  292.04   16.54
  -7  -6   8  324.93   14.09
  -8  -6   8  262.27   16.97
  -8  -6   8  283.08   14.00
   0  -7   8   43.20    5.09
   0   7  -8   47.12    4.44
   0   7  -8   39.53    6.94
   0   7   8   43.54    5.21
   0  -7   8   44.15    4.27
   0  -7  -8   45.79    6.06
  -1   7  -8   47.99    4.43
   1  -7  -8   49.41    6.00
  -1  -7   8   56.38    5.67
  -1   7   8   53.52    6.14
   1   7  -8   52.41    6.72
  -1   7  -8   43.09    7.24
  -1  -7   8   52.42    7.11
  -1  -7   8   52.18    4.26
  -1  -7  -8   43.15    6.20
   2   7  -8   19.34    6.27
  -2  -7   8   12.42    3.98
  -2  -7   8   11.39    5.45
  -2   7  -8   11.13    7.33
  -2  -7   8   11.81    6.90
  -2   7  -8   12.16    3.99
   2  -7  -8   11.74    5.23
  -2  -7  -8    6.92    6.35
  -2   7   8   15.80    6.14
  -3   7  -8   78.98    9.03
   3  -7  -8   89.02    6.63
  -3  -7   8   89.42    5.60
  -3   7  -8   93.69    5.59
   3   7  -8   98.21    7.30
  -3  -7   8   87.56    8.49
  -3  -7   8   90.67    6.85
  -3  -7  -8   88.37    7.90
  -3   7   8   90.87    7.69
   4   7  -8   58.06    6.72
  -4  -7   8   54.05    6.76
  -4   7  -8   49.09    5.05
  -4   7   8   53.97    7.55
  -4  -7   8   47.99    8.76
  -4   7  -8   54.54    9.39
  -4  -7  -8   47.85    8.05
  -4  -7   8   56.99    5.50
   4  -7  -8   61.24    6.06
   5  -7  -8  410.10   15.56
   5   7  -8  395.03   16.75
  -5   7  -8  366.20   18.76
   5  -7  -8  366.38   18.23
  -5   7   8  385.40   16.88
  -5  -7   8  406.18   16.28
  -5  -7   8  393.79   15.60
   5  -7  -8  372.61   17.37
  -5  -7  -8  363.67   16.75
  -5  -7   8  375.35   18.39
  -5   7  -8  358.41   14.89
   6  -7  -8   70.11   11.72
   6  -7  -8   69.31    6.59
  -6  -7   8   63.32    7.30
  -6  -7   8   62.32    8.15
  -6  -7   8   78.49   10.67
  -6   7   8   79.26    9.24
  -6   7  -8   65.31    6.14
  -6   7  -8   67.01   12.15
  -7  -7   8   88.74   12.17
  -7   7   8   90.22   10.86
  -7  -7   8   84.70    9.39
   7  -7  -8  106.16   14.23
  -7   7  -8   96.17    7.35
  -7  -7   8   95.77    9.42
   0   8  -8  437.33   16.44
   0  -8   8  422.27   16.81
   0  -8   8  435.20   16.26
   0   8   8  401.78   16.64
   0   8  -8  430.57   19.02
   0  -8  -8  413.65   17.43
  -1  -8   8  982.13   34.36
   1  -8  -8  864.96   34.38
  -1   8  -8  956.56   33.82
  -1   8  -8  900.46   37.47
   1   8  -8  935.90   37.46
  -1  -8  -8  872.61   34.54
  -1  -8   8  966.93   33.71
  -1   8   8  885.55   34.29
  -1  -8   8  932.59   37.44
   2  -8  -8  101.76    7.41
  -2   8   8   98.56    8.30
  -2  -8   8  103.14    6.08
   2   8  -8   94.34    7.90
  -2  -8  -8   90.59    8.78
  -2  -8   8   95.24    7.40
  -2   8  -8  107.17    5.99
  -2   8  -8   88.69    9.39
  -2  -8   8   93.55    9.15
  -3  -8   8  774.15   27.73
  -3  -8   8  710.48   30.50
  -3  -8   8  726.93   26.98
  -3  -8  -8  739.78   28.15
  -3   8  -8  725.65   26.78
  -3   8  -8  654.43   30.56
  -3   8   8  707.03   28.02
   3   8  -8  733.65   29.54
   3  -8  -8  732.36   27.39
  -4  -8   8  545.31   21.41
  -4  -8   8  606.12   22.40
   4  -8  -8  540.23   21.74
  -4  -8  -8  594.79   23.27
   4  -8  -8  571.58   24.15
  -4   8  -8  540.56   21.18
  -4   8  -8  526.69   25.35
  -4  -8   8  586.14   25.01
  -4   8   8  535.08   22.71
   4   8  -8  551.17   23.34
  -5   8  -8   10.02   12.45
   5   8  -8   18.14    6.96
  -5  -8  -8    8.96   10.58
  -5   8  -8   12.14    5.44
  -5  -8   8    7.76    7.71
  -5   8   8   15.01    8.92
   5  -8  -8   14.64   10.59
   5  -8  -8   16.55    6.13
  -5  -8   8   15.86    6.50
  -5  -8   8   12.97    9.90
   6  -8  -8  264.29   17.23
  -6  -8   8  282.75   13.83
  -6   8   8  267.67   14.56
  -6   8  -8  253.09   11.63
  -6   8  -8  241.76   18.96
  -6  -8   8  267.84   15.88
  -6  -8   8  275.11   12.93
  -6  -8  -8  250.41   16.22
  -7   8   8   77.01   11.92
  -7  -8   8   95.12   10.69
  -7  -8   8   64.95   13.20
   0  -9   8   32.38    6.79
   0  -9   8   34.93    4.93
   0   9  -8   24.52    7.68
   0  -9  -8   30.02    7.74
   0   9   8   33.40    6.80
   0   9  -8   32.64    5.26
  -1  -9  -8   44.71    8.25
  -1   9  -8   42.09   11.66
   1  -9   8   55.78    6.19
  -1  -9   8   48.16    5.32
   1   9  -8   53.92    7.76
  -1  -9   8   56.14    7.24
  -1  -9   8   49.25    9.48
  -1   9   8   45.09    8.26
  -1   9  -8   52.76    5.48
   1  -9   8   43.75    4.94
   1  -9  -8   43.93    7.28
  -2   9   8  584.33   24.68
   2   9  -8  610.58   25.86
  -2  -9   8  640.90   27.00
  -2   9  -8  648.22   27.16
  -2   9  -8  637.81   23.34
   2  -9  -8  559.45   23.95
  -2  -9   8  594.96   23.31
  -2  -9  -8  612.74   25.02
   2  -9  -8  646.04   25.94
  -2  -9   8  648.11   24.39
  -3  -9   8  333.88   14.81
  -3  -9  -8  303.23   16.07
  -3   9   8  304.92   15.51
  -3  -9   8  303.59   17.17
   3   9  -8  321.81   14.93
   3  -9  -8  321.38   14.13
   3  -9  -8  337.19   15.79
  -3   9  -8  342.63   13.15
  -3   9  -8  305.55   17.60
  -3  -9   8  301.57   13.35
   4  -9  -8  420.64   20.47
  -4   9   8  395.00   19.04
  -4   9  -8  443.91   22.16
   4  -9  -8  416.72   17.42
  -4  -9   8  452.91   18.56
  -4  -9  -8  416.81   20.20
   4   9  -8  431.00   18.77
  -4  -9   8  443.47   17.37
  -4  -9   8  430.33   21.08
  -4   9  -8  403.00   16.90
  -5  -9   8  124.71   13.11
  -5   9  -8  142.63    8.29
  -5  -9   8  124.81    8.88
  -5  -9   8  139.17   10.94
  -5  -9  -8  150.02   14.95
  -5   9  -8  134.03   16.73
   5  -9  -8  128.50    9.08
  -5   9   8  129.76   12.14
  -6  -9   8   53.83   13.03
  -6   9   8   57.36   11.85
   6  -9  -8   69.17   15.63
  -6  -9   8   77.83   10.51
   0  10  -8  804.61   29.31
   0  10   8  752.42   29.54
   0 -10  -8  769.03   30.45
   0 -10   8  798.72   30.07
   0  10  -8  765.31   32.50
   0 -10   8  789.19   28.95
  -1 -10   8   47.50    5.96
  -1 -10  -8   55.32    9.47
  -1  10  -8   46.93    6.01
  -1 -10   8   50.22    8.73
   1  10  -8   34.20    8.49
  -1 -10   8   34.99   10.99
   1 -10   8   43.25    7.45
  -1  10   8   48.14    9.67
   1 -10  -8   40.79    8.21
  -1  10  -8   36.16    9.41
   1 -10  -8   46.44    8.04
  -2 -10   8   68.65    6.44
  -2  10   8   53.44   10.56
  -2 -10  -8   50.42   10.97
  -2  10  -8   67.78   10.93
  -2 -10   8   58.51    9.20
  -2  10  -8   65.86    6.27
   2 -10  -8   57.06    9.31
  -2 -10   8   57.26   12.12
   2 -10  -8   50.40    7.97
   2  10  -8   57.46    8.21
  -3  10  -8   62.61   12.12
  -3 -10   8   58.81   10.06
   3 -10  -8   60.05   11.10
   3 -10  -8   65.62    8.34
  -3  10   8   70.79   11.34
   3  10  -8   69.24    8.51
  -3  10  -8   67.51    6.74
  -3 -10  -8   70.19   12.55
  -3 -10   8   76.40   12.67
  -3 -10   8   63.57    7.31
   4 -10  -8  353.65   15.61
   4 -10  -8  378.74   19.64
  -4  10  -8  358.68   14.92
  -4  10  -8  340.65   20.35
  -4 -10  -8  335.68   19.98
  -4 -10   8  366.95   15.38
   4  10  -8  328.91   16.19
  -4 -10   8  379.12   17.30
  -4 -10   8  318.74   19.75
  -5 -10   8   -0.95   10.32
   5 -10  -8    1.78   15.08
  -5 -10   8    1.05   13.27
  -5  10   8    8.52   12.23
   0 -11  -8  563.45   25.35
   0  11   8  630.69   24.81
   0 -11  -8  627.48   26.29
   0  11  -8  639.98   26.88
   1 -11   8   -6.78    5.71
  -1  11  -8   15.06   10.38
  -1 -11   8   22.70    6.55
   1 -11   8   12.94    9.01
  -1  11   8    9.50   11.76
  -1 -11   8   20.89   10.71
  -1  11  -8   23.23    6.76
   1 -11  -8   15.48    9.10
  -1 -11  -8   19.09   10.52
   1  11  -8   13.09    9.04
  -1 -11  -8   16.19    8.08
   1 -11  -8   20.82    9.86
  -1 -11   8   15.49   13.29
  -2 -11   8  134.41   12.45
   2 -11  -8  121.78   12.68
  -2 -11  -8  124.49   13.90
   2 -11  -8  112.91   10.28
   2  11  -8  122.12   10.44
  -2 -11   8  114.99   15.83
  -2 -11   8  117.48    8.53
  -2  11  -8  118.61    8.40
  -2  11  -8  131.31   13.40
  -2  11   8  145.20   14.31
   3 -11  -8   45.50   12.71
  -3  11  -8   32.49    7.30
   3 -11  -8   34.12    9.08
  -3  11   8   34.90   14.03
  -3 -11   8   42.25   14.91
  -3 -11   8   27.16   11.74
  -3 -11   8   34.97    7.73
  -4 -11   8  139.26   16.81
  -4 -11   8  119.39   13.36
  -4  11   8  134.23   15.84
   4 -11  -8   93.19   16.27
   0  12  -8  555.85   21.67
   0  12   8  516.75   23.37
   0 -12  -8  511.28   24.52
   1 -12  -8  712.52   30.60
  -1  12  -8  666.71   26.98
   0   0  -9    1.35    3.69
   1   0  -9  773.05   28.85
  -1   0   9  727.97   28.26
  -1   0  -9  769.18   28.74
  -1   0   9  861.82   28.72
   2   0  -9 1953.59   70.57
  -2   0   9 1982.98   70.55
  -2   0  -9 1958.84   70.37
   2   0  -9 1950.47   76.43
   3   0  -9  198.05    9.00
  -3   0   9  195.94    9.18
   3   0  -9  230.86   10.57
  -4   0   9  104.91    6.47
   4   0  -9  108.15    6.03
   4   0  -9  100.65    7.31
  -5   0   9  386.64   15.37
   5   0  -9  378.58   14.88
   5   0  -9  372.68   16.54
   6   0  -9    4.50    4.72
  -6   0   9    6.47    5.77
   6   0  -9    5.05    5.91
  -8   0   9  765.34   29.55
   0  -1  -9  666.96   24.83
   0   1  -9  670.68   24.80
  -1  -1   9   46.92    3.30
   1   1  -9   51.14    5.60
   1  -1  -9   52.88    4.53
  -1   1   9   50.07    3.18
  -1   1  -9   50.46    4.36
   1   1  -9   45.90    4.39
  -1   1   9   58.02    4.45
  -1  -1   9   59.24    4.31
  -1  -1  -9   50.70    4.44
  -2   1   9  300.16   11.72
  -2  -1   9  289.87   11.61
  -2  -1  -9  277.58   11.33
   2  -1  -9  268.97   11.61
  -2  -1   9  281.97   11.01
  -2   1  -9  297.85   11.41
   2   1  -9  286.77   11.59
   2  -1  -9  281.25   13.07
   2   1  -9  297.89   13.23
   3   1  -9  111.86    5.94
  -3   1   9  107.63    6.30
  -3   1  -9  101.84    4.79
  -3   1  -9  101.42    5.48
   3  -1  -9  105.03    7.04
  -3  -1   9  103.01    6.11
   3  -1  -9   98.76    5.98
   3   1  -9  104.26    7.25
   4   1  -9  224.65    9.55
   4   1  -9  233.71   10.99
   4  -1  -9  215.94    9.54
   4  -1  -9  220.07   11.07
  -4   1   9  214.27    9.98
  -4  -1   9  213.60    9.87
   5  -1  -9  176.50    9.34
   5  -1  -9  157.04    8.01
  -5  -1   9  173.12    8.74
  -5   1   9  167.12    8.84
   5   1  -9  170.37    8.01
   5   1  -9  173.94    9.30
   6  -1  -9  494.80   20.11
   6   1  -9  464.03   20.03
  -6   1   9  461.24   18.94
  -6  -1   9  480.51   18.95
  -7   1   9   57.43    7.18
  -7  -1   9   69.92    7.49
   7  -1  -9   -3.72    6.27
   7   1  -9    0.08    6.20
  -8   1   9    9.25    7.69
  -8  -1   9    6.68    7.98
   0  -2  -9  613.96   23.75
   0   2  -9  647.09   23.74
   0   2  -9  650.71   25.97
   1  -2  -9  333.95   13.76
   1   2  -9  345.82   13.73
  -1  -2  -9  352.87   13.71
  -1  -2   9  376.06   13.59
  -1  -2   9  322.23   13.03
   1   2  -9  351.84   15.40
  -1   2  -9  345.17   13.65
  -1   2   9  361.12   13.66
  -2  -2   9  554.96   20.69
  -2   2   9  558.34   20.79
  -2  -2   9  542.65   20.19
   2  -2  -9  570.57   20.79
   2   2  -9  541.43   20.70
  -2  -2  -9  531.54   20.54
  -2   2  -9  561.98   20.57
   2   2  -9  532.14   22.75
   3  -2  -9  350.74   15.07
   3   2  -9  346.86   13.45
   3  -2  -9  332.54   13.51
   3   2  -9  344.68   15.02
  -3   2  -9  342.72   13.08
  -3   2  -9  334.59   12.63
  -3   2   9  357.03   13.75
  -3  -2   9  303.60   13.45
  -3  -2  -9  330.47   13.04
  -3  -2   9  329.05   12.94
   4  -2  -9  145.26    8.82
  -4   2   9  145.51    8.03
   4   2  -9  150.37    7.33
   4   2  -9  157.02    8.46
   4  -2  -9  142.24    7.42
  -4  -2   9  150.84    7.84
   5  -2  -9  161.30    9.43
   5  -2  -9  177.70    8.03
  -5  -2   9  161.65    8.58
   5   2  -9  165.70    9.27
  -5   2   9  155.26    8.72
   6  -2  -9  191.28   10.67
   6  -2  -9  181.65    8.97
  -6  -2   9  214.95   10.19
   6   2  -9  198.07   10.22
  -6   2   9  197.67   10.13
   7   2  -9    1.23    6.72
  -7  -2   9   70.10    7.49
   7  -2  -9   73.10    5.72
  -7   2   9   62.67    7.67
  -8  -2   9  381.91   16.63
  -8   2   9  366.61   16.73
   0   3  -9  942.85   33.78
   0   3  -9  932.12   36.82
   0  -3  -9  884.23   33.74
  -1  -3   9   38.41    3.13
  -1   3  -9   34.89    4.30
  -1  -3  -9   37.95    4.68
  -1   3   9   40.56    4.53
   1   3  -9   40.04    4.37
  -1  -3   9   44.80    4.23
   1   3  -9   44.08    5.98
  -1   3  -9   40.47    5.47
   1  -3  -9   41.74    4.69
  -2   3   9  192.21    8.95
  -2   3  -9  201.06    7.87
   2  -3  -9  197.75    8.88
  -2  -3   9  194.93    7.96
   2   3  -9  189.24    8.60
  -2  -3  -9  184.51    8.69
   2   3  -9  201.69   10.11
  -2   3  -9  184.30    9.74
  -2  -3   9  186.19    8.62
  -2   3  -9  191.23    8.54
   3  -3  -9  673.05   26.08
  -3  -3  -9  681.76   25.82
  -3  -3   9  687.81   25.64
   3   3  -9  695.93   25.99
  -3   3  -9  728.39   25.87
  -3   3   9  706.05   26.34
   3   3  -9  721.74   28.39
  -4  -3   9  614.01   23.80
   4   3  -9  689.65   25.83
  -4   3   9  607.90   23.90
  -4  -3   9  622.12   23.24
   4  -3  -9  630.64   23.60
   4  -3  -9  596.72   25.77
  -5   3   9   42.90    6.43
   5  -3  -9   42.05    5.04
   5   3  -9   45.28    6.35
  -5  -3   9   49.38    5.91
   5  -3  -9   46.60    6.79
   6  -3  -9  105.09    6.55
  -6  -3   9   93.21    7.60
   6  -3  -9   98.42    7.85
   6   3  -9   93.50    7.77
  -6   3   9  100.55    8.04
   7  -3  -9  113.11   10.82
  -7   3   9   95.37    8.86
  -7  -3   9  105.89    8.60
   7  -3  -9  107.16    6.84
  -8   3   9  146.61   10.77
  -8  -3   9  145.95   10.46
  -8  -3   9  138.54   12.56
   0  -4   9   60.59    3.70
   0   4  -9   54.93    6.25
   0  -4   9   58.30    4.32
   0  -4  -9   54.94    5.26
   0   4  -9   58.96    5.01
  -1   4  -9  157.14    6.59
  -1   4   9  151.57    7.40
  -1   4  -9  148.82    8.87
  -1  -4  -9  138.99    7.53
   1   4  -9  143.24    7.30
  -1   4  -9  149.92    7.35
   1  -4  -9  142.04    7.67
  -1  -4   9  148.32    7.11
  -1  -4   9  144.89    6.38
   1   4  -9  135.85    8.70
   2   4  -9  313.84   13.84
  -2   4  -9  325.82   11.75
   2  -4  -9  282.55   12.44
   2   4  -9  307.39   12.37
  -2   4  -9  319.04   12.42
  -2  -4   9  292.12   12.43
  -2  -4  -9  293.32   12.48
  -2   4   9  299.79   12.69
  -2   4  -9  291.57   14.01
  -2  -4   9  303.25   11.76
  -3  -4   9  214.55    9.13
  -3   4  -9  221.36    9.69
  -3   4  -9  224.18   11.01
   3   4  -9  210.82   10.99
  -3  -4  -9  224.91    9.86
  -3   4  -9  226.92    8.95
   3  -4  -9  220.25    9.87
  -3   4   9  218.47   10.33
  -4   4  -9  399.99   16.25
  -4  -4   9  406.61   16.12
  -4  -4   9  431.16   16.86
   4  -4  -9  433.25   18.32
   4   4  -9  405.92   18.08
   4  -4  -9  426.51   16.57
  -4   4   9  425.25   17.19
  -4   4  -9  433.45   15.82
   5   4  -9  289.84   13.61
  -5  -4   9  282.08   14.62
  -5  -4   9  306.37   12.95
   5  -4  -9  281.70   13.94
  -5   4   9  293.19   13.17
   5  -4  -9  297.29   12.37
  -5  -4   9  299.17   12.18
   6  -4  -9    4.82    5.33
  -6   4   9    6.21    7.10
   6   4  -9    8.57    6.37
  -6  -4   9   12.59    6.50
   6  -4  -9   10.87    6.91
  -6  -4   9   17.40    8.54
   7   4  -9    2.27    6.85
  -7  -4   9   18.79    7.55
  -7   4   9   22.23    8.18
  -7  -4   9   22.68    9.55
   7  -4  -9   19.91    5.47
   7  -4  -9   22.73   10.80
   7  -4  -9   -0.38    7.12
  -8   4   9   23.96    9.76
  -8  -4   9   18.29   10.94
  -8  -4   9   20.04    8.68
   8  -4  -9   -1.40    6.07
   0   5  -9   15.87    6.18
   0   5  -9   17.63    4.73
   0  -5  -9   20.47    5.14
   0  -5   9   21.23    3.97
   0  -5   9   17.95    3.18
  -1   5  -9   65.20    7.21
  -1  -5   9   73.65    5.63
  -1   5  -9   72.13    5.67
   1   5  -9   70.08    7.06
  -1  -5  -9   78.63    6.37
  -1   5  -9   68.88    4.68
   1  -5  -9   70.82    6.05
  -1  -5   9   74.40    4.35
  -1   5   9   69.24    5.87
  -2  -5   9   53.09    5.60
   2   5  -9   60.89    6.84
   2  -5  -9   57.18    5.68
  -2   5  -9   62.67    5.52
  -2   5   9   55.59    6.25
  -2   5  -9   65.22    4.23
  -2  -5   9   54.31    4.13
  -2   5  -9   59.65    7.07
  -2  -5  -9   49.11    5.90
   3  -5  -9   72.72    5.91
  -3  -5  -9   77.88    6.52
  -3   5  -9   71.92    4.64
  -3  -5   9   35.26    5.82
   3   5  -9   74.21    6.97
  -3   5  -9   64.98    6.00
  -3  -5   9   65.46    4.71
  -3   5  -9   67.52    7.82
  -3   5   9   70.15    6.89
  -4   5  -9   76.80    6.46
   4  -5  -9   65.82    7.23
  -4   5  -9   60.80    8.14
  -4   5  -9   73.99    4.93
   4   5  -9   75.13    7.02
  -4   5   9   77.26    7.39
  -4  -5  -9   73.72    6.69
  -4  -5   9   65.99    8.35
   4  -5  -9   69.43    6.06
  -4  -5   9   72.04    6.68
  -4  -5   9   76.19    5.26
  -5   5  -9   40.48    6.08
   5  -5  -9   40.17    7.07
  -5  -5   9   35.69    5.41
  -5   5   9   40.26    7.65
  -5  -5   9   42.39    6.78
   5  -5  -9   38.85    5.63
  -5  -5   9   39.11    8.38
   5   5  -9   44.53    7.40
  -5   5  -9   34.90    4.49
   6  -5  -9   96.91    8.86
   6  -5  -9  106.49    6.90
  -6  -5   9  110.06   10.41
  -6  -5   9  110.21    8.62
   6   5  -9   72.78    8.03
   6  -5  -9  111.55   10.69
  -6   5   9   96.22    9.03
  -6  -5   9   94.62    7.52
  -7  -5   9   42.76    8.45
   7  -5  -9   31.00    5.97
  -7  -5   9   35.89   10.70
   7   5  -9    4.71    7.02
   7  -5  -9    0.69    7.58
  -7   5   9   34.50    9.11
   7  -5  -9   32.35   12.77
  -8  -5   9   86.97   10.61
  -8  -5   9   90.62   12.97
  -8   5   9   86.86   11.30
   0  -6   9   85.99    5.67
   0   6  -9   74.27    7.88
   0  -6   9   83.61    4.89
   0  -6  -9   71.11    6.69
  -1  -6   9  630.63   23.65
  -1   6  -9  631.46   23.18
  -1  -6   9  618.26   23.10
  -1   6  -9  647.44   26.29
   1  -6  -9  608.08   23.92
  -1   6   9  621.36   23.73
   1   6  -9  629.02   26.12
  -1  -6  -9  619.88   24.10
   2   6  -9   65.22    7.29
  -2  -6   9   69.78    4.95
  -2  -6   9   72.04    6.34
  -2   6  -9   79.09    8.35
  -2  -6  -9   63.46    7.14
  -2   6   9   71.94    7.06
  -2   6  -9   78.14    4.91
   2  -6  -9   75.37    6.60
  -3  -6   9  154.55   10.49
  -3   6  -9  167.22    7.41
  -3  -6   9  174.19    7.51
   3   6  -9  160.51    9.46
  -3  -6  -9  163.41    9.56
  -3   6   9  159.17    9.39
   3  -6  -9  162.89    8.57
  -3  -6   9  118.54    8.61
  -3   6  -9  158.19   10.89
  -4   6  -9  167.08    9.05
  -4   6  -9  146.26    7.43
  -4   6   9  162.27    9.90
   4   6  -9  163.74    9.86
  -4  -6   9  152.06    9.11
   4  -6  -9  147.32    8.35
  -4  -6  -9  134.18    9.51
  -4  -6   9  145.85    7.72
  -4  -6   9  151.01   10.94
  -4   6  -9  157.92   10.85
  -5   6   9  793.41   30.75
  -5  -6   9  827.35   30.49
  -5  -6   9  717.09   29.66
  -5  -6   9  753.83   33.34
   5   6  -9  807.89   32.39
   5  -6  -9  765.01   29.86
   5  -6  -9  868.50   32.83
  -5  -6  -9  834.25   30.47
  -5   6  -9  815.25   29.31
   6  -6  -9  207.41    9.80
  -6  -6   9  196.00   10.05
  -6  -6   9  187.67   13.15
  -6  -6   9  192.93   11.36
   6  -6  -9  121.46   11.22
  -6   6  -9  193.81    8.85
   6  -6  -9  210.94   13.62
  -6   6   9  205.35   12.17
  -7  -6   9   23.88    9.15
   7   6  -9    2.02    7.48
  -7   6  -9   24.16    6.09
   7  -6  -9   16.56    6.41
   7  -6  -9    3.97    7.77
  -7   6   9   25.97   10.29
  -7  -6   9   31.14   11.34
   7  -6  -9   29.03   14.16
  -7  -6   9   31.88    8.58
   0   7  -9   53.17    7.85
   0  -7  -9   48.75    6.95
   0  -7   9   51.56    4.69
   0  -7   9   55.28    5.68
  -1  -7  -9   -1.94    6.82
  -1  -7   9    7.05    5.76
  -1   7  -9    1.45    7.88
  -1  -7   9    6.38    3.93
  -1   7   9   10.37    6.45
  -1   7  -9    5.41    4.04
   1   7  -9    5.08    6.84
   1  -7  -9    2.67    5.96
  -2   7  -9  183.49   11.52
   2   7  -9  179.51   10.19
  -2  -7  -9  170.45   10.28
  -2   7   9  165.09   10.08
   2  -7  -9  162.43    9.47
  -2  -7   9  161.42    9.30
  -2   7  -9  166.73    7.86
  -2  -7   9  161.42    7.85
   3   7  -9  384.09   17.83
  -3   7  -9  413.98   19.00
  -3   7   9  376.50   16.81
  -3  -7   9  366.20   15.30
  -3  -7   9  413.31   18.55
  -3  -7  -9  382.68   17.16
   3  -7  -9  381.65   16.22
  -3  -7   9  396.32   16.45
  -3   7  -9  403.63   15.24
   4   7  -9  301.61   16.19
  -4  -7   9  366.34   15.67
  -4  -7   9  368.65   17.76
   4  -7  -9  351.36   15.05
  -4   7  -9  361.66   14.24
  -4  -7  -9  357.50   16.28
  -4   7  -9  368.35   18.30
  -4  -7   9  377.33   14.52
  -5   7   9  124.38   10.91
   5  -7  -9  129.08    8.62
  -5  -7   9  142.43    8.27
   5  -7  -9  135.14   11.29
  -5   7  -9  132.64   13.04
  -5  -7   9  129.97   11.79
  -5   7  -9  143.56    7.65
  -5  -7  -9  137.50   11.67
  -5  -7   9  142.07   10.07
   5  -7  -9  136.68   10.33
   5   7  -9  145.99    9.49
   6  -7  -9  186.49   15.19
   6  -7  -9  187.98    9.87
  -6   7  -9  175.87   15.69
  -6   7   9  201.14   13.10
  -6  -7   9  173.55   10.39
  -6  -7  -9  174.48   13.52
  -6   7  -9  166.84    9.01
  -6  -7   9  187.30   14.10
  -6  -7   9  194.29   11.85
  -7  -7   9  278.62   14.91
  -7   7   9  264.52   15.68
  -7  -7   9  260.30   17.39
   0   8  -9  326.74   12.77
   0   8  -9  299.09   15.56
   0  -8   9  316.61   12.48
   0  -8  -9  294.72   14.32
   0  -8   9  320.94   13.43
  -1   8  -9  259.70   10.40
   1   8  -9  255.62   13.27
  -1  -8  -9  231.65   12.59
  -1  -8   9  232.32   11.54
  -1   8   9  222.59   11.91
   1  -8  -9  232.80   11.90
  -1  -8   9  248.37   10.28
  -1   8  -9  234.04   13.57
  -2  -8   9   17.41    5.05
  -2  -8   9   22.41    7.35
   2  -8  -9   14.78    6.98
  -2   8   9   20.91    8.40
  -2   8  -9   22.18    4.83
  -2   8  -9   22.22    9.65
  -2  -8   9   28.37    9.63
  -2  -8  -9   26.24    8.92
   2   8  -9    5.74   10.58
  -3   8   9    4.85    9.37
  -3  -8   9   10.75    9.83
  -3  -8   9    3.91    5.30
  -3  -8   9    2.88    7.64
   3   8  -9    1.86    7.19
  -3  -8  -9   -3.19    9.70
   3  -8  -9   -0.69    6.48
  -3   8  -9   -0.87   10.58
  -3   8  -9    4.15    4.88
  -4   8  -9  468.89   23.67
   4  -8  -9  518.03   22.04
  -4  -8   9  519.12   20.53
  -4  -8   9  492.47   19.09
  -4  -8  -9  464.58   21.35
  -4   8  -9  491.69   18.87
  -4  -8   9  497.01   22.92
   4  -8  -9  496.95   19.65
   4   8  -9  507.89   21.28
  -4   8   9  428.49   20.87
  -5   8   9   69.76   11.03
  -5   8  -9   63.99    6.52
   5  -8  -9   74.00   12.71
   5   8  -9   33.98    7.97
  -5   8  -9   65.94   14.69
  -5  -8   9   79.67    9.52
  -5  -8   9   65.10    7.56
   5  -8  -9   72.32    7.50
   5  -8  -9   81.84    9.41
  -5  -8   9   74.69   11.97
  -5  -8  -9   81.80   12.81
  -6  -8   9   57.01   12.73
  -6   8   9   49.73   12.40
   6   8  -9   -2.06    7.93
  -6  -8   9   52.42   10.06
   6  -8  -9   63.27   15.39
   0  -9  -9   37.16    8.68
   0  -9   9   26.14    5.31
   0   9  -9   43.72   11.02
   0  -9   9   31.74    7.42
   0   9  -9   37.01    5.68
   1  -9  -9   90.56    9.26
  -1   9  -9  105.45   11.39
  -1  -9   9  105.98    6.78
  -1   9  -9  109.29    6.92
  -1   9   9  115.31   10.13
  -1  -9   9  115.48    9.35
   1   9  -9   94.79    9.58
  -1  -9  -9  101.26   10.53
  -2  -9   9  201.56   11.93
  -2   9  -9  196.23    9.42
  -2  -9   9  200.66    9.44
  -2   9  -9  211.19   14.16
  -2  -9   9  186.41   14.34
   2   9  -9  197.54   11.85
   2  -9  -9  189.58   11.04
  -2   9   9  192.14   12.77
  -2  -9  -9  183.31   13.44
  -3  -9   9  291.19   14.54
  -3   9  -9  312.08   17.57
  -3  -9   9  244.47   16.59
  -3  -9   9  301.09   12.49
  -3  -9  -9  273.10   16.34
  -3   9   9  268.32   15.71
   3  -9  -9  267.11   13.52
  -3   9  -9  309.53   12.52
   3  -9  -9  281.59   15.18
   3   9  -9  281.06   14.46
  -4   9  -9  131.87    8.13
  -4   9   9  128.98   13.32
  -4   9  -9  121.40   15.50
   4   9  -9  144.99   10.18
   4  -9  -9  142.55   13.01
  -4  -9   9  130.73   14.04
  -4  -9  -9  148.27   14.60
  -4  -9   9  140.95   11.25
  -4  -9   9  137.52    8.96
   4  -9  -9  132.14    9.58
  -5   9   9  342.83   18.58
  -5  -9   9  351.37   17.39
  -5  -9   9  348.59   20.19
   5  -9  -9  366.36   20.54
   5  -9  -9  325.61   15.48
   0  10  -9  171.48    9.31
   0  10  -9  161.55   12.41
   0 -10   9  175.29   11.40
   0 -10  -9  149.53   12.07
  -1  10  -9  438.06   17.04
  -1  10   9  472.45   19.53
   1 -10  -9  368.47   18.54
  -1  10  -9  405.00   20.49
  -1 -10   9  383.61   16.80
  -1 -10  -9  440.66   19.81
  -1 -10   9  431.82   19.12
   1  10  -9  420.38   19.84
  -2  10   9  477.97   21.93
  -2 -10   9  471.58   18.79
   2  10  -9  502.07   21.61
   2 -10  -9  477.02   21.55
  -2 -10   9  475.15   21.16
   2 -10  -9  438.78   20.09
  -2  10  -9  467.10   23.05
  -2  10  -9  493.74   18.91
  -2 -10   9  480.87   24.36
  -2 -10  -9  461.84   22.16
  -3 -10   9   96.71   11.49
  -3  10  -9   84.26   23.24
   3 -10  -9   74.03    9.25
  -3 -10   9   81.31    7.63
  -3 -10   9   64.75   14.28
  -3  10  -9   65.17    7.32
   3 -10  -9   86.01   12.06
   3  10  -9   72.57    9.54
  -3  10   9   63.09   13.49
  -4  10   9   23.53   14.05
  -4 -10   9   29.13   14.85
  -4 -10   9   37.28   11.72
   4 -10  -9   21.93   14.15
   0 -11   9    0.30    6.54
   0  11  -9   48.54    7.97
   0 -11   9   60.68   11.43
   0 -11  -9   58.46    9.88
   1 -11  -9   27.54   10.46
  -1  11  -9   34.81    7.59
  -1 -11   9   25.12   16.24
  -1  11   9   40.70   13.09
  -1 -11   9   40.85   12.78
  -2 -11   9  226.45   19.75
  -2 -11   9  254.57   16.41
  -2  11  -9  232.83   12.01
   2 -11  -9  246.24   16.37
   0   0 -10 2302.63   82.77
   1   0 -10  256.13   12.38
   1   0 -10  244.11   10.86
  -1   0  10  258.97   10.57
  -1   0 -10  264.69   10.94
  -1   0  10  245.92    9.78
   2   0 -10  867.97   35.83
  -2   0  10  862.92   32.25
  -2   0 -10  893.89   32.75
   2   0 -10  908.03   32.93
  -2   0  10  924.39   32.93
   3   0 -10   90.52    7.73
  -3   0 -10  101.16    6.01
  -3   0  10   92.99    6.56
   3   0 -10   91.19    6.06
   4   0 -10  228.51   10.18
  -4   0  10  232.28   10.77
  -5   0  10    7.16    6.36
   5   0 -10   14.06    6.74
   5   0 -10   11.24    4.86
   6   0 -10  319.76   13.24
  -6   0  10  307.53   14.43
   6   0 -10  328.30   15.02
  -8   0  10    6.15    9.10
   0   1 -10  155.43    9.32
   0  -1 -10  166.50    8.08
   0   1 -10  165.51    8.01
  -1  -1  10  230.09    8.95
   1   1 -10  218.64   10.04
  -1   1 -10  231.57   10.06
  -1   1  10  250.04   10.03
  -1   1  10  214.08    8.88
  -1  -1  10  241.20    9.79
   1   1 -10  224.51   11.35
  -1  -1 -10  232.44   10.12
   1  -1 -10  221.90   10.07
  -2   1  10  509.87   19.32
   2   1 -10  476.14   21.32
  -2  -1  10  494.59   18.57
   2  -1 -10  496.61   21.33
  -2  -1  10  480.94   19.21
  -2   1 -10  521.36   19.15
   2   1 -10  521.56   19.32
   2  -1 -10  503.21   19.33
  -2  -1 -10  512.04   19.17
   3   1 -10    4.77    6.08
   3   1 -10    3.16    4.55
   3  -1 -10    8.04    4.65
  -3   1 -10    4.41    4.28
  -3   1 -10    4.78    3.08
  -3  -1 -10    8.88    4.52
  -3   1  10    8.56    5.33
  -3  -1  10    5.42    5.22
   3  -1 -10    5.77    5.85
  -4   1  10   90.36    7.05
   4  -1 -10   93.54    6.29
  -4  -1  10  103.84    7.11
   4  -1 -10   94.28    8.01
   4   1 -10   99.01    6.37
   4   1 -10   90.27    7.72
  -5   1  10   29.60    6.73
   5  -1 -10    6.89    6.48
   5   1 -10   25.13    6.50
   5  -1 -10   24.11    5.03
  -5  -1  10   27.94    6.42
   5   1 -10   32.87    5.24
   6  -1 -10  160.34    9.96
   6  -1 -10  167.14    8.31
  -6  -1  10  161.04    9.67
  -6   1  10  155.84    9.94
   6   1 -10  139.90    9.82
   7   1 -10    2.86    6.95
   7  -1 -10    1.25    7.24
  -7   1  10   34.20    8.52
  -7  -1  10   33.61    8.17
  -8   1  10  678.74   26.92
  -8  -1  10  659.91   26.89
   0   2 -10    0.28    5.63
   0  -2 -10   -0.78    4.69
   0   2 -10    1.66    4.41
  -1   2 -10  486.71   17.70
  -1   2 -10  421.60   19.41
  -1  -2 -10  457.25   17.76
   1   2 -10  439.05   19.63
  -1   2  10  479.06   17.42
  -1  -2  10  416.48   16.73
   1  -2 -10  468.22   17.81
  -1  -2  10  497.63   17.46
  -1   2  10  434.02   16.69
   1   2 -10  442.81   17.64
   2   2 -10  263.40   12.11
  -2   2 -10  238.32   10.33
   2  -2 -10  236.89   10.49
   2   2 -10  231.14   10.36
  -2  -2 -10  215.30   10.25
  -2   2  10  229.68   10.50
  -2  -2  10  244.51   10.42
  -2  -2  10  236.72    9.48
  -3   2 -10   98.03    5.04
  -3   2 -10   99.32    6.23
   3  -2 -10   89.43    7.87
   3   2 -10  105.24    7.75
  -3  -2 -10   96.54    6.41
  -3   2  10  104.42    7.17
   3  -2 -10   95.46    6.50
  -3  -2  10  107.09    6.85
  -3  -2  10   93.47    5.37
   3   2 -10  108.01    6.44
   4   2 -10  140.31    7.49
   4  -2 -10  143.58    7.73
   4   2 -10  145.79    9.03
   4  -2 -10  139.85    9.27
  -4  -2  10  141.25    8.25
   5   2 -10   11.28    6.47
   5  -2 -10    8.83    5.11
  -5   2  10   11.39    6.78
   5  -2 -10   28.73    6.85
  -5  -2  10    7.64    6.41
   6  -2 -10  176.48   11.06
   6   2 -10  190.92   10.77
  -6  -2  10  190.06   10.59
   6  -2 -10  191.63    9.21
  -6   2  10  184.86   10.79
  -8   2  10   65.06   10.10
  -8  -2  10   68.77   10.34
   0   3 -10  140.02    9.14
   0  -3 -10  134.74    7.67
   0   3 -10  137.34    7.52
   1  -3 -10   33.24    5.28
  -1   3 -10   30.09    4.97
  -1   3  10   37.15    4.93
  -1   3 -10   36.17    6.41
   1   3 -10   35.30    4.96
  -1  -3  10   36.87    4.89
  -1  -3  10   37.12    3.34
  -1  -3 -10   33.57    5.35
   1   3 -10   30.15    6.69
  -2  -3  10  586.07   22.17
  -2  -3  10  562.74   21.42
  -2   3 -10  629.38   21.52
   2  -3 -10  558.94   22.20
   2   3 -10  585.80   24.37
  -2   3 -10  589.64   22.13
  -2  -3 -10  602.30   22.20
   2   3 -10  543.59   22.11
  -2   3 -10  543.76   24.20
  -2   3  10  615.21   22.36
  -3   3  10   70.28    6.88
   3   3 -10   69.92    7.17
  -3   3 -10   63.07    4.36
   3  -3 -10   69.28    6.09
  -3  -3  10   56.80    6.22
  -3  -3 -10   66.02    6.15
   3  -3 -10   64.09    7.28
   3   3 -10   66.05    5.72
  -3   3 -10   68.80    5.90
  -3  -3  10   64.81    4.62
   4  -3 -10  181.77    9.04
  -4  -3  10  179.11    9.63
  -4   3 -10  187.97    7.80
  -4  -3  10  181.99    8.45
   4   3 -10  191.39   10.38
   4  -3 -10  182.34   10.37
  -4   3 -10  179.94    8.83
   5  -3 -10   30.72    7.68
  -5  -3  10   45.53    7.00
  -5   3  10   39.91    7.52
   5   3 -10   54.13    7.23
   5  -3 -10   49.76    5.66
  -6   3  10  119.52    9.63
   6  -3 -10  114.01    8.96
  -6  -3  10  108.16    9.08
   6   3 -10  111.34    8.84
   6  -3 -10  118.64    7.43
   7   3 -10    1.27    7.69
  -7  -3  10   89.51    9.25
   7  -3 -10    2.17    7.58
   7  -3 -10   61.64    6.33
  -7   3  10   72.57    9.67
  -8   3  10  223.34   13.69
  -8  -3  10  204.67   13.43
   0   4 -10  558.67   20.90
   0   4 -10  538.93   23.01
   0  -4 -10  524.14   20.91
  -1   4  10   70.71    6.05
  -1  -4  10   73.77    4.41
  -1   4 -10   67.78    8.06
  -1  -4 -10   73.55    6.52
   1   4 -10   69.43    7.59
  -1  -4  10   77.52    5.86
   1   4 -10   77.87    5.98
  -1   4 -10   76.52    6.20
   1  -4 -10   76.75    6.34
  -2   4 -10  487.74   19.27
  -2  -4  10  498.82   18.41
   2  -4 -10  458.04   19.25
  -2   4 -10  516.28   18.47
   2   4 -10  500.78   21.20
  -2  -4 -10  481.65   19.41
  -2   4 -10  481.41   21.46
   2   4 -10  494.88   19.19
  -2  -4  10  506.89   19.22
  -2   4  10  502.38   19.39
  -3   4 -10   84.24    6.73
  -3  -4  10   89.44    5.43
   3   4 -10   87.00    8.02
  -3   4  10   92.43    7.80
  -3   4 -10   94.89    5.16
  -3  -4  10   87.46    7.19
  -3  -4 -10   79.13    7.02
  -3   4 -10   90.47    8.38
   3  -4 -10   90.31    6.61
  -4  -4  10  384.16   15.55
  -4  -4  10  365.93   14.32
  -4   4 -10  355.40   16.62
   4   4 -10  357.23   16.42
   4  -4 -10  376.16   16.77
  -4  -4 -10  347.26   14.95
   4  -4 -10  373.16   14.90
  -4   4  10  351.64   15.73
  -4   4 -10  337.58   14.82
  -4   4 -10  374.13   13.98
  -5   4  10   83.22    8.37
  -5  -4  10   85.67    7.83
  -5  -4  10   84.82    6.43
  -5   4 -10   76.80    5.40
  -5   4 -10   67.51    6.68
   5   4 -10   68.73    7.64
   5  -4 -10   72.14    6.70
   6  -4 -10  384.11   17.44
  -6  -4  10  388.10   16.56
   6  -4 -10  391.37   15.44
  -6   4  10  398.01   17.09
   6   4 -10  311.68   16.98
  -6  -4  10  365.51   15.44
   0   5 -10  224.81   11.90
   0  -5 -10  195.55   10.25
   0   5 -10  204.63   10.01
  -1  -5  10   31.63    3.84
  -1   5  10   33.16    5.93
   1  -5 -10   32.44    6.46
  -1  -5  10   35.40    5.60
  -1   5 -10   33.28    7.58
  -1   5 -10   32.89    5.81
   1   5 -10   41.70    7.15
  -1  -5 -10   33.83    6.42
  -2  -5  10  382.57   15.18
  -2   5 -10  381.93   17.35
  -2   5 -10  358.95   14.02
  -2  -5  10  348.02   13.99
   2  -5 -10  346.56   15.04
  -2   5 -10  376.81   15.15
  -2  -5 -10  357.26   15.48
   2   5 -10  364.45   16.69
  -2   5  10  346.58   15.26
  -3   5 -10  107.11    5.63
   3   5 -10  105.44    8.48
   3  -5 -10   94.80    7.27
  -3   5  10   94.37    8.59
  -3  -5 -10   93.47    8.32
  -3   5 -10  116.11    7.99
  -3  -5  10  102.82    5.92
  -3   5 -10  107.28   10.08
  -3  -5  10  102.55    7.95
   4  -5 -10  248.89   13.20
   4   5 -10  246.59   12.71
  -4   5  10  251.53   12.88
  -4   5 -10  267.24   10.44
   4  -5 -10  264.14   11.66
  -4   5 -10  258.67   11.98
  -4   5 -10  221.86   14.12
  -4  -5  10  262.35   12.22
  -4  -5  10  245.60   10.79
  -4  -5 -10  251.50   12.35
  -5   5 -10  439.25   18.40
  -5  -5  10  463.15   18.93
   5   5 -10  458.38   19.88
   5  -5 -10  437.92   18.03
  -5   5 -10  454.58   17.20
  -5  -5  10  452.95   17.73
  -5   5  10  441.07   19.45
  -6   5 -10  343.95   15.22
  -6   5  10  361.46   16.72
   6  -5 -10  345.28   14.39
  -6  -5  10  355.55   14.60
   6  -5 -10  287.92   16.40
  -7  -5  10  132.21   13.78
   7  -5 -10  185.61   16.41
  -7  -5  10  157.13   11.96
  -7   5  10  158.09   12.80
   0   6 -10  645.52   28.11
   0  -6  10  725.02   24.99
   0  -6 -10  631.11   25.66
  -1   6 -10   40.14    4.71
  -1  -6  10   47.35    6.26
  -1   6 -10   49.80    8.29
   1   6 -10   43.18    7.99
  -1   6  10   45.71    6.75
  -1  -6  10   45.21    4.27
  -1  -6 -10   44.01    7.39
   1  -6 -10   41.22    7.01
  -2  -6  10  711.17   25.44
  -2  -6  10  721.97   26.46
  -2   6 -10  723.97   25.50
   2   6 -10  672.80   28.60
  -2   6 -10  661.90   29.24
  -2   6 -10  702.46   26.49
   2  -6 -10  657.30   26.28
  -2   6  10  690.39   26.68
  -2  -6 -10  644.49   26.68
  -3  -6  10  250.24   11.91
   3   6 -10  222.68   12.54
  -3   6 -10  250.56   10.08
  -3   6 -10  246.22   11.98
  -3  -6 -10  243.54   12.81
  -3   6  10  227.51   12.69
  -3  -6  10  243.54   10.18
   3  -6 -10  238.27   11.45
  -4   6 -10  505.42   21.24
   4  -6 -10  501.42   20.58
  -4  -6  10  524.28   20.03
  -4  -6  10  519.86   21.34
  -4   6  10  550.66   21.99
   4   6 -10  538.68   22.68
  -4  -6 -10  540.61   21.72
  -4   6 -10  503.54   23.50
   5   6 -10  112.15    8.89
  -5   6 -10   91.83   11.51
  -5  -6  10   95.15    7.35
  -5   6 -10   98.09    9.83
  -5  -6  10  105.60   11.53
  -5  -6 -10   91.83   10.29
  -5   6 -10  102.05    6.75
  -5   6  10  105.00   10.99
  -5  -6  10   99.56    9.48
   5  -6 -10   98.49    8.00
  -6  -6  10  309.91   15.76
  -6  -6  10  336.90   18.29
  -6  -6  10  310.30   14.18
  -6   6  10  313.97   16.69
   0   7 -10   10.55    8.40
   0  -7 -10   11.61    7.36
   0  -7  10   12.06    5.75
   0  -7  10    8.42    4.25
  -1  -7 -10   25.55    8.38
   1   7 -10   22.07    8.33
  -1   7  10   26.78    7.21
  -1  -7  10   25.76    4.52
  -1  -7  10   24.72    6.81
  -1   7 -10   24.15    4.86
   1  -7 -10   28.86    7.29
  -1   7 -10   29.28    9.50
  -2  -7  10   24.93    7.38
  -2   7 -10   19.67    4.80
   2   7 -10   23.82    7.94
  -2   7 -10   27.53   10.00
   2  -7 -10   21.79    7.30
  -2  -7 -10   29.85    8.79
  -2  -7  10   28.09    4.82
  -2   7  10   25.51    8.46
  -3  -7  10  150.51   10.21
  -3  -7  10  151.22    7.78
  -3   7 -10  144.75    7.35
   3   7 -10  146.26   10.66
   3  -7 -10  141.85    9.25
  -3  -7 -10  148.30   11.84
  -3   7  10  137.40   10.96
  -3   7 -10  148.08   12.74
  -4   7 -10   29.13    5.51
  -4  -7  10   26.87    8.72
   4   7 -10   30.41    7.84
  -4  -7 -10   17.48   10.84
  -4  -7  10   33.34   10.79
  -4   7 -10   37.09   12.13
   4  -7 -10   22.13    6.91
  -4   7  10   25.89   10.12
  -4  -7  10   29.01    5.74
  -5   7 -10   76.62    6.87
  -5  -7  10   68.89    7.26
   5   7 -10   87.11    9.05
   5  -7 -10   77.70    9.73
  -5  -7  10   66.12   12.27
  -5  -7  10   77.77   10.29
  -5   7  10   71.30   11.82
  -5   7 -10   90.09   14.17
   5  -7 -10   82.08    8.18
  -6  -7  10  129.37   12.06
   6  -7 -10  127.13   15.85
  -6   7  10  109.67   13.85
  -6  -7  10  102.47   14.13
   0  -8  10    0.48    4.57
   0  -8  10   22.80    6.82
   0   8 -10   10.37    9.18
   0  -8 -10   13.20    8.69
  -1  -8  10  334.10   13.27
  -1  -8 -10  322.13   16.20
  -1   8 -10  312.70   17.39
   1  -8 -10  309.41   15.19
  -1   8  10  331.00   15.15
   1   8 -10  322.55   16.51
  -1   8 -10  332.46   13.53
  -1  -8  10  351.20   14.98
   2  -8 -10  196.00   11.86
  -2  -8  10  222.42   12.16
  -2   8  10  196.66   13.10
   2   8 -10  212.82   12.94
  -2  -8  10  203.34    9.48
  -2  -8 -10  213.80   13.53
  -2   8 -10  209.92    9.65
  -2   8 -10  204.00   14.61
  -3  -8 -10   62.63   12.28
  -3  -8  10   80.52    9.97
   3   8 -10   79.69    9.12
  -3   8  10   77.52   11.40
   3  -8 -10   70.05    8.48
  -3   8 -10   71.65   13.01
  -3   8 -10   58.40    5.89
  -3  -8  10   69.05    6.37
  -4  -8  10  146.68   14.44
  -4  -8  10  147.17    8.56
  -4  -8 -10  152.27   14.64
  -4   8 -10  146.35    8.21
  -4  -8  10  110.10   11.74
   4   8 -10  155.10   10.75
   4  -8 -10  141.08    9.98
  -4   8 -10  130.50   15.89
  -4   8  10  131.97   12.86
  -5  -8  10   50.98   11.27
   5  -8 -10   55.68   13.15
  -5  -8  10   51.83   13.94
  -5   8  10   66.01   12.97
   0   9 -10    9.07   10.69
   0  -9 -10   11.61    9.54
   0  -9  10   21.40    8.21
   0  -9  10    1.84    5.33
  -1  -9 -10  211.29   14.45
   1   9 -10  225.67   16.85
  -1   9 -10  227.46   15.23
  -1  -9  10  249.26   13.32
  -1   9  10  244.75   13.66
   1  -9 -10  211.39   12.97
  -1   9 -10  243.14   10.91
  -2   9 -10  244.80   11.43
  -2  -9 -10  240.87   15.94
  -2  -9  10  265.72   14.67
  -2   9 -10  249.07   16.87
  -2  -9  10  261.08   11.39
   2   9 -10  247.21   14.33
   2  -9 -10  235.61   13.63
  -2   9  10  276.02   15.87
  -3   9 -10   15.01    5.97
  -3  -9  10   11.91   10.96
  -3  -9  10   22.39    6.36
   3  -9 -10   17.58    8.75
   3   9 -10   21.88    9.19
  -3   9 -10   25.99   14.14
  -3   9  10   25.32   12.92
  -3  -9  10   23.67   14.10
  -4  -9  10    5.42   11.76
  -4  -9  10   71.02   15.06
   4  -9 -10   72.93   12.21
  -4   9  10   62.97   14.79
   1  10 -10   75.22   11.44
  -1  10 -10   63.32    7.68
  -1  10  10   70.33   12.36
  -1 -10  10   70.12   12.07
  -2  10  10  507.65   23.88
  -2  10 -10  476.72   19.31
  -2 -10  10  456.35   22.48
  -3 -10  10   36.22   17.68
   0   0 -11    1.37    5.43
  -1   0  11  547.47   21.61
   1   0 -11  609.74   25.15
  -1   0  11  622.80   22.36
   1   0 -11  592.12   22.78
  -1   0 -11  591.43   22.76
   2   0 -11    6.27    6.53
  -2   0  11    4.21    5.77
  -2   0 -11    7.25    5.68
  -2   0  11    7.81    3.31
   2   0 -11    8.15    5.49
   3   0 -11   -3.38    7.18
  -3   0  11   -0.92    6.37
   3   0 -11    4.19    5.26
  -3   0 -11    1.76    5.79
   4   0 -11   96.49    6.90
   4   0 -11   95.76    8.64
  -4   0  11   88.18    8.04
   5   0 -11   21.93    7.79
   5   0 -11   24.62    5.88
  -5   0  11   15.79    7.66
  -6   0  11  190.17   12.09
   6   0 -11  193.71   11.65
   6   0 -11  207.90   10.03
   0   1 -11  119.55    7.62
   0  -1 -11  115.94    7.48
   0   1 -11  127.96    9.32
   1   1 -11   46.96    5.94
  -1   1  11   48.46    5.46
  -1   1 -11   54.53    6.06
  -1  -1  11   46.44    5.42
  -1  -1  11   44.21    3.54
   1  -1 -11   51.27    6.16
   1   1 -11   49.79    7.02
  -1  -1 -11   54.15    6.17
  -1   1  11   49.44    3.66
   2   1 -11  145.08    8.32
   2  -1 -11  163.40   10.08
  -2   1  11  155.27    6.83
  -2  -1  11  162.69    8.63
   2   1 -11  149.34   10.13
  -2   1 -11  153.15    8.51
  -2   1  11  158.58    8.80
   2  -1 -11  143.99    8.45
  -2  -1  11  147.68    6.87
  -2  -1 -11  161.77    8.70
  -3  -1  11  275.59   11.17
  -3   1  11  277.20   12.70
   3   1 -11  285.05   12.14
  -3   1 -11  294.83   12.30
  -3  -1 -11  266.53   12.18
  -3  -1  11  275.38   12.58
   3  -1 -11  288.90   12.24
   3  -1 -11  270.16   13.72
   3   1 -11  261.13   13.89
  -4   1  11  387.58   16.48
   4   1 -11  397.37   17.50
   4  -1 -11  377.28   15.59
   4  -1 -11  387.97   17.69
  -4   1 -11  374.97   14.50
   4   1 -11  369.79   15.56
  -4   1 -11  369.02   15.41
  -4  -1  11  391.27   16.34
   5   1 -11   86.63    6.84
  -5   1  11   82.36    8.64
   5  -1 -11   83.31    8.55
   5   1 -11  102.46    8.53
   5  -1 -11   86.78    6.98
  -5  -1  11   85.32    8.54
   6  -1 -11  147.96    8.56
   6  -1 -11  154.16   10.55
  -6  -1  11  134.59   10.65
   6   1 -11  137.11   10.31
  -6   1  11  150.52   11.12
   7  -1 -11    0.26    8.56
  -7   1  11   82.50   10.36
  -7  -1  11   88.70   10.23
   7   1 -11    1.94    8.34
   0  -2 -11  280.85   12.01
   0   2 -11  263.17   11.69
   0   2 -11  255.49   13.33
  -1   2 -11  329.36   16.03
   1   2 -11  327.83   16.23
   1  -2 -11  341.45   14.39
  -1  -2  11  370.48   13.87
  -1   2 -11  351.21   14.36
   1   2 -11  345.12   14.24
  -1   2  11  351.45   13.83
  -1  -2 -11  334.62   14.39
  -1  -2  11  324.99   12.96
  -2   2  11  232.79   11.19
   2   2 -11  237.48   10.84
   2   2 -11  237.71   12.70
  -2  -2  11  234.50   10.87
  -2  -2 -11  233.30   11.07
  -2  -2  11  224.27    9.53
   2  -2 -11  230.80   11.04
  -2   2 -11  247.11   11.05
  -3   2  11   20.65    7.12
   3  -2 -11    9.74    7.22
  -3   2 -11   12.51    3.79
  -3  -2  11   11.73    4.13
   3  -2 -11   11.43    5.71
   3   2 -11   14.31    5.47
   3   2 -11   17.07    7.10
  -3   2 -11   11.92    6.02
  -3  -2 -11   12.32    6.23
  -3  -2  11    8.33    6.46
   4  -2 -11   96.98    7.00
  -4  -2  11   98.58    8.34
   4   2 -11   87.54    6.75
  -4   2 -11   89.23    7.26
   4   2 -11   86.41    8.59
  -4   2 -11   92.26    5.34
  -4  -2 -11   89.95    7.49
   4  -2 -11   85.59    8.97
  -4  -2  11   86.51    5.90
  -4   2  11   96.87    8.57
   5   2 -11  129.53    9.60
  -5   2  11  121.59   10.00
   5  -2 -11  123.69    9.82
  -5  -2  11  116.51    9.33
   5   2 -11  126.14    7.96
   5  -2 -11  127.44    8.06
   6  -2 -11  163.37   11.40
   6  -2 -11  170.90    9.40
   6   2 -11  169.94   11.14
  -6  -2  11  163.29   11.29
  -6   2  11  206.94   12.19
   0  -3 -11  106.56    7.62
   0   3 -11  108.29    9.44
   0   3 -11   97.94    7.43
  -1   3 -11  227.38   11.37
  -1  -3 -11  217.22   11.63
   1   3 -11  241.43   13.19
  -1  -3  11  269.21   10.99
  -1   3 -11  252.60   13.11
   1   3 -11  251.30   11.27
  -1   3  11  270.51   11.05
  -1   3  11  233.80    9.62
   1  -3 -11  259.65   11.56
  -1  -3  11  245.54    9.82
  -2  -3  11  167.06    8.90
   2  -3 -11  150.18    8.68
  -2  -3 -11  141.53    8.92
  -2   3 -11  161.11   10.74
  -2   3 -11  148.94    8.69
   2   3 -11  156.15    8.56
  -2   3  11  159.51    9.15
   2   3 -11  147.28   10.10
  -2  -3  11  153.65    6.96
   3  -3 -11  229.11   11.06
   3  -3 -11  245.04   12.87
  -3   3 -11  235.09   11.32
   3   3 -11  225.48   10.74
  -3  -3  11  242.12    9.85
   3   3 -11  197.79   12.41
  -3   3  11  237.63   11.88
  -3  -3 -11  231.51   11.40
  -3   3 -11  244.12    9.68
  -3   3 -11  227.79   13.00
  -3  -3  11  248.49   11.58
   4  -3 -11  131.10    9.57
  -4   3  11  136.59   10.09
  -4  -3  11  127.54    6.99
  -4  -3 -11  127.99    8.88
  -4   3 -11  133.60    8.60
  -4   3 -11  137.51    6.53
   4   3 -11  133.95    8.07
  -4  -3  11  122.71    9.28
   4   3 -11  124.05    9.64
   4  -3 -11  128.12    8.14
  -5   3  11  122.71   10.54
  -5   3 -11  125.37    6.75
   5   3 -11  174.99   10.11
  -5  -3  11  124.75   10.02
   5  -3 -11  113.73    8.23
  -5  -3  11  133.11    7.81
   5  -3 -11  143.95   10.48
   6   3 -11   36.07    8.22
   6  -3 -11   63.37    8.77
  -6  -3  11   58.14    9.54
  -6   3  11   70.13   10.55
   6  -3 -11   55.42    7.09
  -7  -3  11  129.55   12.12
  -7   3  11  137.75   12.93
   0   4 -11   83.91    7.23
   0  -4 -11   85.59    7.83
   0   4 -11   85.56    9.18
  -1  -4  11  126.61    6.24
  -1  -4  11  141.85    7.96
   1   4 -11  128.66    9.96
   1   4 -11  133.98    8.16
  -1  -4 -11  125.07    8.85
  -1   4 -11  128.53   10.58
   1  -4 -11  127.42    8.52
  -1   4 -11  136.96    8.53
  -1   4  11  139.83    8.03
  -2   4 -11  176.09   11.73
  -2  -4  11  157.78    7.45
   2   4 -11  164.74   10.79
   2  -4 -11  163.31    9.48
  -2   4  11  158.04    9.83
  -2   4 -11  167.13    9.65
   2   4 -11  173.27    9.10
  -2  -4 -11  167.89    9.88
  -2  -4  11  162.63    9.43
  -3   4 -11  243.25   13.62
  -3   4  11  247.76   12.56
  -3  -4  11  242.02   11.89
   3  -4 -11  232.59   11.17
  -3  -4  11  222.63    9.85
   3   4 -11  228.25   12.66
  -3   4 -11  231.06   11.73
  -3  -4 -11  219.47   12.01
  -4  -4  11    2.90    7.77
  -4   4  11    9.95    8.51
   4   4 -11   -0.01    7.91
  -4  -4 -11   11.29    7.62
  -4   4 -11    2.36    7.22
   4  -4 -11    7.40    6.31
  -4   4 -11   10.98    9.50
  -4   4 -11   13.06    4.00
   4  -4 -11    8.91    8.27
  -4  -4  11    7.85    4.77
   5  -4 -11   69.91    9.51
  -5  -4  11   88.78    6.84
   5  -4 -11   97.18    7.86
  -5  -4  11   88.17    9.87
  -5   4 -11   84.21    5.97
  -5   4  11   97.30   10.65
  -5   4 -11   84.17    8.49
   5   4 -11   83.29    9.06
   6  -4 -11   51.31    7.21
   6  -4 -11   26.56    9.20
  -6  -4  11   44.05    7.25
  -6  -4  11   49.74   10.01
   6   4 -11    7.62    8.74
  -6   4  11   60.71   10.92
   0  -5 -11  248.88   12.43
   0   5 -11  260.05   12.04
   0   5 -11  246.06   14.05
  -1  -5  11  199.60    8.43
  -1  -5  11  193.59   10.23
  -1   5 -11  197.74   12.41
   1   5 -11  224.83   11.98
   1  -5 -11  185.51   10.65
  -1  -5 -11  176.12   10.86
  -1   5 -11  199.22   10.53
   1   5 -11  194.81   10.33
  -2  -5  11  402.02   16.37
   2  -5 -11  352.37   16.15
  -2  -5 -11  371.76   16.74
  -2  -5  11  377.21   14.79
  -2   5 -11  336.63   18.68
   2   5 -11  390.34   18.01
  -2   5  11  393.10   16.54
  -2   5 -11  420.03   15.01
  -2   5 -11  394.24   16.50
   3   5 -11  276.16   14.08
  -3  -5 -11  237.05   13.39
  -3  -5  11  231.57   10.72
  -3   5 -11  258.32   10.77
   3  -5 -11  242.54   12.18
  -3   5  11  257.29   13.40
  -3   5 -11  266.79   15.55
  -3   5 -11  268.80   12.97
  -3  -5  11  271.69   13.10
   4  -5 -11  454.23   18.26
  -4   5 -11  432.49   16.87
  -4  -5  11  494.30   19.31
  -4   5 -11  460.74   18.90
  -4  -5  11  428.51   17.25
  -4   5  11  449.98   19.92
   4   5 -11  444.56   19.98
  -4   5 -11  390.75   21.53
  -4  -5 -11  435.67   19.20
   4  -5 -11  425.13   20.27
  -5   5  11    2.10   10.46
  -5  -5 -11    6.34   10.00
   5  -5 -11    5.89    6.94
  -5   5 -11    1.06   12.23
  -5  -5  11    8.54    5.93
  -5   5 -11    4.85    5.03
  -5  -5  11    3.72    9.52
  -5   5 -11    1.14    8.91
   5  -5 -11    6.95    8.49
   5   5 -11   16.31    8.48
  -6  -5  11  201.47   13.21
  -6   5  11  177.95   14.70
  -6   5 -11  181.54    9.37
   0  -6 -11  391.15   16.91
   0   6 -11  374.03   18.63
   1   6 -11  134.76   11.15
  -1  -6 -11  137.22   10.43
  -1  -6  11  151.33    9.10
   1  -6 -11  154.09    9.94
  -1  -6  11  135.65    7.11
  -1   6 -11  153.65   11.99
   2   6 -11   53.44    8.95
  -2   6 -11   55.26    5.53
  -2  -6  11   52.43    8.36
  -2   6 -11   63.72   11.05
  -2   6  11   56.10    9.00
  -2   6 -11   65.51    8.55
  -2  -6 -11   50.78    9.50
   2  -6 -11   50.97    7.94
  -2  -6  11   38.45    5.13
  -3   6 -11  283.90   11.79
  -3   6 -11  284.39   14.38
   3   6 -11  264.68   14.77
  -3   6  11  278.51   14.86
   3  -6 -11  269.54   13.34
  -3   6 -11  311.73   16.96
  -3  -6  11  269.85   11.86
  -3  -6 -11  279.31   14.96
  -3  -6  11  307.83   14.37
  -4   6 -11   56.90    5.57
   4  -6 -11   62.46    7.96
  -4  -6  11   63.05    6.23
   4   6 -11   65.11    9.25
  -4  -6  11   61.23   10.10
  -4  -6 -11   59.88   11.68
  -4   6 -11   59.69    9.94
  -4   6 -11   59.67   12.50
  -4   6  11   58.37   11.25
   5  -6 -11    0.12    7.63
  -5  -6  11    1.10    6.46
   5  -6 -11    2.17    9.17
  -5  -6  11    9.68   10.17
   5   6 -11   -4.72   10.08
  -5   6 -11    4.82    5.63
  -5   6  11    2.92   12.17
   0   7 -11  197.17   13.58
   0  -7 -11  191.66   12.04
  -1   7 -11  306.87   17.09
  -1  -7  11  311.66   14.12
  -1  -7 -11  299.57   15.28
   1   7 -11  302.82   16.07
   1  -7 -11  277.33   14.74
  -2   7  11  206.34   13.24
  -2   7 -11  196.28   14.95
  -2   7 -11  205.67    9.75
  -2  -7  11  221.39    9.65
  -2  -7 -11  204.04   13.78
  -2  -7  11  223.49   12.64
   2   7 -11  208.90   13.07
   2  -7 -11  202.87   11.72
   3   7 -11  229.74   13.53
  -3  -7 -11  224.15   14.94
   3  -7 -11  230.88   12.15
  -3   7 -11  204.32   16.65
  -3  -7  11  234.65   10.54
  -3   7 -11  236.53   10.45
  -3   7  11  236.81   15.19
  -3  -7  11  249.04   13.79
   4  -7 -11  124.10    9.53
  -4   7  11  129.12   13.62
   4   7 -11  111.96   11.99
  -4   7 -11  111.12    7.30
  -4  -7  11  115.33    7.69
  -4  -7  11  129.84   11.96
  -5   7  11   64.95   14.25
  -5  -7  11   59.14   12.03
   0  -8 -11    9.15    9.77
   0   8 -11   12.89   10.79
   1  -8 -11  128.49   11.17
   1   8 -11  108.65   11.94
  -1   8 -11  128.33   13.34
  -1  -8  11  146.15   10.81
  -1  -8 -11  127.88   12.36
  -2   8 -11  175.59   15.61
  -2  -8 -11  178.42   14.60
  -2   8  11  172.16   13.92
   2   8 -11  183.88   13.19
  -2   8 -11  187.42    9.28
   2  -8 -11  177.39   12.01
  -2  -8  11  194.04   13.30
  -3   8  11   54.92   13.57
  -3   8 -11   74.53    6.83
   3   8 -11   78.17   13.13
  -3  -8  11   78.84   11.76
   3  -8 -11   76.88    9.61
  -4  -8  11   41.05   12.52
  -4   8  11   19.71   14.50
  -1  -9  11  135.40   12.89
  -2   9 -11  105.52    8.35
  -2   9  11  120.98   14.51
  -2  -9  11  133.37   13.57
   0   0 -12  552.61   21.89
   1   0 -12  324.09   14.25
   1   0 -12  331.87   16.11
  -1   0 -12  309.87   14.28
   2   0 -12  144.47    8.98
   2   0 -12  141.00   10.53
  -2   0 -12  145.22    9.68
  -2   0  12  150.08    6.90
  -2   0  12  162.79    9.40
  -3   0  12  380.05   15.03
   3   0 -12  323.23   18.33
  -3   0  12  422.55   17.09
  -3   0 -12  415.75   16.61
   3   0 -12  397.94   16.23
   4   0 -12  102.68    9.85
  -4   0  12   90.32   10.14
   4   0 -12   91.07    7.71
  -4   0 -12   88.50    8.79
   5   0 -12   24.71    6.82
  -5   0  12   13.93    9.61
   5   0 -12   19.48    8.87
  -6   0  12  160.00   13.19
   6   0 -12  150.74    9.71
   0  -1 -12  898.26   32.68
   0   1 -12  793.28   35.59
   0   1 -12  900.41   32.67
   1   1 -12  219.06   11.27
   1  -1 -12  247.43   11.59
   1   1 -12  223.05   12.81
  -1  -1 -12  234.18   11.81
  -1   1 -12  228.38   11.50
  -2  -1 -12  339.58   15.34
  -2   1  12  371.20   15.36
   2  -1 -12  338.64   17.22
  -2   1  12  343.70   13.53
  -2  -1  12  356.61   13.61
  -2  -1  12  370.71   15.28
   2   1 -12  347.06   15.07
   2  -1 -12  356.87   15.23
  -2   1 -12  369.15   15.44
   2   1 -12  334.79   17.17
   3  -1 -12  127.53   10.10
  -3   1  12  112.85    9.67
  -3  -1  12  122.95    9.52
  -3  -1  12  109.41    6.42
   3  -1 -12  115.15    8.25
  -3   1 -12  119.12    9.09
   3   1 -12  111.62    8.19
  -3  -1 -12  125.90    9.32
   3   1 -12  124.64   10.50
  -4  -1  12  219.49    9.75
  -4   1  12  221.56   12.88
   4  -1 -12  211.83   10.92
  -4   1 -12  199.69   11.65
  -4  -1 -12  213.72   11.62
   4   1 -12  226.73   12.84
   4   1 -12  224.61   10.95
  -4  -1  12  227.96   12.63
   4  -1 -12  203.95   13.12
  -5   1  12  247.57   14.32
   5  -1 -12  236.83   13.72
   5   1 -12  248.62   13.73
  -5  -1  12  242.50   13.98
   5   1 -12  245.81   11.75
   5  -1 -12  253.67   11.91
  -6   1  12   47.00   11.51
   6  -1 -12   40.98    7.49
  -6  -1  12   43.75   11.36
   0   2 -12   43.97    8.81
   0   2 -12   39.90    6.80
   0  -2 -12   39.88    7.57
  -1  -2 -12  261.37   13.20
  -1   2 -12  288.44   13.27
   1   2 -12  293.18   15.21
  -1   2 -12  275.18   15.22
   1   2 -12  298.10   13.13
   1  -2 -12  283.82   13.10
   2   2 -12   44.71    6.83
  -2   2 -12   36.03    7.58
   2  -2 -12   43.57    8.87
  -2   2  12   44.75    4.24
  -2  -2  12   34.98    7.37
  -2  -2  12   36.67    4.26
  -2  -2 -12   38.93    7.99
  -2   2  12   32.88    7.87
   2   2 -12   36.37    8.87
   2  -2 -12   37.70    7.02
  -3  -2 -12  310.41   14.43
   3  -2 -12  293.00   13.79
  -3   2  12  316.23   14.84
   3   2 -12  334.20   13.81
   3  -2 -12  307.96   15.50
  -3  -2  12  292.06   12.30
   3   2 -12  299.37   15.59
  -3   2 -12  304.85   14.18
  -3  -2  12  310.49   14.53
   4  -2 -12  172.47   10.01
  -4  -2 -12  172.10   11.02
   4  -2 -12  177.06   12.27
   4   2 -12  178.76   11.99
  -4  -2  12  202.70   11.95
  -4   2  12  191.07   12.25
   4   2 -12  181.98    9.99
  -4   2 -12  197.04    8.55
  -4  -2  12  183.07    8.79
  -4   2 -12  194.51   11.12
   5   2 -12   30.90    7.37
  -5   2  12   23.85   10.58
   5  -2 -12   39.10    9.45
  -5  -2  12   43.42   10.12
   5  -2 -12   38.62    7.38
  -5   2 -12   32.79    8.47
   5   2 -12   32.48    9.02
  -5  -2  12   29.17    6.11
  -6   2  12   10.13   11.61
  -6  -2  12    7.94   11.01
   0   3 -12 1863.55   67.67
   0   3 -12 1839.88   73.59
   0  -3 -12 1871.22   67.70
   1   3 -12  106.68   10.49
  -1  -3 -12   89.63    8.96
  -1   3 -12  101.12   10.72
   1  -3 -12   94.90    8.50
  -1   3 -12   96.49    8.57
   1   3 -12  106.33    8.20
  -2   3  12  155.71    9.71
  -2  -3  12  134.56    6.68
  -2   3 -12  138.69   11.47
   2   3 -12  133.92   10.74
  -2   3 -12  122.88    9.28
  -2  -3 -12  131.74   10.15
  -2  -3  12  128.30    9.35
   2   3 -12  148.43    9.04
   2  -3 -12  134.35    9.14
  -3   3  12   86.34    9.95
  -3  -3  12   92.22    5.91
   3   3 -12   76.83    9.60
   3  -3 -12   82.13    7.94
  -3   3 -12   78.23   11.08
  -3   3 -12   80.97    8.93
   3  -3 -12   86.67    9.74
  -3  -3  12   96.98    9.51
   3   3 -12  103.78    7.66
  -3  -3 -12   77.35    9.31
  -4  -3 -12  119.99   10.29
  -4   3 -12  126.98    6.83
  -4   3 -12  112.12    9.99
   4   3 -12  133.83    8.80
  -4   3  12  119.48   11.50
   4  -3 -12  125.98    8.89
   4  -3 -12  121.27   10.45
   4   3 -12  109.88   10.26
  -4  -3  12  123.73   10.59
  -4  -3  12  118.88    6.99
   5  -3 -12  281.57   12.71
  -5  -3  12  257.31   11.82
  -5  -3  12  267.14   14.67
  -5   3 -12  271.34   11.12
  -5  -3 -12  256.54   14.17
  -5   3  12  284.78   15.82
   5  -3 -12  237.60   14.90
   5   3 -12  246.08   14.57
  -6   3  12  571.40   25.09
  -6  -3  12  555.12   24.57
   0  -4 -12  411.87   18.46
   0   4 -12  438.53   20.55
   0   4 -12  449.26   18.32
  -1   4 -12  482.50   23.91
  -1   4 -12  553.05   21.18
  -2   4 -12  625.60   24.75
  -2  -4  12  667.87   24.57
  -2  -4  12  592.23   22.96
  -2   4 -12  593.98   27.68
  -2   4  12  660.61   24.59
   2   4 -12  597.64   24.24
  -2  -4 -12  611.04   24.82
   2   4 -12  605.55   26.81
   2  -4 -12  608.26   24.39
  -3   4  12   41.23    9.77
   3   4 -12   42.92    9.12
  -3   4 -12   43.07    9.09
  -3  -4 -12   42.27    9.62
   3  -4 -12   33.01    9.42
  -3   4 -12   45.87   11.63
  -3  -4  12   41.02    9.09
  -3  -4  12   39.68    5.10
  -3   4 -12   43.04    5.29
   3  -4 -12   40.98    7.85
  -4  -4 -12  125.92   11.67
  -4   4 -12  134.06   11.01
  -4   4 -12  129.53    7.25
   4  -4 -12  135.76    9.49
  -4  -4  12  143.41   11.32
   4   4 -12  129.63   11.09
  -4   4 -12  126.06   13.36
  -4  -4  12  129.23    7.81
   4  -4 -12  134.27   11.17
  -4   4  12  138.56   12.61
  -5  -4  12  658.22   25.82
  -5   4  12  733.88   28.80
  -5   4 -12  697.80   25.40
   5  -4 -12  601.61   29.26
  -5  -4  12  752.32   28.22
   5   4 -12  650.38   29.04
   5  -4 -12  685.43   26.59
   0  -5 -12  194.60   12.07
   0   5 -12  212.27   11.64
   0   5 -12  194.02   13.90
  -1  -5 -12  148.26   11.30
   1  -5 -12  134.29   10.49
   1   5 -12  163.50   11.84
   1   5 -12  161.88   10.16
  -1   5 -12  151.40   10.44
  -1  -5  12  168.99    9.55
  -1   5 -12  138.16   12.66
  -2   5 -12  238.25   15.97
  -2   5  12  264.79   13.52
   2   5 -12  223.46   14.37
  -2  -5  12  291.65   13.75
  -2   5 -12  259.40   13.64
  -2  -5 -12  224.34   13.81
   2  -5 -12  234.97   12.94
  -3   5 -12   37.38    5.78
  -3  -5  12   33.91    5.15
  -3  -5  12   27.18    9.86
  -3   5 -12   31.72   13.03
  -3   5 -12   32.34    9.81
  -3  -5 -12   38.35   10.73
   3   5 -12   20.75    9.81
   3  -5 -12   36.23    7.97
  -3   5  12   48.49   10.91
  -4   5 -12   68.99    6.04
  -4   5  12   54.99   12.88
  -4  -5  12   72.56    6.42
   4  -5 -12   66.40   10.62
   4   5 -12   68.95   10.10
   4  -5 -12   67.99    8.55
  -4   5 -12   55.36   13.77
  -4  -5  12   79.71   11.26
  -5   5  12   13.78   13.78
  -5  -5  12   18.76   11.82
   0   6 -12   45.42   11.21
   0  -6 -12   53.03   10.21
   1  -6 -12  193.51   12.20
   1   6 -12  186.29   13.82
  -1  -6 -12  181.89   12.83
  -1   6 -12  192.22   14.62
  -1   6 -12  200.10   12.48
  -1  -6  12  207.72   11.46
   2   6 -12 1039.44   41.08
  -2   6 -12  942.83   41.98
   3   6 -12   71.91   10.72
  -3   6 -12   51.42   14.30
  -3  -6  12   69.58    6.33
   3  -6 -12   63.57    9.15
  -3   6 -12   71.00    6.38
  -3   6  12   76.10   12.33
  -3  -6  12   68.91   11.26
  -3   6 -12   67.51   11.44
  -4   6  12  570.97   25.06
   4  -6 -12  527.51   25.09
  -4  -6  12  539.47   24.40
   0  -7 -12  798.20   32.37
   0   7 -12  829.25   35.14
  -1  -7 -12   43.57   11.44
  -1  -7  12   54.63    9.94
  -1   7 -12   43.12   13.12
   1   7 -12   41.34   11.27
   1  -7 -12   46.15   10.54
  -1  -7  12    1.38    5.58
  -2  -7  12  102.41   11.66
  -2   7  12   88.67   12.90
   2  -7 -12   78.24   10.50
   2   7 -12   76.50   11.71
  -2   7 -12   83.62    7.17
  -3  -7  12  331.29   17.71
  -3   7  12  302.25   18.70
   0   0 -13   -0.33   10.15
   0   0 -13    2.10    8.20
   1   0 -13   46.03    8.33
   1   0 -13   36.79    9.80
  -1   0 -13   34.52    9.12
  -2   0  13   -2.39    3.87
   2   0 -13   12.99    9.64
  -2   0  13   17.75    8.48
  -2   0 -13   13.26    9.04
   2   0 -13   15.92    7.33
   3   0 -13    2.32    7.41
  -3   0 -13    4.83   10.02
  -3   0  13    1.56    4.68
   3   0 -13   -3.26   10.11
  -3   0  13    5.89    9.68
   4   0 -13  146.52   11.88
  -4   0  13  130.27    7.70
   4   0 -13  144.99    9.83
  -4   0  13  131.12   12.97
  -5   0  13   23.48   13.14
   0   1 -13  131.72    9.94
   0   1 -13  124.50   11.88
   0  -1 -13  124.63   10.19
  -1   1 -13   10.40   10.59
   1   1 -13   20.95    9.76
   1  -1 -13   11.89    8.06
   1  -1 -13    6.81   10.07
  -1   1 -13    7.67    8.67
   1   1 -13   13.74    7.44
  -1  -1 -13    9.68    8.88
   2  -1 -13  334.56   17.51
   2   1 -13  344.59   15.67
  -2  -1 -13  351.41   16.61
   2  -1 -13  353.53   15.86
  -2   1 -13  340.59   16.40
   2   1 -13  355.31   18.21
  -2   1  13  354.47   15.97
  -3   1 -13  115.63   10.77
   3  -1 -13  111.66   11.62
  -3  -1  13  132.84   11.44
   3   1 -13  104.42   11.76
  -3  -1 -13  114.59   10.80
   3  -1 -13  107.11    8.97
  -3   1  13  133.01   11.54
   3   1 -13  118.42    9.20
   4   1 -13   38.30   10.20
   4   1 -13   41.50    8.16
  -4  -1  13   36.95    5.76
  -4  -1  13   40.24   11.79
   4  -1 -13   40.29   10.83
   4  -1 -13   36.83    8.18
  -4   1  13   27.96   11.28
  -5   1  13   14.10   13.27
  -5  -1  13   38.15   12.65
   0   2 -13  258.74   15.63
   0   2 -13  251.76   13.29
   0  -2 -13  268.41   13.79
   1   2 -13  145.63   10.29
  -1  -2 -13  143.46   11.18
  -1   2 -13  152.35   12.64
  -1   2 -13  136.12   10.56
   1   2 -13  136.42   12.60
   1  -2 -13  143.59   10.59
  -2  -2  13  119.51    9.90
   2   2 -13   98.24    9.12
   2  -2 -13  112.95    9.54
   2   2 -13  104.53   11.70
  -2   2  13  112.27   10.02
  -2   2 -13  107.82   13.02
  -2  -2 -13   99.42   10.70
   2  -2 -13  105.85   11.42
  -2   2 -13   96.51   10.51
  -3   2  13   22.19   10.86
  -3  -2  13    3.74    4.96
  -3  -2 -13    9.10   10.46
  -3   2  13   -0.78    4.67
   3   2 -13   13.99    9.72
   3  -2 -13    4.16    9.36
  -3  -2  13   21.00   10.33
   3  -2 -13   10.49    7.89
  -3   2 -13   -2.60    9.59
   3   2 -13   16.49    7.93
   4   2 -13  192.83   13.19
   4  -2 -13  180.58   10.85
   4   2 -13  183.35   10.79
  -4   2  13  175.21   14.30
  -4  -2  13  174.15   13.70
   4  -2 -13  173.39   13.43
  -4  -2  13  176.65    8.92
  -5   2  13  177.14   15.30
  -5  -2  13  168.85   15.10
   0  -3 -13  133.38   10.87
   0   3 -13  122.80   10.35
   0   3 -13  119.67   12.73
   1   3 -13  252.35   13.20
  -1   3 -13  274.92   13.95
   1  -3 -13  251.56   13.55
  -1   3 -13  243.98   16.68
   1   3 -13  243.80   15.63
  -1  -3 -13  257.87   14.09
  -2  -3  13   25.55    9.34
  -2   3 -13   10.85   11.77
  -2   3  13    2.48    4.29
   2  -3 -13   22.51    8.60
  -2   3 -13   13.45    9.48
  -2  -3  13    4.22    4.52
  -2  -3 -13   16.33   10.40
   2   3 -13   23.68   10.01
  -2   3  13   27.94    9.10
   2   3 -13   20.31    8.17
  -3  -3  13   72.37   11.00
   3   3 -13   62.74   10.88
  -3  -3 -13   79.70   11.87
   3   3 -13   83.95    8.68
  -3   3 -13   78.97   10.70
  -3   3 -13   79.13   14.33
   3  -3 -13   69.62    9.11
  -3   3  13   64.81   12.01
   3  -3 -13   78.03   11.30
  -4  -3  13  317.90   17.20
  -4   3  13  292.35   17.76
   4  -3 -13  297.83   14.63
   4   3 -13  277.36   16.41
   4  -3 -13  288.33   16.62
   4   3 -13  312.71   14.48
   0   4 -13   63.33   11.89
   0   4 -13   64.98    9.78
   0  -4 -13   61.82   10.12
   1  -4 -13  174.80   12.20
  -1   4 -13  174.10   15.16
  -1  -4 -13  177.10   12.90
   1   4 -13  197.48   11.61
  -1   4 -13  175.63   12.21
   1   4 -13  183.59   13.83
  -2  -4 -13  496.57   22.51
  -2   4 -13  494.02   21.92
  -2   4 -13  518.99   25.29
   2  -4 -13  489.17   21.04
  -3  -4  13   53.51   11.65
  -3   4  13   63.91   12.68
   3   4 -13   47.82   10.97
   3  -4 -13   54.10    9.21
   3  -4 -13   51.60   11.62
  -4  -4  13  360.04   19.25
  -4   4  13  340.50   20.08
   0   5 -13  504.10   24.38
   0  -5 -13  468.55   21.88
   0   5 -13  522.37   21.72
  -1  -5 -13  294.38   16.80
  -1   5 -13  260.15   15.28
   1   5 -13  328.04   17.16
  -1   5 -13  270.40   18.16
   1  -5 -13  283.95   15.37
   1   5 -13  283.82   14.89
  -2   5  13  394.57   18.25
   2   5 -13  373.64   19.62
   2  -5 -13  361.81   17.61
  -3   5  13   90.50   13.82
  -3  -5  13  132.36   14.15
  -2   6  13  110.83   13.23
  -2  -6  13  104.30   13.42
   0   0 -14  209.06   15.55
   0   0 -14  208.04   13.58
  -1   0 -14  117.30   12.01
   1   0 -14   84.86   12.40
   1   0 -14  113.44   10.99
   2   0 -14   71.60    9.85
  -3   0  14   17.80   12.53
   0   1 -14  227.15   16.08
   0   1 -14  238.14   14.28
   0  -1 -14  250.21   14.56
   1   1 -14  200.84   16.47
  -1   1 -14  250.21   14.80
  -1  -1 -14  238.37   14.72
   1  -1 -14  224.68   16.09
   1   1 -14  239.17   13.67
   1  -1 -14  242.91   14.10
  -1   1 -14  233.77   17.06
   2   1 -14  191.89   15.42
   2   1 -14  205.98   12.83
   2  -1 -14  175.35   14.24
   2  -1 -14  206.96   12.79
  -3  -1  14  149.39   14.21
  -3   1  14  144.61   14.47
   0  -2 -14  189.62   13.17
   0   2 -14  181.78   15.90
   0   2 -14  178.46   13.03
   1  -2 -14  402.51   18.72
   1   2 -14  410.10   21.50
   1   2 -14  369.55   18.36
