# Supplementary material for: Hirshfeld atom refinement
Source: IUCrJ. 2014 Aug 29;1(Pt 5):361–79. doi: 10.1107/S2052252514014845 (PMC4174878; doi:10.1107/S2052252514014845)
Supplement: Supplementary file 2 [file m-01-00361-sup2.zip › 100K.xray.hkl.cif]

# =================
# Structure factors
# =================

data_ga_100K_xray_hkl

loop_
 _refln_index_h
 _refln_index_k
 _refln_index_l
 _refln_F_squared_meas
 _refln_F_squared_sigma
   1   0   0    0.02    0.01
  -1   0   0    0.03    0.02
   2   0   0  286.46   11.35
   3   0   0    0.00    0.04
   4   0   0   42.10    1.67
   5   0   0    0.13    0.08
   6   0   0  503.85   20.32
   6   0   0  523.78   20.30
   7   0   0   -0.13    0.12
   7   0   0    0.20    0.24
   8   0   0    8.55    0.48
   8   0   0    8.39    0.39
   9   0   0   -0.37    0.38
   9   0   0    0.15    0.19
  10   0   0    0.78    0.25
  10   0   0    0.16    0.49
  11   0   0   -0.20    0.33
   1   1   0   96.53    3.83
   3   1   0   96.22    3.80
  -3  -1   0   96.01    3.80
   4  -1   0   29.06    1.14
   4   1   0   28.72    1.14
  -4  -1   0   28.15    1.14
   5  -1   0   97.09    3.81
   5   1   0   95.27    3.81
   6  -1   0   38.28    1.50
   6   1   0   37.25    1.53
   6  -1   0   37.65    1.53
   6   1   0   36.84    1.50
   7  -1   0    0.23    0.24
   7   1   0    0.15    0.13
   7   1   0   -0.04    0.23
   7  -1   0    0.17    0.12
   8  -1   0   76.87    2.86
   8  -1   0   71.33    2.89
   8   1   0   66.74    2.89
   8   1   0   71.96    2.86
   9  -1   0   23.73    0.99
   9   1   0   25.27    1.07
   9   1   0   24.46    1.00
   9  -1   0   22.36    1.07
  10  -1   0   -0.23    0.53
  10   1   0    0.38    0.48
  10  -1   0   -0.03    0.23
  10   1   0   -0.14    0.26
  11   1   0   28.43    1.23
  11  -1   0   28.61    1.21
   1  -2   0  234.31    8.76
   1   2   0  206.31    8.69
  -1  -2   0  216.89    8.70
   2   2   0   67.75    2.69
  -2  -2   0   68.11    2.69
   3   2   0  115.31    4.70
  -3  -2   0  122.59    4.70
  -4  -2   0   30.65    1.22
   5  -2   0   65.57    2.65
  -5  -2   0   68.46    2.65
   5  -2   0   66.43    2.67
   6   2   0   14.20    0.58
   6  -2   0   13.03    0.62
   6   2   0   15.18    0.62
   6  -2   0   13.24    0.57
   7  -2   0    0.63    0.26
   7   2   0    0.83    0.15
   7   2   0    0.35    0.25
   7  -2   0    0.65    0.12
   8  -2   0    3.93    0.37
   8  -2   0    3.31    0.21
   8   2   0    3.25    0.23
   8   2   0    2.91    0.34
   9  -2   0   49.24    2.08
   9  -2   0   49.90    2.02
   9   2   0   51.36    2.07
   9   2   0   50.41    2.03
  10  -2   0   -0.20    0.55
  10   2   0    0.66    0.29
  10   2   0   -0.02    0.47
  10  -2   0    0.10    0.23
  11  -2   0    5.68    0.38
  11   2   0    4.59    0.46
   0  -3   0    0.04    0.04
  -1  -3   0    5.83    0.24
   1   3   0    5.78    0.24
   1  -3   0    6.00    0.24
   2  -3   0  712.18   27.45
   2   3   0  675.08   27.44
   3  -3   0   37.48    1.48
  -3  -3   0   36.77    1.48
   4  -3   0  347.24   13.61
  -4  -3   0  341.86   13.60
   4   3   0  344.15   13.67
  -5  -3   0    1.07    0.10
   5   3   0    1.22    0.11
   5  -3   0    1.20    0.18
   6   3   0   15.84    0.70
   6  -3   0   15.89    0.66
  -6  -3   0   17.05    0.67
   6   3   0   15.86    0.67
   6  -3   0   16.16    0.71
   7   3   0    4.30    0.24
   7  -3   0    4.33    0.34
   7  -3   0    4.49    0.21
   7   3   0    3.88    0.31
   8  -3   0    0.69    0.35
   8   3   0    0.81    0.19
   8  -3   0    0.69    0.14
   8   3   0    0.71    0.30
   9   3   0   27.77    1.26
   9  -3   0   29.79    1.30
   9  -3   0   30.59    1.20
  10  -3   0   25.55    1.22
  10   3   0   23.52    1.12
  11   3   0    0.25    0.43
  11  -3   0    0.76    0.30
   0  -4   0   98.65    3.94
   1   4   0    3.43    0.15
   1  -4   0    3.25    0.15
   1   4   0    3.44    0.15
  -1  -4   0    3.13    0.15
  -2  -4   0  668.09   28.32
   2  -4   0  764.17   28.38
   3   4   0   44.71    1.78
  -3  -4   0   45.44    1.78
   3  -4   0   44.01    1.78
   4   4   0  251.82   10.72
  -4  -4   0  281.84   10.77
   4  -4   0  280.46   10.73
  -5  -4   0   46.98    1.86
   5  -4   0   47.01    1.88
   5   4   0   46.25    1.86
   5   4   0   46.63    1.88
  -6  -4   0    1.26    0.13
   6   4   0    1.29    0.15
   6  -4   0    1.43    0.24
   6   4   0    1.36    0.22
   7   4   0   53.90    2.28
  -7  -4   0   58.30    2.26
   7  -4   0   57.78    2.30
   7  -4   0   57.42    2.25
   7   4   0   55.38    2.26
   8   4   0   18.99    0.84
   8   4   0   18.21    0.80
   8  -4   0   19.04    0.88
   8  -4   0   19.01    0.77
   9  -4   0   17.89    0.74
   9   4   0   17.69    0.83
   9  -4   0   17.17    0.91
   9   4   0   17.11    0.77
  10  -4   0    4.50    0.30
  10   4   0    4.53    0.42
  10  -4   0    5.22    0.72
  10   4   0    4.60    0.50
   0  -5   0    0.07    0.06
   1  -5   0    0.31    0.07
  -1  -5   0    0.42    0.06
   2   5   0   53.01    2.21
   2   5   0   57.65    2.21
   2  -5   0   56.32    2.21
  -2  -5   0   55.93    2.21
  -3  -5   0   52.56    2.09
   3   5   0   52.30    2.09
   3   5   0   52.32    2.09
   3  -5   0   52.87    2.09
   4  -5   0   75.01    3.01
   4   5   0   75.34    3.00
  -4  -5   0   76.69    3.00
   5   5   0   -0.07    0.12
   5   5   0   -0.16    0.18
  -5  -5   0   -0.17    0.11
   5  -5   0    0.13    0.19
   6   5   0   14.91    0.63
   6   5   0   14.93    0.65
   6  -5   0   14.66    0.67
  -6  -5   0   14.79    0.62
  -7  -5   0    0.64    0.16
   7   5   0    0.50    0.19
   7  -5   0    0.59    0.32
   7   5   0    1.07    0.26
   8  -5   0    2.45    0.44
   8  -5   0    2.33    0.18
   8   5   0    2.63    0.35
  -8  -5   0    3.19    0.23
   8   5   0    2.64    0.27
   9   5   0    1.51    0.31
   9  -5   0    1.59    0.18
   9  -5   0    0.96    0.55
   9   5   0    0.98    0.38
  10  -5   0   26.12    1.31
  10  -5   0   25.56    1.04
  10   5   0   23.31    1.14
   0  -6   0  112.23    4.44
  -1  -6   0   32.39    1.33
   1  -6   0   34.37    1.33
   2  -6   0  138.41    5.31
   2   6   0  127.46    5.31
   2   6   0  135.83    5.31
  -2  -6   0  134.73    5.31
  -3  -6   0   12.10    0.51
   3  -6   0   12.67    0.52
   3   6   0   12.38    0.52
   3   6   0   12.64    0.51
   4   6   0    7.08    0.34
  -4  -6   0    7.12    0.32
   4   6   0    6.62    0.31
   4  -6   0    7.31    0.34
   5  -6   0   15.28    0.63
  -5  -6   0   14.27    0.60
   5   6   0   13.28    0.61
   5   6   0   14.08    0.60
  -6  -6   0    1.13    0.17
   6   6   0    1.21    0.19
   6  -6   0    0.99    0.29
   6   6   0    1.11    0.23
   7   6   0   99.47    3.99
   7  -6   0  102.67    4.01
  -7  -6   0  103.72    3.98
   7   6   0   93.99    3.98
   8   6   0   11.44    0.59
   8  -6   0   11.03    0.49
  -8  -6   0   11.53    0.54
   8   6   0   10.95    0.55
   8  -6   0   11.89    0.69
   9   6   0    2.01    0.36
   9   6   0    1.95    0.40
   9  -6   0    1.66    0.20
   9  -6   0    1.22    0.62
  10   6   0   -0.25    0.48
  10   6   0    0.34    0.47
  10  -6   0    0.51    0.24
   0  -7   0   -0.08    0.09
   1  -7   0   11.73    0.48
  -1  -7   0   11.83    0.48
   2   7   0    0.08    0.09
  -2  -7   0   -0.07    0.10
   2  -7   0    0.13    0.10
   2   7   0    0.00    0.09
   3   7   0    0.59    0.14
   3  -7   0    0.35    0.14
   3   7   0    0.54    0.11
  -3  -7   0    0.53    0.12
  -4  -7   0    7.53    0.34
   4  -7   0    7.91    0.37
   4   7   0    7.29    0.34
   4   7   0    7.25    0.36
  -5  -7   0   38.84    1.63
   5   7   0   41.97    1.64
   5  -7   0   40.34    1.65
   5   7   0   41.40    1.63
   6   7   0    7.01    0.35
   6   7   0    6.26    0.38
   6  -7   0    6.54    0.42
   7   7   0    9.10    0.46
   7   7   0    7.96    0.43
   7  -7   0    7.71    0.54
  -7  -7   0    8.08    0.41
   8   7   0   13.49    0.65
   8   7   0   13.64    0.66
  -8  -7   0   13.02    0.63
   8  -7   0   13.98    0.78
   9   7   0   21.05    0.95
   9  -7   0   22.01    0.85
   9   7   0   18.82    0.93
  -9  -7   0   18.41    0.90
   9  -7   0   21.53    1.13
   0  -8   0   15.26    0.62
   1  -8   0    0.24    0.11
  -1  -8   0    0.10    0.10
  -2  -8   0    7.42    0.33
   2  -8   0    7.20    0.33
   3  -8   0   28.41    1.08
  -3  -8   0   25.88    1.08
   3   8   0   27.91    1.08
   3   8   0   24.61    1.07
  -4  -8   0    6.89    0.32
   4   8   0    6.62    0.32
   4   8   0    6.38    0.33
   4  -8   0    6.69    0.35
  -5  -8   0    2.58    0.22
   5  -8   0    2.91    0.28
   5   8   0    2.64    0.24
   5   8   0    2.69    0.22
   6   8   0   48.16    1.89
  -6  -8   0   45.14    1.89
   6   8   0   45.77    1.89
   6  -8   0   48.35    1.92
   7   8   0    2.26    0.30
   7   8   0    2.27    0.32
   7  -8   0    2.41    0.46
  -7  -8   0    2.30    0.28
   8   8   0    5.27    0.43
   8  -8   0    6.57    0.65
  -8  -8   0    6.18    0.41
   8   8   0    5.67    0.45
   9   8   0   35.51    1.53
   9  -8   0   33.74    1.44
   9   8   0   37.14    1.50
   0  -9   0   -0.07    0.13
  -1  -9   0    1.92    0.16
   1  -9   0    1.83    0.15
   2  -9   0  121.01    4.66
  -2  -9   0  113.99    4.66
   3  -9   0    1.00    0.20
  -3  -9   0    0.96    0.16
   4  -9   0   64.22    2.45
   4   9   0   60.44    2.43
   4   9   0   58.64    2.43
  -4  -9   0   61.09    2.44
   5   9   0    8.46    0.42
   5  -9   0    8.96    0.48
  -5  -9   0    9.03    0.44
   5   9   0    8.94    0.43
  -6  -9   0   36.56    1.54
   6   9   0   37.24    1.54
   6   9   0   38.32    1.53
   6  -9   0   38.53    1.57
   7   9   0    1.27    0.30
  -7  -9   0    1.24    0.32
   7  -9   0    1.29    0.49
   7   9   0    1.15    0.32
   8   9   0   38.19    1.46
   8  -9   0   36.71    1.60
   8   9   0   31.57    1.48
  -8  -9   0   33.51    1.48
   0 -10   0  425.27   16.80
  -1 -10   0    9.14    0.42
   1 -10   0    9.83    0.42
  -2 -10   0   35.25    1.43
   2 -10   0   35.67    1.43
  -3 -10   0   22.78    0.97
   3 -10   0   24.44    0.98
   4 -10   0    8.18    0.44
  -4 -10   0    8.25    0.42
   4  10   0    8.21    0.37
   4  10   0    8.14    0.38
   5  10   0   -0.08    0.23
  -5 -10   0    0.16    0.27
   5  10   0    0.15    0.20
   5 -10   0   -0.12    0.32
   6  10   0   75.40    2.99
   6  10   0   75.11    2.98
  -6 -10   0   72.45    2.99
   6 -10   0   74.94    3.02
   7  10   0   22.39    1.00
   7  10   0   22.14    1.02
  -7 -10   0   22.49    1.03
   7 -10   0   26.08    1.14
   8  10   0    0.69    0.48
   0 -11   0    0.06    0.19
   1 -11   0   -0.06    0.19
  -1 -11   0    0.03    0.20
  -2 -11   0    2.47    0.24
   2 -11   0    2.38    0.24
  -3 -11   0    2.46    0.26
   3 -11   0    3.02    0.28
  -4 -11   0   57.06    2.36
   4 -11   0   59.94    2.36
   5  11   0   20.09    0.88
   5  11   0   20.40    0.86
  -5 -11   0   20.44    0.92
   5 -11   0   22.45    0.96
  -6 -11   0   -0.09    0.38
   6 -11   0   -0.39    0.49
   6  11   0   -0.77    0.31
   6  11   0   -0.17    0.25
   7  11   0    6.03    0.51
   0 -12   0  128.38    5.10
  -1 -12   0    0.00    0.25
   1 -12   0   -0.06    0.24
   2 -12   0   32.84    1.34
  -2 -12   0   32.79    1.35
  -3 -12   0    0.01    0.28
   3 -12   0   -0.23    0.27
  -4 -12   0    7.51    0.49
   4 -12   0    8.34    0.50
  -5 -12   0    3.96    0.46
   5 -12   0    3.85    0.51
   6  12   0   48.58    2.06
   6  12   0   54.19    2.09
   0 -13   0    0.08    0.29
  -1 -13   0    0.42    0.30
   1 -13   0    1.03    0.32
   2 -13   0   56.54    2.27
  -2 -13   0   55.96    2.28
   3 -13   0    1.78    0.35
  -3 -13   0    1.81    0.40
   0   0  -1    0.03    0.02
   0   0   1    0.01    0.02
   3   0  -1   69.05    2.69
  -3   0  -1   66.85    2.68
   3   0   1   67.52    2.69
   4   0   1    7.53    0.31
   4   0  -1    7.24    0.34
  -4   0  -1    7.77    0.31
   4   0  -1    7.64    0.31
   5   0   1    4.22    0.20
   5   0  -1    5.04    0.20
   5   0  -1    3.70    0.25
   6   0   1   -0.04    0.10
   6   0  -1    0.24    0.09
   6   0  -1    0.00    0.19
   7   0   1   55.81    2.29
   7   0  -1   59.52    2.29
   7   0  -1   56.67    2.31
   8   0  -1   68.55    2.70
   8   0   1   68.77    2.70
   8   0  -1   66.16    2.74
   9   0   1    0.20    0.41
   9   0  -1    0.72    0.19
   9   0   1    0.23    0.20
   9   0  -1    0.56    0.38
  10   0   1    2.78    0.54
  10   0  -1    3.02    0.50
  10   0   1    3.04    0.29
  10   0  -1    2.94    0.29
  11   0   1    9.07    0.53
  11   0  -1    9.78    0.53
   4   1   1   75.76    3.03
   4   1  -1   74.95    3.04
  -4  -1  -1   78.58    3.03
   4   1  -1   78.86    3.03
   4  -1   1   74.92    3.03
   4  -1  -1   75.83    3.04
   5   1  -1    4.04    0.18
   5  -1   1    3.52    0.17
   5   1   1    3.76    0.18
   5   1  -1    3.50    0.23
   5  -1  -1    3.88    0.17
   5  -1  -1    3.30    0.23
  -5  -1  -1    3.74    0.17
   6   1  -1   28.13    1.13
  -6  -1  -1   26.95    1.12
   6   1  -1   27.74    1.15
   6   1   1   27.80    1.13
   6  -1   1   28.37    1.13
   6  -1  -1   28.64    1.13
   6  -1  -1   28.66    1.16
   7  -1   1   53.68    2.11
   7  -1  -1   53.68    2.11
   7   1   1   54.16    2.11
   7   1  -1   54.60    2.11
   7  -1  -1   49.05    2.14
   7   1  -1   52.41    2.14
   8   1  -1   10.12    0.52
   8   1  -1   10.30    0.45
   8  -1   1    9.41    0.55
   8   1   1    9.11    0.45
   8  -1  -1   10.67    0.54
   8  -1  -1   10.56    0.44
   8  -1   1    9.99    0.44
   9   1  -1    6.40    0.35
   9  -1  -1    6.09    0.33
   9   1   1    6.91    0.51
   9  -1   1    6.15    0.51
   9  -1   1    6.60    0.33
   9  -1  -1    6.54    0.49
   9   1   1    6.15    0.35
   9   1  -1    6.39    0.47
  10   1  -1    1.29    0.48
  10   1  -1    1.60    0.28
  10   1   1    1.75    0.50
  10   1   1    1.42    0.28
  10  -1   1    1.27    0.25
  10  -1  -1    1.55    0.25
  10  -1  -1    1.54    0.52
  10  -1   1    1.46    0.54
  11  -1  -1    1.43    0.33
  11   1  -1    1.74    0.37
  11  -1   1    1.46    0.33
  11   1   1    1.46    0.36
  -1  -2  -1  206.52    8.63
  -1  -2   1  212.83    8.64
   1   2   1  222.40    8.62
   1  -2  -1  228.69    8.64
   2   2   1  464.60   18.49
   2  -2  -1  462.00   18.48
  -2   2   1  465.50   18.51
  -2  -2   1  452.29   18.47
   2   2  -1  466.77   18.47
   2   2  -1  485.79   18.49
  -2  -2  -1  471.13   18.49
   3  -2   1   55.97    2.35
  -3  -2  -1   59.64    2.35
   3   2  -1   59.13    2.36
  -3  -2   1   62.00    2.35
   3   2  -1   58.52    2.35
   3  -2  -1   60.14    2.36
  -5  -2  -1   14.37    0.58
   5  -2  -1   14.33    0.61
   5   2  -1   13.67    0.58
   5   2   1   14.47    0.59
   5  -2   1   14.74    0.58
   5   2  -1   14.00    0.61
   6   2  -1   25.32    1.05
  -7  -2  -1   14.54    0.59
   7   2  -1   13.66    0.60
   7   2   1   13.92    0.60
   7  -2   1   14.63    0.59
   7  -2  -1   14.26    0.65
   7   2  -1   13.63    0.64
   7  -2  -1   14.61    0.59
   8   2   1   19.02    0.85
   8   2  -1   22.14    0.86
   8  -2  -1   20.73    0.84
   8  -2   1   19.83    0.92
   8   2  -1   19.66    0.90
   8  -2   1   20.54    0.84
   8  -2  -1   21.69    0.92
   9  -2  -1   23.78    0.94
   9   2  -1   24.07    0.96
   9   2   1   20.94    1.03
   9  -2  -1   22.90    1.05
   9   2   1   22.30    0.96
   9   2  -1   23.56    1.02
   9  -2   1   21.75    0.94
   9  -2   1   23.05    1.05
  10  -2  -1   -0.06    0.54
  10  -2   1    0.40    0.23
  10   2  -1    0.54    0.46
  10  -2   1    0.39    0.57
  10   2   1   -0.49    0.49
  10   2  -1    0.71    0.29
  10  -2  -1    0.12    0.22
  10   2   1    0.01    0.29
  11  -2  -1   12.55    0.59
  11   2   1   11.57    0.64
  11  -2   1   11.60    0.58
  11   2  -1   11.77    0.65
   0  -3  -1  177.41    6.68
   0   3   1  159.08    6.66
   1   3   1  161.68    6.08
  -1  -3   1  137.96    6.06
   1   3  -1  160.63    6.10
  -1   3   1  153.87    6.06
  -1  -3  -1  158.83    6.08
   1  -3  -1  153.97    6.08
  -1  -3   1  144.01    6.08
   2   3  -1   48.09    1.89
  -2   3   1   48.98    1.89
   2  -3  -1   46.00    1.89
   2   3  -1   44.59    1.89
   2   3   1   47.58    1.89
  -2  -3   1   50.00    1.89
  -2  -3  -1   47.67    1.89
  -3  -3   1   87.64    3.43
   3   3  -1   86.57    3.43
  -3  -3  -1   86.94    3.43
   3  -3  -1   86.35    3.43
   3   3   1   85.25    3.43
  -4  -3  -1   82.08    3.38
   4  -3  -1   84.75    3.39
  -4  -3   1   85.01    3.38
   4   3  -1   86.58    3.39
   4   3   1   86.99    3.38
   4   3  -1   86.10    3.38
   5   3   1    1.86    0.14
  -5  -3  -1    1.98    0.13
   5  -3  -1    1.70    0.20
  -5  -3   1    2.06    0.13
   5   3  -1    1.88    0.13
   5   3  -1    1.98    0.19
   5  -3   1    1.67    0.11
   6  -3  -1    0.97    0.23
   6   3  -1    1.33    0.20
   6   3  -1    1.23    0.14
  -6  -3  -1    1.00    0.12
   6  -3   1    1.10    0.10
   6   3   1    1.14    0.14
   7  -3  -1   19.92    0.84
   7   3  -1   18.15    0.82
  -7  -3  -1   19.37    0.79
  -8  -3  -1    9.33    0.40
   8   3  -1    8.49    0.48
   8   3   1    9.59    0.51
   8  -3   1    8.79    0.39
   8   3  -1    8.27    0.42
   8  -3  -1    8.22    0.52
   8  -3   1    8.54    0.54
   8  -3  -1    9.55    0.40
   9   3  -1    5.46    0.43
   9  -3  -1    4.67    0.51
   9   3   1    5.64    0.46
   9  -3   1    5.68    0.29
   9   3  -1    5.13    0.34
   9  -3  -1    5.56    0.28
   9  -3   1    4.66    0.52
   9   3   1    5.08    0.34
  10  -3  -1   43.33    1.89
  10  -3   1   43.43    1.76
  10  -3   1   43.04    1.91
  10   3   1   45.08    1.79
  10   3  -1   42.04    1.83
  10   3  -1   44.53    1.79
  10  -3  -1   47.24    1.77
  10   3   1   40.23    1.84
  11  -3   1    0.85    0.30
  11  -3  -1    1.28    0.30
  11   3   1    0.83    0.44
  11   3  -1    0.57    0.44
   0   4   1  121.77    4.86
   0  -4  -1  123.75    4.86
   1   4   1  197.23    7.83
   2   4   1  149.18    5.84
  -2   4   1  156.49    5.85
   2   4  -1  136.47    5.84
   2   4  -1  153.43    5.87
   2  -4  -1  149.59    5.84
  -2  -4  -1  140.20    5.83
  -3  -4   1   34.13    1.32
   3  -4  -1   32.63    1.33
   3   4  -1   32.02    1.33
   3   4  -1   33.70    1.33
   3   4   1   33.92    1.33
  -3  -4  -1   33.01    1.33
   4   4  -1  139.24    5.76
   4   4  -1  145.47    5.77
   4   4   1  147.59    5.76
   4  -4  -1  144.36    5.77
  -4  -4   1  150.00    5.76
  -4  -4  -1  146.89    5.76
   5   4  -1   51.51    2.05
   5   4  -1   50.61    2.07
  -5  -4  -1   53.45    2.06
  -5  -4   1   50.50    2.05
   5  -4  -1   50.27    2.07
   5   4   1   53.02    2.06
   6  -4  -1   11.00    0.52
  -6  -4  -1   11.01    0.47
   6   4  -1   10.65    0.47
   6   4  -1   10.37    0.50
   6   4   1   10.68    0.47
   6  -4   1   11.12    0.45
  -6  -4   1   11.20    0.46
   7   4  -1    2.85    0.27
  -7  -4  -1    3.01    0.20
   7  -4  -1    2.55    0.32
   7  -4   1    3.06    0.17
   7  -4   1    2.80    0.34
   7   4   1    3.23    0.22
   7   4  -1    2.73    0.21
   8  -4   1    4.18    0.23
   8  -4  -1    4.06    0.43
   8   4  -1    4.02    0.28
   8  -4   1    3.99    0.43
  -8  -4  -1    4.14    0.26
   8  -4  -1    4.52    0.23
   8   4   1    3.41    0.37
   8   4  -1    4.05    0.35
   8   4   1    4.01    0.28
   9   4  -1   24.75    1.06
   9  -4   1   23.83    1.13
   9   4   1   24.62    1.03
   9  -4  -1   24.59    0.99
   9  -4  -1   24.37    1.13
   9   4   1   21.51    1.06
   9   4  -1   24.04    1.03
   9  -4   1   25.28    0.99
  10  -4  -1    4.53    0.30
  10   4  -1    4.58    0.41
  10  -4   1    4.32    0.29
  10   4   1    4.35    0.41
  10   4  -1    3.39    0.49
  10   4   1    4.23    0.52
  10  -4  -1    3.35    0.68
  10  -4   1    3.85    0.74
   0  -5  -1    4.46    0.19
   0   5   1    3.98    0.18
   1  -5  -1   23.15    0.90
  -1  -5   1   22.43    0.90
  -1  -5  -1   22.17    0.90
   1   5   1   22.18    0.90
   2   5   1  174.93    7.05
   2   5  -1  189.29    7.08
   2   5  -1  167.24    7.05
   2  -5  -1  183.04    7.05
  -2  -5   1  176.96    7.08
  -2  -5  -1  177.75    7.05
   3   5   1   30.28    1.21
   3   5  -1   31.86    1.20
   3  -5  -1   29.60    1.21
   3   5  -1   29.82    1.21
  -3  -5   1   29.27    1.20
  -3  -5  -1   29.96    1.21
   4  -5  -1   31.42    1.24
  -4  -5  -1   29.77    1.23
  -4  -5   1   30.02    1.22
   4   5   1   31.11    1.23
   4   5  -1   30.57    1.23
   4   5  -1   30.44    1.22
  -5  -5   1   68.21    2.77
   5  -5  -1   71.04    2.79
   5   5  -1   69.20    2.78
  -5  -5  -1   70.88    2.77
   5   5   1   71.98    2.78
   5   5  -1   67.19    2.77
   6  -5   1    4.12    0.32
   6   5  -1    3.96    0.23
   6  -5   1    3.70    0.19
   6   5   1    3.81    0.23
  -6  -5  -1    3.70    0.22
   6  -5  -1    3.66    0.31
   6   5  -1    3.94    0.27
  -6  -5   1    3.90    0.22
   7   5  -1    4.15    0.25
   7  -5   1    3.56    0.37
  -7  -5   1    4.27    0.24
   7  -5  -1    4.27    0.37
   7   5  -1    3.71    0.30
  -7  -5  -1    3.85    0.24
   7  -5   1    3.59    0.20
   7   5   1    3.82    0.26
   8  -5   1    7.05    0.33
   8   5  -1    6.84    0.38
   8   5   1    7.30    0.40
   8  -5  -1    7.18    0.53
   8   5   1    7.01    0.45
  -8  -5  -1    6.89    0.36
   8  -5   1    7.03    0.54
   8   5  -1    7.12    0.43
   9  -5   1    2.57    0.59
   9  -5  -1    2.96    0.56
   9   5   1    2.75    0.35
   9  -5  -1    2.51    0.22
   9   5  -1    2.71    0.40
   9   5   1    2.77    0.42
   9  -5   1    2.97    0.22
  -9  -5  -1    2.96    0.28
   9   5  -1    3.03    0.33
  10  -5   1    7.37    0.84
  10   5   1    7.49    0.53
  10   5  -1    6.43    0.56
  10   5  -1    6.46    0.52
  10  -5  -1    7.15    0.82
  10  -5   1    7.63    0.38
  10  -5  -1    7.67    0.38
  10   5   1    5.83    0.60
   0  -6  -1  307.15   12.18
   1   6   1  133.13    5.11
  -1  -6  -1  121.71    5.11
  -1  -6   1  131.66    5.11
   1  -6  -1  129.90    5.11
  -2  -6  -1   18.92    0.74
   2   6   1   17.97    0.74
   2   6  -1   16.85    0.73
   2  -6  -1   19.41    0.74
  -2  -6   1   18.16    0.74
  -3  -6  -1   15.34    0.63
   3   6  -1   14.63    0.63
  -3  -6   1   14.79    0.63
   3   6   1   16.05    0.63
   3   6  -1   15.14    0.63
   3  -6  -1   15.34    0.64
   3  -6   1   16.67    0.64
   4   6   1   16.28    0.68
   4   6  -1   16.39    0.67
  -4  -6  -1   16.18    0.68
   4  -6   1   17.52    0.69
   4  -6  -1   15.66    0.69
  -4  -6   1   16.43    0.67
   4   6  -1   16.07    0.68
   5   6  -1   57.60    2.27
   5   6   1   57.78    2.28
   5  -6  -1   56.92    2.29
  -5  -6  -1   55.24    2.28
  -5  -6   1   55.56    2.27
   5  -6   1   59.07    2.29
   6   6   1   61.69    2.47
  -6  -6   1   63.82    2.46
   6  -6   1   62.29    2.49
   6  -6  -1   60.66    2.49
   6   6  -1   63.34    2.47
  -6  -6  -1   60.01    2.46
   6   6  -1   60.02    2.46
   7   6   1    3.61    0.28
   7   6  -1    3.62    0.31
   7   6  -1    3.44    0.26
   7  -6   1    3.32    0.39
   7  -6   1    3.91    0.19
  -7  -6  -1    3.40    0.25
  -7  -6   1    3.48    0.25
   7   6   1    3.81    0.32
   7  -6  -1    3.57    0.39
   8  -6   1   11.31    0.49
   8   6  -1   11.48    0.55
   8   6   1   11.01    0.56
   8  -6  -1   11.27    0.68
   8   6   1   10.93    0.58
   8   6  -1   12.02    0.57
   8  -6   1   11.17    0.69
  -8  -6  -1   11.81    0.53
   9   6   1    6.52    0.49
   9  -6   1    5.86    0.71
  -9  -6  -1    6.13    0.41
   9  -6   1    6.66    0.33
   9   6  -1    6.31    0.44
   9  -6  -1    7.04    0.33
   9   6  -1    6.13    0.47
   9  -6  -1    6.89    0.68
   9   6   1    5.91    0.47
  10  -6   1    2.76    0.26
  10  -6  -1    2.66    0.27
  10   6   1    2.41    0.52
  10   6   1    3.27    0.54
  10   6  -1    2.46    0.47
  10   6  -1    2.58    0.49
   0  -7  -1    9.26    0.39
  -1  -7  -1    4.78    0.24
  -1  -7   1    5.54    0.23
   1  -7  -1    5.38    0.24
  -2  -7  -1   30.17    1.19
   2  -7  -1   29.64    1.19
  -2  -7   1   29.14    1.19
   2   7   1   29.61    1.19
   3   7  -1    1.19    0.12
   3  -7   1    1.53    0.16
   3   7   1    1.57    0.14
  -3  -7  -1    1.29    0.14
   3  -7  -1    1.29    0.16
   3   7  -1    1.39    0.12
  -3  -7   1    1.66    0.13
   4   7  -1   25.01    0.96
   4   7  -1   22.04    0.96
   4  -7  -1   24.10    0.97
  -4  -7   1   22.34    0.96
  -4  -7  -1   23.28    0.96
   4  -7   1   24.76    0.97
   4   7   1   23.64    0.96
   5   7   1   20.66    0.85
  -5  -7   1   20.26    0.85
   5  -7  -1   20.22    0.88
  -5  -7  -1   19.92    0.85
   5  -7   1   21.14    0.88
   5   7  -1   20.68    0.85
   5   7  -1   21.08    0.85
   6  -7   1   20.74    0.91
   6   7  -1   20.96    0.87
   6   7   1   20.67    0.88
   6   7   1   19.92    0.89
   6  -7  -1   20.67    0.91
  -6  -7  -1   20.02    0.87
  -6  -7   1   20.15    0.86
   6   7  -1   23.59    0.88
  -7  -7  -1    4.71    0.31
   7   7   1    4.10    0.36
   7   7  -1    4.54    0.33
   7  -7  -1    5.41    0.46
   7  -7   1    5.23    0.45
   7   7   1    4.84    0.33
   7   7  -1    5.25    0.34
  -7  -7   1    5.00    0.31
   8   7  -1    7.03    0.43
   8   7   1    6.12    0.44
   8   7  -1    6.79    0.44
   8  -7   1    6.82    0.62
   8   7   1    6.62    0.46
  -8  -7  -1    7.82    0.40
   8  -7   1    7.60    0.33
  -8  -7   1    7.01    0.40
   8  -7  -1    6.75    0.59
   9  -7   1    0.02    0.71
   9  -7  -1    0.16    0.19
   9   7  -1   -0.33    0.37
   9  -7  -1   -0.39    0.69
   9  -7   1    0.35    0.19
   9   7   1   -0.03    0.42
   9   7   1    0.53    0.43
  -9  -7  -1    0.04    0.33
   9   7  -1   -0.27    0.40
   0  -8  -1   31.91    1.28
   1  -8  -1   30.10    1.19
  -1  -8   1   29.27    1.18
  -1  -8  -1   29.34    1.19
   2   8   1   60.88    2.62
   2  -8  -1   68.12    2.62
   2   8   1   68.85    2.62
  -2  -8  -1   63.93    2.62
  -2  -8   1   67.69    2.62
  -3  -8   1   70.35    2.81
   3  -8  -1   72.26    2.82
   3   8  -1   73.90    2.81
  -3  -8  -1   71.15    2.82
   3  -8   1   74.69    2.81
   3   8   1   66.30    2.81
   3   8   1   66.32    2.81
   4  -8  -1   40.50    1.68
   4  -8   1   43.13    1.68
   4   8   1   41.56    1.68
   4   8   1   40.69    1.68
  -4  -8  -1   42.55    1.68
   4   8  -1   39.98    1.66
   4   8  -1   43.13    1.67
  -4  -8   1   41.89    1.67
   5  -8  -1   16.97    0.73
  -5  -8   1   15.75    0.69
  -5  -8  -1   16.96    0.70
   5   8   1   16.32    0.71
   5  -8   1   16.94    0.73
   5   8  -1   16.15    0.69
   5   8  -1   15.63    0.69
   5   8   1   16.37    0.70
   6   8  -1    4.08    0.29
   6   8   1    3.65    0.30
  -6  -8  -1    4.25    0.28
   6   8  -1    3.66    0.28
   6  -8   1    4.20    0.39
  -6  -8   1    4.63    0.29
   6   8   1    4.06    0.31
   6  -8  -1    4.32    0.39
   7  -8  -1    5.81    0.51
   7   8   1    4.81    0.38
   7   8  -1    7.76    0.38
   7   8   1    5.16    0.40
  -7  -8   1    5.15    0.35
   7  -8   1    6.03    0.54
  -7  -8  -1    5.30    0.36
   7   8  -1    5.09    0.37
   8  -8  -1   11.74    0.78
  -8  -8  -1   10.96    0.59
   8   8  -1   11.75    0.61
   8   8   1   12.20    0.63
   8  -8   1   11.10    0.50
   8   8   1   11.96    0.62
  -8  -8   1   11.65    0.59
   8   8  -1   12.07    0.58
   8  -8   1   11.02    0.80
   9   8   1   36.61    1.65
   9   8   1   39.77    1.67
   9   8  -1   38.80    1.66
   9  -8   1   39.74    1.58
   9   8  -1   40.13    1.63
   0  -9  -1    2.21    0.18
   0  -9   1    2.15    0.15
  -1  -9   1   39.43    1.56
   1  -9  -1   37.46    1.56
  -1  -9  -1   39.99    1.56
  -2  -9   1    2.96    0.19
   2  -9  -1    3.30    0.22
  -2  -9  -1    3.33    0.21
   3  -9   1   23.45    0.90
   3  -9  -1   22.92    0.92
  -3  -9  -1   20.72    0.91
  -3  -9   1   23.09    0.91
   3   9   1   21.52    0.90
   3   9   1   20.75    0.90
   4   9  -1    3.43    0.22
   4   9  -1    3.25    0.21
   4   9   1    3.55    0.25
   4  -9  -1    3.94    0.30
   4  -9   1    3.61    0.27
   4   9   1    3.63    0.25
  -4  -9   1    3.71    0.24
  -4  -9  -1    4.04    0.26
   5  -9   1    0.89    0.29
  -5  -9  -1    0.77    0.23
  -5  -9   1    0.59    0.20
   5   9  -1    0.84    0.18
   5  -9  -1    1.11    0.30
   5   9   1    0.92    0.23
   5   9  -1    0.89    0.20
   5   9   1    0.95    0.24
   6   9  -1   15.68    0.70
  -6  -9   1   15.76    0.71
   6   9   1   15.72    0.72
   6   9   1   16.37    0.72
  -6  -9  -1   15.70    0.71
   6  -9  -1   15.96    0.78
   6  -9   1   15.77    0.77
   6   9  -1   16.33    0.69
   7   9   1   40.82    1.57
  -7  -9  -1   36.05    1.57
  -7  -9   1   36.13    1.57
   7  -9   1   40.87    1.64
   7   9  -1   39.51    1.56
   7   9   1   37.51    1.58
   7  -9  -1   37.44    1.63
   7   9  -1   36.03    1.56
   8   9   1    9.70    0.63
   8  -9   1   12.15    0.87
  -8  -9  -1   11.13    0.62
  -8  -9   1   11.14    0.62
   8  -9   1   10.93    0.48
   8   9   1   10.78    0.62
   8  -9  -1   10.97    0.85
   8   9  -1   10.68    0.62
   0 -10   1    5.70    0.27
   0 -10  -1    5.74    0.30
  -1 -10  -1   26.50    1.09
  -1 -10   1   26.53    1.08
   1 -10  -1   27.42    1.09
  -2 -10   1   26.46    1.02
   2 -10  -1   24.58    1.02
  -2 -10  -1   23.88    1.03
  -3 -10   1   15.48    0.67
  -3 -10  -1   15.68    0.68
   3 -10   1   16.35    0.67
   3 -10  -1   15.40    0.69
   4 -10   1    3.88    0.30
  -4 -10  -1    3.40    0.30
   4 -10  -1    3.70    0.34
   4  10   1    3.58    0.25
   4  10   1    3.76    0.26
  -4 -10   1    3.46    0.27
   5  10  -1   12.29    0.55
   5 -10  -1   11.97    0.65
   5  10  -1   13.59    0.56
   5  10   1   13.11    0.58
  -5 -10   1   12.95    0.58
   5 -10   1   13.01    0.62
  -5 -10  -1   11.55    0.59
   5  10   1   12.19    0.57
   6 -10  -1   11.14    0.64
   6  10   1    9.66    0.56
   6 -10   1   11.36    0.64
   6  10   1   11.48    0.55
   6  10  -1   10.80    0.51
   6  10  -1   11.57    0.54
  -6 -10   1   11.46    0.57
  -6 -10  -1   10.62    0.57
  -7 -10  -1   13.41    0.71
   7  10   1   12.98    0.71
   7  10  -1   12.88    0.68
   7  10  -1   13.59    0.63
   7 -10   1   14.38    0.83
   7  10   1   13.88    0.66
   7 -10  -1   15.14    0.84
  -7 -10   1   13.53    0.69
   8  10   1   36.53    1.66
   8  10  -1   41.19    1.65
   0 -11   1    4.65    0.26
   0 -11  -1    4.69    0.30
   1 -11  -1   57.17    2.24
  -1 -11  -1   54.62    2.24
  -1 -11   1   55.36    2.23
  -2 -11   1   24.74    1.00
  -2 -11  -1   23.86    1.01
   2 -11  -1   23.93    1.01
  -3 -11  -1    2.42    0.29
   3 -11  -1    3.01    0.31
  -3 -11   1    3.18    0.26
   3 -11   1    2.66    0.27
   4  11   1   17.09    0.75
   4 -11   1   19.76    0.80
  -4 -11  -1   17.25    0.81
  -4 -11   1   18.70    0.80
   4 -11  -1   18.17    0.82
   5 -11  -1   11.61    0.67
   5  11   1   12.30    0.57
   5  11   1   11.00    0.54
  -5 -11   1   11.85    0.59
   5 -11   1   11.99    0.61
  -5 -11  -1   12.16    0.61
   6  11   1    2.40    0.31
   6 -11   1    2.38    0.49
   6  11   1    2.16    0.37
  -6 -11   1    1.99    0.41
   6 -11  -1    2.93    0.59
   6  11  -1    2.71    0.27
   6  11  -1    2.52    0.31
  -6 -11  -1    2.28    0.43
   7  11   1   30.74    1.36
   7  11  -1   31.80    1.34
   0 -12   1   31.45    1.26
   0 -12  -1   30.59    1.28
  -1 -12  -1   17.79    0.78
   1 -12  -1   17.74    0.78
  -1 -12   1   17.49    0.75
   2 -12  -1   12.37    0.58
  -2 -12   1   12.19    0.56
  -2 -12  -1   12.52    0.59
  -3 -12   1    1.01    0.29
   3 -12  -1    1.11    0.32
   3 -12   1    1.10    0.27
  -3 -12  -1    1.14    0.31
  -4 -12  -1    3.35    0.40
  -4 -12   1    3.24    0.38
   4 -12  -1    3.44    0.42
   4 -12   1    4.02    0.38
   5  12   1    5.74    0.34
  -5 -12   1    6.69    0.47
   5 -12   1    6.47    0.54
   5 -12  -1    5.92    0.59
   6  12   1   10.47    0.60
   0 -13  -1   22.01    0.98
   0 -13   1   23.36    0.96
   1 -13  -1   22.14    1.01
  -1 -13   1   24.17    0.99
  -1 -13  -1   23.51    1.01
   2 -13  -1    0.12    0.35
  -2 -13   1    0.54    0.30
  -2 -13  -1   -0.02    0.36
  -3 -13  -1    1.30    0.40
  -3 -13   1    1.44    0.36
   3 -13  -1    0.71    0.38
   0   0   2  113.58    4.77
   0   0  -2  127.32    4.80
   1   0   2   64.90    2.58
  -1   0  -2   64.94    2.58
  -1   0   2   65.75    2.59
   2   0  -2  150.71    5.88
  -2   0   2  146.46    5.88
  -3   0   2    1.90    0.14
   3   0   2    2.11    0.11
  -3   0  -2    2.30    0.10
   3   0  -2    2.24    0.13
  -4   0   2    1.56    0.16
   4   0  -2    1.12    0.14
   4   0   2    1.26    0.09
  -4   0  -2    1.33    0.09
   5   0  -2    3.33    0.21
  -5   0  -2    2.99    0.15
   5   0  -2    3.31    0.16
   5   0   2    3.07    0.16
   6   0  -2    8.76    0.38
   6   0   2    9.24    0.38
   6   0  -2    8.39    0.42
  -6   0  -2    9.07    0.37
   7   0  -2   16.95    0.70
   7   0   2   17.01    0.70
   7   0  -2   16.76    0.74
   8   0  -2   52.80    2.11
   8   0  -2   52.76    2.15
   8   0   2   52.88    2.12
   9   0   2    0.40    0.20
   9   0  -2    0.36    0.20
   9   0  -2    0.04    0.36
  10   0  -2    1.18    0.27
  10   0  -2    0.67    0.46
  10   0   2    1.45    0.26
  10   0   2    1.03    0.53
  11   0   2    2.47    0.36
  11   0  -2    2.43    0.36
   0  -1  -2    1.90    0.09
   0  -1   2    1.70    0.08
   0   1  -2    1.78    0.08
   1  -1   2  312.09   12.88
   1   1   2  337.63   12.86
   2  -1  -2   56.64    2.26
  -2   1  -2   57.11    2.25
  -2  -1   2   56.75    2.26
   3  -1   2   71.05    2.93
  -3  -1   2   72.65    2.94
   3   1  -2   72.92    2.94
  -3   1  -2   74.10    2.93
  -3   1   2   75.16    2.94
   3   1   2   77.30    2.93
   3  -1  -2   73.58    2.94
  -3  -1  -2   75.15    2.93
   5   1   2    6.16    0.28
   5  -1  -2    6.19    0.31
   5   1  -2    6.59    0.31
  -5  -1  -2    6.45    0.27
   5   1  -2    5.95    0.27
   5  -1   2    5.90    0.27
  -6  -1  -2   26.18    1.03
   6   1  -2   25.20    1.06
   6  -1   2   26.24    1.03
   6   1   2   24.87    1.03
   6  -1  -2   25.52    1.06
   6   1  -2   25.59    1.03
  -7  -1  -2   78.83    3.04
   7   1  -2   76.46    3.07
   7  -1  -2   79.68    3.04
   7  -1   2   75.09    3.04
   7   1  -2   76.24    3.04
   7  -1  -2   72.90    3.07
   7   1   2   76.70    3.05
   8  -1  -2   17.80    0.73
   8  -1  -2   16.45    0.80
   8   1  -2   18.39    0.74
   8  -1   2   17.98    0.74
   8   1  -2   18.01    0.79
   8   1   2   17.11    0.74
   9   1   2   16.43    0.71
   9  -1   2   16.51    0.70
   9   1  -2   15.93    0.78
   9  -1  -2   15.65    0.79
   9   1  -2   16.74    0.71
   9  -1  -2   16.35    0.69
  10   1  -2    0.76    0.46
  10   1   2    1.53    0.55
  10  -1  -2    0.02    0.49
  10  -1  -2    0.39    0.24
  10   1   2    0.58    0.27
  10   1  -2    0.79    0.27
  10  -1   2    0.68    0.57
  10  -1   2    0.59    0.25
  11  -1  -2    5.31    0.40
  11  -1   2    4.67    0.40
  11   1   2    5.78    0.43
  11   1  -2    4.84    0.44
   0  -2  -2   12.79    0.51
   0  -2   2   11.82    0.50
   0   2   2   12.95    0.51
   1   2   2 1000.00   39.54
   2   2  -2  413.15   15.56
   2  -2   2  372.91   15.55
  -3  -2   2  363.26   14.15
   3  -2  -2  364.94   14.15
   3   2  -2  355.00   14.18
  -3  -2  -2  346.69   14.17
   3   2  -2  360.83   14.15
   4   2  -2   95.60    3.92
   4  -2  -2   94.71    3.92
   4  -2   2   99.71    3.91
   4   2   2   96.70    3.91
  -4  -2  -2   99.43    3.91
  -4   2   2  104.15    3.92
   4   2  -2  100.80    3.91
   5   2   2   51.93    2.02
   5   2  -2   48.78    2.03
   5  -2   2   50.99    2.02
   5   2  -2   51.73    2.02
   5  -2  -2   50.50    2.04
  -5  -2  -2   50.79    2.02
   6  -2   2   23.90    0.98
   6  -2  -2   24.25    1.01
   6   2  -2   24.12    1.00
   6   2   2   23.88    0.99
   6   2  -2   24.91    0.98
  -6  -2  -2   24.52    0.98
   7   2  -2   18.31    0.78
   7  -2  -2   17.73    0.82
   7   2   2   19.17    0.78
  -7  -2  -2   18.92    0.77
   7   2  -2   19.75    0.81
   7  -2   2   18.75    0.77
   9  -2  -2    4.30    0.26
   9  -2  -2    4.33    0.46
   9   2  -2    4.16    0.40
   9  -2   2    4.35    0.26
   9   2  -2    3.97    0.29
   9   2   2    4.06    0.30
  10  -2   2    1.65    0.63
  10   2  -2    1.78    0.31
  10   2   2    2.13    0.31
  10  -2  -2    1.47    0.54
  10  -2   2    1.31    0.25
  10   2  -2    1.61    0.45
  10   2   2    1.97    0.53
  10  -2  -2    1.96    0.25
  11  -2  -2    3.91    0.36
  11   2   2    3.61    0.44
  11   2  -2    3.67    0.45
  11  -2   2    3.88    0.36
   0  -3  -2  182.58    7.39
   0   3   2  191.34    7.42
  -1  -3   2  123.59    5.26
  -1   3   2  138.90    5.26
   1  -3  -2  130.98    5.26
  -1  -3  -2  130.93    5.26
   1   3  -2  138.12    5.30
   1   3   2  134.72    5.26
   2  -3   2   17.64    0.76
   2   3  -2   20.06    0.76
  -2  -3   2   20.52    0.76
   2   3  -2   18.36    0.76
  -2  -3  -2   19.08    0.77
  -2  -3   2   18.03    0.77
   2  -3  -2   19.61    0.77
  -2   3   2   19.05    0.77
   3   3  -2  112.84    4.47
  -3   3   2  112.87    4.47
  -3  -3   2  110.00    4.47
   3  -3   2  112.25    4.49
   3  -3  -2  116.49    4.47
   3   3  -2  112.81    4.46
  -3  -3  -2  112.68    4.47
   4  -3  -2   21.29    0.88
  -4   3   2   21.08    0.88
   4   3   2   22.37    0.87
   4  -3   2   21.50    0.86
  -4  -3  -2   21.27    0.87
   4   3  -2   21.94    0.86
   4   3  -2   20.89    0.87
  -5  -3  -2   74.44    2.89
   5   3  -2   71.79    2.90
   5  -3  -2   74.51    2.90
   5   3  -2   70.09    2.88
   6   3  -2   36.96    1.48
   6  -3   2   36.32    1.46
  -6  -3  -2   36.48    1.46
   6  -3  -2   36.00    1.49
   7  -3   2   47.51    1.99
   7   3   2   49.07    2.00
   7   3  -2   50.53    2.02
   7  -3  -2   52.75    2.03
   7   3  -2   49.53    2.00
  -7  -3  -2   50.37    2.00
   8  -3  -2   11.20    0.58
  -8  -3  -2   10.54    0.49
   8  -3   2   11.17    0.48
   8   3  -2   11.14    0.55
   8   3   2   11.47    0.51
   8  -3  -2   10.94    0.48
   8   3  -2   10.76    0.50
   9   3  -2   11.44    0.55
   9  -3  -2   11.24    0.67
   9   3  -2   11.28    0.60
   9  -3   2   11.41    0.51
   9  -3   2   11.95    0.72
   9  -3  -2   11.53    0.51
   9   3   2   11.67    0.55
  10   3  -2   10.60    0.64
  10  -3   2   10.85    0.50
  10   3   2   10.30    0.69
  10  -3  -2   11.24    0.50
  10  -3   2    8.40    0.81
  10  -3  -2   10.81    0.75
  10   3  -2   11.49    0.57
  10   3   2   11.17    0.57
  11  -3   2   10.89    0.56
  11   3   2   10.53    0.66
  11  -3  -2   11.48    0.56
  11   3  -2   11.21    0.68
   0  -4  -2   72.88    2.84
   0   4   2   70.50    2.84
  -1   4   2   50.63    2.13
   1  -4  -2   53.77    2.13
   1   4   2   53.02    2.13
  -1  -4  -2   54.56    2.13
  -1  -4   2   56.36    2.13
  -2   4   2   37.65    1.47
   2   4  -2   39.04    1.46
   2   4   2   36.62    1.47
  -2  -4   2   33.76    1.47
   2  -4  -2   36.56    1.47
  -2  -4  -2   37.16    1.47
   2   4  -2   35.86    1.46
  -2  -4   2   37.52    1.46
   3  -4  -2   69.09    2.76
   3   4  -2   67.24    2.76
   3   4  -2   68.29    2.75
  -3   4   2   69.82    2.76
  -3  -4  -2   71.41    2.76
  -3  -4   2   69.04    2.75
   3   4   2   71.73    2.76
   4   4   2   19.02    0.77
   4   4  -2   19.72    0.77
  -4  -4  -2   18.20    0.77
   4  -4  -2   19.09    0.78
  -4  -4   2   18.70    0.76
   4  -4   2   18.76    0.76
   5   4  -2   57.50    2.30
   5  -4  -2   59.58    2.31
   5  -4   2   54.50    2.29
   5   4  -2   56.10    2.30
   5   4   2   58.62    2.30
  -5  -4  -2   59.85    2.30
   6   4  -2   36.73    1.48
   6  -4  -2   35.41    1.50
  -6  -4  -2   37.13    1.48
   6   4  -2   38.15    1.50
   6   4   2   36.87    1.49
   6  -4   2   36.90    1.47
   7  -4  -2   11.66    0.53
   7   4  -2   10.49    0.47
   7  -4   2   10.19    0.44
   7   4  -2    9.95    0.50
   7   4   2   10.08    0.47
  -7  -4  -2   10.17    0.46
   8   4   2   16.68    0.72
   8   4  -2   16.57    0.71
  -8  -4  -2   16.62    0.70
   8  -4   2   16.48    0.68
   8   4  -2   16.14    0.74
   8  -4  -2   15.66    0.78
   9  -4   2   14.72    0.85
   9  -4  -2   15.59    0.63
   9  -4  -2   14.33    0.78
  -9  -4  -2   15.56    0.65
   9  -4   2   14.57    0.62
   9   4  -2   13.58    0.68
   9   4  -2   13.66    0.70
   9   4   2   14.74    0.68
  10  -4  -2   -0.38    0.63
  10   4   2    0.81    0.52
  10  -4   2    0.28    0.23
  10  -4  -2    0.57    0.22
  10   4  -2    0.56    0.44
  10   4  -2    1.01    0.37
  10   4   2    0.14    0.38
  10  -4   2    0.56    0.71
   0  -5  -2   43.64    1.69
   0   5   2   41.07    1.68
  -1  -5   2   12.12    0.48
  -1  -5  -2   11.50    0.49
   1   5   2   12.06    0.48
  -1  -5   2   11.94    0.48
  -1   5   2   11.56    0.48
   1  -5  -2   11.75    0.49
  -2   5   2   70.54    2.80
   2   5   2   70.92    2.80
   2   5  -2   64.34    2.79
   2  -5  -2   73.52    2.80
  -2  -5   2   72.20    2.79
  -2  -5  -2   73.12    2.80
   2   5  -2   73.34    2.79
  -2  -5   2   65.56    2.79
   3   5   2   31.45    1.26
   3  -5  -2   30.10    1.26
  -3  -5  -2   31.04    1.26
   3   5  -2   32.55    1.25
   3   5  -2   30.95    1.25
  -3  -5   2   31.08    1.25
  -3   5   2   32.46    1.26
   4  -5  -2   12.79    0.55
   4   5  -2   12.10    0.52
   4   5  -2   12.18    0.53
  -4  -5  -2   12.87    0.53
  -4  -5   2   13.44    0.52
   4   5   2   12.67    0.53
   5  -5  -2   16.55    0.71
  -5  -5   2   16.58    0.68
   5   5   2   16.86    0.69
   5   5  -2   16.86    0.69
   5  -5   2   16.21    0.67
   5   5  -2   16.46    0.68
  -5  -5  -2   16.58    0.69
   6   5  -2   78.50    3.12
   6   5  -2   79.95    3.11
   6  -5  -2   78.45    3.13
   6   5   2   75.69    3.12
  -6  -5  -2   77.09    3.11
   6  -5   2   79.63    3.10
   7   5  -2    3.59    0.29
   7   5   2    3.23    0.27
   7   5  -2    3.43    0.25
   7  -5   2    3.60    0.19
   7  -5  -2    3.55    0.36
  -7  -5  -2    3.67    0.23
   8   5  -2   28.54    1.19
  -8  -5  -2   28.73    1.16
   8  -5  -2   28.03    1.24
   8   5   2   28.64    1.18
   8   5  -2   26.33    1.17
   8  -5   2   27.87    1.25
   8  -5   2   29.29    1.14
   9  -5  -2    0.72    0.18
   9   5  -2    0.47    0.31
   9  -5   2    0.86    0.58
   9   5   2    0.53    0.43
  -9  -5  -2    0.82    0.25
   9   5  -2    0.70    0.35
   9   5   2    1.09    0.33
   9  -5   2    0.75    0.18
   9  -5  -2    0.69    0.54
  10  -5  -2    1.14    0.24
  10   5  -2    1.39    0.43
  10   5  -2    1.24    0.42
 -10  -5  -2    1.34    0.30
  10  -5   2    1.20    0.24
  10   5   2    1.56    0.54
  10   5   2    1.25    0.44
   0   6   2    1.11    0.10
   0  -6  -2    1.19    0.11
   1   6   2   21.73    0.86
   1  -6  -2   21.07    0.86
  -1   6   2   20.69    0.86
  -1  -6  -2   20.94    0.86
  -1  -6   2   22.12    0.85
  -2  -6  -2   92.90    3.96
  -2  -6   2  105.04    3.96
   2  -6  -2  100.47    3.97
  -2   6   2  104.58    3.97
   2   6   2   97.12    3.96
   3   6  -2   76.00    2.91
  -3  -6  -2   72.71    2.92
   3   6   2   72.59    2.92
  -3  -6   2   75.80    2.91
   3   6  -2   69.63    2.91
   3  -6  -2   73.62    2.92
  -4  -6  -2   31.06    1.20
   4  -6  -2   29.72    1.20
  -4  -6   2   29.91    1.19
   4   6  -2   28.89    1.19
   4   6  -2   29.06    1.19
   4   6   2   28.82    1.20
   5   6   2   26.73    1.04
  -5  -6  -2   24.52    1.03
   5  -6  -2   25.02    1.05
  -5  -6   2   25.40    1.03
   5   6  -2   24.00    1.03
   5   6  -2   26.48    1.03
   6   6  -2   24.48    0.97
  -6  -6   2   24.66    0.97
   6   6  -2   23.16    0.98
  -6  -6  -2   23.65    0.97
   6  -6   2   22.99    0.95
   6  -6  -2   23.08    1.00
   6   6   2   23.09    0.98
   7  -6   2    9.36    0.40
   7  -6  -2    9.79    0.54
   7   6  -2    9.59    0.45
   7   6   2    9.04    0.46
  -7  -6  -2    9.12    0.44
   7   6  -2    8.86    0.46
   8  -6  -2   22.65    1.08
   8   6  -2   24.24    1.00
   8   6  -2   21.86    0.99
   8   6   2   24.09    1.00
   8  -6   2   23.13    0.95
  -8  -6  -2   23.35    0.98
   8  -6   2   23.51    1.10
   9   6  -2    8.82    0.52
   9   6   2    7.87    0.58
   9   6   2    8.42    0.55
   9  -6   2    9.35    0.41
  -9  -6  -2    8.51    0.47
   9  -6   2    9.09    0.77
   9   6  -2    9.12    0.52
   9  -6  -2    8.76    0.73
  10  -6   2    0.46    0.24
  10  -6  -2    0.30    0.25
  10   6   2    0.39    0.50
  10   6  -2    0.05    0.47
   0   7   2   31.17    1.22
   0  -7  -2   29.75    1.22
  -1   7   2   19.52    0.76
  -1  -7   2   19.88    0.76
  -1  -7  -2   17.87    0.77
   1   7   2   18.72    0.76
   1  -7  -2   18.27    0.77
  -2  -7  -2   38.20    1.54
   2  -7  -2   37.47    1.54
  -2   7   2   40.11    1.53
   2   7   2   37.12    1.53
  -2  -7   2   38.63    1.52
   3   7   2   54.82    2.22
   3  -7  -2   56.36    2.23
   3   7  -2   51.50    2.21
   3   7  -2   59.75    2.21
  -3  -7  -2   55.84    2.22
  -3  -7   2   56.19    2.22
   4   7   2   17.62    0.71
  -4  -7   2   17.56    0.69
   4  -7  -2   16.79    0.72
   4   7  -2   16.15    0.69
   4   7  -2   16.99    0.69
  -4  -7  -2   16.11    0.70
   5   7   2   18.93    0.79
  -5  -7  -2   18.81    0.79
  -5  -7   2   18.84    0.78
   5   7  -2   18.08    0.78
   5  -7  -2   19.02    0.81
   5   7  -2   19.26    0.78
   6  -7  -2   17.48    0.79
   6  -7   2   16.72    0.71
   6   7  -2   17.30    0.74
  -6  -7  -2   16.57    0.74
   6   7   2   16.52    0.75
  -6  -7   2   18.73    0.74
   6  -7   2   18.41    0.79
   6   7  -2   17.65    0.74
   7   7  -2   13.97    0.63
   7   7  -2   14.23    0.63
   7  -7  -2   14.23    0.72
   7  -7   2   14.96    0.74
  -7  -7  -2   14.17    0.63
   7   7   2   13.14    0.65
   7  -7   2   14.41    0.59
   8   7   2    7.61    0.52
   8  -7   2    8.01    0.65
  -8  -7  -2    8.18    0.44
   8   7  -2    8.53    0.46
   8   7   2    7.92    0.49
   8   7  -2    7.37    0.46
   8  -7  -2    8.06    0.64
   8  -7   2    8.21    0.37
   9   7  -2   30.35    1.28
   9  -7   2   30.30    1.47
  -9  -7  -2   29.36    1.27
   9  -7   2   30.46    1.23
   9   7   2   30.24    1.32
   9   7  -2   28.08    1.29
   9  -7  -2   31.67    1.44
   9   7   2   30.23    1.31
   0  -8  -2    6.02    0.29
  -1  -8  -2  150.99    5.93
  -1  -8   2  148.07    5.92
   1  -8  -2  149.84    5.93
   1   8   2  150.18    5.93
   2   8   2   19.52    0.80
   2  -8  -2   19.36    0.81
  -2  -8   2   20.84    0.79
  -2  -8  -2   18.63    0.81
  -3  -8  -2   26.39    1.09
   3   8   2   27.07    1.09
   3  -8  -2   26.61    1.10
  -3  -8   2   26.97    1.08
   4  -8  -2   -0.16    0.23
   4   8  -2    0.34    0.13
   4   8  -2    0.35    0.13
   4  -8   2    0.41    0.21
  -4  -8   2    0.29    0.15
   4   8   2    0.49    0.18
  -4  -8  -2    0.29    0.16
  -5  -8  -2   12.14    0.55
   5  -8  -2   12.77    0.58
   5   8   2   12.23    0.55
   5  -8   2   12.70    0.57
   5   8  -2   11.65    0.53
  -5  -8   2   12.10    0.53
   5   8  -2   11.37    0.52
   6   8   2   11.62    0.57
  -6  -8   2   12.21    0.55
   6  -8  -2   11.93    0.63
   6  -8   2   13.31    0.62
   6   8  -2   11.97    0.54
  -6  -8  -2   11.70    0.56
   6   8  -2   12.23    0.55
  -7  -8  -2   20.92    0.88
   7  -8   2   20.62    0.98
   7   8   2   19.60    0.90
   7   8  -2   21.28    0.88
   7  -8   2   20.46    0.83
   7  -8  -2   21.18    0.97
  -7  -8   2   20.51    0.88
   7   8   2   17.75    0.89
   7   8  -2   21.52    0.88
   8   8  -2   15.57    0.68
  -8  -8  -2   14.44    0.69
   8  -8   2   14.15    0.89
   8  -8   2   14.45    0.61
   8  -8  -2   13.16    0.86
   8   8  -2   14.20    0.71
   8   8   2   15.23    0.72
   8   8   2   14.18    0.73
   9   8   2    2.59    0.52
   9  -8   2    2.65    0.24
   9   8  -2    2.74    0.51
   9   8  -2    2.46    0.39
   9   8   2    2.64    0.49
   0  -9  -2   36.82    1.48
  -1  -9  -2   45.92    1.94
  -1  -9   2   51.81    1.92
   1  -9  -2   47.20    1.94
   2   9   2   41.21    1.65
  -2  -9  -2   41.00    1.66
   2  -9  -2   40.60    1.66
  -2  -9   2   41.67    1.64
  -3  -9   2    7.59    0.35
  -3  -9  -2    7.23    0.37
   3   9   2    7.79    0.37
   3  -9  -2    7.90    0.39
   4  -9  -2    3.34    0.31
  -4  -9  -2    2.96    0.25
   4   9   2    3.33    0.25
   4  -9   2    3.31    0.27
  -4  -9   2    3.20    0.22
   5   9  -2    0.54    0.17
   5  -9   2    0.12    0.31
   5   9  -2    0.68    0.19
  -5  -9   2    0.00    0.21
   5   9   2    0.20    0.24
  -5  -9  -2    0.66    0.24
   5  -9  -2    0.24    0.34
   6  -9   2    7.10    0.51
   6   9   2    7.10    0.44
  -6  -9   2    6.94    0.39
  -6  -9  -2    6.45    0.42
   6   9  -2    7.38    0.38
   6   9  -2    7.57    0.39
   6  -9  -2    8.44    0.53
   7   9   2   26.95    1.19
  -7  -9  -2   25.60    1.17
  -7  -9   2   28.37    1.17
   7  -9  -2   26.80    1.26
   7  -9   2   28.70    1.26
   7  -9   2   27.92    1.11
   7   9  -2   27.42    1.16
   7   9  -2   27.69    1.15
   7   9   2   28.96    1.18
   8   9   2   13.75    0.71
  -8  -9  -2   11.05    0.70
   8   9  -2   14.68    0.65
   8   9   2   14.51    0.75
   8  -9   2   13.35    0.96
   8  -9   2   14.13    0.58
   8   9  -2   13.69    0.70
   0 -10  -2   11.42    0.51
   1 -10  -2   10.75    0.51
  -1 -10  -2   10.94    0.52
  -1 -10   2   12.51    0.48
  -2 -10  -2    7.53    0.38
   2 -10  -2    7.37    0.38
  -2 -10   2    7.26    0.34
  -3 -10   2    1.88    0.20
   3  10   2    1.86    0.21
   3 -10  -2    1.46    0.27
  -3 -10  -2    1.93    0.24
   3  10   2    1.80    0.20
   4  10   2    1.43    0.24
   4  10   2    1.26    0.23
   4 -10   2    1.39    0.26
  -4 -10  -2    1.12    0.25
   4 -10  -2    1.46    0.31
  -4 -10   2    1.15    0.21
   5 -10  -2   12.34    0.65
  -5 -10  -2   11.53    0.59
   5  10  -2   12.33    0.53
  -5 -10   2   10.72    0.56
   5  10   2   12.35    0.58
   5  10   2   12.10    0.57
   5 -10   2   13.20    0.60
  -6 -10   2    6.79    0.42
  -6 -10  -2    5.61    0.45
   6  10   2    6.95    0.45
   6 -10   2    7.74    0.54
   6  10  -2    6.88    0.36
   6  10  -2    7.07    0.40
   6  10   2    6.58    0.42
   6 -10  -2    7.34    0.60
   7 -10   2    1.91    0.17
  -7 -10  -2    1.93    0.41
   7 -10  -2    1.14    0.66
   7  10  -2    1.61    0.30
   7  10   2    2.38    0.38
   7 -10   2    2.46    0.60
  -7 -10   2    1.82    0.40
   7  10   2    1.62    0.45
   7  10  -2    2.14    0.34
   8  10   2    8.58    0.69
   8  10  -2    8.22    0.57
   0 -11  -2    0.48    0.25
  -1 -11   2   23.23    0.90
   1 -11  -2   21.61    0.93
  -1 -11  -2   21.18    0.93
   2 -11  -2   11.09    0.55
  -2 -11  -2   11.64    0.56
  -2 -11   2   12.64    0.52
   3 -11  -2    1.74    0.30
  -3 -11   2    2.03    0.24
  -3 -11  -2    1.82    0.29
  -4 -11   2    8.60    0.43
   4 -11   2    8.99    0.44
   4 -11  -2    8.10    0.51
   4  11   2    7.97    0.42
  -4 -11  -2    8.27    0.47
   4  11   2    8.50    0.44
   5  11   2    6.16    0.41
   5 -11  -2    5.56    0.53
  -5 -11  -2    5.82    0.45
   5  11   2    5.35    0.38
  -5 -11   2    5.76    0.41
   5 -11   2    5.39    0.44
   6 -11  -2    2.84    0.63
   6  11   2    3.43    0.36
  -6 -11   2    3.11    0.40
  -6 -11  -2    2.81    0.44
   6 -11   2    3.42    0.50
   6  11   2    2.58    0.41
   6  11  -2    3.12    0.25
   7  11  -2   23.44    0.99
   7  11   2   21.25    1.05
   0 -12  -2    5.60    0.39
   1 -12  -2   46.07    1.86
  -1 -12  -2   42.86    1.86
  -1 -12   2   47.95    1.83
  -2 -12  -2   29.80    1.30
  -2 -12   2   33.17    1.27
   2 -12  -2   30.43    1.31
  -3 -12   2   55.17    2.11
  -3 -12  -2   48.07    2.13
   3 -12  -2   53.21    2.13
  -4 -12   2   19.61    0.82
   4 -12  -2   18.14    0.88
  -4 -12  -2   17.39    0.86
   5 -12  -2   15.70    0.86
  -5 -12   2   15.18    0.77
   5  12   2   16.51    0.74
   5 -12   2   15.71    0.76
   5  12   2   15.15    0.69
   6  12   2    8.53    0.59
   0 -13  -2    0.10    0.38
  -1 -13   2    3.35    0.29
   1 -13  -2    3.61    0.41
  -1 -13  -2    2.70    0.41
  -2 -13   2    1.38    0.29
   2 -13  -2    1.32    0.41
  -2 -13  -2    1.92    0.42
   3 -13  -2   17.31    0.86
  -3 -13   2   18.62    0.81
  -3 -13  -2   17.27    0.87
   0   0   3    0.06    0.05
   0   0  -3    0.02    0.05
  -1   0   3  117.14    4.62
   1   0   3  115.90    4.62
   1   0  -3  117.31    4.62
  -2   0   3  116.57    4.66
   2   0  -3  119.26    4.66
   2   0   3  116.99    4.65
   3   0  -3   17.27    0.72
  -3   0  -3   18.12    0.71
  -3   0   3   17.57    0.72
   3   0   3   18.00    0.71
   4   0   3    0.24    0.08
  -4   0   3    0.59    0.14
  -4   0  -3    0.29    0.07
   4   0  -3    0.34    0.12
   5   0   3    8.37    0.35
  -5   0  -3    8.35    0.34
  -5   0   3    7.92    0.38
   5   0  -3    7.66    0.37
   6   0  -3   13.78    0.59
  -6   0  -3   13.76    0.56
   6   0   3   13.12    0.56
  -7   0  -3   66.34    2.78
   7   0  -3   69.54    2.81
   7   0   3   71.92    2.79
   7   0  -3   72.11    2.79
   8   0  -3    0.02    0.29
   8   0   3    0.15    0.17
   8   0  -3    0.20    0.16
   9   0   3   39.58    1.56
   9   0  -3   38.56    1.56
   9   0  -3   36.80    1.60
  10   0  -3   10.83    0.52
  10   0  -3    9.79    0.66
  10   0   3   11.02    0.52
  11   0   3    4.36    0.41
  11   0  -3    4.93    0.43
   0  -1   3   25.78    1.07
   0   1  -3   27.38    1.07
   0  -1  -3   27.00    1.07
   0   1   3   27.00    1.07
   1   1   3  166.91    6.71
   1  -1  -3  178.38    6.76
  -1   1  -3  163.60    6.73
  -1  -1   3  173.53    6.74
   1  -1   3  162.54    6.73
  -1  -1  -3  170.32    6.71
   1   1  -3  172.70    6.75
  -2  -1  -3   10.47    0.42
  -2   1  -3   10.33    0.42
   2  -1   3   10.47    0.42
   2   1  -3   10.44    0.42
  -2   1   3    9.84    0.43
   2   1   3   10.40    0.42
   2  -1  -3   10.05    0.43
   3  -1   3   11.68    0.47
   3   1  -3   11.28    0.47
   5   1  -3   27.91    1.14
   5  -1  -3   28.80    1.14
  -5   1  -3   27.00    1.12
  -5  -1   3   28.67    1.15
   6   1   3    0.89    0.13
   6   1  -3    1.04    0.19
   6  -1   3    0.90    0.12
   6  -1  -3    1.17    0.20
   6   1  -3    1.08    0.12
  -6  -1  -3    0.97    0.11
   7  -1  -3   26.55    1.14
   7   1  -3   27.05    1.11
   7   1   3   28.73    1.12
   7   1  -3   27.44    1.14
  -7  -1  -3   26.17    1.11
   7  -1   3   28.93    1.11
   8   1  -3    7.04    0.35
   8  -1  -3    7.66    0.44
   8  -1  -3    7.23    0.34
   8   1   3    7.23    0.35
  -8  -1  -3    7.46    0.33
   8   1  -3    6.13    0.42
   8  -1   3    7.11    0.34
   9   1  -3   16.31    0.71
   9  -1  -3   15.20    0.79
   9   1  -3   16.93    0.77
   9  -1  -3   16.10    0.70
   9   1   3   16.22    0.71
   9  -1   3   16.77    0.70
  10  -1   3   41.11    1.63
  10   1   3   41.06    1.64
  10  -1  -3   37.56    1.71
  10  -1  -3   40.14    1.63
  10   1  -3   37.94    1.69
  10   1  -3   40.93    1.64
  11  -1  -3    3.95    0.38
  11   1  -3    3.39    0.42
  11   1   3    3.80    0.41
  11  -1   3    3.11    0.37
   0   2   3  224.67    8.29
   0   2  -3  194.97    8.32
   0  -2   3  209.67    8.32
  -1   2  -3   11.10    0.44
   2  -2  -3  127.89    4.89
   2   2   3  124.12    4.89
  -2   2   3  122.86    4.89
  -2   2  -3  119.15    4.90
  -2  -2   3  126.08    4.89
  -2  -2  -3  125.82    4.89
   2   2  -3  124.32    4.89
   2  -2   3  118.04    4.88
  -3  -2   3   43.91    1.77
  -3   2  -3   42.10    1.75
   3   2  -3   45.37    1.76
   3  -2   3   44.03    1.76
   3   2   3   45.65    1.76
   3   2  -3   44.04    1.76
   3  -2  -3   44.57    1.77
  -3  -2  -3   44.89    1.76
  -3   2   3   44.12    1.77
  -4   2   3    5.00    0.26
   4   2  -3    4.59    0.24
   4   2   3    4.92    0.23
  -4  -2   3    4.46    0.25
   4   2  -3    4.73    0.21
  -4  -2  -3    5.02    0.22
   4  -2  -3    4.76    0.24
   4  -2   3    4.75    0.21
  -5  -2   3    5.40    0.29
  -5  -2  -3    5.12    0.24
   5   2   3    5.22    0.25
   5   2  -3    5.19    0.27
   5  -2  -3    5.41    0.28
   5  -2   3    5.13    0.23
   5   2  -3    5.26    0.24
  -5   2   3    5.34    0.30
   6  -2   3   81.34    3.25
   6  -2  -3   83.08    3.28
   6   2  -3   81.91    3.26
  -6  -2  -3   84.00    3.26
   6   2  -3   79.99    3.27
   7   2   3   15.53    0.66
   7   2  -3   15.79    0.65
  -7  -2  -3   15.76    0.65
   7   2  -3   14.36    0.68
   7  -2   3   16.46    0.65
   7  -2  -3   15.60    0.70
   8  -2  -3   12.37    0.53
   8   2   3   12.05    0.55
   8  -2   3   13.03    0.53
  -8  -2  -3   12.93    0.53
   8  -2  -3   12.56    0.62
   8   2  -3   11.46    0.54
   8   2  -3   12.03    0.59
   9  -2  -3    2.11    0.21
   9  -2  -3    1.68    0.42
  -9  -2  -3    2.09    0.20
   9  -2   3    1.79    0.22
   9   2  -3    1.51    0.25
   9   2  -3    1.48    0.36
   9   2   3    1.56    0.25
  10  -2  -3    4.18    0.56
  10  -2   3    4.30    0.32
  10   2   3    4.19    0.37
  10  -2  -3    4.21    0.31
  10   2  -3    4.12    0.49
  10   2  -3    4.06    0.37
  11  -2   3    0.44    0.32
  11   2  -3    0.36    0.43
  11   2   3    0.81    0.42
  11  -2  -3    0.60    0.33
   0   3   3   39.56    1.52
   0  -3  -3   40.19    1.52
   0  -3   3   34.93    1.52
  -1  -3   3  359.88   14.17
   1  -3   3  345.45   14.21
  -1   3   3  392.04   14.19
  -1  -3  -3  349.02   14.17
   1   3  -3  343.26   14.19
   2   3   3  176.11    6.66
   2  -3   3  156.95    6.66
  -2   3   3  168.38    6.66
   2   3  -3  159.88    6.65
   2  -3  -3  172.86    6.66
   2   3  -3  179.67    6.68
  -2  -3   3  163.07    6.66
  -2  -3  -3  169.55    6.66
   3  -3   3   57.37    2.33
  -3  -3   3   57.65    2.34
   3  -3  -3   57.50    2.35
   3   3  -3   57.20    2.34
   3   3   3   61.40    2.34
  -3  -3  -3   60.30    2.34
   3   3  -3   59.91    2.34
  -3   3   3   59.93    2.35
   4   3  -3    5.96    0.26
   4  -3   3    5.86    0.25
   4   3  -3    6.39    0.28
  -4   3   3    6.17    0.30
   4  -3  -3    5.44    0.28
  -4  -3  -3    5.51    0.26
  -4  -3   3    5.64    0.29
  -5   3   3  176.85    6.73
   5   3   3  164.64    6.72
   5   3  -3  169.79    6.72
   5  -3   3  166.15    6.71
  -5  -3  -3  167.62    6.71
   5   3  -3  168.88    6.71
   5  -3  -3  173.76    6.72
   6  -3   3    8.64    0.37
   6   3  -3    8.67    0.41
  -6  -3  -3    8.36    0.38
   6  -3  -3    8.45    0.42
   6   3   3    8.48    0.39
   6   3  -3    8.62    0.38
  -7  -3  -3   12.80    0.55
   7   3  -3   13.18    0.59
   7  -3   3   12.71    0.54
   7   3   3   12.95    0.56
   7  -3  -3   12.96    0.61
   7   3  -3   12.71    0.55
  -8  -3  -3   38.72    1.60
   8   3  -3   39.72    1.63
   8  -3  -3   40.01    1.65
   8   3  -3   38.51    1.61
   8  -3   3   40.51    1.60
   8   3   3   40.78    1.62
   9   3   3    2.76    0.30
   9  -3   3    2.69    0.22
   9  -3  -3    2.12    0.46
   9   3  -3    2.60    0.29
  -9  -3  -3    2.28    0.24
   9   3  -3    2.15    0.37
   9  -3  -3    2.20    0.21
  10  -3  -3    1.22    0.24
  10   3   3    0.99    0.36
  10   3  -3    1.55    0.43
  10   3  -3    0.91    0.34
  10  -3  -3    0.99    0.59
  10  -3   3    0.80    0.24
   0   4   3  131.58    5.25
   0  -4  -3  133.79    5.25
  -1  -4  -3    4.13    0.19
   1   4   3    4.22    0.19
   1  -4  -3    4.06    0.19
  -1   4   3    3.75    0.19
  -2   4   3   13.68    0.55
   2   4   3   12.82    0.54
  -2  -4  -3   13.07    0.54
   2  -4   3   12.70    0.53
   2   4  -3   14.07    0.53
   2  -4  -3   13.71    0.55
   2   4  -3   12.30    0.53
   3   4   3  175.07    7.06
  -3  -4   3  178.21    7.06
   3   4  -3  175.59    7.05
   3  -4  -3  186.72    7.06
  -3   4   3  182.53    7.06
   3  -4   3  170.44    7.05
   3   4  -3  186.96    7.09
  -3  -4  -3  171.43    7.05
   4   4   3   26.53    1.04
   4   4  -3   25.84    1.03
  -4   4   3   26.04    1.06
  -4  -4   3   26.52    1.05
  -4  -4  -3   26.30    1.04
   4  -4  -3   25.17    1.05
   4   4  -3   23.99    1.04
   4  -4   3   25.32    1.02
   5   4  -3    0.66    0.15
   5   4  -3    0.58    0.12
   5  -4   3    0.43    0.08
   5  -4  -3    0.46    0.20
   5   4   3    0.67    0.14
  -5   4   3    0.39    0.22
  -5  -4  -3    0.57    0.12
   6  -4   3   11.05    0.45
   6   4  -3   11.26    0.47
   6   4   3   11.39    0.48
   6   4  -3   10.24    0.49
  -6  -4  -3   10.36    0.47
   6  -4  -3   10.80    0.52
   7   4   3    7.51    0.38
   7  -4  -3    7.51    0.44
   7   4  -3    7.87    0.40
   7   4  -3    7.52    0.37
  -7  -4  -3    7.33    0.36
   7  -4   3    7.54    0.34
   8   4  -3    3.85    0.32
   8   4   3    2.85    0.29
   8  -4  -3    3.33    0.41
  -8  -4  -3    3.54    0.25
   8  -4   3    3.37    0.21
   8   4  -3    3.18    0.27
   9  -4   3    4.47    0.28
   9  -4  -3    4.83    0.53
   9   4  -3    4.24    0.39
  -9  -4  -3    4.05    0.30
   9   4  -3    4.49    0.35
  10  -4  -3    8.69    0.43
  10   4  -3    7.62    0.54
 -10  -4  -3    7.89    0.45
  10  -4   3    8.92    0.88
  10  -4   3    9.04    0.44
  10   4  -3    8.73    0.57
  10  -4  -3    8.24    0.75
   0   5   3    0.00    0.09
   0  -5  -3    0.03    0.10
   1   5   3   76.77    3.15
   1  -5  -3   76.65    3.15
  -1   5   3   78.34    3.15
  -1  -5   3   85.36    3.15
  -1  -5  -3   76.57    3.15
  -1  -5   3   82.85    3.17
  -2   5   3   18.74    0.76
   2  -5  -3   19.43    0.76
  -2  -5  -3   18.60    0.76
   2   5  -3   17.02    0.74
  -2  -5   3   17.43    0.75
  -2  -5   3   19.43    0.75
   2   5   3   19.53    0.76
   3  -5   3   65.69    2.78
   3   5  -3   72.61    2.78
  -3  -5   3   68.54    2.79
   3  -5  -3   72.13    2.79
  -3  -5  -3   71.38    2.79
   3   5   3   72.77    2.79
   3   5  -3   68.25    2.78
  -3   5   3   69.87    2.79
  -4   5   3   10.39    0.46
  -4  -5  -3   10.28    0.43
   4  -5  -3   10.02    0.45
   4   5   3    9.63    0.44
   4  -5   3   10.02    0.41
   4   5  -3    9.97    0.43
   4   5  -3    9.78    0.42
   5  -5  -3    9.06    0.45
   5   5  -3   10.33    0.43
   5   5  -3   10.29    0.42
   5   5   3    9.17    0.43
   5  -5   3    9.23    0.40
  -5  -5  -3    9.29    0.42
   6   5  -3   10.29    0.46
   6  -5   3    9.48    0.42
   6   5  -3    9.92    0.44
   6  -5  -3    9.97    0.50
   6   5   3   10.01    0.46
  -6  -5  -3   10.02    0.44
  -7  -5  -3    4.52    0.26
   7   5   3    4.16    0.29
   7  -5  -3    4.26    0.37
   7   5  -3    3.80    0.30
   7   5  -3    4.40    0.27
   7  -5   3    3.95    0.22
  -8  -5  -3    4.86    0.32
   8  -5   3    5.43    0.28
   8   5  -3    5.95    0.38
   8   5   3    5.56    0.37
   8   5  -3    5.59    0.35
   8  -5  -3    5.31    0.48
   9   5  -3   10.14    0.58
   9   5  -3   11.25    0.60
  -9  -5  -3   11.24    0.54
   9  -5   3   11.76    0.51
   9  -5  -3   11.48    0.75
   9   5   3   12.75    0.61
  10   5  -3   14.93    0.79
  10  -5   3   15.44    0.69
  10   5  -3   15.89    0.79
  10  -5  -3   17.20    0.69
  10   5   3   16.91    0.81
 -10  -5  -3   13.21    0.73
   0   6   3   85.72    3.38
   0  -6  -3   84.87    3.38
   1   6   3    2.05    0.15
  -1   6   3    2.20    0.15
  -1  -6   3    2.40    0.10
   1  -6  -3    1.94    0.15
  -1  -6  -3    1.98    0.15
  -1  -6   3    1.94    0.12
  -2   6   3   32.54    1.31
  -2  -6  -3   32.35    1.31
   2  -6  -3   32.57    1.31
  -2  -6   3   31.26    1.30
  -2  -6   3   33.38    1.29
   2   6   3   33.03    1.31
  -3  -6   3  168.94    7.04
  -3   6   3  183.56    7.05
  -3  -6  -3  175.22    7.05
   3   6  -3  166.60    7.04
  -3  -6   3  186.84    7.11
   3   6   3  176.65    7.05
   3  -6  -3  180.49    7.05
   3   6  -3  186.27    7.08
  -4   6   3   70.09    2.63
  -4  -6   3   63.45    2.61
   4   6   3   65.35    2.62
   4  -6  -3   66.28    2.63
   4   6  -3   65.17    2.61
   4   6  -3   67.26    2.61
  -4  -6  -3   62.85    2.62
   5   6  -3   11.62    0.49
   5   6   3   11.89    0.51
   5  -6   3   11.07    0.47
  -5  -6  -3   11.11    0.50
   5  -6  -3   11.20    0.53
   5   6  -3   11.83    0.50
   6   6  -3    4.69    0.27
   6  -6  -3    3.79    0.35
   6   6  -3    4.65    0.26
   6   6   3    4.82    0.29
   6  -6   3    4.60    0.22
  -6  -6  -3    4.42    0.27
   7   6  -3    5.76    0.34
   7   6  -3    6.63    0.36
   7   6   3    5.64    0.37
  -7  -6  -3    6.19    0.34
   7  -6  -3    6.82    0.47
   7  -6   3    5.88    0.28
   8   6  -3    9.19    0.48
   8   6  -3    9.20    0.49
   8  -6  -3    8.82    0.62
  -8  -6  -3    9.59    0.46
   8   6   3    9.98    0.52
   8  -6   3    9.15    0.42
   9   6  -3    7.84    0.49
   9   6  -3    7.92    0.48
   9  -6  -3    7.31    0.71
  -9  -6  -3    8.01    0.44
   9  -6   3    7.21    0.38
   9  -6   3    7.57    0.81
   9   6   3    7.20    0.53
  10  -6  -3   19.17    0.79
  10   6   3   17.74    0.95
  10  -6   3   17.90    0.79
   0   7   3    3.62    0.19
   0  -7  -3    3.42    0.20
  -1  -7   3  106.12    3.92
  -1   7   3  102.09    3.93
   1  -7  -3  101.47    3.93
   1   7   3   95.58    3.93
  -1  -7  -3   98.26    3.93
  -1  -7   3   90.91    3.92
  -2  -7   3  135.14    5.18
   2   7   3  124.27    5.19
  -2   7   3  132.76    5.19
   2  -7  -3  131.63    5.19
   3   7   3   53.93    2.25
  -3  -7  -3   55.72    2.25
   3  -7  -3   57.18    2.26
  -3  -7   3   56.82    2.24
  -3   7   3   58.58    2.26
  -4  -7  -3    8.61    0.38
   4   7   3    7.62    0.39
  -4  -7   3    8.37    0.36
   4   7  -3    7.96    0.36
   4  -7  -3    8.42    0.42
   4   7  -3    8.42    0.36
  -5  -7  -3   48.74    1.94
  -5  -7   3   47.83    1.92
   5   7  -3   47.72    1.92
   6   7   3    9.77    0.51
  -6  -7  -3   10.91    0.50
   6  -7  -3   10.61    0.56
   6  -7   3   11.08    0.45
   6   7  -3   11.43    0.50
   6   7  -3   11.07    0.48
   7   7  -3   13.12    0.58
   7   7   3   12.85    0.60
   7  -7  -3   12.72    0.68
   7  -7   3   12.34    0.53
   7   7  -3   12.73    0.57
  -7  -7  -3   11.30    0.57
   8  -7   3   19.60    0.81
   8   7   3   19.30    0.89
   8   7  -3   20.65    0.86
   8  -7  -3   18.70    0.99
  -8  -7  -3   19.20    0.86
   8   7  -3   20.33    0.87
   9  -7   3    3.42    0.25
   9   7   3    2.21    0.48
   9   7  -3    3.95    0.44
   9   7  -3    3.18    0.39
  -9  -7  -3    2.88    0.38
   0   8   3    7.03    0.33
   0  -8  -3    7.51    0.35
   1   8   3   11.28    0.47
  -1  -8   3    9.99    0.46
   1  -8  -3   10.34    0.49
  -1  -8   3   11.89    0.46
  -1   8   3   11.79    0.48
  -1  -8  -3   11.35    0.49
  -2   8   3    4.75    0.26
   2  -8  -3    4.50    0.26
   2   8   3    4.57    0.25
  -2  -8  -3    4.37    0.25
  -2  -8   3    4.60    0.21
   3   8   3   24.95    1.00
  -3  -8  -3   22.23    1.00
  -3  -8   3   24.27    0.98
  -3   8   3   26.38    1.00
   3  -8  -3   23.94    1.01
   4   8  -3    9.91    0.40
   4   8   3    8.87    0.44
  -4  -8   3    9.53    0.41
   4   8  -3    8.71    0.39
   4  -8  -3   10.07    0.47
  -4  -8  -3    8.75    0.44
  -5  -8  -3    8.43    0.43
   5  -8  -3    8.68    0.49
   5   8   3    8.43    0.44
   5   8  -3    8.66    0.39
   5  -8   3    8.10    0.36
  -5  -8   3    9.32    0.40
   5   8  -3    8.81    0.39
  -6  -8  -3    7.97    0.41
   6   8  -3    7.71    0.38
   6  -8  -3    8.08    0.51
   6  -8   3    7.23    0.33
   6   8   3    6.62    0.43
   6   8  -3    7.09    0.38
  -7  -8  -3    1.12    0.29
   7  -8   3    1.40    0.48
   7   8   3    1.17    0.34
   7   8  -3    1.46    0.28
   7   8  -3    1.52    0.28
   7  -8   3    1.42    0.16
   7  -8  -3    1.90    0.47
  -8  -8  -3    1.85    0.35
   8  -8   3    1.84    0.66
   8   8  -3    2.55    0.33
   8  -8  -3    1.21    0.63
   8  -8   3    2.03    0.19
   8   8  -3    1.87    0.35
   8   8   3    1.16    0.41
   9   8   3    5.96    0.61
   9   8  -3    6.30    0.55
   0  -9  -3    0.02    0.18
   0   9   3    0.13    0.14
  -1  -9  -3   39.69    1.64
   1  -9  -3   40.18    1.64
   1   9   3   38.53    1.62
  -1  -9   3   43.64    1.61
   2   9   3   57.04    2.31
  -2  -9   3   59.98    2.30
   2  -9  -3   59.32    2.32
  -2  -9  -3   55.32    2.32
  -3  -9   3    4.15    0.23
   3   9   3    3.87    0.28
  -3  -9  -3    4.52    0.28
   3  -9  -3    4.37    0.31
  -4  -9   3    2.27    0.19
   4   9   3    2.66    0.25
  -4  -9  -3    1.69    0.24
   4  -9  -3    1.74    0.30
   5   9  -3   21.55    0.84
  -5  -9   3   20.34    0.85
  -5  -9  -3   19.71    0.87
   5  -9  -3   21.17    0.92
   5   9  -3   19.34    0.83
   5   9   3   19.63    0.88
   6  -9   3    3.81    0.47
   6   9  -3    3.67    0.29
   6   9   3    4.25    0.37
  -6  -9   3    4.50    0.31
   6  -9  -3    4.13    0.51
   6   9  -3    4.16    0.28
   6  -9   3    3.75    0.20
  -6  -9  -3    3.80    0.35
   7   9  -3    4.07    0.35
   7   9   3    3.27    0.45
   7  -9   3    3.45    0.22
  -7  -9  -3    3.38    0.39
   7  -9   3    4.33    0.57
   7   9  -3    3.23    0.31
   7  -9  -3    3.86    0.63
   8   9   3   20.51    1.06
   8   9  -3   24.36    0.98
   8   9   3   22.06    1.02
   8   9  -3   22.61    1.01
   8  -9   3   22.59    0.92
   0 -10  -3  157.59    6.25
   1 -10  -3    6.85    0.38
  -1 -10  -3    6.37    0.37
   1  10   3    6.93    0.33
  -1 -10   3    7.27    0.31
   2  10   3    0.09    0.19
  -2 -10  -3    0.26    0.22
   2 -10  -3    0.09    0.24
  -2 -10   3    0.10    0.14
   3 -10  -3    2.86    0.31
  -3 -10   3    3.26    0.22
   3  10   3    3.15    0.27
  -3 -10  -3    2.72    0.29
  -4 -10  -3    4.07    0.34
   4 -10  -3    4.25    0.39
  -4 -10   3    4.24    0.27
   4  10   3    4.30    0.33
   5  10   3    5.57    0.40
  -5 -10  -3    5.36    0.40
  -5 -10   3    5.47    0.34
   5 -10  -3    5.73    0.50
   5 -10   3    5.74    0.43
   6  10   3   41.55    1.80
   6  10  -3   43.79    1.76
  -6 -10  -3   40.99    1.80
   6  10  -3   43.49    1.75
   6 -10   3   41.10    1.74
  -6 -10   3   44.91    1.79
   6 -10   3   46.91    1.83
   6 -10  -3   46.89    1.87
   7 -10   3   18.49    0.99
  -7 -10  -3   18.30    0.87
   7  10   3   17.79    0.83
   7  10   3   16.26    0.89
   7  10  -3   17.52    0.80
   7  10  -3   18.20    0.77
   7 -10   3   17.68    0.73
   0 -11  -3    0.09    0.27
  -1 -11   3   16.79    0.69
   1 -11  -3   16.71    0.75
   2 -11  -3   10.52    0.55
  -2 -11  -3   10.89    0.55
  -2 -11   3   11.51    0.49
   2  11   3   11.62    0.50
  -3 -11  -3    3.54    0.35
   3  11   3    4.02    0.30
  -3 -11   3    3.38    0.26
   3 -11  -3    3.53    0.37
   4 -11  -3   42.25    1.77
  -4 -11  -3   41.38    1.76
   4  11   3   43.09    1.74
  -4 -11   3   44.07    1.73
  -5 -11  -3    9.34    0.57
   5 -11  -3    9.66    0.64
   5 -11   3    9.99    0.54
  -5 -11   3    8.27    0.49
   5  11   3    9.07    0.54
   6 -11   3    1.41    0.15
   6 -11   3    0.87    0.52
   6  11   3    1.23    0.35
   6  11   3    1.12    0.44
   7  11  -3   10.34    0.56
   7  11   3    9.01    0.71
   0 -12  -3    2.22    0.35
  -1 -12  -3   11.52    0.61
  -1 -12   3   12.74    0.52
   1 -12  -3   11.67    0.62
  -2 -12  -3    0.55    0.35
  -2 -12   3    0.80    0.21
   2 -12  -3    0.90    0.36
  -3 -12   3    1.88    0.27
  -3 -12  -3    1.92    0.38
   3 -12  -3    2.04    0.42
   4  12   3    2.15    0.29
   4 -12  -3    2.30    0.48
  -4 -12  -3    2.23    0.43
   4  12   3    2.11    0.33
  -4 -12   3    2.19    0.32
   5  12   3    7.11    0.52
   5  12   3    7.09    0.45
   5 -12   3    7.78    0.53
   0 -13  -3    0.33    0.41
   1 -13  -3   14.46    0.77
  -1 -13   3   15.01    0.65
  -1 -13  -3   15.60    0.77
   2 -13  -3    2.79    0.49
  -2 -13  -3    3.55    0.47
  -2 -13   3    3.63    0.29
   3 -13  -3    5.86    0.58
  -3 -13   3    6.34    0.42
   1   0  -4  102.00    4.01
  -1   0   4   97.92    4.01
   1   0   4  103.64    4.01
   2   0  -4   17.33    0.73
   2   0   4   17.95    0.72
  -2   0  -4   17.97    0.72
  -2   0   4   18.50    0.73
   3   0  -4   22.26    0.89
   3   0   4   21.20    0.89
  -3   0   4   22.58    0.90
  -3   0  -4   22.15    0.88
   4   0  -4   18.27    0.76
  -4   0  -4   18.67    0.74
   4   0   4   18.64    0.75
  -4   0   4   17.85    0.76
   5   0   4   12.23    0.51
   5   0  -4   12.44    0.53
  -5   0   4   11.74    0.54
  -5   0  -4   12.34    0.50
  -6   0  -4   22.58    0.89
  -6   0   4   20.96    0.93
   6   0   4   22.66    0.90
   6   0  -4   21.94    0.92
   7   0  -4    6.25    0.36
   7   0   4    5.66    0.30
  -7   0  -4    6.23    0.28
   7   0  -4    6.07    0.29
   8   0  -4   21.21    0.97
   8   0   4   22.74    0.93
   8   0  -4   22.95    0.93
  -8   0  -4   22.62    0.91
   9   0   4   20.67    0.85
   9   0  -4   19.57    0.91
   9   0  -4   19.95    0.85
  10   0  -4    8.73    0.48
  10   0  -4    8.93    0.61
  10   0   4    8.95    0.47
   0   1  -4  347.25   14.08
   0  -1  -4  352.47   14.08
   0  -1   4  360.30   14.09
   0   1   4  363.09   14.10
  -1  -1  -4  230.54    9.02
   1  -1  -4  223.88    9.02
  -1   1  -4  226.65    9.04
   1  -1   4  232.99    9.06
  -1   1   4  236.93    9.02
  -1  -1   4  227.01    9.02
   1   1   4  225.56    9.02
   1   1  -4  222.10    9.02
   2  -1   4  172.46    6.94
  -2   1   4  176.13    6.94
  -2  -1  -4  173.00    6.94
  -2  -1   4  179.66    6.94
  -2   1  -4  172.96    6.93
   2   1  -4  178.69    6.94
   3   1   4  149.90    5.84
   3   1  -4  151.44    5.84
   3  -1  -4  149.48    5.85
  -3   1  -4  145.78    5.84
   3  -1   4  150.29    5.84
  -3   1   4  139.43    5.85
  -3  -1   4  149.88    5.85
  -3  -1  -4  145.19    5.84
  -4   1   4   14.95    0.65
   4  -1   4   15.51    0.63
   4  -1  -4   15.59    0.65
   4   1   4   15.80    0.63
  -4  -1  -4   15.86    0.63
   4   1  -4   15.10    0.64
  -4  -1   4   14.66    0.65
  -4   1  -4   16.56    0.63
  -5  -1  -4    1.18    0.11
   5  -1  -4    1.37    0.17
  -5   1   4    0.72    0.20
   5  -1   4    0.98    0.11
  -5   1  -4    1.13    0.10
  -5  -1   4    1.50    0.19
   5   1  -4    0.94    0.16
   5   1   4    1.26    0.13
   6  -1   4   47.81    1.93
  -6  -1  -4   49.68    1.92
  -6   1  -4   49.83    1.92
   6   1  -4   50.02    1.94
   6   1   4   49.50    1.93
   6   1  -4   44.89    1.92
   6  -1  -4   47.75    1.95
  -6  -1   4   46.59    1.95
   7  -1   4    1.10    0.15
   7   1  -4    1.19    0.23
   7   1   4    0.99    0.16
   7  -1  -4    1.35    0.25
  -7  -1  -4    1.03    0.13
   7   1  -4    0.06    0.14
   8  -1   4   48.12    1.98
   8  -1  -4   50.91    1.98
   8  -1  -4   49.54    2.02
   8   1  -4   48.39    1.98
   8   1  -4   50.65    2.01
  -8  -1  -4   48.92    1.97
   8   1   4   48.70    1.99
   9   1   4   19.98    0.84
   9   1  -4   19.41    0.89
   9   1  -4   19.65    0.84
   9  -1  -4   19.25    0.83
   9  -1   4   19.70    0.83
   9  -1  -4   19.77    0.91
  10  -1   4    0.18    0.27
  10   1  -4   -0.10    0.30
  10   1   4    0.15    0.30
  10  -1  -4    0.00    0.26
  10   1  -4    0.78    0.45
  10  -1  -4    0.22    0.49
   0  -2   4  738.11   29.34
   0   2  -4  745.31   29.35
   1   2  -4   55.22    2.19
   2   2  -4   10.79    0.45
   2  -2   4   10.68    0.45
  -2   2  -4   10.61    0.44
  -2  -2   4   11.13    0.46
   2   2   4   11.39    0.46
  -2  -2  -4   11.22    0.46
   2  -2  -4   11.60    0.46
   3   2  -4   64.98    2.59
  -3   2  -4   64.06    2.58
  -3  -2  -4   66.36    2.59
   3  -2   4   66.65    2.58
  -3  -2   4   67.88    2.59
   3  -2  -4   62.04    2.59
  -3   2   4   65.14    2.59
   3   2   4   63.92    2.59
  -4  -2  -4   14.91    0.62
  -4   2   4   14.95    0.64
   4  -2  -4   14.78    0.63
   4   2  -4   15.23    0.63
  -4   2  -4   15.30    0.61
   4   2   4   15.60    0.62
  -4  -2   4   14.45    0.63
   4  -2   4   15.41    0.61
   5   2   4   11.03    0.47
  -5   2   4   11.51    0.51
  -5  -2   4   10.59    0.49
  -5  -2  -4   11.22    0.46
  -5   2  -4   10.92    0.45
   5   2  -4   11.23    0.48
   5  -2  -4   10.87    0.49
   5   2  -4   11.16    0.46
   5  -2   4   10.81    0.46
  -6  -2   4   75.69    3.11
   6   2   4   81.49    3.09
   6   2  -4   78.23    3.10
   6  -2  -4   75.19    3.10
   6   2  -4   77.75    3.08
  -6   2   4   78.87    3.11
  -6  -2  -4   76.96    3.08
   6  -2   4   76.87    3.08
   7  -2   4   29.95    1.21
   7   2  -4   29.80    1.21
   7  -2  -4   31.71    1.25
   7   2  -4   29.59    1.23
   7   2   4   30.16    1.22
  -7  -2  -4   27.95    1.21
  -8  -2  -4    5.65    0.29
   8   2  -4    5.87    0.32
   8   2   4    5.73    0.33
   8   2  -4    5.60    0.38
   8  -2   4    5.75    0.30
   8  -2  -4    5.39    0.41
   9   2  -4   20.63    0.87
   9  -2   4   19.65    0.85
   9  -2  -4   20.02    0.94
   9  -2  -4   21.12    0.85
  -9  -2  -4   20.93    0.85
   9   2  -4   19.88    0.91
   9   2   4   19.67    0.88
  10  -2  -4    6.90    0.64
  10  -2   4    8.38    0.43
  10   2  -4    7.44    0.48
  10   2   4    7.13    0.48
  10   2  -4    7.74    0.55
  10  -2  -4    8.55    0.43
   0   3   4  283.56   10.75
   0   3  -4  250.42   10.80
   0  -3  -4  282.26   10.75
  -1  -3   4  137.68    5.53
  -1  -3  -4  143.81    5.53
   1  -3  -4  140.64    5.53
  -1   3   4  140.90    5.53
   1   3   4  143.28    5.53
   1   3  -4  132.44    5.53
  -2  -3  -4    3.28    0.16
   2   3  -4    3.27    0.14
  -2   3  -4    2.77    0.13
   2  -3  -4    3.07    0.17
   2   3   4    3.04    0.17
   2   3  -4    3.26    0.15
  -2  -3   4    2.95    0.16
   2  -3   4    2.98    0.14
  -3  -3   4   22.56    0.90
  -3  -3  -4   22.51    0.90
   3  -3   4   22.24    0.89
   3   3  -4   22.30    0.89
   3   3  -4   21.85    0.90
  -3   3   4   22.24    0.91
  -4  -3  -4    4.84    0.23
   4   3  -4    4.93    0.25
   4   3  -4    5.01    0.22
   4   3   4    5.03    0.24
   4  -3   4    5.04    0.22
   4  -3  -4    5.05    0.27
  -4   3   4    5.26    0.28
  -4  -3   4    4.63    0.26
   5   3   4   96.89    3.86
  -5  -3   4   92.08    3.86
  -5  -3  -4  100.97    3.85
   5  -3   4   97.30    3.85
   5  -3  -4   96.87    3.86
  -5   3   4   99.93    3.87
   5   3  -4   95.04    3.85
   5   3  -4   97.62    3.86
   6  -3  -4   28.98    1.21
   6  -3   4   28.79    1.17
   6   3  -4   29.37    1.18
   6   3  -4   28.75    1.19
  -6   3   4   29.39    1.22
  -6  -3  -4   29.55    1.18
   6   3   4   29.15    1.19
   7   3  -4   43.22    1.78
  -7  -3  -4   44.43    1.77
   7  -3   4   43.54    1.77
   7   3  -4   44.83    1.79
   7   3   4   45.09    1.79
   7  -3  -4   44.26    1.81
   8  -3   4    2.96    0.23
   8   3   4    3.40    0.28
  -8  -3  -4    3.37    0.23
   8   3  -4    3.38    0.31
   8  -3  -4    3.38    0.38
   8   3  -4    3.09    0.26
   9   3  -4    8.69    0.51
   9  -3   4    8.52    0.42
   9   3  -4    8.82    0.47
  -9  -3  -4    8.87    0.42
   9   3   4    9.34    0.49
   9  -3  -4    8.16    0.60
 -10  -3  -4   10.20    0.49
  10   3  -4    9.25    0.61
  10  -3  -4   10.01    0.49
  10   3   4   10.31    0.57
  10  -3  -4    9.83    0.74
  10   3  -4    9.25    0.56
  10  -3   4    9.95    0.49
  -1   4   4  101.58    3.96
   1  -4  -4  103.26    3.96
  -1  -4  -4  101.29    3.96
  -1  -4   4  100.85    3.95
   1  -4   4   92.32    3.95
   1   4   4   99.42    3.95
   2   4  -4  300.27   12.66
   2  -4  -4  317.68   12.72
  -2  -4  -4  315.72   12.64
   2   4  -4  329.83   12.68
  -2   4   4  323.73   12.64
  -2  -4   4  322.58   12.64
   2   4   4  329.58   12.64
   3   4  -4   14.17    0.60
   3   4  -4   15.10    0.59
  -3  -4   4   14.66    0.61
  -3   4   4   14.95    0.62
   3  -4   4   14.22    0.59
   3   4   4   14.71    0.61
  -3  -4  -4   14.65    0.60
   3  -4  -4   14.56    0.61
   4  -4   4   60.39    2.39
   4   4  -4   61.20    2.40
  -4  -4  -4   56.95    2.40
  -4  -4   4   60.53    2.41
   4  -4  -4   61.21    2.41
  -4   4   4   61.23    2.41
   4   4   4   60.52    2.40
   4   4  -4   60.48    2.40
  -5  -4  -4   44.58    1.76
   5   4  -4   43.89    1.76
  -5   4   4   44.39    1.79
   5   4   4   43.08    1.77
   5   4  -4   44.77    1.77
  -5  -4   4   43.38    1.78
   5  -4   4   44.53    1.75
   5  -4  -4   44.07    1.78
   6  -4  -4   68.46    2.77
  -6  -4  -4   68.98    2.75
   6   4  -4   67.60    2.74
  -6   4   4   70.08    2.78
   6  -4   4   70.58    2.74
   6   4  -4   68.00    2.75
   7  -4   4    0.54    0.14
  -7  -4  -4    0.72    0.17
   7   4  -4    0.57    0.23
   7   4   4    0.08    0.20
   7   4  -4    0.88    0.18
   7  -4  -4    0.54    0.30
   8   4  -4   28.43    1.13
   8   4   4   25.92    1.12
   8  -4   4   28.94    1.09
   8   4  -4   26.50    1.12
   8  -4  -4   25.08    1.17
  -8  -4  -4   26.02    1.10
   9   4   4    1.88    0.34
  -9  -4  -4    1.68    0.25
   9   4  -4    1.15    0.36
   9   4  -4    1.62    0.31
   9  -4   4    1.66    0.22
   9  -4  -4    1.80    0.51
 -10  -4  -4   -0.19    0.30
  10  -4   4   -0.05    0.26
  10   4   4   -0.06    0.41
  10   4  -4   -0.05    0.40
  10   4  -4   -0.04    0.44
  10  -4  -4    0.09    0.25
   0  -5  -4   13.81    0.57
   0   5   4   13.56    0.57
  -1  -5   4   19.75    0.86
   1  -5  -4   21.60    0.87
  -1  -5  -4   22.02    0.87
   1   5   4   21.29    0.87
  -1   5   4   22.14    0.87
   2   5  -4  134.63    5.75
   2  -5  -4  148.83    5.76
  -2  -5   4  144.54    5.75
   2   5  -4  158.22    5.78
   2   5   4  143.43    5.76
  -2   5   4  144.84    5.76
   2  -5   4  137.38    5.75
  -2  -5  -4  151.47    5.76
  -3   5   4    7.81    0.38
  -3  -5  -4    7.82    0.36
  -3  -5   4    8.27    0.37
   3   5   4    7.94    0.37
   3  -5  -4    9.10    0.38
   3   5  -4    8.26    0.34
   3  -5   4    8.05    0.33
   3   5  -4    8.01    0.34
  -4  -5  -4  390.31   15.68
   4  -5  -4  412.70   15.69
   4   5  -4  404.42   15.74
   4   5   4  394.18   15.68
   4  -5   4  374.65   15.70
  -4  -5   4  393.16   15.68
  -4   5   4  410.34   15.69
   4   5  -4  395.63   15.73
   5  -5  -4   41.87    1.67
   5  -5   4   41.78    1.64
  -5  -5  -4   42.22    1.66
  -5   5   4   40.82    1.68
   5   5  -4   40.62    1.65
  -5  -5   4   39.85    1.67
   6   5  -4   59.44    2.32
  -6  -5  -4   56.13    2.32
   6   5  -4   56.51    2.31
   6  -5  -4   60.80    2.35
   6  -5   4   58.08    2.31
   6   5   4   56.97    2.33
  -7  -5  -4    3.69    0.25
   7  -5   4    3.45    0.21
   7   5   4    3.63    0.29
   7  -5  -4    3.42    0.37
   7   5  -4    4.03    0.30
   7   5  -4    3.63    0.26
   8  -5   4    3.42    0.23
  -8  -5  -4    3.16    0.27
   8   5  -4    3.67    0.34
   8   5  -4    3.89    0.31
   8  -5  -4    3.65    0.46
   8   5   4    3.22    0.33
   9   5  -4    5.52    0.43
   9  -5   4    5.28    0.31
   9   5  -4    6.07    0.44
   9  -5  -4    5.08    0.61
   9   5   4    5.68    0.45
  -9  -5  -4    4.70    0.36
  10  -5   4   54.10    2.15
  10   5   4   52.33    2.21
   0   6   4   11.56    0.49
   0  -6  -4   11.72    0.50
   1  -6  -4   67.42    2.63
   1   6   4   65.95    2.63
  -1   6   4   66.62    2.63
  -1  -6  -4   67.85    2.63
  -1  -6   4   62.00    2.62
  -2   6   4  131.73    5.06
  -2  -6   4  120.97    5.05
   2  -6  -4  131.37    5.06
   2   6   4  127.17    5.05
  -2  -6  -4  126.36    5.05
   3   6   4    7.60    0.37
  -3   6   4    8.44    0.38
   3   6  -4    7.68    0.34
  -3  -6  -4    7.72    0.36
  -3  -6   4    8.18    0.37
   3  -6  -4    8.32    0.38
   3   6  -4    8.87    0.34
   3  -6   4    7.43    0.33
   4   6  -4   87.61    3.42
   4   6  -4   79.84    3.42
   4   6   4   87.31    3.43
  -4  -6  -4   88.09    3.43
  -4   6   4   88.17    3.44
  -4  -6   4   84.76    3.43
   4  -6  -4   88.33    3.44
   4  -6   4   85.47    3.41
   5   6  -4    2.61    0.18
   5  -6   4    2.29    0.14
   5  -6  -4    2.22    0.28
   5   6   4    2.73    0.22
   5   6  -4    2.38    0.19
  -5   6   4    2.30    0.30
  -5  -6  -4    2.23    0.20
   6   6  -4    2.34    0.21
   6  -6   4    2.48    0.15
   6   6   4    2.58    0.25
  -6  -6  -4    2.34    0.22
   6  -6  -4    2.27    0.33
   7  -6   4   18.14    0.73
   7  -6  -4   17.59    0.84
   7   6  -4   18.69    0.77
   7   6  -4   17.51    0.77
  -7  -6  -4   17.92    0.77
   7   6   4   17.14    0.79
   8   6  -4    1.66    0.31
   8   6   4    1.06    0.34
  -8  -6  -4    1.28    0.26
   8  -6   4    1.05    0.19
   8  -6  -4    2.09    0.49
   8   6  -4    1.88    0.30
   9  -6  -4   29.64    1.46
  -9  -6  -4   31.31    1.32
   9   6  -4   29.72    1.34
   9   6   4   32.60    1.36
   9   6  -4   32.79    1.34
   9  -6   4   33.50    1.29
   0   7   4   45.90    1.83
   0  -7  -4   45.52    1.83
   1  -7  -4   24.74    0.99
   1   7   4   25.27    0.99
  -1   7   4   24.03    0.99
  -1  -7   4   22.41    0.97
  -1  -7  -4   24.93    0.99
   2  -7  -4   84.68    3.37
  -2  -7  -4   84.52    3.37
  -3  -7   4   24.88    1.05
  -3   7   4   26.51    1.06
  -3  -7  -4   25.86    1.05
   3   7   4   26.07    1.06
   3  -7  -4   25.51    1.06
   4   7  -4   84.09    3.43
  -4  -7  -4   85.78    3.45
   4  -7   4   80.00    3.42
   4   7  -4   86.49    3.43
   4  -7  -4   89.60    3.46
   4   7   4   86.79    3.45
  -4   7   4   93.45    3.46
   5   7  -4   27.64    1.12
   5   7  -4   27.78    1.12
  -5   7   4   28.28    1.16
  -5  -7  -4   27.27    1.13
   5  -7  -4   26.94    1.16
   5   7   4   27.36    1.14
   6   7  -4    4.76    0.28
   6  -7   4    4.05    0.22
  -6  -7  -4    4.87    0.31
   6  -7  -4    4.45    0.42
   6   7  -4    4.40    0.28
   6   7   4    4.78    0.34
   7  -7   4   11.62    0.52
   7  -7  -4   12.71    0.70
   7   7  -4   12.83    0.56
   7   7   4   10.80    0.61
   7   7  -4   12.47    0.57
  -7  -7  -4   13.07    0.58
  -8  -7  -4    7.18    0.44
   8   7  -4    7.14    0.43
   8  -7   4    7.38    0.35
   8   7  -4    7.26    0.45
   8   7   4    7.44    0.50
   8  -7  -4    7.09    0.66
   9   7  -4   25.24    1.16
   9  -7   4   25.18    1.08
   9   7   4   26.70    1.20
   9   7  -4   27.51    1.13
   0   8   4  285.40   11.54
   0  -8  -4  298.36   11.54
  -1  -8   4    9.33    0.37
  -1   8   4    8.35    0.40
   1   8   4    9.96    0.41
  -1  -8  -4    8.55    0.42
   1  -8  -4    9.37    0.42
  -1  -8   4    8.12    0.38
  -2   8   4   10.02    0.46
   2   8   4   10.66    0.46
   2  -8  -4   10.06    0.47
  -2  -8   4   11.07    0.43
  -2  -8  -4   10.13    0.46
  -2  -8   4    9.27    0.44
   3  -8  -4   36.13    1.45
  -3  -8   4   33.08    1.43
  -3   8   4   36.38    1.44
   3   8   4   36.35    1.44
  -3  -8  -4   34.68    1.44
   4  -8  -4   16.44    0.73
   4  -8   4   15.03    0.66
  -4   8   4   17.01    0.73
   4   8  -4   17.06    0.67
   4   8   4   16.61    0.71
  -4  -8  -4   15.99    0.71
  -5  -8  -4    5.77    0.34
   5  -8  -4    6.23    0.43
   5   8   4    6.06    0.37
   5   8  -4    6.64    0.31
   5   8  -4    5.90    0.30
   5  -8   4    5.78    0.27
   6   8  -4  101.49    3.89
  -6  -8  -4   97.50    3.91
   6  -8  -4  102.38    3.94
   6   8  -4   95.15    3.89
   6   8   4   92.90    3.92
   7   8   4    0.30    0.36
   7   8  -4    0.69    0.26
   7   8  -4    0.44    0.26
  -7  -8  -4    0.98    0.31
   7  -8   4    0.40    0.15
   7  -8  -4    0.62    0.52
  -8  -8  -4    0.29    0.35
   8  -8  -4    0.05    0.69
   8   8  -4    0.00    0.34
   8   8   4    0.16    0.45
   8   8  -4    0.02    0.31
   8  -8   4    0.21    0.19
   0   9   4   63.56    2.58
   0  -9  -4   65.74    2.59
   1  -9  -4   26.41    1.09
  -1  -9   4   27.53    1.05
  -1   9   4   26.88    1.07
  -1  -9  -4   25.37    1.08
   1   9   4   24.80    1.07
   2  -9  -4   50.86    2.10
  -2   9   4   55.07    2.09
  -2  -9  -4   50.79    2.10
   2   9   4   50.48    2.09
  -2  -9   4   53.67    2.08
  -3  -9   4    1.18    0.15
   3   9   4    1.44    0.24
  -3   9   4    1.68    0.27
  -3  -9  -4    1.27    0.23
   3  -9  -4    1.56    0.27
  -4  -9  -4    0.46    0.24
   4  -9   4    0.49    0.08
   4  -9  -4    0.67    0.31
   4   9   4    0.35    0.25
   5   9  -4    8.78    0.38
   5   9  -4    7.80    0.36
   5   9   4    8.24    0.46
   5  -9   4    8.16    0.35
  -5  -9  -4    7.81    0.44
   5  -9  -4    8.25    0.52
  -6  -9  -4    9.95    0.53
   6   9   4    9.80    0.55
   6   9  -4   10.75    0.47
   6  -9  -4    9.79    0.64
   6   9  -4    9.49    0.45
   6  -9   4    9.13    0.42
  -7  -9  -4    3.62    0.41
   7   9  -4    3.99    0.32
   7   9   4    3.90    0.48
   7  -9  -4    3.75    0.64
   7  -9   4    4.12    0.23
   7   9  -4    4.09    0.35
   8   9   4   35.54    1.54
   8   9  -4   33.30    1.46
   0 -10  -4    6.99    0.40
   0  10   4    7.50    0.36
   1 -10  -4   18.50    0.80
  -1  10   4   19.14    0.77
  -1 -10  -4   17.45    0.80
   1  10   4   18.26    0.77
  -2 -10   4   34.17    1.31
   2 -10  -4   30.64    1.35
  -2  10   4   35.22    1.33
  -2 -10  -4   31.34    1.35
   2  10   4   31.56    1.33
   3 -10  -4    3.98    0.37
   3  10   4    4.69    0.33
  -3 -10  -4    3.76    0.33
  -3 -10   4    4.43    0.25
   4 -10  -4   14.23    0.70
   4  10   4   12.83    0.65
  -4 -10  -4   14.56    0.66
  -5 -10  -4    5.14    0.40
   5 -10  -4    4.99    0.50
   5 -10   4    4.67    0.23
   5  10   4    5.20    0.42
   6  10  -4    1.82    0.25
   6 -10   4    1.50    0.15
   6 -10  -4    1.56    0.54
   6  10  -4    1.30    0.19
  -6 -10  -4    1.50    0.40
   6  10   4    1.32    0.42
   7  10  -4    5.20    0.34
   7  10  -4    5.60    0.39
   7  10   4    4.75    0.57
   7 -10   4    5.14    0.28
   0 -11  -4   11.82    0.59
  -1 -11  -4   10.68    0.55
   1 -11  -4    9.99    0.56
   1  11   4   11.06    0.49
   2 -11  -4    7.09    0.47
  -2 -11  -4    7.47    0.46
  -2 -11   4    7.96    0.35
   2  11   4    7.95    0.42
   3  11   4   36.16    1.46
  -3 -11  -4   34.56    1.49
  -3 -11   4   37.01    1.44
   3 -11  -4   34.67    1.50
  -4 -11   4   14.38    0.64
   4  11   4   14.21    0.69
   4 -11  -4   14.94    0.75
  -4 -11  -4   13.76    0.71
   5 -11  -4    0.45    0.53
   5  11   4    0.69    0.41
   5 -11   4    0.36    0.41
  -5 -11  -4   -0.23    0.39
   5 -11   4    0.11    0.13
   6  11   4   21.41    1.02
   6 -11   4   23.66    1.06
   6 -11   4   18.94    0.87
   0 -12  -4    2.51    0.41
  -1 -12  -4    5.42    0.46
   1 -12  -4    5.75    0.48
   2 -12  -4   17.26    0.88
  -2 -12  -4   16.78    0.87
  -2 -12   4   20.53    0.78
   2  12   4   19.87    0.80
   3 -12  -4    9.14    0.61
   3  12   4    9.95    0.50
  -3 -12  -4    8.08    0.58
  -3 -12   4    8.43    0.44
   4 -12  -4   21.30    1.11
   4  12   4   23.73    1.02
  -4 -12   4   24.70    1.00
   5  12   4    0.64    0.47
   0 -13  -4    9.60    0.64
  -1 -13  -4    1.66    0.49
   1 -13  -4    1.75    0.49
  -2 -13   4    8.63    0.44
   0   0   5   -0.02    0.08
   0   0  -5   -0.09    0.07
  -1   0  -5    7.09    0.30
   2   0  -5   19.29    0.78
  -2   0  -5   19.38    0.78
  -3   0  -5   10.70    0.43
   3   0  -5   10.12    0.44
   3   0   5   10.85    0.44
  -3   0   5   10.34    0.45
  -4   0   5   15.40    0.65
  -4   0  -5   15.88    0.63
   4   0   5   14.95    0.63
   4   0  -5   15.62    0.64
  -5   0   5   -0.05    0.19
   5   0   5    0.15    0.12
  -5   0  -5    0.15    0.09
   5   0  -5   -0.15    0.17
  -6   0  -5   41.31    1.69
  -6   0   5   42.66    1.73
   6   0   5   43.22    1.70
   6   0  -5   42.29    1.71
   7   0  -5    1.84    0.25
  -7   0  -5    2.44    0.16
  -7   0   5    2.05    0.32
   7   0   5    2.23    0.19
  -8   0  -5    0.81    0.16
   8   0  -5    0.83    0.19
   8   0  -5    0.78    0.30
   8   0   5    0.69    0.21
   9   0  -5   10.50    0.50
   9   0   5   11.09    0.52
   9   0  -5   10.15    0.60
  10   0   5    2.26    0.34
  10   0  -5    2.10    0.32
  10   0  -5    1.95    0.48
   0  -1   5  143.11    5.79
   0   1  -5  143.47    5.78
   0  -1  -5  147.16    5.79
   0   1   5  151.46    5.79
   2   1  -5    3.82    0.19
  -2   1  -5    3.89    0.18
   2  -1  -5    3.96    0.20
  -2  -1  -5    4.11    0.19
   2   1   5    3.82    0.19
   3  -1   5  128.36    4.84
   3   1   5  125.75    4.84
  -3  -1   5  119.41    4.85
   3   1  -5  118.33    4.84
  -3   1   5  121.83    4.85
  -3  -1  -5  123.62    4.84
   3  -1  -5  118.79    4.85
   4   1   5   28.23    1.14
  -4   1   5   26.58    1.15
  -4  -1  -5   28.78    1.13
  -4  -1   5   28.18    1.15
   4  -1   5   28.53    1.13
   4   1  -5   29.05    1.14
  -4   1  -5   28.03    1.13
   4  -1  -5   28.28    1.14
  -5   1  -5   69.95    2.78
  -5   1   5   71.22    2.81
   5   1  -5   70.06    2.80
  -5  -1   5   71.21    2.81
   5   1   5   69.59    2.79
  -5  -1  -5   70.68    2.79
   5  -1   5   69.33    2.79
   5  -1  -5   69.46    2.80
  -6  -1   5   27.99    1.16
   6   1  -5   28.14    1.15
  -6  -1  -5   26.50    1.12
  -6   1  -5   26.43    1.12
   6  -1  -5   28.45    1.15
   6  -1   5   29.15    1.13
  -6   1   5   27.25    1.17
   6   1   5   29.33    1.14
   7  -1  -5    0.66    0.25
  -7   1   5   -0.14    0.31
  -7  -1  -5    1.14    0.14
   7  -1   5    0.85    0.16
   7   1   5    0.83    0.19
   7   1  -5    1.04    0.24
   7   1  -5    0.73    0.16
  -7   1  -5    1.34    0.13
  -7  -1   5    1.05    0.31
   8  -1  -5    4.89    0.38
   8   1  -5    5.13    0.29
   8   1  -5    4.77    0.37
   8  -1   5    5.08    0.29
   8   1   5    4.61    0.30
  -8  -1  -5    5.09    0.26
   9   1   5   51.89    2.02
   9   1  -5   48.93    2.04
   9  -1   5   48.47    2.01
   9  -1  -5   51.67    2.06
   9  -1  -5   47.77    2.01
  -9  -1  -5   50.25    2.00
  10   1  -5   14.30    0.78
  10  -1  -5   14.63    0.81
  10  -1  -5   15.46    0.68
  10  -1   5   14.06    0.68
  10   1   5   14.79    0.70
   0  -2  -5  136.90    5.20
   0   2  -5  129.88    5.19
   0  -2   5  127.20    5.19
  -1   2   5   76.00    3.04
  -1   2  -5   76.84    3.03
   1   2  -5   75.74    3.03
  -1  -2   5   77.50    3.03
   1  -2   5   74.33    3.03
   1   2   5   75.83    3.03
  -1  -2  -5   78.90    3.03
  -2  -2  -5   15.96    0.64
   2   2   5   16.84    0.65
  -2   2  -5   15.54    0.63
  -2   2   5   15.98    0.65
   2   2  -5   15.63    0.64
   2  -2   5   14.82    0.64
   3   2  -5   22.17    0.90
  -4   2   5    4.22    0.24
  -4  -2  -5    3.98    0.20
   4  -2   5    4.55    0.20
   4   2   5    4.29    0.22
   4   2  -5    4.05    0.22
  -4   2  -5    4.22    0.19
  -4  -2   5    3.89    0.24
   4  -2  -5    4.18    0.24
   5  -2  -5   30.64    1.25
   5   2   5   31.36    1.24
   5  -2   5   29.57    1.23
   5   2  -5   30.25    1.25
  -5   2  -5   30.39    1.23
  -5   2   5   31.70    1.26
  -5  -2  -5   31.24    1.24
  -5  -2   5   30.67    1.26
  -6  -2  -5   67.33    2.64
   6  -2  -5   65.77    2.66
   6   2   5   68.92    2.65
  -6  -2   5   65.24    2.67
   6   2  -5   65.04    2.65
   6   2  -5   67.22    2.64
   6  -2   5   66.27    2.64
  -6   2   5   65.33    2.67
   7  -2   5   12.50    0.54
  -7  -2  -5   12.38    0.54
  -7  -2   5   11.99    0.62
   7   2  -5   12.62    0.58
  -7   2   5   12.72    0.64
   7   2   5   13.21    0.56
   7  -2  -5   12.53    0.60
   7   2  -5   13.48    0.55
   8  -2  -5   10.27    0.57
   8   2  -5   10.98    0.50
   8  -2   5   11.41    0.49
   8   2  -5   11.14    0.54
  -8  -2  -5   10.75    0.48
   8   2   5   10.44    0.51
   9  -2  -5    1.15    0.41
   9   2  -5    0.77    0.27
  -9  -2  -5    0.63    0.20
   9   2   5    0.67    0.28
   9   2  -5    0.35    0.35
   9  -2   5    0.49    0.23
 -10  -2  -5    4.77    0.32
  10   2   5    3.86    0.41
  10   2  -5    4.15    0.43
  10  -2   5    4.82    0.35
  10   2  -5    4.25    0.49
  10  -2  -5    4.61    0.35
  10  -2  -5    4.51    0.58
   0   3   5  104.05    3.99
   0  -3   5   99.41    3.98
   0  -3  -5  103.74    3.99
   0   3  -5   95.05    3.98
  -1  -3  -5    8.07    0.35
  -2  -3   5   80.58    3.18
   2   3   5   79.93    3.18
  -2  -3  -5   83.33    3.18
   2   3  -5   80.81    3.17
  -2   3   5   83.21    3.18
   2  -3   5   78.48    3.17
   2  -3  -5   79.70    3.18
  -2   3  -5   74.75    3.17
  -3  -3   5   24.86    1.00
  -3  -3  -5   24.25    0.99
   3   3   5   24.45    1.00
   3   3  -5   24.48    0.99
  -3   3  -5   23.78    0.98
  -3   3   5   24.72    1.00
   3  -3   5   24.49    0.99
   3  -3  -5   25.80    1.00
  -4   3   5   53.57    2.17
   4  -3   5   54.77    2.16
   4  -3  -5   55.11    2.17
  -4  -3  -5   55.03    2.16
   4   3   5   55.00    2.17
  -4   3  -5   52.57    2.15
  -4  -3   5   53.79    2.17
   4   3  -5   53.44    2.16
   4   3  -5   55.06    2.16
   5   3  -5   41.57    1.70
  -5   3   5   42.14    1.73
   5   3   5   41.08    1.71
   5   3  -5   44.08    1.71
   5  -3   5   43.29    1.70
  -5  -3  -5   43.10    1.70
   5  -3  -5   42.13    1.72
  -5  -3   5   42.63    1.72
  -6  -3  -5    9.15    0.39
   6   3  -5    8.54    0.38
   6  -3  -5    8.26    0.44
  -6  -3   5    8.27    0.44
   6   3  -5    8.24    0.41
  -6   3   5    8.11    0.47
   6  -3   5    9.10    0.38
   6   3   5    9.06    0.40
   7   3   5    1.30    0.22
   7  -3   5    1.42    0.16
   7   3  -5    1.14    0.20
  -7   3   5    1.63    0.37
  -7  -3  -5    1.65    0.17
   7   3  -5    1.13    0.23
   7  -3  -5    1.33    0.30
   8   3   5   36.13    1.49
   8  -3   5   36.89    1.47
   8   3  -5   36.39    1.50
  -8  -3  -5   37.52    1.47
   8   3  -5   35.42    1.48
   8  -3  -5   35.49    1.52
   9   3  -5    2.44    0.32
  -9  -3  -5    2.86    0.25
   9   3   5    2.88    0.34
   9   3  -5    2.56    0.37
   9  -3   5    3.00    0.25
   9  -3  -5    2.60    0.47
  10   3   5    3.89    0.44
  10  -3  -5    3.24    0.32
  10   3  -5    4.16    0.44
  10  -3   5    3.87    0.32
  10   3  -5    3.25    0.48
 -10  -3  -5    3.55    0.33
   0   4   5    9.30    0.40
   0  -4  -5    9.24    0.40
   0  -4   5    8.92    0.38
   1   4   5   63.58    2.53
  -1   4   5   65.25    2.53
   1  -4  -5   63.26    2.53
   1  -4   5   61.58    2.52
  -1  -4  -5   63.63    2.53
   1   4  -5   67.71    2.52
   1   4  -5   60.15    2.52
  -1  -4   5   63.19    2.52
  -2  -4   5   81.59    3.10
  -2  -4  -5   76.17    3.11
  -2   4   5   79.41    3.11
   2  -4   5   74.14    3.10
   2  -4  -5   78.57    3.11
   2   4  -5   78.87    3.10
   2   4   5   79.71    3.11
   2   4  -5   77.03    3.10
   3   4   5   17.63    0.76
  -3  -4   5   18.44    0.75
   3   4  -5   18.53    0.74
   3  -4  -5   18.40    0.76
  -3   4   5   18.76    0.77
   3  -4   5   18.46    0.74
  -3  -4  -5   17.72    0.75
   3   4  -5   18.81    0.74
  -4   4   5   23.59    1.00
   4   4  -5   24.42    0.98
   4   4  -5   24.88    0.97
   4  -4  -5   24.15    0.99
  -4  -4  -5   23.80    0.98
   4  -4   5   23.51    0.96
  -4  -4   5   24.08    0.99
   4   4   5   24.18    0.99
  -5  -4  -5   37.08    1.52
   5  -4  -5   38.44    1.54
   6   4   5    1.60    0.20
   6  -4  -5    1.43    0.28
   6  -4   5    1.52    0.14
  -6   4   5    1.26    0.32
  -6  -4   5    1.10    0.26
   6   4  -5    1.61    0.17
  -6  -4  -5    1.52    0.18
   6   4  -5    1.35    0.20
   7   4  -5   28.97    1.18
   7  -4   5   29.24    1.16
   7   4  -5   27.75    1.17
  -7  -4  -5   26.52    1.16
   7  -4  -5   31.08    1.22
   7   4   5   27.61    1.18
   8  -4  -5   11.52    0.61
   8   4  -5    9.65    0.52
   8   4   5   10.88    0.53
   8  -4   5   10.29    0.47
   8   4  -5   10.34    0.51
  -8  -4  -5    9.39    0.48
   9   4  -5   10.58    0.56
   9   4  -5   10.68    0.56
   9  -4   5   10.61    0.49
   9  -4  -5    9.66    0.67
   9   4   5    9.77    0.56
  -9  -4  -5   10.42    0.50
  10  -4   5    4.40    0.34
  10   4  -5    4.23    0.50
  10   4   5    3.80    0.48
   0   5   5    6.62    0.31
   0  -5   5    6.17    0.28
   0  -5  -5    6.98    0.31
  -1   5   5    1.07    0.15
   1  -5  -5    0.99    0.15
  -1  -5   5    1.50    0.11
  -1  -5  -5    1.39    0.14
   1  -5   5    1.10    0.09
   1   5   5    1.17    0.14
   2   5   5  129.86    5.13
  -2   5   5  130.84    5.13
   2   5  -5  122.43    5.12
   2  -5   5  128.47    5.12
   2  -5  -5  133.23    5.13
  -2  -5  -5  133.30    5.13
  -2  -5   5  131.75    5.13
   2   5  -5  126.04    5.12
   3   5  -5  111.44    4.41
   4  -5  -5  175.73    6.90
  -4   5   5  177.66    6.90
   4  -5   5  168.13    6.88
   4   5  -5  177.81    6.88
  -4  -5  -5  174.51    6.89
  -4  -5   5  173.98    6.89
   4   5   5  177.18    6.89
   4   5  -5  166.88    6.88
   5   5  -5    8.91    0.39
   5   5   5    8.56    0.42
  -5  -5   5    8.27    0.43
  -5  -5  -5    8.62    0.40
  -5   5   5    8.78    0.47
   5  -5   5    8.96    0.38
   5   5  -5    9.41    0.40
   5  -5  -5    9.09    0.46
  -6  -5   5    6.08    0.38
   6   5   5    6.04    0.35
  -6   5   5    6.93    0.46
   6  -5   5    6.21    0.29
   6   5  -5    6.27    0.32
   6   5  -5    6.23    0.34
   6  -5  -5    6.45    0.41
  -6  -5  -5    6.28    0.33
  -7  -5  -5    4.95    0.31
   7   5  -5    4.88    0.33
   7   5  -5    5.70    0.31
   7  -5   5    5.07    0.27
   7   5   5    4.86    0.34
   7  -5  -5    5.30    0.44
   8   5  -5    2.07    0.30
   8  -5  -5    2.57    0.48
  -8  -5  -5    1.62    0.25
   8  -5   5    1.83    0.21
   8   5  -5    1.61    0.29
   8   5   5    1.97    0.32
   9  -5  -5    3.76    0.62
  -9  -5  -5    3.18    0.32
   9   5  -5    4.23    0.41
   9  -5   5    3.60    0.29
   9   5  -5    3.89    0.39
   9   5   5    3.73    0.43
  10   5   5   15.41    0.85
   0  -6  -5   42.92    1.65
   0   6   5   41.04    1.64
   0  -6   5   38.67    1.62
  -1   6   5    4.80    0.27
  -1  -6   5    5.18    0.24
   1   6   5    5.39    0.27
  -1  -6  -5    5.47    0.27
   2  -6  -5   70.66    2.76
  -2  -6   5   68.77    2.74
   2   6   5   72.75    2.75
  -2   6   5   64.72    2.75
  -2  -6  -5   72.75    2.75
   2  -6   5   64.52    2.73
   3  -6   5   27.79    1.17
   3   6  -5   32.01    1.17
   3   6   5   28.04    1.20
   3   6  -5   28.45    1.17
  -3  -6  -5   29.70    1.20
   3  -6  -5   30.13    1.20
  -3  -6   5   28.69    1.19
  -3   6   5   30.33    1.20
  -4  -6   5   19.90    0.85
   4   6  -5   20.79    0.82
   4  -6  -5   20.30    0.86
  -4  -6  -5   20.82    0.85
  -4   6   5   22.02    0.87
   4   6  -5   19.96    0.82
   4  -6   5   18.36    0.82
   4   6   5   20.39    0.85
  -5   6   5    7.20    0.46
   5   6  -5    7.86    0.36
   5  -6  -5    7.87    0.43
   5  -6   5    8.07    0.34
   5   6  -5    8.05    0.36
  -5  -6  -5    7.61    0.38
  -5  -6   5    7.40    0.40
   5   6   5    8.21    0.40
  -6   6   5   15.58    0.74
   6  -6   5   14.34    0.61
   6   6  -5   15.47    0.64
  -6  -6  -5   14.26    0.64
   6   6  -5   13.91    0.63
   6   6   5   14.91    0.67
   7   6  -5    8.09    0.42
   7  -6   5    8.11    0.37
   7   6  -5    7.86    0.42
  -7  -6  -5    7.85    0.41
   7  -6  -5    8.24    0.55
   7   6   5    7.28    0.46
   8   6   5   14.85    0.75
   8  -6  -5   16.89    0.87
   8   6  -5   16.54    0.72
   8  -6   5   15.80    0.67
   8   6  -5   15.75    0.73
  -8  -6  -5   13.62    0.70
  -9  -6  -5    1.97    0.33
   9   6  -5    2.10    0.43
   9   6  -5    1.72    0.37
   9   6   5    2.31    0.47
   9  -6   5    1.12    0.25
   0  -7  -5    4.47    0.26
   0   7   5    4.01    0.25
  -1  -7   5    0.99    0.11
  -1   7   5    1.04    0.18
   1   7   5    1.16    0.17
   1  -7  -5    1.06    0.18
  -1  -7  -5    1.08    0.18
  -2   7   5   72.16    2.89
  -2  -7  -5   72.94    2.89
  -2  -7   5   68.84    2.88
   2  -7  -5   77.21    2.90
   2   7   5   70.99    2.89
  -3  -7   5   51.79    2.08
  -3   7   5   53.50    2.10
   3  -7  -5   56.16    2.10
   3   7   5   50.77    2.09
  -3  -7  -5   50.41    2.09
   3  -7   5   50.04    2.07
   4   7  -5   50.92    2.03
   4   7  -5   52.54    2.03
   4  -7  -5   51.46    2.06
  -4  -7   5   48.76    2.04
   4   7   5   49.53    2.05
  -4  -7  -5   50.69    2.05
   4  -7   5   49.93    2.02
  -4   7   5   53.41    2.06
   5   7   5   19.05    0.81
  -5  -7   5   17.72    0.80
  -5   7   5   19.32    0.85
   5   7  -5   18.34    0.77
  -5  -7  -5   17.34    0.79
   5  -7  -5   19.26    0.83
   5   7  -5   18.64    0.77
   6   7  -5    8.43    0.41
   6  -7   5    7.82    0.37
  -6   7   5    9.29    0.57
   6   7   5    8.70    0.47
   6   7  -5    7.86    0.40
  -6  -7  -5    8.38    0.43
   6  -7  -5    7.89    0.53
   7  -7   5    3.94    0.23
   7  -7  -5    3.94    0.51
   7   7  -5    3.38    0.30
  -7  -7  -5    3.61    0.32
   7   7   5    3.52    0.39
   7   7  -5    3.52    0.30
  -8  -7  -5    7.49    0.46
   8   7  -5    7.94    0.47
   8  -7   5    8.48    0.39
   8   7   5    8.40    0.55
   8   7  -5    8.06    0.47
   8  -7  -5    6.87    0.71
   9   7  -5    4.47    0.51
   9   7   5    5.16    0.60
   0   8   5   14.53    0.63
   0  -8  -5   14.98    0.64
  -1  -8  -5   43.64    1.77
   1   8   5   44.97    1.76
   1  -8  -5   43.12    1.77
  -1  -8   5   40.66    1.74
  -1   8   5   46.09    1.76
   2   8   5   32.92    1.43
   2  -8  -5   37.66    1.44
  -2   8   5   37.11    1.44
  -2  -8  -5   35.15    1.44
  -2  -8   5   33.31    1.41
  -3  -8  -5    0.30    0.21
  -3   8   5    0.14    0.25
   3  -8  -5    0.01    0.24
   3   8   5    0.01    0.21
  -3  -8   5    0.08    0.18
   4  -8  -5   38.73    1.59
   4  -8   5   36.88    1.53
  -4  -8   5   38.35    1.57
  -4   8   5   40.05    1.59
   4   8   5   39.03    1.58
  -4  -8  -5   38.48    1.57
   5   8   5   23.09    1.00
   5  -8   5   23.79    0.94
   5   8  -5   23.91    0.96
  -5  -8  -5   22.11    0.99
   5  -8  -5   22.84    1.02
   5   8  -5   23.36    0.95
  -5   8   5   24.66    1.04
   6   8   5   24.90    1.12
   6   8  -5   26.86    1.07
  -6  -8  -5   25.16    1.10
   6  -8  -5   26.73    1.16
   6   8  -5   26.19    1.06
   7   8  -5   12.82    0.58
   7   8   5   10.76    0.66
   7  -8  -5   11.64    0.78
  -7  -8  -5   12.08    0.61
   7  -8   5   13.01    0.53
   7   8  -5   13.23    0.57
   8   8   5    6.66    0.62
  -8  -8  -5    7.89    0.52
   8  -8   5    8.55    0.40
   8   8  -5    9.17    0.48
   0  -9  -5   74.94    2.97
   0   9   5   73.28    2.96
  -1   9   5    8.82    0.43
   1   9   5    8.72    0.43
  -1  -9   5    8.00    0.38
   1  -9  -5    9.35    0.45
  -1  -9  -5    8.56    0.44
   2  -9  -5   12.96    0.60
   2   9   5   13.11    0.58
  -2  -9  -5   12.09    0.58
  -2   9   5   13.64    0.58
  -2  -9   5   11.79    0.55
  -3  -9  -5   11.24    0.54
   3  -9  -5   10.97    0.56
  -3  -9   5   11.06    0.51
   3   9   5   10.76    0.53
  -3   9   5   11.62    0.55
   4  -9  -5    4.37    0.39
   4   9   5    4.11    0.35
  -4   9   5    3.78    0.41
   4  -9   5    3.75    0.19
  -4  -9  -5    4.07    0.33
   5   9   5   14.58    0.68
   5  -9   5   13.08    0.57
  -5  -9  -5   12.95    0.65
   5  -9  -5   14.87    0.72
  -6  -9  -5   23.66    1.04
   6  -9  -5   24.51    1.11
   6  -9   5   24.15    0.96
   6   9  -5   23.27    0.97
   6   9   5   22.09    1.05
   6   9  -5   24.17    0.98
   7   9   5    1.92    0.51
   7  -9  -5    3.12    0.67
   7  -9   5    2.14    0.21
  -7  -9  -5    1.25    0.41
   7   9  -5    1.93    0.27
   7   9  -5    2.39    0.32
   8   9  -5    3.25    0.45
   0  10   5   46.21    1.75
   0 -10  -5   40.38    1.77
   1 -10  -5    5.52    0.41
   1  10   5    6.14    0.36
  -1  10   5    6.50    0.37
  -1 -10  -5    5.39    0.38
   2 -10  -5    1.40    0.32
  -2 -10   5    1.30    0.21
  -2  10   5    1.01    0.28
  -2 -10  -5    1.34    0.29
   2  10   5    2.00    0.28
  -3 -10  -5   10.62    0.57
   3  10   5   11.57    0.57
   3 -10  -5   11.12    0.61
  -3  10   5   11.80    0.58
  -4 -10  -5    5.45    0.42
   4  10   5    5.34    0.43
  -4  10   5    5.92    0.47
   4 -10  -5    6.02    0.48
   5  10   5    2.17    0.41
   5 -10   5    2.00    0.15
   5 -10  -5    1.54    0.49
  -5 -10  -5    2.18    0.36
   6  10   5   18.94    0.95
   6 -10   5   20.67    0.80
   6 -10  -5   19.88    1.03
  -6 -10  -5   18.36    0.92
   7  10  -5    2.22    0.33
   7  10  -5    1.60    0.25
   7  10   5    1.72    0.58
   0 -11  -5   17.97    0.84
   0  11   5   18.95    0.80
   1  11   5    4.06    0.33
  -1  11   5    4.20    0.34
  -1 -11  -5    4.02    0.39
   1 -11  -5    4.10    0.42
  -2 -11  -5   16.94    0.81
   2 -11  -5   17.41    0.83
   2  11   5   17.54    0.79
  -2  11   5   18.42    0.79
  -3 -11  -5   15.41    0.77
  -3  11   5   17.39    0.75
   3  11   5   15.53    0.75
   3 -11  -5   15.82    0.79
   4  11   5   23.93    0.98
  -4 -11  -5   21.09    0.98
   4 -11  -5   19.23    1.02
   5  11   5   16.28    0.83
  -5 -11  -5   15.41    0.81
   5 -11   5   16.16    0.66
   6  11   5    1.56    0.59
   0 -12  -5    2.14    0.45
  -1 -12  -5   29.22    1.35
   1 -12  -5   31.30    1.36
   1  12   5   32.56    1.29
   2  12   5   13.35    0.63
   2 -12  -5   13.33    0.75
  -2 -12  -5   11.86    0.71
   3  12   5    0.79    0.39
  -3 -12  -5    0.87    0.47
   3 -12  -5    1.06    0.54
   4  12   5    1.19    0.45
   5  12   5    5.14    0.61
   3  13   5    3.10    0.46
   0   0   6  140.46    5.49
   0   0  -6  136.72    5.48
   1   0  -6  113.04    4.58
   1   0   6  118.76    4.58
  -1   0   6  115.99    4.58
  -1   0  -6  114.76    4.58
   2   0   6  323.17   12.45
  -2   0  -6  315.52   12.49
  -2   0   6  315.58   12.45
   2   0  -6  306.20   12.45
  -3   0  -6   24.44    0.97
   3   0   6   23.87    0.98
   3   0  -6   23.86    0.98
  -3   0   6   24.35    0.98
  -4   0  -6   48.01    1.90
   4   0  -6   47.49    1.91
  -4   0   6   47.65    1.92
   4   0   6   47.73    1.90
   5   0  -6    2.17    0.20
  -5   0   6    1.52    0.22
  -5   0  -6    1.97    0.14
   5   0   6    2.17    0.16
   6   0  -6    0.72    0.21
  -6   0  -6    0.80    0.12
   6   0   6    0.70    0.16
  -6   0   6    0.66    0.27
   7   0   6   98.44    3.89
  -7   0   6   95.21    3.92
   7   0  -6   97.65    3.90
  -7   0  -6   99.59    3.88
   8   0   6   21.45    0.91
  -8   0  -6   21.73    0.89
   8   0  -6   21.73    0.95
   9   0  -6    3.48    0.44
   9   0   6    3.88    0.33
  -9   0  -6    3.75    0.25
   9   0  -6    4.13    0.33
  10   0  -6   -0.06    0.33
  10   0   6   -0.08    0.34
  10   0  -6    0.75    0.50
   0  -1   6    4.70    0.21
   0  -1  -6    4.37    0.22
  -1  -1  -6    3.58    0.18
  -1  -1   6    3.42    0.18
   1   1  -6    3.53    0.18
   1  -1  -6    3.32    0.18
  -1   1  -6    4.06    0.17
   1  -1   6    3.40    0.18
  -1   1   6    3.75    0.19
   2  -1  -6  222.59    9.07
   2  -1   6  233.25    9.07
  -2   1   6  236.27    9.07
  -2  -1   6  231.59    9.07
   2   1   6  228.11    9.07
  -2  -1  -6  223.63    9.06
   2   1  -6  230.02    9.07
  -3  -1  -6   14.14    0.56
   3   1  -6   13.69    0.56
   3  -1  -6   13.51    0.56
  -3  -1   6   13.30    0.56
   3  -1   6   12.48    0.55
   3   1   6   13.50    0.56
   4  -1  -6   27.40    1.14
   4   1  -6   29.53    1.14
   4   1   6   27.97    1.14
  -4  -1  -6   27.99    1.13
  -4   1   6   27.18    1.15
  -4  -1   6   28.30    1.15
  -4   1  -6   28.33    1.13
   4  -1   6   28.39    1.13
   5   1  -6    4.50    0.25
  -5  -1   6    4.03    0.28
   5  -1  -6    4.10    0.26
  -5   1   6    4.33    0.29
   5  -1   6    4.32    0.22
  -5  -1  -6    4.27    0.22
  -5   1  -6    4.28    0.20
   5   1   6    4.17    0.23
  -6  -1   6   13.21    0.62
  -6   1  -6   12.96    0.56
  -6   1   6   13.00    0.63
   6   1   6   13.42    0.58
  -6  -1  -6   14.36    0.56
   6   1  -6   12.92    0.59
   6  -1  -6   13.40    0.61
   6  -1   6   14.16    0.57
  -7   1  -6   16.48    0.68
  -7  -1   6   15.89    0.77
   7  -1   6   15.48    0.69
  -7  -1  -6   17.08    0.69
   7   1   6   16.11    0.70
  -7   1   6   17.14    0.78
   7   1  -6   17.69    0.73
   7  -1  -6   15.60    0.74
   8  -1   6   29.28    1.20
   8   1  -6   28.41    1.23
   8   1   6   28.87    1.21
   8  -1  -6   30.56    1.24
  -8  -1  -6   28.61    1.19
   9   1   6   14.60    0.69
   9   1  -6   14.68    0.68
   9  -1  -6   16.11    0.67
   9  -1   6   14.27    0.67
  -9  -1  -6   14.75    0.64
   9   1  -6   15.25    0.74
   9  -1  -6   14.12    0.76
  10  -1  -6    9.68    0.51
  10   1  -6    9.37    0.54
 -10  -1  -6    7.32    0.44
  10  -1   6    8.88    0.50
  10   1  -6    8.93    0.63
  10   1   6    9.51    0.54
   0   2  -6   12.10    0.50
   0  -2  -6   12.14    0.51
   0   2   6   12.38    0.51
   1   2  -6    5.04    0.23
   1   2   6    4.91    0.24
  -1   2   6    4.96    0.25
  -1   2  -6    5.30    0.22
  -1  -2   6    5.14    0.23
  -1  -2  -6    5.03    0.24
   1  -2   6    4.86    0.23
  -2  -2   6   25.65    1.06
   2  -2  -6   27.85    1.06
  -2  -2  -6   25.17    1.06
  -2   2   6   25.69    1.06
   2   2   6   27.19    1.06
  -2   2  -6   25.94    1.05
  -3   2   6    1.49    0.17
  -3   2  -6    1.88    0.11
   3  -2   6    1.86    0.13
  -3  -2  -6    1.87    0.14
   3  -2  -6    1.74    0.16
   3   2   6    1.82    0.15
  -3  -2   6    1.75    0.15
   3   2  -6    1.97    0.14
  -4   2   6   38.98    1.70
  -4  -2   6   42.53    1.70
   4  -2   6   43.40    1.69
   4  -2  -6   42.76    1.70
  -4   2  -6   41.41    1.68
  -4  -2  -6   42.83    1.69
   4   2  -6   43.86    1.69
   4   2   6   41.90    1.69
   5  -2   6   28.65    1.11
   5   2   6   27.68    1.12
  -5  -2  -6   27.76    1.12
  -5  -2   6   26.84    1.14
   5   2  -6   27.48    1.12
  -5   2  -6   26.39    1.10
   5  -2  -6   28.29    1.14
   6  -2  -6   14.66    0.68
   6  -2   6   15.54    0.65
  -6  -2   6   15.89    0.69
  -6  -2  -6   15.77    0.65
   6   2  -6   15.57    0.67
   6   2   6   15.72    0.66
  -6   2   6   15.04    0.71
  -7  -2  -6   19.20    0.82
   7  -2   6   20.22    0.82
   7   2  -6   18.51    0.85
   7  -2  -6   20.05    0.87
   7   2  -6   20.92    0.83
   7   2   6   20.04    0.84
  -7   2  -6   20.05    0.81
  -7  -2   6   20.66    0.89
  -7   2   6   18.83    0.91
   8  -2   6    7.38    0.37
   8   2   6    7.01    0.40
   8   2  -6    7.24    0.38
   8   2  -6    6.93    0.44
   8  -2  -6    7.33    0.48
  -8  -2  -6    6.52    0.35
   9  -2  -6    3.12    0.49
   9   2   6    3.91    0.35
  -9  -2  -6    3.20    0.26
   9   2  -6    3.71    0.42
   9  -2   6    3.67    0.30
   9   2  -6    3.05    0.34
  10  -2   6    3.78    0.37
  10   2   6    3.99    0.43
  10   2  -6    3.94    0.45
  10  -2  -6    3.51    0.36
   1   3  -6    4.28    0.20
   1  -3   6    4.43    0.20
  -1  -3   6    4.43    0.21
  -1   3  -6    4.19    0.19
   1  -3  -6    4.37    0.23
  -1  -3  -6    4.41    0.22
   1   3   6    4.18    0.22
   2   3   6   38.96    1.59
  -2   3  -6   37.83    1.57
   2  -3   6   40.87    1.58
  -2  -3   6   40.57    1.59
  -2  -3  -6   38.32    1.59
   2   3  -6   39.25    1.58
   2  -3  -6   40.92    1.59
  -2   3   6   40.73    1.60
   3   3  -6    2.15    0.14
  -3  -3   6    1.84    0.16
   3  -3   6    1.72    0.12
   3  -3  -6    1.93    0.17
  -3   3   6    1.68    0.18
  -3  -3  -6    1.96    0.15
  -3   3  -6    1.76    0.10
   3   3   6    2.00    0.16
   4  -3  -6    5.95    0.30
  -4   3  -6    5.73    0.24
   4   3   6    5.08    0.28
  -4  -3   6    5.67    0.30
   4  -3   6    5.79    0.26
   4   3  -6    5.43    0.27
  -4  -3  -6    6.17    0.28
  -4   3   6    5.23    0.31
   5   3  -6   77.13    3.03
   5  -3   6   78.04    3.03
  -5  -3  -6   78.04    3.03
  -5  -3   6   79.47    3.05
   5  -3  -6   73.33    3.05
  -5   3  -6   76.55    3.02
   5   3  -6   71.68    3.03
   5   3   6   75.26    3.04
  -5   3   6   76.38    3.05
   6  -3   6   11.92    0.49
  -6  -3  -6   11.24    0.49
  -6  -3   6   10.75    0.54
   6   3  -6   11.38    0.51
  -6   3   6   10.83    0.57
   6  -3  -6   11.27    0.54
   6   3  -6   11.81    0.49
   6   3   6   11.14    0.51
  -7  -3   6   64.64    2.61
   7   3  -6   63.53    2.58
   7  -3  -6   63.83    2.61
   7  -3   6   65.35    2.58
   7   3   6   61.20    2.59
  -7   3   6   66.85    2.63
  -7  -3  -6   67.11    2.58
   7   3  -6   63.87    2.59
   8   3   6   14.78    0.67
  -8  -3  -6   14.40    0.63
   8   3  -6   14.21    0.68
   8  -3  -6   13.92    0.73
   8   3  -6   14.92    0.66
   8  -3   6   15.50    0.64
   9  -3  -6   -0.40    0.49
   9  -3   6   -0.02    0.23
   9   3   6   -0.19    0.33
  -9  -3  -6    0.26    0.24
   9   3  -6   -0.18    0.37
   9   3  -6    0.68    0.33
  10   3  -6    2.95    0.48
  10   3   6    3.56    0.46
  10  -3   6    3.27    0.34
   0   4   6   29.04    1.15
   0  -4   6   28.19    1.14
   0   4  -6   26.28    1.13
   0  -4  -6   30.31    1.15
  -1  -4  -6   32.47    1.26
   1   4  -6   30.97    1.25
   1   4   6   31.65    1.26
  -1  -4   6   30.18    1.25
   1  -4  -6   30.41    1.26
   1  -4   6   31.78    1.25
  -1   4   6   31.41    1.26
  -2  -4   6  105.54    4.10
   2  -4   6  104.60    4.10
   2   4  -6  101.54    4.10
  -2   4   6  101.95    4.11
  -2  -4  -6   97.02    4.11
   2  -4  -6  106.30    4.11
   2   4   6  107.73    4.11
   3   4  -6   56.35    2.25
   3  -4  -6   56.80    2.27
  -3  -4   6   56.55    2.26
  -3  -4  -6   56.31    2.26
   3   4  -6   57.55    2.25
   3  -4   6   56.69    2.25
  -3   4   6   55.57    2.27
   4  -4   6   59.97    2.33
  -4   4   6   59.71    2.35
   4   4  -6   57.11    2.33
  -4  -4  -6   59.92    2.34
   4   4  -6   56.06    2.32
  -4  -4   6   58.18    2.34
  -5   4   6   52.67    2.09
   5   4   6   51.55    2.07
  -5  -4   6   49.08    2.08
  -5  -4  -6   50.17    2.06
   5   4  -6   51.10    2.06
   5  -4   6   52.91    2.05
   5  -4  -6   52.49    2.08
   5   4  -6   52.54    2.06
   6  -4   6   15.72    0.65
   6   4  -6   14.80    0.66
   6   4  -6   16.48    0.67
   6   4   6   15.94    0.68
   6  -4  -6   15.80    0.71
  -6  -4  -6   15.15    0.67
  -6  -4   6   15.27    0.70
  -6   4   6   15.33    0.74
   7   4  -6    9.55    0.46
  -7  -4   6    8.61    0.53
  -7  -4  -6    9.42    0.43
  -7   4   6    8.28    0.58
   7  -4   6    9.00    0.41
   7   4  -6    8.99    0.44
   7  -4  -6    8.80    0.53
   7   4   6    9.75    0.47
  -8  -4  -6    4.03    0.30
   8   4  -6    4.51    0.38
   8  -4  -6    4.70    0.49
   8  -4   6    5.28    0.29
   8   4   6    4.91    0.37
   8   4  -6    4.45    0.34
   9   4   6    3.25    0.41
   9   4  -6    3.82    0.41
   9  -4   6    4.03    0.30
   9   4  -6    3.31    0.41
  -9  -4  -6    4.18    0.31
   9  -4  -6    4.31    0.59
   0  -5  -6    3.33    0.21
   0  -5   6    3.32    0.17
   0   5   6    2.98    0.20
   1   5   6    3.38    0.22
  -1   5   6    3.82    0.23
  -1  -5  -6    3.56    0.22
   1  -5  -6    3.74    0.22
  -1  -5   6    3.63    0.19
   2  -5  -6    1.47    0.18
   2  -5   6    0.38    0.10
  -2  -5  -6    1.43    0.15
   2   5  -6    1.27    0.09
  -2   5   6    1.15    0.18
  -2  -5   6    1.24    0.14
   2   5   6    1.30    0.17
   2   5  -6    1.54    0.09
   3  -5   6    3.39    0.17
   3   5  -6    3.31    0.19
  -3  -5  -6    3.70    0.22
  -3  -5   6    3.53    0.21
   3  -5  -6    3.11    0.25
  -3   5   6    3.73    0.25
   3   5   6    3.34    0.23
   3   5  -6    3.88    0.18
   4  -5   6   67.19    2.72
   4   5   6   69.29    2.74
  -4  -5   6   66.46    2.74
  -4   5   6   68.94    2.75
   4  -5  -6   70.78    2.75
   4   5  -6   67.29    2.72
  -4  -5  -6   70.19    2.74
   4   5  -6   68.43    2.73
  -5   5   6    3.01    0.32
  -5  -5  -6    2.32    0.20
   5   5   6    2.23    0.24
   5   5  -6    2.25    0.18
   5   5  -6    2.36    0.19
   5  -5   6    2.50    0.16
  -5  -5   6    2.76    0.26
   5  -5  -6    2.45    0.28
  -6  -5   6   10.53    0.54
   6   5  -6   10.74    0.48
   6  -5   6   11.08    0.46
   6  -5  -6    9.63    0.55
  -6  -5  -6   10.33    0.49
   6   5   6   10.54    0.52
  -6   5   6   11.58    0.61
   6   5  -6   10.96    0.49
   7   5  -6   14.14    0.64
   7   5   6   14.32    0.67
  -7   5   6   14.31    0.80
   7  -5   6   14.74    0.62
   7  -5  -6   14.63    0.73
  -7  -5  -6   14.60    0.64
   7   5  -6   15.02    0.65
   8  -5   6    2.52    0.23
   8   5   6    1.63    0.36
   8   5  -6    2.20    0.33
   8   5  -6    2.32    0.33
  -8  -5  -6    2.43    0.27
   8  -5  -6    2.50    0.51
   9   5  -6    1.13    0.42
   9   5  -6    1.60    0.39
   9  -5  -6    1.82    0.63
   9   5   6    0.45    0.43
   9  -5   6    1.20    0.25
  -9  -5  -6    0.77    0.30
   0   6   6   66.46    2.66
   0  -6   6   66.48    2.64
   0  -6  -6   67.03    2.66
  -1  -6   6   10.86    0.45
   1  -6   6   10.24    0.44
  -1   6   6   10.55    0.48
   1   6   6   10.64    0.48
   1  -6  -6   11.60    0.49
  -1  -6  -6   10.96    0.48
  -2  -6  -6   27.44    1.14
   2   6   6   27.99    1.14
   2  -6   6   26.64    1.11
   2  -6  -6   28.81    1.14
  -2  -6   6   28.61    1.12
  -2   6   6   27.33    1.14
   3  -6   6    2.92    0.16
  -3  -6   6    3.15    0.21
  -3  -6  -6    3.23    0.23
   3   6  -6    3.39    0.16
   3   6   6    2.79    0.23
   3  -6  -6    2.96    0.26
   3   6  -6    2.90    0.17
  -3   6   6    3.30    0.27
  -4  -6  -6   10.65    0.48
   4  -6   6   11.36    0.44
   4  -6  -6    9.55    0.51
   4   6  -6   10.76    0.45
  -4   6   6   10.83    0.52
   4   6  -6   10.48    0.45
   4   6   6   10.15    0.49
  -4  -6   6   10.79    0.48
   5   6   6   40.95    1.60
   5  -6  -6   38.98    1.61
  -5  -6   6   37.30    1.60
  -5  -6  -6   37.53    1.59
   5  -6   6   38.80    1.57
   5   6  -6   40.10    1.57
   5   6  -6   40.08    1.57
  -5   6   6   39.96    1.63
  -6  -6   6   16.44    0.74
   6  -6  -6   14.04    0.77
  -6   6   6   16.91    0.81
  -6  -6  -6   15.93    0.71
   6  -6   6   16.30    0.67
   6   6  -6   16.47    0.69
   6   6  -6   17.02    0.69
   6   6   6   16.91    0.74
   7   6   6    7.71    0.49
  -7   6   6    8.36    0.65
  -7  -6  -6    8.15    0.44
   7   6  -6    9.18    0.44
   7  -6  -6    8.52    0.57
   7   6  -6    7.90    0.43
   7  -6   6    7.79    0.38
   8   6  -6    1.33    0.34
   8  -6  -6    0.78    0.56
   8   6   6    0.66    0.40
   8  -6   6    1.00    0.22
   8   6  -6    1.21    0.31
  -8  -6  -6    0.92    0.29
   9   6  -6    3.13    0.49
   9  -6   6    3.20    0.30
   9   6   6    3.79    0.53
   0  -7   6   46.47    1.92
   0  -7  -6   50.73    1.95
   0   7   6   48.12    1.95
  -1  -7   6    1.91    0.15
  -1   7   6    1.83    0.22
   1  -7  -6    1.84    0.22
  -1  -7  -6    2.02    0.22
   1  -7   6    1.88    0.12
   1   7   6    1.79    0.21
  -2  -7   6   16.96    0.71
   2   7   6   16.65    0.73
   2  -7  -6   17.34    0.74
  -2   7   6   17.42    0.73
   2  -7   6   16.16    0.69
  -2  -7  -6   17.99    0.73
  -3  -7   6   29.23    1.21
   3   7   6   31.53    1.23
   3  -7   6   29.84    1.19
  -3   7   6   27.52    1.23
  -3  -7  -6   31.03    1.22
   3  -7  -6   29.18    1.23
   4  -7   6   15.60    0.63
   4   7  -6   14.94    0.63
  -4  -7   6   14.87    0.67
   4   7   6   14.50    0.69
  -4   7   6   15.44    0.71
   4  -7  -6   15.43    0.71
  -4  -7  -6   15.92    0.68
   4   7  -6   16.76    0.63
   5  -7  -6   26.92    1.16
  -5   7   6   28.56    1.18
   5   7   6   26.06    1.14
  -5  -7   6   27.08    1.13
  -5  -7  -6   26.07    1.13
   5   7  -6   27.52    1.10
   5   7  -6   27.33    1.10
   6   7   6    8.35    0.48
   6  -7   6    7.79    0.36
   6  -7  -6    7.39    0.53
  -6  -7  -6    7.71    0.44
  -6   7   6    8.42    0.61
   6   7  -6    8.01    0.39
   6   7  -6    8.12    0.40
   7  -7   6   30.36    1.18
   7  -7  -6   29.01    1.31
   7   7  -6   30.73    1.20
   7   7  -6   28.63    1.21
  -7  -7  -6   27.29    1.23
   7   7   6   28.66    1.26
  -8  -7  -6    9.48    0.58
   8  -7  -6    9.54    0.83
   8   7   6   11.17    0.67
   8   7  -6   13.22    0.56
   8   7  -6    9.53    0.58
   8  -7   6   11.45    0.50
   0  -8  -6    7.83    0.41
   0   8   6    8.11    0.41
   0  -8   6    8.30    0.34
  -1  -8  -6   13.69    0.59
  -1  -8   6   12.65    0.54
   1  -8  -6   12.67    0.60
  -1   8   6   12.82    0.59
   1   8   6   13.13    0.58
   2  -8  -6    8.86    0.49
  -2  -8   6   11.31    0.44
   2   8   6   10.09    0.49
  -2  -8  -6   10.25    0.48
  -2   8   6    9.44    0.49
   3  -8   6   12.54    0.54
  -3   8   6   13.96    0.63
   3  -8  -6   12.99    0.63
   3   8   6   13.75    0.61
  -3  -8   6   12.84    0.58
  -3  -8  -6   13.50    0.61
  -4  -8   6   11.90    0.55
  -4  -8  -6   12.19    0.56
  -4   8   6   11.98    0.62
   4  -8   6   11.45    0.49
   4   8   6   11.53    0.57
   4  -8  -6   11.69    0.60
  -5  -8  -6   11.01    0.54
   5  -8   6   10.74    0.46
   5   8   6    9.77    0.57
   5  -8  -6   10.98    0.60
   5   8  -6   10.97    0.47
  -5   8   6   11.34    0.65
   5   8  -6   11.05    0.47
  -5  -8   6   10.64    0.55
   6   8  -6   12.40    0.54
   6   8  -6   12.29    0.55
   6  -8  -6   11.82    0.69
  -6  -8  -6   12.08    0.60
   6   8   6   11.43    0.64
  -6   8   6   13.10    0.77
   7  -8  -6    4.76    0.63
   7   8   6    4.53    0.52
   7  -8   6    4.80    0.28
   7   8  -6    3.95    0.35
   7   8  -6    4.63    0.33
  -7  -8  -6    4.40    0.42
   8   8  -6    2.01    0.40
   8   8   6    1.70    0.59
   0  -9  -6   33.77    1.33
   0   9   6   30.22    1.31
  -1  -9   6   -0.04    0.14
  -1  -9  -6    0.09    0.27
  -1   9   6    0.10    0.26
   1   9   6    0.15    0.25
   1  -9  -6    0.00    0.28
  -2  -9  -6   12.64    0.59
  -2  -9   6   11.39    0.54
   2   9   6   12.09    0.58
   2  -9  -6   12.78    0.61
  -2   9   6   13.50    0.60
  -3   9   6    9.16    0.51
   3  -9  -6    9.44    0.53
  -3  -9  -6    9.22    0.49
   3   9   6    9.03    0.49
  -3  -9   6    9.25    0.45
  -4  -9  -6   22.16    0.93
  -4  -9   6   20.06    0.90
   4  -9   6   19.89    0.85
  -4   9   6   22.94    0.98
   4   9   6   21.34    0.94
   4  -9  -6   20.64    0.96
   5  -9   6    3.19    0.20
  -5   9   6    4.13    0.53
  -5  -9  -6    3.20    0.37
   5  -9  -6    3.30    0.49
   5   9   6    3.19    0.41
  -6  -9  -6    3.00    0.39
   6  -9  -6    2.59    0.56
   6   9  -6    2.56    0.22
   6  -9   6    2.57    0.21
   6   9  -6    2.65    0.26
   6   9   6    2.45    0.46
   7   9  -6    9.28    0.52
   7   9  -6   10.00    0.48
   7  -9   6   11.51    0.46
   7   9   6    8.79    0.70
   0  10   6   13.54    0.66
   0 -10  -6   14.82    0.68
   1 -10  -6   30.71    1.33
   1  10   6   32.49    1.30
  -1 -10   6   27.96    1.25
  -1  10   6   32.87    1.30
  -1 -10  -6   31.92    1.31
  -2  10   6  111.81    4.23
   2  10   6  105.26    4.23
   2 -10  -6  111.47    4.24
  -2 -10   6   98.11    4.20
  -2 -10  -6  102.69    4.23
  -3 -10   6    0.54    0.25
  -3 -10  -6    0.58    0.34
   3  10   6    0.34    0.34
  -3  10   6    0.22    0.38
   3 -10  -6    0.34    0.39
   4 -10  -6   30.52    1.36
  -4  10   6   34.12    1.36
  -4 -10  -6   29.04    1.32
   4  10   6   30.19    1.33
  -5 -10  -6    2.68    0.43
   5  10   6    2.38    0.48
   5 -10   6    2.86    0.20
  -5  10   6    3.61    0.59
   5 -10  -6    2.86    0.57
   6 -10   6    0.38    0.18
   6  10   6    0.09    0.54
   0 -11  -6    0.84    0.41
   0  11   6    1.09    0.34
  -1 -11   6   12.71    0.61
  -1 -11  -6   14.30    0.73
   1 -11  -6   14.72    0.74
   1  11   6   13.72    0.68
  -1  11   6   15.26    0.69
   2 -11  -6   33.65    1.49
  -2  11   6   36.47    1.45
  -2 -11   6   33.55    1.41
   2  11   6   36.10    1.46
  -2 -11  -6   33.92    1.48
   3  11   6    1.93    0.40
   3 -11  -6    1.28    0.49
  -3  11   6    1.56    0.45
  -3 -11  -6    1.54    0.43
  -4  11   6   17.98    0.86
   4  11   6   16.38    0.84
  -4 -11  -6   14.83    0.84
   4 -11  -6   16.73    0.91
   5 -11   6    1.30    0.18
   5  11   6    1.62    0.56
   0  12   6   15.62    0.74
   0 -12  -6   14.46    0.81
   1  12   6    0.54    0.39
  -1 -12  -6    0.69    0.51
  -1  12   6    1.10    0.38
   1 -12  -6    0.35    0.51
   2  12   6    7.29    0.53
  -2  12   6    8.08    0.53
  -3  12   6    2.14    0.47
   3  12   6    2.16    0.48
   4  12   6    0.82    0.52
   1  13   6    9.68    0.59
   0   0   7    0.15    0.12
   0   0  -7    0.06    0.10
   1   0  -7    0.10    0.11
  -1   0  -7    0.14    0.10
   1   0   7   -0.03    0.11
  -1   0   7    0.00    0.12
  -2   0  -7   12.95    0.52
   2   0  -7   12.11    0.53
  -2   0   7   12.85    0.53
   2   0   7   12.15    0.53
   3   0  -7   28.77    1.16
  -3   0   7   27.22    1.16
   3   0   7   29.11    1.15
  -3   0  -7   29.00    1.15
  -4   0   7   12.49    0.55
   4   0   7   12.77    0.53
   4   0  -7   12.06    0.54
  -4   0  -7   12.61    0.52
   5   0   7   34.91    1.38
  -5   0   7   32.55    1.40
   5   0  -7   35.21    1.39
  -5   0  -7   34.18    1.37
   6   0   7    8.33    0.38
   6   0  -7    7.48    0.41
  -6   0  -7    8.36    0.36
  -6   0   7    8.07    0.45
  -7   0   7    3.20    0.40
  -7   0  -7    3.23    0.20
   7   0   7    3.45    0.25
   7   0  -7    3.23    0.31
   8   0  -7    0.36    0.33
   8   0   7    0.24    0.24
  -8   0   7   -0.21    0.46
  -8   0  -7    0.07    0.16
  -9   0  -7    0.37    0.20
   9   0  -7    0.06    0.41
   9   0  -7    0.33    0.29
   9   0   7    0.25    0.30
  10   0   7   14.44    0.67
  10   0  -7   11.59    0.67
   0   1   7    1.17    0.14
   0   1  -7    1.05    0.11
   0  -1  -7    1.10    0.12
   0  -1   7    1.09    0.12
   1   1  -7   72.22    2.95
  -1  -1  -7   74.43    2.96
   1  -1   7   74.53    2.96
  -1   1   7   73.94    2.96
  -1  -1   7   74.30    2.96
   1   1   7   76.67    2.96
   1  -1  -7   75.20    2.96
   2   1  -7   12.30    0.51
  -2   1   7   11.91    0.52
   2   1   7   12.46    0.52
   2  -1  -7   12.11    0.52
   2  -1   7   12.02    0.51
  -2  -1  -7   12.15    0.51
  -2  -1   7   11.97    0.51
   3  -1   7    6.09    0.28
   3  -1  -7    5.50    0.29
  -3   1  -7    5.98    0.26
   3   1  -7    5.85    0.28
  -3  -1   7    5.68    0.29
   3   1   7    5.79    0.28
  -3  -1  -7    5.70    0.27
   4   1   7   24.50    0.96
  -4   1  -7   24.57    0.94
  -4  -1   7   22.33    0.96
   4  -1   7   24.01    0.95
   4  -1  -7   21.91    0.96
   4   1  -7   23.22    0.95
  -4  -1  -7   23.22    0.94
  -4   1   7   22.73    0.97
  -5  -1   7   18.95    0.79
  -5   1   7   16.93    0.79
   5  -1   7   19.05    0.76
   5   1   7   18.80    0.77
   5   1  -7   17.46    0.77
  -5  -1  -7   18.47    0.76
  -5   1  -7   19.55    0.75
   5  -1  -7   18.15    0.78
   6   1  -7   30.01    1.23
  -6   1   7   28.96    1.26
   6  -1  -7   30.65    1.24
   6   1   7   29.06    1.22
  -6  -1  -7   29.73    1.21
  -6  -1   7   31.15    1.26
  -6   1  -7   30.15    1.21
   6  -1   7   30.39    1.22
  -7   1   7   17.25    0.84
   7   1  -7   18.65    0.78
   7  -1   7   17.19    0.75
  -7  -1   7   17.15    0.82
   7   1   7   18.32    0.76
  -7  -1  -7   18.22    0.73
   7  -1  -7   16.27    0.79
  -7   1  -7   18.00    0.73
   8  -1  -7    4.06    0.41
  -8   1  -7    4.67    0.25
  -8   1   7    4.01    0.52
   8   1  -7    4.49    0.31
   8   1  -7    4.78    0.38
  -8  -1  -7    4.57    0.27
  -8  -1   7    3.93    0.49
   8  -1   7    4.78    0.31
   8   1   7    3.88    0.32
   9  -1   7    7.84    0.45
   9   1  -7    8.43    0.47
   9   1   7    7.76    0.47
   9   1  -7    7.75    0.53
  -9  -1  -7    8.15    0.40
   9  -1  -7    7.20    0.57
  10  -1   7    3.25    0.39
  10  -1  -7    2.40    0.40
  10   1  -7    2.65    0.44
  10   1   7    2.71    0.43
   0  -2  -7   45.62    1.89
   0  -2   7   47.63    1.89
   0   2  -7   47.62    1.88
   0   2   7   48.32    1.89
   1   2  -7    9.09    0.38
   1  -2  -7    8.98    0.40
  -1   2   7    8.83    0.40
   1  -2   7    8.63    0.38
  -1   2  -7    9.19    0.38
   1   2   7    8.38    0.39
  -1  -2   7    9.17    0.39
  -1  -2  -7    9.25    0.39
   2   2  -7   37.95    1.50
  -2  -2   7   37.69    1.51
   2   2   7   36.02    1.51
  -2  -2  -7   38.14    1.50
   2  -2  -7   37.96    1.51
  -2   2  -7   37.33    1.49
   2  -2   7   37.84    1.50
  -2   2   7   37.09    1.51
  -3  -2  -7   96.29    3.81
  -3  -2   7   96.15    3.81
  -3   2  -7   94.76    3.80
   3  -2   7   96.52    3.81
  -3   2   7   95.53    3.82
   3  -2  -7   95.27    3.82
   3   2  -7   96.26    3.81
   3   2   7   97.03    3.81
  -4   2  -7   39.84    1.63
   4   2  -7   41.02    1.64
   4   2   7   41.78    1.65
  -4  -2  -7   42.32    1.64
   4  -2   7   41.09    1.64
  -4  -2   7   39.21    1.65
   4  -2  -7   41.38    1.65
   5   2   7   14.29    0.61
   5  -2  -7   14.26    0.62
  -5   2  -7   14.34    0.58
  -5   2   7   13.26    0.64
   5  -2   7   14.24    0.59
  -5  -2  -7   13.95    0.59
  -5  -2   7   14.62    0.63
   5   2  -7   13.67    0.60
   6  -2  -7   24.28    1.07
   6   2   7   26.12    1.06
  -6  -2   7   26.24    1.09
  -7  -2   7    4.87    0.41
  -7  -2  -7    4.48    0.27
   7   2  -7    4.41    0.33
  -7   2   7    4.51    0.46
   7   2  -7    4.50    0.29
  -7   2  -7    6.31    0.24
   7   2   7    5.10    0.31
   7  -2  -7    4.35    0.38
   7  -2   7    4.51    0.28
   8   2  -7   -0.01    0.30
  -8  -2  -7    0.21    0.19
  -8   2   7    0.16    0.52
  -8  -2   7    0.06    0.44
   8  -2   7   -0.14    0.22
   8   2  -7    0.04    0.25
   8   2   7   -0.06    0.27
   8  -2  -7   -0.15    0.36
  -9  -2  -7   16.81    0.77
   9  -2   7   18.47    0.79
   9   2  -7   18.33    0.81
   9   2   7   17.74    0.82
   9   2  -7   17.94    0.85
   9  -2  -7   17.96    0.90
   0   3  -7    1.09    0.09
   0   3   7    0.85    0.15
   0  -3   7    1.06    0.12
   0  -3  -7    0.91    0.14
  -1   3  -7   16.08    0.66
  -1  -3   7   16.04    0.67
   1   3   7   16.85    0.69
  -1   3   7   16.76    0.69
   1  -3   7   16.01    0.67
   1   3  -7   16.38    0.67
  -1  -3  -7   16.68    0.68
  -2  -3  -7   51.69    2.02
   2   3   7   50.15    2.02
   2  -3   7   51.27    2.01
   2   3  -7   48.83    2.01
  -2   3  -7   48.96    2.00
  -2  -3   7   51.50    2.01
   3   3   7   11.79    0.52
  -3   3  -7   11.73    0.48
   3  -3  -7   11.31    0.52
   3  -3   7   12.53    0.50
  -3  -3  -7   12.36    0.51
  -3  -3   7   11.83    0.52
  -3   3   7   11.94    0.53
  -4   3  -7   25.95    1.06
  -4  -3  -7   27.93    1.09
   4  -3  -7   25.21    1.10
   4   3  -7   26.26    1.08
  -4   3   7   26.94    1.11
   4  -3   7   27.33    1.08
  -4  -3   7   27.73    1.10
   4   3   7   26.10    1.09
   5   3   7    0.25    0.19
  -5   3   7    0.68    0.26
  -5  -3  -7    0.60    0.15
   5   3  -7    0.59    0.16
   5  -3   7    0.61    0.14
  -5  -3   7    0.28    0.22
   5  -3  -7    0.73    0.22
  -5   3  -7    0.57    0.09
  -6  -3  -7   27.85    1.14
   6   3  -7   27.68    1.14
   6  -3   7   29.13    1.13
   6  -3  -7   28.02    1.17
  -6  -3   7   26.71    1.17
  -6   3  -7   27.33    1.12
   6   3   7   27.51    1.15
  -6   3   7   28.44    1.20
   6   3  -7   27.91    1.15
  -7  -3   7   -0.02    0.34
   7   3  -7    0.34    0.21
   7  -3   7    0.76    0.19
  -7   3   7   -0.37    0.44
   7  -3  -7    0.10    0.33
   7   3  -7    0.42    0.25
   7   3   7    0.46    0.25
  -7  -3  -7    0.51    0.19
   8   3   7    4.65    0.37
  -8   3   7    3.88    0.62
   8  -3   7    4.59    0.31
   8   3  -7    4.69    0.37
   8   3  -7    5.22    0.35
  -8  -3  -7    5.20    0.30
  -8  -3   7    4.98    0.51
   8  -3  -7    3.92    0.46
  -9  -3  -7    2.05    0.26
   9   3   7    1.91    0.37
   9  -3   7    2.19    0.28
   9  -3  -7    2.13    0.54
   9   3  -7    1.99    0.39
   9   3  -7    2.12    0.40
   0  -4   7   75.94    2.99
   0   4  -7   73.90    2.99
   0  -4  -7   77.05    3.00
   0   4   7   74.74    3.00
   1   4   7   21.09    0.85
  -1   4  -7   19.71    0.82
  -1  -4  -7   20.70    0.85
  -1  -4   7   20.93    0.84
   1  -4   7   21.29    0.83
   1  -4  -7   19.73    0.85
   1   4  -7   20.46    0.83
  -2   4  -7   20.26    0.88
   2  -4  -7   22.75    0.91
  -2   4   7   23.25    0.92
   3  -4  -7   80.46    3.27
  -3  -4   7   83.88    3.26
   3   4   7   84.15    3.27
  -3  -4  -7   82.07    3.26
   3   4  -7   80.25    3.25
  -3   4   7   80.40    3.27
   3  -4   7   82.29    3.25
  -4   4  -7   28.87    1.24
  -4   4   7   29.05    1.28
   4  -4  -7   32.34    1.28
   4   4  -7   31.07    1.25
   4   4   7   32.54    1.27
   4  -4   7   31.80    1.25
  -4  -4  -7   31.74    1.26
   4   4  -7   31.48    1.25
  -4  -4   7   30.96    1.27
  -5  -4   7   13.41    0.61
   5   4   7   12.59    0.60
   5   4  -7   13.37    0.57
   5  -4  -7   14.32    0.62
  -5  -4  -7   13.87    0.58
   5  -4   7   13.88    0.57
  -5   4   7   13.39    0.64
   5   4  -7   13.53    0.58
  -6  -4   7    5.13    0.36
   6   4  -7    4.89    0.30
   6   4   7    4.75    0.33
  -6  -4  -7    4.94    0.29
   6  -4  -7    4.84    0.38
   6   4  -7    5.18    0.29
  -6   4   7    5.02    0.43
   6  -4   7    5.24    0.27
   7   4  -7    7.11    0.38
   7   4   7    6.63    0.42
   7  -4   7    7.05    0.34
  -7   4   7    6.58    0.57
   7  -4  -7    6.83    0.47
   7   4  -7    7.51    0.39
  -7  -4   7    6.37    0.47
  -7  -4  -7    6.79    0.37
   8   4  -7    6.43    0.41
   8  -4   7    5.79    0.34
   8   4  -7    5.34    0.40
  -8  -4  -7    5.28    0.35
   8   4   7    6.05    0.42
   8  -4  -7    5.49    0.53
  -8   4   7    5.68    0.71
   9   4  -7   15.48    0.73
  -9  -4  -7   14.07    0.66
   9   4  -7   15.24    0.72
   9   4   7   12.68    0.74
   9  -4   7   14.77    0.66
   0   5   7   -0.06    0.17
   0  -5  -7   -0.03    0.17
   0  -5   7   -0.06    0.11
  -1  -5  -7    1.19    0.18
  -1  -5   7    1.10    0.13
   1   5   7    1.24    0.19
   1  -5   7    1.16    0.12
   1  -5  -7    1.04    0.19
  -1   5   7    1.16    0.19
   2  -5   7   15.74    0.64
  -2  -5   7   16.51    0.65
   2   5  -7   14.86    0.63
   2  -5  -7   15.36    0.67
  -2  -5  -7   15.64    0.66
   2   5  -7   16.44    0.63
  -2   5   7   15.13    0.68
   2   5   7   15.35    0.67
   3  -5  -7   21.79    0.95
   3   5   7   21.92    0.94
  -3  -5  -7   23.26    0.94
   3   5  -7   22.27    0.91
  -3   5   7   22.19    0.95
  -3  -5   7   23.31    0.93
   3   5  -7   23.56    0.91
   3  -5   7   22.46    0.91
  -4  -5  -7   26.21    1.15
   4   5   7   27.73    1.16
   4  -5  -7   28.73    1.17
   4  -5   7   28.08    1.13
  -4   5   7   27.97    1.17
   4   5  -7   29.04    1.13
   4   5  -7   28.53    1.13
  -4  -5   7   28.04    1.15
  -5  -5   7   49.05    1.97
  -5   5   7   47.73    1.99
   5   5  -7   45.90    1.95
   5   5  -7   47.72    1.95
   5  -5  -7   46.58    1.98
  -5  -5  -7   50.90    1.96
   5  -5   7   50.35    1.94
   5   5   7   50.92    1.97
   6   5  -7    7.53    0.36
  -6  -5  -7    7.50    0.37
  -6  -5   7    6.97    0.43
   6   5  -7    7.17    0.36
   6   5   7    4.76    0.40
   6  -5  -7    7.27    0.45
  -6   5   7    7.26    0.53
   6  -5   7    7.62    0.34
  -7   5   7    0.62    0.53
   7  -5   7    0.82    0.19
   7   5  -7    0.80    0.26
   7   5   7   -0.06    0.31
  -7  -5   7    1.24    0.37
  -7  -5  -7    0.88    0.25
   7  -5  -7    0.89    0.41
   7   5  -7    1.14    0.25
   8  -5  -7    3.55    0.53
   8   5  -7    3.44    0.34
   8   5  -7    3.69    0.37
  -8  -5  -7    3.30    0.32
   8   5   7    3.44    0.41
   8  -5   7    4.07    0.28
  -8   5   7    3.69    0.72
   9   5   7    2.28    0.49
   9  -5   7    1.80    0.31
   9   5  -7    2.89    0.48
   0   6   7   94.61    3.78
   0  -6  -7   95.20    3.78
  -1  -6   7   21.22    0.84
   1  -6   7   19.41    0.83
  -1  -6  -7   21.03    0.86
  -1   6   7   20.45    0.86
   1   6   7   20.71    0.86
   2   6   7    7.77    0.41
  -2  -6   7    8.82    0.38
  -2   6   7    8.33    0.42
  -2  -6  -7    7.82    0.40
   2  -6   7    8.30    0.35
   2  -6  -7    8.32    0.42
   3  -6  -7   44.81    1.82
   3   6  -7   47.24    1.78
   3   6   7   44.70    1.81
  -3  -6  -7   45.58    1.81
   3   6  -7   44.22    1.78
  -3  -6   7   43.59    1.80
  -3   6   7   43.21    1.82
   4  -6  -7    2.52    0.30
   4   6  -7    2.11    0.18
   4   6  -7    2.38    0.17
   4  -6   7    2.54    0.16
   4   6   7    2.20    0.27
  -4   6   7    2.78    0.32
  -4  -6  -7    2.27    0.23
  -4  -6   7    2.19    0.24
   5  -6   7    8.90    0.38
  -5  -6   7    8.50    0.46
  -5  -6  -7    8.45    0.44
   5   6   7    8.22    0.46
   5  -6  -7    8.35    0.49
  -5   6   7    8.37    0.54
   5   6  -7    9.21    0.40
   5   6  -7    9.10    0.40
   6   6  -7   19.98    0.81
   6  -6   7   19.98    0.79
  -6   6   7   18.97    0.94
   6   6   7   18.66    0.86
  -6  -6  -7   18.44    0.83
   6  -6  -7   18.69    0.88
   6   6  -7   19.38    0.81
  -6  -6   7   18.91    0.85
   7   6   7    2.51    0.40
   7  -6   7    2.12    0.23
   7   6  -7    2.70    0.27
   7   6  -7    2.26    0.30
  -7  -6   7    2.08    0.41
   7  -6  -7    2.23    0.47
  -7  -6  -7    1.99    0.30
  -7   6   7    2.25    0.62
   8   6  -7   23.62    0.99
  -8  -6  -7   22.65    0.99
   8   6   7   21.53    1.06
   8   6  -7   22.69    1.00
   8  -6  -7   21.59    1.13
   8  -6   7   24.83    0.96
   0  -7   7    8.27    0.34
   0   7   7    7.46    0.41
   0  -7  -7    7.77    0.41
  -1  -7  -7    0.18    0.21
  -1   7   7    0.10    0.22
  -1  -7   7   -0.14    0.14
   1  -7   7    0.13    0.11
   1  -7  -7   -0.12    0.23
   1   7   7    0.16    0.22
   2  -7   7   22.23    0.91
  -2  -7   7   21.88    0.92
  -2   7   7   24.35    0.96
  -2  -7  -7   21.61    0.94
   2   7   7   21.95    0.95
   2  -7  -7   22.78    0.96
   3  -7   7   40.84    1.67
   3   7   7   42.23    1.71
   3  -7  -7   41.72    1.72
  -3   7   7   41.62    1.72
  -3  -7   7   43.65    1.69
  -3  -7  -7   41.53    1.70
  -4  -7   7    9.59    0.47
  -4  -7  -7    9.71    0.48
   4   7  -7   10.14    0.42
   4  -7  -7   10.38    0.53
  -4   7   7   10.42    0.55
   4  -7   7    9.82    0.42
   4   7   7    9.17    0.50
   4   7  -7    9.23    0.42
  -5   7   7   13.30    0.68
   5  -7  -7   11.95    0.64
   5   7  -7   12.43    0.53
  -5  -7  -7   11.50    0.58
  -5  -7   7   11.55    0.58
   5   7  -7   12.71    0.53
   5   7   7   11.63    0.61
   6  -7   7   15.26    0.64
  -6   7   7   15.41    0.86
   6  -7  -7   15.47    0.78
   6   7   7   15.41    0.74
  -6  -7   7   15.42    0.72
  -6  -7  -7   13.75    0.69
   6   7  -7   15.77    0.66
   6   7  -7   15.14    0.67
   7   7  -7   10.97    0.49
  -7  -7  -7    9.65    0.55
   7  -7   7   10.59    0.47
  -7   7   7   10.15    0.84
   7   7  -7   10.38    0.53
   7   7   7    9.69    0.63
   7  -7  -7    9.08    0.69
   8   7   7    5.85    0.61
   8  -7   7    6.02    0.35
   8   7  -7    5.18    0.48
   0  -8  -7   22.25    0.90
   0   8   7   20.74    0.89
   0  -8   7   19.28    0.84
   1  -8  -7    3.03    0.31
  -1   8   7    2.40    0.29
   1   8   7    3.10    0.29
  -1  -8   7    2.85    0.20
   1  -8   7    2.77    0.17
  -1  -8  -7    2.93    0.29
   2   8   7   13.14    0.64
   2  -8  -7   14.69    0.66
  -2  -8  -7   13.97    0.64
  -2  -8   7   13.42    0.59
  -2   8   7   13.89    0.64
   2  -8   7   14.30    0.57
  -3  -8   7   50.60    2.03
   3  -8  -7   54.22    2.07
   3  -8   7   48.33    2.00
   3   8   7   49.87    2.05
  -3   8   7   49.41    2.06
  -3  -8  -7   50.22    2.05
   4  -8   7   26.72    1.08
  -4   8   7   27.38    1.17
   4   8   7   28.33    1.15
  -4  -8  -7   25.80    1.14
   4  -8  -7   26.07    1.17
  -4  -8   7   27.01    1.12
   5   8  -7    2.77    0.20
  -5  -8   7    2.02    0.33
   5  -8  -7    2.86    0.44
  -5  -8  -7    3.00    0.34
   5   8   7    2.48    0.39
  -5   8   7    3.10    0.51
   5   8  -7    3.10    0.21
   5  -8   7    2.67    0.20
   6   8  -7    2.87    0.23
   6   8   7    2.68    0.46
   6   8  -7    2.71    0.26
   6  -8   7    1.78    0.21
   6  -8  -7    2.63    0.52
  -6  -8  -7    2.02    0.35
  -6   8   7    2.15    0.64
  -6  -8   7    2.23    0.39
   7  -8  -7    2.33    0.64
   7  -8   7    2.74    0.25
   7   8  -7    2.48    0.33
   7   8   7    2.14    0.53
  -7  -8  -7    2.41    0.41
  -7   8   7    1.92    0.80
   7   8  -7    2.24    0.28
   0  -9   7    4.92    0.25
   0  -9  -7    5.02    0.37
   0   9   7    4.68    0.37
  -1  -9  -7   17.38    0.78
  -1   9   7   16.76    0.78
   1  -9  -7   17.51    0.79
   1   9   7   17.69    0.78
  -1  -9   7   16.17    0.71
  -2  -9   7    7.83    0.40
   2  -9  -7    8.28    0.51
  -2   9   7    7.93    0.49
  -2  -9  -7    8.62    0.48
   2   9   7    8.66    0.47
   3  -9  -7    4.66    0.43
  -3  -9   7    4.53    0.31
   3  -9   7    4.19    0.23
  -3  -9  -7    5.10    0.39
  -3   9   7    4.79    0.43
   3   9   7    4.52    0.39
   4  -9  -7    0.89    0.44
   4  -9   7    1.78    0.16
  -4  -9  -7    1.66    0.35
  -4  -9   7    1.51    0.30
  -4   9   7    2.17    0.48
   4   9   7    1.63    0.38
  -5  -9   7    6.68    0.48
  -5   9   7    8.47    0.68
   5  -9   7    7.50    0.36
   5   9   7    7.63    0.55
  -5  -9  -7    7.85    0.51
   5  -9  -7    7.49    0.61
   6   9  -7   22.13    0.87
  -6   9   7   19.98    1.12
   6  -9  -7   20.65    1.09
   6   9  -7   21.40    0.86
   6   9   7   19.59    1.01
   6  -9   7   21.52    0.86
  -6  -9  -7   19.71    0.96
   7   9  -7    9.80    0.52
   0 -10  -7   10.75    0.60
   0  10   7   10.81    0.58
  -1 -10   7    6.19    0.31
   1 -10  -7    5.67    0.49
  -1 -10  -7    5.89    0.46
   1  10   7    6.03    0.44
  -1  10   7    6.38    0.45
  -2 -10  -7    1.66    0.37
  -2  10   7    2.27    0.40
  -2 -10   7    1.64    0.24
   2  10   7    2.00    0.37
   2 -10  -7    2.00    0.42
   3  10   7   22.40    1.06
  -3 -10  -7   22.44    1.06
  -3 -10   7   24.67    1.00
   3 -10  -7   24.22    1.09
  -3  10   7   24.97    1.08
  -4 -10  -7    2.20    0.44
  -4  10   7    2.45    0.54
   4 -10   7    2.81    0.20
  -4 -10   7    2.64    0.35
   4  10   7    3.06    0.47
   4 -10  -7    2.82    0.55
  -5  10   7   20.74    1.07
   5 -10   7   20.00    0.81
   5  10   7   19.96    0.98
  -5 -10  -7   17.73    0.94
  -6  10   7   14.02    1.01
   0  11   7   15.19    0.76
   0 -11  -7   15.09    0.79
   1  11   7   26.45    1.18
  -1 -11   7   25.65    1.11
  -1  11   7   28.69    1.19
  -1 -11  -7   28.32    1.22
   1 -11  -7   26.35    1.22
   2 -11  -7   11.52    0.74
   2  11   7   11.88    0.67
  -2 -11   7   11.48    0.56
  -2  11   7   11.82    0.67
  -2 -11  -7   12.08    0.68
  -3 -11   7    0.28    0.32
  -3 -11  -7    0.28    0.48
  -3  11   7    0.30    0.51
   3 -11  -7    0.19    0.56
   3  11   7    0.71    0.46
  -4  11   7   10.51    0.78
   4  11   7    9.67    0.72
  -5  11   7   13.99    0.97
   0  12   7   16.62    0.83
   1  12   7    8.66    0.61
  -1  12   7    8.02    0.60
  -2 -12   7    0.51    0.32
  -2  12   7    0.18    0.51
   2  12   7    0.43    0.51
   3  12   7    8.66    0.71
  -3  12   7    9.75    0.73
   0   0   8  404.87   15.45
   0   0  -8  377.31   15.45
  -1   0  -8   41.77    1.63
   1   0   8   39.15    1.63
   1   0  -8   40.67    1.63
  -1   0   8   41.25    1.64
  -2   0   8   10.59    0.47
   2   0   8   10.60    0.46
   2   0  -8   10.58    0.47
  -2   0  -8   11.07    0.46
  -3   0   8   11.00    0.52
   3   0  -8   11.66    0.51
  -3   0  -8   11.86    0.49
   3   0   8   12.51    0.51
   4   0   8    4.37    0.24
   4   0  -8    3.83    0.25
  -4   0  -8    4.15    0.22
  -5   0  -8   12.31    0.51
   5   0   8   11.95    0.53
  -5   0   8   12.21    0.57
   5   0  -8   11.42    0.54
   6   0  -8   82.77    3.28
   6   0   8   84.14    3.28
  -6   0  -8   85.59    3.26
  -6   0   8   75.90    3.30
  -7   0   8    4.75    0.47
   7   0  -8    4.85    0.36
  -7   0  -8    5.21    0.26
   7   0   8    4.99    0.31
  -8   0  -8   12.06    0.51
   8   0   8   10.85    0.55
  -8   0   8   11.38    0.71
   8   0  -8   11.32    0.60
   9   0   8   -0.03    0.32
  -9   0  -8    0.18    0.21
   9   0  -8   -0.17    0.43
  -9   0   8   -0.68    0.68
   0   1  -8  165.32    6.72
   0  -1  -8  169.29    6.73
   0  -1   8  172.36    6.73
   0   1   8  172.92    6.73
   1  -1   8   10.57    0.45
  -1  -1   8   10.01    0.45
   1   1  -8   11.19    0.45
  -1   1  -8   10.81    0.44
  -1  -1  -8   10.56    0.45
  -1   1   8   10.34    0.46
   1  -1  -8   10.17    0.45
   1   1   8   10.03    0.46
   2   1   8   85.79    3.42
   2   1  -8   85.11    3.42
  -2  -1  -8   86.76    3.42
  -2  -1   8   88.74    3.43
   2  -1   8   86.18    3.42
   2  -1  -8   86.33    3.42
  -2   1  -8   86.41    3.42
  -2   1   8   83.87    3.43
  -3  -1   8    6.40    0.32
   3  -1   8    6.37    0.30
   3   1   8    6.34    0.31
   3  -1  -8    6.29    0.32
  -3  -1  -8    6.40    0.30
  -3   1  -8    6.44    0.29
   3   1  -8    6.07    0.31
  -4  -1   8   23.78    1.02
   4  -1  -8   24.05    1.01
  -4  -1  -8   24.26    1.00
   4  -1   8   24.81    1.00
  -4   1  -8   24.73    0.99
  -4   1   8   24.88    1.03
   4   1   8   25.13    1.01
   4   1  -8   24.90    1.01
  -5  -1  -8   19.06    0.76
   5  -1   8   18.76    0.77
   5  -1  -8   17.26    0.78
  -5  -1   8   18.64    0.80
   5   1   8   18.75    0.78
  -5   1  -8   18.55    0.75
   5   1  -8   18.12    0.77
  -5   1   8   17.60    0.80
  -6   1  -8   52.20    2.01
   6  -1  -8   52.81    2.04
  -6   1   8   50.43    2.06
   6   1  -8   49.19    2.03
   6  -1   8   48.92    2.02
   6   1   8   50.55    2.03
  -6  -1  -8   51.74    2.02
  -6  -1   8   46.95    2.05
   7   1  -8    4.67    0.37
  -7   1  -8    5.07    0.27
  -7  -1   8    4.98    0.46
  -7   1   8    5.01    0.48
   7  -1   8    5.31    0.31
   7  -1  -8    5.07    0.38
  -7  -1  -8    5.43    0.28
   7   1   8    5.86    0.34
   8  -1  -8   18.36    0.81
  -8  -1   8   17.33    0.88
  -8   1   8   15.70    0.92
  -8   1  -8   17.99    0.72
  -8  -1  -8   15.94    0.72
   8   1  -8   15.93    0.79
   8  -1   8   18.11    0.75
   8   1   8   17.34    0.77
   9   1  -8   15.45    0.80
  -9   1   8   15.32    1.01
  -9  -1  -8   16.55    0.69
   9  -1  -8   14.93    0.83
  -9   1  -8   17.40    0.68
   9  -1   8   16.04    0.74
   9   1  -8   15.66    0.77
   9   1   8   16.50    0.76
  -9  -1   8   15.44    0.95
   0   2  -8    2.75    0.16
   0  -2  -8    2.72    0.19
   0   2   8    2.88    0.20
   0  -2   8    2.98    0.18
   1  -2   8  231.76    9.20
  -1   2  -8  233.55    9.19
   2   2  -8   44.84    1.72
   2   2   8   44.12    1.73
   2  -2   8   42.80    1.72
   2  -2  -8   42.31    1.73
  -2  -2   8   43.88    1.72
  -2  -2  -8   42.36    1.72
  -2   2   8   41.37    1.73
  -2   2  -8   41.65    1.71
  -3  -2  -8   73.28    2.80
   3   2   8   70.93    2.81
   3   2  -8   68.84    2.80
  -3  -2   8   72.45    2.81
  -3   2  -8   66.89    2.79
  -3   2   8   67.14    2.81
   3  -2  -8   70.66    2.81
   3  -2   8   71.94    2.80
   4  -2   8   73.85    2.85
   4  -2  -8   72.81    2.86
  -4  -2  -8   74.48    2.85
   4   2  -8   69.41    2.85
  -4   2  -8   69.92    2.84
  -4  -2   8   71.82    2.86
   4   2   8   68.92    2.86
  -5  -2  -8   48.83    1.98
  -5   2   8   49.22    2.01
   5  -2   8   48.45    1.98
   5  -2  -8   49.86    1.99
  -5   2  -8   49.60    1.96
  -5  -2   8   49.91    2.00
   5   2   8   48.80    1.99
   5   2  -8   50.03    1.98
  -6  -2   8    7.83    0.46
  -6   2  -8    8.23    0.35
  -6   2   8    7.70    0.48
   6   2   8    8.20    0.41
   6   2  -8    7.83    0.40
   6  -2   8    7.36    0.38
  -6  -2  -8    7.96    0.38
   6  -2  -8    8.17    0.44
   7  -2   8    7.84    0.38
  -7  -2   8    7.27    0.50
   7   2   8    7.23    0.41
  -7  -2  -8    7.47    0.37
   7  -2  -8    7.28    0.46
  -7   2  -8    6.92    0.33
   7   2  -8    7.27    0.42
  -8  -2  -8    0.81    0.21
   8  -2   8    0.72    0.25
   8  -2  -8    0.87    0.40
  -8   2   8    0.51    0.57
   8   2   8    0.87    0.31
   8   2  -8    0.94    0.33
  -8   2  -8    0.74    0.16
  -8  -2   8    0.61    0.48
   8   2  -8    0.56    0.31
  -9   2   8   21.28    1.20
   9   2  -8   19.75    0.94
   9   2  -8   20.69    0.95
   9  -2   8   20.91    0.90
   9   2   8   19.99    0.94
   9  -2  -8   20.77    1.00
  -9  -2  -8   21.44    0.88
   0  -3  -8    3.98    0.24
   0  -3   8    4.50    0.23
   0   3  -8    4.29    0.20
  -1   3  -8   33.87    1.33
   1   3   8   33.90    1.35
  -1  -3  -8   33.07    1.35
  -1  -3   8   32.48    1.34
   1  -3   8   32.44    1.34
   1  -3  -8   33.90    1.35
  -1   3   8   33.38    1.36
   1   3  -8   33.71    1.33
  -2  -3   8   46.23    1.75
  -2   3   8   43.28    1.76
   2   3   8   42.84    1.75
   2  -3   8   43.85    1.74
   2   3  -8   42.71    1.74
   2  -3  -8   42.81    1.75
  -2  -3  -8   43.96    1.75
  -2   3  -8   42.55    1.73
   3   3   8   18.91    0.81
   3  -3  -8   20.08    0.81
   3  -3   8   19.21    0.79
  -3  -3  -8   19.27    0.80
  -3   3   8   18.31    0.82
  -3  -3   8   19.35    0.80
  -3   3  -8   19.54    0.78
   4  -3   8   43.12    1.71
   4   3   8   43.45    1.73
  -4  -3   8   43.52    1.73
  -4  -3  -8   41.42    1.72
   4   3  -8   43.08    1.72
  -4   3  -8   42.82    1.70
   4  -3  -8   41.64    1.73
  -5  -3   8   12.59    0.59
  -5   3   8   12.48    0.62
   5  -3   8   12.81    0.55
  -5   3  -8   12.86    0.53
   5   3  -8   13.16    0.57
   5   3   8   12.72    0.58
  -5  -3  -8   13.00    0.56
   5  -3  -8   13.47    0.60
  -6   3  -8    0.75    0.12
  -6  -3  -8    1.03    0.19
   6  -3   8    0.80    0.19
   6  -3  -8    0.81    0.29
   6   3  -8    1.01    0.22
  -6  -3   8    0.85    0.31
  -6   3   8    0.61    0.37
   6   3   8    0.96    0.25
   6   3  -8    0.69    0.19
   7   3   8   16.20    0.73
  -7  -3  -8   16.46    0.70
   7  -3  -8   15.86    0.77
  -7   3  -8   15.96    0.66
  -7   3   8   16.16    0.85
   7  -3   8   16.51    0.69
   7   3  -8   15.37    0.71
  -7  -3   8   16.65    0.79
   7   3  -8   15.67    0.72
   8   3  -8    7.65    0.46
   8   3   8    7.39    0.48
  -8   3   8    7.68    0.72
   8  -3   8    7.83    0.42
  -8  -3  -8    7.88    0.41
  -8  -3   8    7.66    0.60
   8  -3  -8    8.35    0.56
   8   3  -8    8.23    0.47
   9   3  -8    8.09    0.55
   9  -3   8    7.33    0.44
   9   3   8    7.25    0.54
  -9   3   8    6.79    0.93
  -1  -4  -8   10.35    0.46
   1  -4  -8   10.49    0.47
   1   4   8    9.48    0.47
  -1   4  -8   10.38    0.42
   1   4  -8    9.97    0.43
   1  -4   8   10.02    0.44
  -1   4   8    9.93    0.47
  -1  -4   8   10.78    0.44
   2  -4   8   53.53    2.04
  -2   4  -8   47.44    2.02
   2  -4  -8   51.07    2.05
   2   4   8   49.61    2.05
  -2  -4  -8   51.47    2.05
  -2   4   8   50.63    2.06
   2   4  -8   51.00    2.03
  -2  -4   8   53.54    2.04
  -3  -4  -8    0.83    0.17
  -3   4   8    1.29    0.24
  -3   4  -8    0.84    0.08
   3   4  -8    0.88    0.15
  -3  -4   8    0.88    0.17
   3   4   8    0.98    0.20
   3  -4   8    0.88    0.15
   3  -4  -8    0.96    0.22
   4   4   8   69.07    2.70
  -4   4  -8   62.63    2.66
  -4   4   8   67.34    2.71
   4   4  -8   69.95    2.68
   4  -4  -8   63.80    2.70
  -4  -4   8   67.93    2.69
   4  -4   8   70.08    2.68
  -4  -4  -8   67.08    2.69
   5  -4   8    4.10    0.23
   5   4  -8    3.42    0.23
  -5  -4   8    3.56    0.31
   5   4  -8    4.26    0.26
  -5   4  -8    3.57    0.18
  -5  -4  -8    3.56    0.26
   5  -4  -8    4.27    0.33
  -5   4   8    4.17    0.38
   5   4   8    3.36    0.30
   6   4  -8   35.49    1.46
  -6   4   8   38.05    1.52
   6   4   8   36.34    1.48
   6  -4  -8   35.05    1.49
   6   4  -8   35.13    1.45
  -6  -4  -8   34.38    1.46
  -6  -4   8   35.65    1.49
   6  -4   8   36.33    1.45
  -7  -4  -8    7.80    0.39
  -7  -4   8    7.07    0.51
  -7   4   8    7.39    0.64
   7   4  -8    7.24    0.40
   7   4   8    6.83    0.45
   7   4  -8    6.90    0.41
   7  -4   8    7.62    0.38
   7  -4  -8    6.76    0.50
   8  -4  -8   14.66    0.81
  -8   4   8   14.09    0.98
   8   4  -8   15.50    0.73
  -8  -4  -8   14.87    0.69
   8   4   8   14.76    0.75
   8   4  -8   15.98    0.72
   8  -4   8   15.78    0.68
  -8  -4   8   15.89    0.83
   9   4   8    1.88    0.49
   9  -4   8    1.17    0.32
   0  -5   8    0.16    0.13
   0   5   8    0.11    0.20
   0  -5  -8    0.20    0.18
   1  -5  -8    0.44    0.20
  -1   5   8    0.34    0.21
   1   5  -8    0.31    0.08
   1   5   8    0.34    0.21
   1  -5   8    0.35    0.13
  -1  -5   8    0.43    0.14
  -1  -5  -8    0.33    0.18
   2   5  -8    5.65    0.26
   2   5   8    5.66    0.32
  -2  -5  -8    5.66    0.31
  -2   5   8    5.52    0.34
  -2  -5   8    6.40    0.30
   2  -5   8    5.83    0.27
   2   5  -8    5.42    0.25
   2  -5  -8    5.73    0.33
   3  -5  -8    6.36    0.37
   3   5  -8    6.12    0.28
   3   5   8    6.08    0.35
  -3  -5  -8    6.23    0.34
  -3  -5   8    6.30    0.33
   3  -5   8    6.34    0.30
   3   5  -8    6.30    0.29
   4  -5   8   35.23    1.36
   4  -5  -8   34.19    1.40
  -4  -5   8   34.03    1.38
   4   5  -8   33.28    1.36
   4   5   8   32.41    1.39
  -4   5   8   34.54    1.41
  -4  -5  -8   32.98    1.38
   4   5  -8   33.94    1.36
   5   5  -8    3.40    0.23
  -5  -5  -8    3.53    0.27
   5  -5   8    3.32    0.22
  -5  -5   8    3.05    0.31
   5   5  -8    3.11    0.24
  -5   5   8    3.55    0.40
   5  -5  -8    3.38    0.35
   6   5  -8    1.97    0.24
   6   5   8    1.97    0.32
   6   5  -8    2.03    0.25
   6  -5  -8    1.98    0.36
  -6  -5   8    1.83    0.35
  -6   5   8    2.07    0.48
   6  -5   8    2.20    0.21
  -6  -5  -8    2.20    0.26
  -7  -5  -8   18.81    0.85
   7   5   8   19.49    0.89
   7   5  -8   20.20    0.84
   7   5  -8   19.38    0.84
   7  -5  -8   18.35    0.92
  -7  -5   8   18.97    0.90
  -7   5   8   20.37    1.04
   7  -5   8   19.56    0.82
  -8   5   8    0.63    0.79
   8   5  -8    0.04    0.32
   8   5   8    0.21    0.43
  -8  -5   8    0.14    0.51
   8  -5  -8    0.18    0.55
   8  -5   8    0.15    0.26
  -8  -5  -8    0.09    0.30
   8   5  -8   -0.15    0.36
   0   6   8    0.24    0.22
   0  -6  -8    0.47    0.21
   0  -6   8    0.15    0.14
  -1  -6  -8   25.39    1.06
   1  -6   8   24.53    1.02
  -1  -6   8   25.94    1.03
  -1   6   8   24.73    1.06
   1  -6  -8   26.75    1.06
   1   6   8   24.55    1.06
   2  -6  -8    9.79    0.47
  -2   6   8    8.92    0.47
   2  -6   8    9.41    0.40
  -2  -6   8    9.28    0.42
   2   6   8    8.63    0.46
  -2  -6  -8    9.20    0.44
   3   6  -8   19.58    0.82
  -3  -6   8   20.21    0.84
   3  -6  -8   19.64    0.88
  -3  -6  -8   20.47    0.86
   3   6  -8   20.72    0.82
   3   6   8   20.53    0.87
   3  -6   8   20.35    0.82
  -3   6   8   19.90    0.88
  -4  -6   8   15.91    0.70
  -4  -6  -8   16.91    0.71
   4   6  -8   16.61    0.67
  -4   6   8   17.18    0.76
   4  -6   8   13.91    0.67
   4   6   8   15.89    0.73
   4  -6  -8   16.10    0.75
   4   6  -8   16.79    0.67
  -5  -6  -8   27.71    1.16
   5   6  -8   27.89    1.13
   5  -6  -8   26.55    1.20
  -5  -6   8   27.52    1.17
   5   6  -8   28.49    1.14
  -5   6   8   27.69    1.22
   5   6   8   28.24    1.19
   5  -6   8   28.62    1.13
  -6  -6  -8   18.87    0.78
   6   6  -8   16.67    0.75
   6  -6   8   17.32    0.74
  -6  -6   8   17.30    0.81
  -6   6   8   16.98    0.92
   6   6   8   17.21    0.81
   6   6  -8   18.21    0.75
   6  -6  -8   17.50    0.85
   7  -6   8   21.74    0.87
   7   6  -8   19.68    0.89
   7   6  -8   22.20    0.88
   7  -6  -8   19.01    1.00
  -7  -6  -8   20.35    0.91
  -7  -6   8   19.16    0.95
  -7   6   8   22.44    1.14
   7   6   8   19.69    0.96
   8  -6   8   17.79    0.77
  -8   6   8   18.28    1.21
   8   6   8   16.60    0.91
   0  -7   8    2.62    0.19
   0   7   8    2.85    0.30
   0  -7  -8    2.64    0.28
   1  -7   8    3.45    0.20
  -1   7   8    3.33    0.31
  -1  -7   8    3.37    0.22
   1   7   8    3.56    0.31
   1  -7  -8    4.29    0.33
  -1  -7  -8    4.16    0.30
   2  -7  -8    0.97    0.29
   2  -7   8    0.77    0.15
  -2  -7  -8    0.97    0.25
  -2   7   8    1.28    0.30
   2   7   8    0.81    0.28
  -2  -7   8    0.89    0.18
  -3   7   8    6.15    0.43
   3  -7  -8    5.36    0.41
  -3  -7  -8    6.65    0.38
  -3  -7   8    6.07    0.33
   3   7   8    5.80    0.39
   3  -7   8    6.42    0.30
   4   7  -8    4.11    0.24
  -4  -7   8    4.15    0.33
   4  -7   8    6.11    0.25
  -4  -7  -8    4.49    0.34
   4  -7  -8    4.70    0.41
  -4   7   8    4.36    0.44
   4   7  -8    4.56    0.25
   4   7   8    4.82    0.38
   5  -7  -8   27.26    1.16
   5   7   8   25.13    1.14
   5  -7   8   26.09    1.06
  -5  -7  -8   24.91    1.11
   5   7  -8   23.98    1.06
  -5  -7   8   25.28    1.11
   5   7  -8   27.70    1.06
  -5   7   8   28.23    1.19
   6  -7   8    4.97    0.29
   6   7   8    4.27    0.47
   6   7  -8    4.50    0.32
  -6  -7  -8    4.49    0.38
   6   7  -8    4.54    0.30
  -6  -7   8    4.44    0.42
   6  -7  -8    4.69    0.54
  -6   7   8    4.99    0.69
   7   7  -8    6.02    0.36
   7  -7  -8    5.14    0.63
  -7   7   8    5.16    0.87
   7   7  -8    4.67    0.39
  -7  -7   8    4.12    0.51
  -7  -7  -8    4.27    0.42
   7  -7   8    5.70    0.32
   7   7   8    4.84    0.55
   0   8   8   28.01    1.23
   0  -8   8   29.09    1.18
   0  -8  -8   30.84    1.24
  -1  -8   8   65.72    2.56
   1  -8  -8   66.06    2.60
   1   8   8   62.27    2.59
  -1  -8  -8   61.10    2.59
  -1   8   8   65.13    2.59
   1  -8   8   64.72    2.55
   2  -8  -8    6.84    0.44
  -2   8   8    6.84    0.45
  -2  -8   8    6.17    0.34
  -2  -8  -8    6.97    0.42
   2   8   8    6.80    0.43
   2  -8   8    6.51    0.31
  -3  -8   8   48.32    2.01
   3   8   8   49.54    2.04
  -3  -8  -8   49.93    2.04
   3  -8  -8   49.37    2.05
  -3   8   8   51.90    2.06
   3  -8   8   50.73    1.99
   4  -8   8   37.48    1.50
   4  -8  -8   37.57    1.59
   4   8   8   35.89    1.57
  -4   8   8   38.87    1.60
  -4  -8   8   37.72    1.53
  -4  -8  -8   36.90    1.55
   5  -8   8    0.85    0.19
  -5   8   8    0.64    0.57
   5  -8  -8    0.42    0.49
   5   8  -8    0.74    0.18
  -5  -8  -8    0.74    0.34
   5   8  -8    0.86    0.19
   5   8   8    0.86    0.42
  -5  -8   8    0.82    0.34
  -6  -8   8   16.47    0.84
   6   8  -8   17.30    0.76
   6   8  -8   18.02    0.76
  -6   8   8   20.54    1.09
   6   8   8   17.68    0.91
  -6  -8  -8   16.66    0.82
   6  -8  -8   17.23    0.96
  -7   8   8    4.67    0.96
   7   8  -8    4.70    0.40
   7   8   8    4.17    0.64
   0  -9  -8    2.73    0.36
   0   9   8    2.19    0.36
   0  -9   8    1.98    0.20
   1  -9  -8    3.56    0.41
  -1  -9   8    3.47    0.24
  -1  -9  -8    3.78    0.38
  -1   9   8    3.67    0.40
   1   9   8    3.19    0.39
   1  -9   8    3.07    0.21
  -2  -9  -8   40.58    1.69
   2  -9  -8   37.76    1.70
   2   9   8   40.40    1.69
  -2  -9   8   42.55    1.64
  -2   9   8   42.36    1.70
   2  -9   8   40.20    1.62
  -3  -9  -8   22.63    1.00
  -3  -9   8   23.23    0.95
   3  -9  -8   21.11    1.03
   3   9   8   22.22    1.02
  -3   9   8   22.73    1.03
   3  -9   8   22.60    0.91
   4  -9   8   29.92    1.18
  -4   9   8   30.36    1.31
  -4  -9  -8   29.18    1.26
   4   9   8   28.83    1.28
   4  -9  -8   27.89    1.30
  -4  -9   8   28.04    1.22
   5   9   8    7.39    0.62
   5  -9  -8    7.07    0.68
   5  -9   8    8.29    0.38
  -5  -9  -8    6.84    0.54
  -5   9   8    8.22    0.76
  -5  -9   8    8.18    0.50
   6  -9   8    3.67    0.29
  -6   9   8    4.70    0.92
  -6  -9   8    3.88    0.48
   6   9  -8    3.45    0.27
   6   9  -8    3.27    0.29
   6   9   8    4.17    0.63
   0  10   8   52.43    2.08
   0 -10   8   47.56    2.01
   0 -10  -8   51.21    2.09
  -1 -10  -8    2.82    0.44
   1 -10  -8    2.86    0.47
  -1 -10   8    2.75    0.24
   1  10   8    3.32    0.45
  -1  10   8    2.67    0.44
   2  10   8    4.96    0.48
  -2  10   8    4.92    0.52
  -2 -10   8    4.29    0.31
   2 -10  -8    4.09    0.53
  -2 -10  -8    3.75    0.47
  -3  10   8    4.69    0.56
   3 -10  -8    4.80    0.56
  -3 -10   8    2.96    0.35
  -3 -10  -8    5.08    0.49
   3  10   8    3.73    0.52
   4 -10   8   24.06    0.95
  -4 -10  -8   22.37    1.08
  -4  10   8   24.03    1.17
   4  10   8   23.45    1.11
   4 -10  -8   23.50    1.14
  -4 -10   8   21.67    1.01
   5 -10   8   -0.07    0.22
   5  10   8    0.52    0.60
  -5  10   8    0.88    0.80
   0  11   8   39.17    1.78
   0 -11  -8   45.04    1.82
  -1  11   8    2.07    0.51
   1 -11  -8    1.95    0.55
  -1 -11  -8    1.92    0.53
  -1 -11   8    1.38    0.25
   1  11   8    2.07    0.51
  -2  11   8    8.46    0.65
  -2 -11   8    8.39    0.45
  -2 -11  -8    8.30    0.64
   2  11   8    7.84    0.65
  -3  11   8    2.49    0.63
  -3 -11   8    2.62    0.36
   3  11   8    0.93    0.56
  -4  11   8   10.32    0.88
   0  12   8   36.97    1.63
  -1  12   8   45.15    1.93
   1  12   8   44.88    1.93
   2  12   8   19.21    1.04
   0   0  -9   -0.12    0.14
   0   0   9    0.07    0.16
   1   0  -9   57.50    2.28
   1   0   9   58.44    2.28
  -1   0  -9   54.35    2.27
  -1   0   9   57.79    2.28
   2   0  -9  138.15    5.53
  -2   0  -9  138.36    5.52
   2   0   9  140.98    5.53
  -2   0   9  140.35    5.53
  -3   0  -9   15.85    0.66
   3   0  -9   15.46    0.67
  -3   0   9   16.40    0.69
   3   0   9   15.85    0.67
  -4   0   9    6.20    0.38
  -4   0  -9    6.89    0.31
   4   0  -9    6.77    0.35
   4   0   9    6.89    0.34
   5   0  -9   27.69    1.16
   5   0   9   28.84    1.16
  -5   0   9   28.67    1.19
  -5   0  -9   27.21    1.14
   6   0   9    0.32    0.23
   6   0  -9    0.59    0.25
  -6   0  -9    0.59    0.16
  -6   0   9    0.63    0.35
  -7   0  -9   16.00    0.69
  -7   0   9   16.82    0.83
   7   0   9   15.79    0.72
   7   0  -9   16.74    0.75
  -8   0   9   50.15    2.03
   8   0  -9   46.61    1.95
   8   0   9   46.04    1.94
  -8   0  -9   47.08    1.91
   9   0   9   17.00    0.74
  -9   0   9   12.63    1.00
   0  -1  -9   51.10    2.03
   0   1  -9   49.28    2.02
   0   1   9   51.31    2.04
   0  -1   9   51.13    2.03
   1  -1  -9    3.47    0.22
   1   1  -9    3.73    0.21
  -1  -1  -9    3.15    0.21
   1  -1   9    3.50    0.22
  -1  -1   9    3.78    0.23
   1   1   9    3.79    0.23
  -1   1   9    3.49    0.24
  -1   1  -9    3.19    0.20
   2   1  -9   19.61    0.81
  -2  -1  -9   19.50    0.81
  -2  -1   9   19.96    0.82
  -2   1  -9   19.69    0.81
  -2   1   9   20.30    0.83
   2  -1   9   19.42    0.82
   2   1   9   19.86    0.82
   2  -1  -9   19.82    0.82
  -3   1   9    7.08    0.39
  -3  -1   9    7.58    0.38
   3  -1   9    7.52    0.35
   3   1   9    7.05    0.36
   3   1  -9    7.43    0.36
  -3   1  -9    7.74    0.33
  -3  -1  -9    7.87    0.34
   3  -1  -9    6.84    0.36
   4   1   9   16.41    0.69
  -4  -1   9   15.81    0.71
  -4   1   9   16.62    0.72
  -4  -1  -9   17.03    0.68
   4  -1  -9   14.92    0.70
   4  -1   9   15.78    0.69
  -4   1  -9   16.75    0.67
   4   1  -9   15.65    0.69
   5  -1   9   11.99    0.54
   5  -1  -9   11.74    0.56
  -5   1  -9   12.84    0.52
  -5  -1   9   11.71    0.58
  -5  -1  -9   12.84    0.53
   5   1  -9   12.65    0.55
   5   1   9   11.92    0.56
  -5   1   9   12.21    0.60
  -6  -1   9   33.37    1.38
   6  -1  -9   32.30    1.36
   6   1  -9   32.83    1.35
  -6   1  -9   33.14    1.32
   6  -1   9   34.08    1.34
  -6  -1  -9   32.05    1.33
  -6   1   9   31.38    1.39
   6   1   9   33.19    1.35
   7  -1   9    4.59    0.32
  -7   1   9    3.77    0.50
   7   1  -9    4.72    0.35
  -7   1  -9    4.29    0.25
  -7  -1  -9    4.41    0.27
  -7  -1   9    4.21    0.49
   7   1   9    4.60    0.35
   8  -1  -9    0.55    0.39
   8  -1   9    0.15    0.28
  -8   1  -9    0.34    0.19
   8   1  -9    0.13    0.35
  -8  -1   9   -0.30    0.55
  -8  -1  -9    0.19    0.21
   8   1   9    0.23    0.31
  -8   1   9    0.50    0.62
   9  -1   9    0.80    0.36
   9   1  -9    0.01    0.42
  -9  -1   9   -0.44    0.72
  -9   1   9    0.42    0.84
   9   1   9    0.38    0.40
   0   2   9   48.17    1.90
   0   2  -9   45.30    1.88
   0  -2   9   46.01    1.89
   0  -2  -9   48.81    1.89
  -1   2  -9   24.67    1.00
  -1  -2  -9   24.54    1.02
   1   2   9   26.08    1.03
  -1  -2   9   24.58    1.02
   1  -2   9   24.41    1.01
   1  -2  -9   25.02    1.02
  -2  -2   9   41.49    1.61
   2   2   9   40.09    1.61
  -2  -2  -9   38.57    1.60
   2  -2  -9   38.73    1.61
   2  -2   9   39.41    1.60
   2   2  -9   40.56    1.60
  -2   2   9   40.17    1.62
  -2   2  -9   40.08    1.59
  -3  -2   9   22.55    0.96
  -3  -2  -9   23.45    0.95
  -3   2   9   23.04    0.98
   3  -2   9   23.27    0.95
   3   2  -9   23.06    0.95
   3  -2  -9   24.02    0.97
  -3   2  -9   23.87    0.94
   3   2   9   22.19    0.96
  -4   2   9    9.29    0.48
   4   2   9    9.24    0.46
  -4  -2   9    9.53    0.47
   4   2  -9   10.03    0.44
   4  -2  -9    8.74    0.46
  -4   2  -9    9.30    0.41
   4  -2   9    9.80    0.44
  -4  -2  -9   10.51    0.44
   5  -2   9   11.11    0.52
   5   2   9   11.50    0.54
  -5   2  -9   11.89    0.48
  -5   2   9   11.64    0.58
  -5  -2   9   11.14    0.56
  -5  -2  -9   11.14    0.51
   5  -2  -9   12.19    0.56
   5   2  -9   11.49    0.52
  -6   2  -9   13.01    0.54
   6   2   9   13.20    0.61
  -6  -2   9   12.10    0.64
   6  -2  -9   13.17    0.62
   6  -2   9   13.68    0.58
   6   2  -9   13.01    0.59
  -6   2   9   12.01    0.67
  -6  -2  -9   12.63    0.56
   7   2  -9    4.87    0.35
  -7  -2   9    3.76    0.48
  -7   2   9    4.57    0.55
   7  -2   9    4.77    0.32
  -7  -2  -9    4.30    0.29
   7  -2  -9    4.35    0.41
  -7   2  -9    4.64    0.24
   7   2   9    4.06    0.37
  -8   2  -9   19.09    0.85
  -8  -2   9   20.56    1.02
   8   2   9   20.76    0.93
   8  -2  -9   20.08    0.96
  -8  -2  -9   20.71    0.87
   8  -2   9   21.02    0.89
   8   2  -9   22.02    0.93
   8   2  -9   20.54    0.92
   0   3   9   65.39    2.65
   0  -3  -9   66.50    2.65
   0   3  -9   65.73    2.63
   0  -3   9   67.54    2.64
   1  -3   9    2.44    0.19
  -1  -3  -9    2.88    0.21
   1   3  -9    2.73    0.17
   1   3   9    2.98    0.23
  -1  -3   9    2.67    0.20
  -1   3   9    2.90    0.24
   1  -3  -9    2.50    0.22
  -1   3  -9    2.76    0.16
   2  -3   9   15.09    0.62
  -2  -3  -9   15.36    0.63
  -2   3   9   14.39    0.65
  -2   3  -9   14.98    0.60
   2   3  -9   14.93    0.62
  -2  -3   9   14.29    0.63
   2  -3  -9   14.35    0.64
   2   3   9   14.75    0.64
  -3   3   9   48.91    2.03
   3   3   9   49.23    2.02
  -3  -3  -9   50.56    2.01
  -3  -3   9   51.43    2.02
  -3   3  -9   51.68    1.99
   3  -3   9   49.17    2.01
  -4   3  -9   44.75    1.84
   4  -3   9   47.34    1.86
  -4  -3  -9   47.44    1.86
   4  -3  -9   44.54    1.88
  -4  -3   9   46.84    1.87
   4   3   9   46.07    1.88
   4   3  -9   47.64    1.86
  -4   3   9   45.45    1.89
   5   3  -9    2.67    0.24
  -5  -3   9    2.79    0.31
  -5   3   9   -0.06    0.34
   5  -3   9    2.59    0.22
   5   3   9    2.31    0.27
  -5   3  -9    2.70    0.15
   5  -3  -9    2.28    0.30
  -5  -3  -9    2.37    0.21
   6  -3  -9    6.70    0.43
  -6   3   9    5.77    0.51
  -6   3  -9    6.65    0.29
   6   3  -9    6.62    0.37
  -6  -3   9    6.45    0.44
   6  -3   9    6.97    0.35
  -6  -3  -9    6.17    0.35
   6   3   9    5.98    0.40
   7   3  -9    6.99    0.43
   7  -3  -9    7.28    0.51
  -7   3  -9    8.06    0.35
  -7  -3  -9    7.68    0.41
   7  -3   9    7.91    0.41
   7   3   9    8.12    0.47
  -7  -3   9    8.36    0.56
   7   3  -9    7.59    0.43
  -7   3   9    7.36    0.66
  -8  -3  -9    8.72    0.45
  -8  -3   9    8.69    0.66
   8   3  -9    7.79    0.50
   8  -3   9    9.15    0.47
   8   3   9    8.84    0.55
   8   3  -9    8.03    0.51
  -8   3   9    8.48    0.84
   0   4   9    3.67    0.28
   0   4  -9    4.08    0.20
   0  -4   9    4.30    0.23
   0  -4  -9    4.20    0.27
   1   4   9    9.72    0.48
  -1  -4  -9   10.33    0.47
  -1  -4   9   10.12    0.45
   1  -4   9   10.21    0.44
  -1   4  -9    9.70    0.42
   1   4  -9   10.55    0.43
   1  -4  -9   10.44    0.48
  -2  -4  -9   21.96    0.89
   2  -4  -9   20.40    0.90
   2  -4   9   21.30    0.87
  -2   4   9   21.78    0.91
   2   4   9   21.81    0.90
  -2   4  -9   20.26    0.85
   2   4  -9   21.60    0.87
  -2  -4   9   21.40    0.88
  -3   4  -9   13.66    0.59
  -3  -4   9   15.29    0.63
   3   4   9   14.85    0.65
  -3   4   9   13.58    0.66
   3  -4   9   14.77    0.61
  -3  -4  -9   14.03    0.63
   3   4  -9   15.56    0.61
   3  -4  -9   14.15    0.65
   4   4  -9   29.86    1.21
  -4  -4   9   28.92    1.23
   4  -4  -9   29.59    1.24
   4   4   9   29.75    1.24
  -4   4  -9   29.44    1.19
   4  -4   9   31.60    1.21
  -4  -4  -9   30.38    1.22
  -4   4   9   28.45    1.26
  -5  -4   9   18.95    0.83
  -5  -4  -9   19.92    0.81
  -5   4  -9   17.69    0.76
   5   4   9   17.89    0.83
   5   4  -9   19.69    0.79
   5   4  -9   19.67    0.80
   5  -4   9   19.68    0.79
   5  -4  -9   17.52    0.84
  -5   4   9   18.77    0.88
  -6   4   9    0.91    0.48
  -6  -4  -9    0.90    0.24
   6  -4  -9    0.54    0.36
   6   4  -9    1.01    0.24
  -6  -4   9    0.96    0.34
   6  -4   9    0.86    0.21
   6   4   9    0.72    0.31
   6   4  -9    0.92    0.24
   7   4  -9    1.14    0.31
   7  -4  -9    1.42    0.42
   7   4  -9    0.71    0.28
   7  -4   9    1.21    0.24
  -7   4   9    0.78    0.60
  -7  -4   9    1.56    0.46
   7   4   9    1.49    0.37
  -7  -4  -9    1.47    0.28
  -8   4   9    1.68    0.83
   8  -4   9    1.24    0.30
   8   4  -9    1.01    0.34
  -8  -4   9    0.90    0.56
   8   4  -9    1.65    0.43
  -8  -4  -9    0.67    0.31
   8   4   9    1.00    0.45
   0  -5  -9    0.98    0.22
   0   5  -9    0.79    0.09
   0   5   9    1.04    0.24
   0  -5   9    1.07    0.16
   1   5  -9    5.18    0.23
  -1  -5   9    5.15    0.28
   1   5   9    5.20    0.33
   1  -5  -9    4.80    0.32
  -1   5   9    5.14    0.34
   1  -5   9    5.35    0.27
  -1  -5  -9    4.83    0.31
   2  -5   9    4.43    0.25
   2   5   9    4.43    0.32
   2   5  -9    4.62    0.22
  -2  -5  -9    4.49    0.29
   2  -5  -9    4.25    0.32
  -2   5   9    4.77    0.33
  -2  -5   9    4.32    0.27
   3   5  -9    4.64    0.24
  -3   5   9    5.22    0.37
  -3  -5  -9    4.64    0.31
  -3  -5   9    4.79    0.29
   3  -5  -9    4.62    0.35
   3  -5   9    5.16    0.27
   3   5  -9    4.95    0.25
  -4  -5  -9    3.87    0.30
   4  -5  -9    4.98    0.37
  -4  -5   9    4.79    0.31
   4   5  -9    4.49    0.27
   4   5   9    4.40    0.34
  -4   5   9    4.82    0.41
   4   5  -9    4.35    0.25
   4  -5   9    4.56    0.27
  -5  -5   9    2.05    0.32
   5   5   9    2.27    0.34
  -5   5   9    2.01    0.44
   5   5  -9    2.86    0.25
  -5  -5  -9    2.62    0.28
   5  -5   9    2.65    0.23
   5  -5  -9    2.77    0.37
   5   5  -9    2.83    0.23
   6   5  -9    5.37    0.34
  -6  -5   9    5.81    0.45
   6  -5   9    5.63    0.33
  -6   5   9    5.41    0.59
   6   5  -9    6.10    0.37
   6   5   9    5.78    0.45
  -6  -5  -9    5.75    0.37
   6  -5  -9    5.87    0.49
   7   5  -9    2.15    0.35
   7   5  -9    2.26    0.31
  -7  -5   9    1.84    0.46
  -7  -5  -9    1.83    0.32
   7   5   9    2.19    0.43
   7  -5  -9    2.06    0.48
   7  -5   9    1.96    0.27
  -7   5   9    2.68    0.73
  -8  -5   9    5.79    0.63
   8   5   9    5.59    0.58
  -8   5   9    6.38    0.99
   0   6   9    6.30    0.38
   0  -6   9    6.29    0.31
   0  -6  -9    5.82    0.37
   1   6   9   42.23    1.78
   1  -6  -9   43.95    1.79
  -1  -6  -9   42.03    1.78
  -1  -6   9   47.04    1.76
   1  -6   9   43.38    1.75
  -1   6   9   43.76    1.79
   2  -6   9    5.16    0.27
   2   6  -9    5.57    0.24
  -2  -6  -9    5.34    0.34
  -2   6   9    5.36    0.39
   2   6   9    5.33    0.36
  -2  -6   9    5.70    0.31
   2  -6  -9    4.58    0.37
   3  -6  -9   11.51    0.58
   3   6  -9   11.64    0.48
  -3  -6   9   11.27    0.52
   3   6   9   11.06    0.57
   3  -6   9   11.81    0.50
  -3  -6  -9   11.86    0.54
   3   6  -9   11.07    0.48
  -3   6   9   10.62    0.58
  -4  -6   9   11.91    0.55
   4   6   9   10.89    0.58
   4   6  -9   11.86    0.50
   4  -6  -9   10.45    0.60
  -4   6   9   11.43    0.64
   4  -6   9   11.66    0.50
  -4  -6  -9   11.95    0.56
   4   6  -9   11.12    0.49
  -5  -6   9   54.04    2.23
   5   6   9   55.60    2.25
   5  -6   9   58.23    2.20
  -5   6   9   54.89    2.28
   5  -6  -9   53.85    2.26
  -5  -6  -9   54.78    2.23
   5   6  -9   55.41    2.20
   5   6  -9   53.68    2.20
  -6   6   9   13.24    0.86
   6   6  -9   15.05    0.62
   6  -6  -9   13.56    0.76
  -6  -6  -9   12.61    0.65
   6  -6   9   15.09    0.61
  -6  -6   9   13.49    0.70
   6   6  -9   13.77    0.63
   6   6   9   13.25    0.72
   7   6  -9    1.90    0.36
  -7  -6   9    1.04    0.48
   7   6   9    1.50    0.49
  -7   6   9    1.32    0.82
   7  -6  -9    2.19    0.56
  -7  -6  -9    2.25    0.35
   7  -6   9    2.48    0.28
   7   6  -9    2.51    0.30
   0  -7  -9    4.09    0.34
   0   7   9    4.11    0.37
   0  -7   9    3.87    0.25
   1  -7   9    0.32    0.16
  -1  -7   9    0.87    0.18
  -1   7   9    0.08    0.31
   1   7   9    0.07    0.30
   1  -7  -9    0.24    0.30
  -1  -7  -9    0.49    0.28
   2   7   9   12.72    0.63
  -2  -7   9   13.05    0.56
  -2   7   9   11.73    0.64
  -2  -7  -9   12.21    0.60
   2  -7  -9   12.56    0.62
  -3  -7  -9   29.05    1.25
  -3   7   9   30.10    1.28
   3  -7  -9   29.68    1.28
  -3  -7   9   30.88    1.23
   3   7   9   29.41    1.27
  -4   7   9   26.24    1.20
   4  -7  -9   27.60    1.19
   4   7   9   28.85    1.18
  -4  -7   9   27.80    1.13
   4   7  -9   26.24    1.10
   4  -7   9   27.50    1.11
   4   7  -9   26.65    1.09
  -4  -7  -9   25.90    1.15
   5  -7  -9    8.51    0.60
   5  -7   9    9.39    0.42
  -5   7   9    8.71    0.67
  -5  -7   9    7.93    0.50
   5   7   9    8.20    0.56
  -5  -7  -9    8.14    0.50
   5   7  -9    8.48    0.41
   5   7  -9    8.59    0.41
   6   7   9   10.55    0.69
   6  -7  -9   12.02    0.75
   6   7  -9   11.21    0.55
   6  -7   9   11.81    0.53
  -6   7   9   11.21    0.86
   6   7  -9   12.82    0.54
  -6  -7  -9   11.22    0.60
  -6  -7   9   11.36    0.64
  -7  -7   9   15.58    0.83
   7   7  -9   16.98    0.76
   7   7   9   14.93    0.90
   0   8   9   20.83    0.95
   0  -8   9   20.98    0.87
   0  -8  -9   21.41    0.94
   1   8   9   15.30    0.76
   1  -8   9   15.77    0.67
  -1  -8  -9   16.33    0.76
  -1   8   9   14.77    0.77
   1  -8  -9   18.19    0.78
  -2  -8  -9    1.50    0.33
   2  -8  -9    1.28    0.40
  -2   8   9    1.73    0.40
  -2  -8   9    1.49    0.22
   2  -8   9    1.32    0.18
   2   8   9    1.29    0.37
  -3   8   9    0.13    0.44
   3  -8   9    0.59    0.19
   3  -8  -9    0.14    0.41
  -3  -8   9    0.48    0.26
  -3  -8  -9    0.45    0.34
   3   8   9    0.35    0.39
  -4   8   9   34.63    1.48
   4   8   9   34.48    1.44
   4  -8   9   33.89    1.35
  -4  -8  -9   30.74    1.41
   4  -8  -9   31.96    1.45
  -4  -8   9   34.23    1.39
  -5  -8  -9    4.82    0.45
   5   8  -9    4.53    0.27
   5  -8  -9    4.16    0.59
  -5   8   9    4.10    0.68
  -5  -8   9    4.85    0.44
   5   8  -9    5.53    0.29
   5  -8   9    5.60    0.31
   5   8   9    4.73    0.55
   6   8   9    3.13    0.61
  -6   8   9    3.53    0.90
   6   8  -9    4.19    0.30
   6   8  -9    3.91    0.32
  -6  -8   9    3.35    0.47
   0  -9   9    3.11    0.24
   0  -9  -9    2.60    0.43
   0   9   9    3.49    0.44
  -1   9   9    7.34    0.55
  -1  -9   9    7.50    0.37
   1  -9   9    6.75    0.34
   1  -9  -9    6.14    0.53
   1   9   9    7.21    0.53
  -1  -9  -9    6.63    0.50
  -2  -9  -9   11.81    0.65
   2   9   9   12.09    0.67
  -2   9   9   11.34    0.69
   2  -9   9   11.90    0.51
   2  -9  -9   11.26    0.69
  -3   9   9   19.51    0.99
  -3  -9   9   19.57    0.85
   3  -9  -9   19.60    0.97
  -3  -9  -9   19.84    0.93
   3  -9   9   19.43    0.82
   3   9   9   20.06    0.96
  -4  -9  -9    7.86    0.56
   4  -9  -9    7.65    0.67
  -4   9   9    8.28    0.74
   4  -9   9    8.67    0.41
  -4  -9   9    7.77    0.49
   4   9   9    8.33    0.63
   5   9   9   23.16    1.17
  -5   9   9   25.37    1.30
  -5  -9   9   22.32    1.06
   5  -9   9   24.97    1.00
   0 -10  -9   11.98    0.70
   0 -10   9   10.80    0.50
   0  10   9   10.23    0.69
   1 -10  -9   26.96    1.33
  -1  10   9   30.68    1.33
  -1 -10   9   28.43    1.21
  -1 -10  -9   30.64    1.32
   1 -10   9   28.85    1.20
   1  10   9   31.73    1.33
  -2 -10   9   32.93    1.33
  -2 -10  -9   32.59    1.41
   2 -10   9   32.32    1.30
  -2  10   9   32.87    1.45
   2 -10  -9   30.81    1.46
   2  10   9   32.18    1.43
  -3 -10   9    5.76    0.40
   3 -10   9    5.03    0.30
  -3  10   9    4.78    0.68
   3  10   9    4.91    0.59
  -4  10   9    0.77    0.76
   4  10   9    1.98    0.65
   0  11   9    4.19    0.66
   0 -11   9    4.27    0.30
   1 -11   9    2.45    0.25
  -1  11   9    2.97    0.61
   1  11   9    1.90    0.62
  -1 -11   9    3.03    0.30
  -2  11   9   16.16    0.99
   2  11   9   17.85    0.98
   0   0  10  168.36    6.69
   0   0 -10  169.21    6.68
   1   0  10   17.49    0.74
  -1   0  10   16.36    0.74
   1   0 -10   17.78    0.73
  -1   0 -10   17.83    0.72
  -2   0 -10   62.36    2.41
   2   0  10   60.54    2.42
  -2   0  10   59.72    2.42
   2   0 -10   59.14    2.42
   3   0  10    6.18    0.34
  -3   0 -10    6.85    0.32
  -3   0  10    6.74    0.38
   3   0 -10    6.66    0.35
  -4   0 -10   14.74    0.58
   4   0  10   12.52    0.61
  -4   0  10   13.38    0.64
   4   0 -10   14.22    0.62
   5   0  10    0.87    0.24
   5   0 -10    1.03    0.26
  -5   0 -10    1.18    0.18
  -5   0  10    0.87    0.32
  -6   0  10   18.71    0.91
  -6   0 -10   20.20    0.81
   6   0  10   18.81    0.85
   6   0 -10   20.40    0.86
  -7   0  10   10.27    0.68
  -7   0 -10    9.55    0.46
   7   0 -10   10.16    0.55
   7   0  10    9.80    0.53
   8   0  10    0.30    0.35
  -8   0  10    1.39    0.68
  -8   0 -10    0.06    0.22
   0  -1  10   11.77    0.52
   0   1  10   11.63    0.53
   0  -1 -10   10.88    0.51
   0   1 -10   12.02    0.50
   1   1 -10   16.50    0.69
  -1   1 -10   17.29    0.69
   1  -1  10   16.46    0.70
   1   1  10   16.34    0.71
  -1  -1  10   16.46    0.70
  -1   1  10   15.90    0.71
   1  -1 -10   15.84    0.70
  -1  -1 -10   16.95    0.69
  -2  -1 -10   37.72    1.49
   2  -1  10   36.71    1.49
   2  -1 -10   36.83    1.49
  -2  -1  10   36.30    1.50
   2   1 -10   37.10    1.49
  -2   1  10   36.28    1.50
   2   1  10   37.48    1.50
  -2   1 -10   36.10    1.48
   3  -1  10    0.40    0.19
  -3   1  10    0.52    0.25
  -3  -1  10    0.51    0.23
   3   1  10    0.56    0.21
  -3   1 -10    0.12    0.14
  -3  -1 -10    0.29    0.16
   3  -1 -10    0.66    0.22
   3   1 -10    0.35    0.19
  -4   1 -10    6.38    0.31
  -4  -1  10    6.18    0.38
  -4   1  10    6.20    0.40
   4   1  10    6.70    0.36
  -4  -1 -10    6.69    0.33
   4  -1  10    6.44    0.35
   4   1 -10    6.39    0.35
   4  -1 -10    6.71    0.37
   5  -1  10    2.12    0.25
  -5  -1 -10    1.82    0.20
  -5  -1  10    1.71    0.32
   5  -1 -10    1.85    0.28
   5   1  10    1.89    0.27
   5   1 -10    2.14    0.26
  -5   1 -10    2.25    0.19
  -5   1  10    1.08    0.34
   6  -1 -10    9.59    0.51
  -6   1 -10    9.67    0.42
  -6  -1  10    8.98    0.56
  -6  -1 -10    9.83    0.44
   6   1  10    9.23    0.49
  -6   1  10    8.14    0.58
   6   1 -10    9.94    0.49
   6  -1  10    9.11    0.47
   7  -1  10    2.43    0.32
   7   1  10    2.25    0.35
  -7  -1 -10    2.77    0.25
   7   1 -10    1.91    0.35
  -7   1  10    2.94    0.54
   7  -1 -10    3.24    0.39
  -7  -1  10    2.26    0.50
  -7   1 -10    2.75    0.22
  -8   1  10   38.21    1.79
   8  -1  10   38.11    1.64
  -8  -1 -10   41.33    1.61
   8   1  10   41.40    1.66
  -8  -1  10   39.85    1.76
   0  -2  10    0.14    0.18
   0   2  10    0.09    0.20
   0  -2 -10   -0.09    0.18
   0   2 -10   -0.14    0.14
   1  -2 -10   30.56    1.27
  -1  -2 -10   30.24    1.26
  -1   2  10   31.25    1.28
   1  -2  10   31.18    1.26
   1   2  10   30.68    1.28
   1   2 -10   31.39    1.25
  -1  -2  10   31.40    1.27
  -1   2 -10   31.94    1.25
  -2  -2  10   17.85    0.73
   2   2 -10   17.10    0.72
  -2   2 -10   16.66    0.71
   2  -2  10   17.40    0.72
  -2   2  10   17.27    0.75
   2   2  10   16.70    0.74
  -2  -2 -10   17.10    0.72
  -3  -2  10    6.07    0.37
   3   2 -10    7.46    0.34
   3  -2  10    6.73    0.34
  -3   2 -10    6.62    0.31
   3  -2 -10    6.36    0.37
  -3  -2 -10    6.71    0.34
   3   2  10    6.11    0.36
  -3   2  10    6.98    0.40
   4   2  10    9.84    0.49
  -4   2  10    9.42    0.51
   4  -2 -10   10.21    0.49
  -4  -2 -10    9.49    0.45
   4  -2  10   10.19    0.46
   4   2 -10    9.82    0.46
  -4   2 -10   10.16    0.43
  -4  -2  10    9.69    0.49
  -5   2  10    0.84    0.35
  -5   2 -10    1.02    0.15
  -5  -2  10    0.85    0.31
   5  -2 -10    1.45    0.29
  -5  -2 -10    1.44    0.20
   5   2 -10    0.89    0.24
   5   2  10    0.63    0.27
   5  -2  10    1.15    0.23
  -6  -2  10   12.91    0.68
  -6   2 -10   13.15    0.55
   6   2  10   13.41    0.63
  -6   2  10   12.43    0.72
   6  -2  10   14.04    0.61
   6   2 -10   13.62    0.61
   6  -2 -10   12.77    0.64
  -6  -2 -10   12.41    0.58
   7   2  10   26.87    1.12
  -7  -2 -10   26.26    1.08
  -7  -2  10   24.48    1.18
   7  -2  10   26.79    1.09
  -7   2 -10   26.68    1.06
   7  -2 -10   24.33    1.14
  -7   2  10   24.90    1.23
   7   2 -10   26.60    1.11
  -8   2  10    4.79    0.79
   8  -2  10    4.77    0.40
   8   2  10    4.46    0.46
  -8  -2  10    4.82    0.66
   8   2 -10    4.26    0.46
   0  -3 -10   10.53    0.48
   0   3  10   10.75    0.50
   0  -3  10   10.14    0.47
   0   3 -10   10.59    0.45
  -1  -3 -10    2.34    0.23
  -1   3  10    2.37    0.26
   1  -3 -10    2.38    0.24
  -1  -3  10    2.06    0.21
  -1   3 -10    2.52    0.16
   1   3 -10    2.68    0.18
   1   3  10    2.09    0.26
   1  -3  10    2.48    0.20
   2  -3 -10   42.17    1.69
  -2  -3  10   41.73    1.68
   2   3 -10   42.17    1.67
   2  -3  10   43.39    1.68
  -2  -3 -10   42.56    1.68
  -2   3 -10   41.79    1.66
  -2   3  10   38.97    1.70
   2   3  10   40.04    1.69
   3  -3  10    5.00    0.29
  -3   3 -10    4.70    0.23
   3  -3 -10    4.99    0.33
  -3   3  10    4.67    0.36
   3   3  10    4.69    0.33
  -3  -3  10    4.51    0.31
  -3  -3 -10    4.93    0.29
   3   3 -10    4.92    0.27
   4   3 -10   14.91    0.62
  -4   3 -10   13.94    0.58
  -4   3  10   13.34    0.68
   4  -3 -10   13.78    0.66
  -4  -3 -10   14.08    0.62
   4  -3  10   14.95    0.62
  -4  -3  10   14.26    0.65
   4   3  10   14.21    0.65
   5   3  10    3.17    0.33
  -5   3 -10    3.50    0.20
   5  -3  10    3.07    0.27
   5  -3 -10    4.14    0.35
  -5  -3 -10    3.51    0.27
   5   3 -10    3.53    0.28
  -5  -3  10    4.03    0.36
  -5   3  10    3.33    0.42
   6  -3  10    7.48    0.38
  -6  -3  10    7.21    0.48
   6  -3 -10    7.53    0.47
  -6  -3 -10    7.40    0.38
  -6   3  10    2.00    0.54
   6   3 -10    6.58    0.39
  -6   3 -10    7.28    0.31
   6   3  10    6.87    0.44
  -7  -3 -10    4.52    0.34
   7   3  10    5.01    0.44
  -7   3 -10    4.51    0.25
  -7   3  10    3.53    0.68
  -7  -3  10    5.29    0.53
   7  -3  10    5.06    0.36
   7   3 -10    4.50    0.40
   7  -3 -10    5.08    0.48
   7   3 -10    4.48    0.38
   8   3  10   12.98    0.75
  -8  -3  10   14.39    0.86
  -8   3  10   14.07    1.07
   8  -3  10   12.49    0.65
   0   4 -10   38.12    1.51
   0  -4 -10   37.44    1.54
   0   4  10   37.43    1.55
   0  -4  10   38.04    1.52
  -1   4  10    5.17    0.36
  -1   4 -10    5.33    0.25
   1   4 -10    6.12    0.27
   1  -4 -10    5.32    0.34
   1   4  10    5.24    0.35
   1  -4  10    5.45    0.29
  -1  -4 -10    5.27    0.33
  -1  -4  10    5.84    0.31
   2  -4 -10   33.75    1.38
  -2   4 -10   32.13    1.33
   2  -4  10   33.51    1.35
  -2  -4  10   35.82    1.36
  -2  -4 -10   31.82    1.36
   2   4 -10   33.62    1.34
   2   4  10   32.66    1.38
  -3   4 -10    6.37    0.28
  -3  -4  10    6.76    0.37
   3   4 -10    6.21    0.32
   3  -4 -10    6.10    0.40
  -3   4  10    5.99    0.42
   3  -4  10    6.56    0.33
   3   4  10    5.89    0.39
  -3  -4 -10    7.15    0.36
   4   4  10   24.66    1.03
   4  -4  10   24.70    0.99
   4  -4 -10   23.60    1.03
  -4   4 -10   23.39    0.96
  -4  -4  10   24.20    1.01
   4   4 -10   23.36    0.99
  -4  -4 -10   23.45    1.00
   5  -4 -10    5.28    0.41
  -5  -4 -10    5.52    0.33
  -5  -4  10    5.15    0.40
   5   4 -10    5.00    0.32
   5   4  10    4.36    0.40
  -5   4 -10    4.88    0.24
   5  -4  10    5.24    0.32
  -5   4  10    4.84    0.49
  -6   4  10   25.16    1.18
   6   4 -10   24.95    1.06
  -6   4 -10   24.44    1.00
   6   4 -10   26.89    1.05
   6   4  10   24.17    1.10
   6  -4 -10   25.54    1.11
  -6  -4 -10   24.30    1.05
  -6  -4  10   24.47    1.10
   6  -4  10   24.82    1.04
   7   4 -10   25.29    1.03
   7  -4  10   23.99    1.01
   7   4 -10   23.98    1.04
   7   4  10   22.52    1.08
  -7   4  10   24.12    1.24
   7  -4 -10   23.27    1.11
  -7  -4  10   22.75    1.11
  -7  -4 -10   25.09    1.03
   0  -5 -10   14.30    0.65
   0  -5  10   14.71    0.62
   0   5 -10   13.38    0.58
   0   5  10   14.76    0.67
  -1  -5  10    2.87    0.23
   1  -5  10    2.56    0.22
   1  -5 -10    2.34    0.29
  -1   5  10    2.71    0.32
   1   5 -10    2.53    0.17
  -1  -5 -10    2.62    0.27
   1   5  10    2.71    0.30
   2  -5  10   25.94    1.06
  -2   5  10   26.65    1.11
   2   5 -10   25.98    1.05
   2  -5 -10   23.97    1.10
  -2  -5  10   28.23    1.07
  -2  -5 -10   24.58    1.08
  -3  -5 -10    8.05    0.43
   3  -5  10    8.48    0.39
  -3  -5  10    8.09    0.42
   3   5  10    7.61    0.46
   3  -5 -10    7.53    0.47
   3   5 -10    8.04    0.37
  -3   5  10    7.72    0.49
   4   5  10   16.32    0.76
   4   5 -10   16.13    0.69
   4   5 -10   15.85    0.69
   4  -5  10   17.29    0.70
  -4  -5 -10   15.31    0.73
  -4   5  10   15.71    0.81
   4  -5 -10   16.64    0.77
  -4  -5  10   17.65    0.74
   5   5 -10   28.38    1.24
   5  -5  10   31.82    1.25
  -5   5  10   30.12    1.35
   5  -5 -10   28.52    1.31
   5   5 -10   30.36    1.24
   5   5  10   31.37    1.30
  -5  -5 -10   30.82    1.26
  -5  -5  10   31.12    1.28
  -6  -5 -10   20.58    0.94
   6   5 -10   22.93    0.93
  -6  -5  10   21.23    0.98
  -6   5  10   21.32    1.11
   6   5  10   21.11    1.00
   6  -5  10   23.70    0.92
   6  -5 -10   20.73    1.01
   7   5 -10   10.59    0.59
  -7   5  10    9.63    0.94
   7  -5  10   10.66    0.52
   7   5  10    9.67    0.66
  -7  -5  10    9.94    0.68
   0  -6  10   49.44    1.98
   0  -6 -10   51.20    2.01
   0   6  10   47.54    2.02
  -1  -6 -10    2.98    0.31
   1  -6  10    3.34    0.23
   1   6  10    2.95    0.34
  -1  -6  10    2.86    0.25
   1  -6 -10    3.28    0.33
  -1   6  10    3.47    0.36
   2   6  10   47.06    1.93
  -2   6  10   45.40    1.93
   2  -6 -10   47.50    1.92
   2  -6  10   45.86    1.88
   2   6 -10   44.71    1.86
  -2  -6 -10   45.76    1.91
   2   6 -10   49.62    1.87
  -2  -6  10   49.16    1.89
   3  -6 -10   17.02    0.80
  -3  -6  10   17.16    0.74
  -3   6  10   16.38    0.82
   3   6 -10   17.14    0.71
   3   6  10   16.46    0.80
  -3  -6 -10   17.38    0.77
   3   6 -10   17.16    0.70
   3  -6  10   17.64    0.72
   4  -6  10   39.12    1.47
   4   6 -10   36.80    1.46
  -4   6  10   37.63    1.55
  -4  -6  10   36.95    1.49
   4  -6 -10   32.60    1.52
   4   6 -10   34.90    1.45
   4   6  10   36.43    1.52
  -4  -6 -10   34.22    1.49
   5  -6 -10    6.46    0.54
  -5   6  10    6.38    0.64
   5   6 -10    7.36    0.37
   5   6 -10    6.73    0.38
  -5  -6  10    6.03    0.45
   5  -6  10    7.36    0.38
   5   6  10    6.10    0.52
  -5  -6 -10    6.91    0.44
   6   6 -10   21.14    0.87
   6   6  10   18.69    0.98
   6  -6 -10   19.12    1.00
   6  -6  10   22.62    0.88
   6   6 -10   20.96    0.89
  -6  -6  10   21.18    0.96
  -6  -6 -10   19.23    0.91
  -6   6  10   19.72    1.13
   7   6  10    8.31    0.69
   0  -7  10    0.46    0.20
   0  -7 -10    0.62    0.32
   0   7  10    0.94    0.37
  -1  -7 -10    1.21    0.32
   1  -7  10    1.55    0.20
   1  -7 -10    0.95    0.35
  -1  -7  10    1.47    0.23
   1   7  10    0.92    0.36
  -1   7  10    1.24    0.38
   2   7  10    1.83    0.38
   2  -7 -10    0.62    0.37
   2  -7  10    1.34    0.20
  -2  -7 -10    1.51    0.32
  -2  -7  10    1.50    0.25
  -2   7  10    1.91    0.41
   3  -7 -10    8.81    0.59
  -3   7  10    9.82    0.62
   3   7  10    9.64    0.59
   3  -7  10   10.22    0.46
  -3  -7  10   10.34    0.49
  -3  -7 -10   10.00    0.54
  -4  -7 -10    2.08    0.36
   4  -7  10    2.14    0.25
  -4  -7  10    2.01    0.33
   4  -7 -10    2.51    0.47
   4   7 -10    1.76    0.19
   4   7 -10    2.15    0.21
   4   7  10    1.69    0.44
  -4   7  10    2.85    0.55
   5   7 -10    6.36    0.36
   5   7  10    6.21    0.57
   5   7 -10    6.47    0.34
   5  -7  10    6.29    0.37
   5  -7 -10    5.84    0.60
  -5  -7  10    5.56    0.47
  -5  -7 -10    5.91    0.47
  -5   7  10    7.25    0.73
   6   7  10    6.68    0.66
   6   7 -10    7.79    0.44
  -6  -7  10    7.20    0.57
  -6   7  10    6.12    0.89
   0   8  10    0.71    0.44
   0  -8  10    0.98    0.23
   0  -8 -10    1.04    0.39
   1  -8 -10   23.95    1.05
   1   8  10   23.00    1.06
  -1  -8 -10   22.82    1.04
  -1  -8  10   22.57    0.97
   1  -8  10   24.61    0.96
  -1   8  10   22.65    1.07
  -2  -8 -10   14.38    0.71
  -2   8  10   13.89    0.77
   2  -8 -10   14.28    0.75
   2  -8  10   13.28    0.60
   2   8  10   13.68    0.73
  -2  -8  10   13.84    0.62
  -3  -8  10    5.60    0.39
   3  -8 -10    5.78    0.56
   3   8  10    5.95    0.57
  -3   8  10    6.39    0.60
   3  -8  10    5.91    0.34
  -3  -8 -10    6.39    0.48
   4   8  10    9.54    0.68
  -4  -8 -10    8.92    0.58
   4  -8  10    9.97    0.46
  -4   8  10   10.05    0.75
   4  -8 -10    8.52    0.69
  -4  -8  10    8.96    0.53
   5   8 -10    4.36    0.27
   5   8  10    3.87    0.63
  -5   8  10    4.35    0.80
  -5  -8  10    4.84    0.46
   0   9  10    1.74    0.51
   0  -9 -10    0.86    0.47
   0  -9  10    0.72    0.24
   1  -9 -10   16.07    0.84
  -1  -9  10   16.08    0.72
   1   9  10   16.37    0.87
  -1  -9 -10   16.49    0.83
   1  -9  10   16.11    0.70
  -1   9  10   16.13    0.88
  -2  -9 -10   12.78    0.76
  -2  -9  10   14.90    0.65
   2  -9 -10   14.90    0.83
   2  -9  10   15.49    0.62
   2   9  10   14.26    0.81
  -2   9  10   13.24    0.84
   3  -9  10    1.37    0.24
  -3  -9  10    1.12    0.33
   3   9  10    0.64    0.55
  -3   9  10    1.21    0.66
  -3  -9 -10    1.25    0.48
  -4   9  10    3.72    0.76
   4   9  10    4.43    0.66
   0  10  10   52.58    2.17
   0 -10  10   49.65    2.05
  -1  10  10    4.27    0.69
   1  10  10    5.42    0.67
  -1 -10  10    4.35    0.33
   1 -10  10    4.60    0.32
   2  10  10   28.86    1.35
  -2  10  10   28.80    1.37
   2 -10  10   27.81    1.17
   0   0 -11   -0.08    0.17
   0   0  11   -0.34    0.21
   1   0 -11   42.20    1.71
  -1   0 -11   41.99    1.70
  -1   0  11   42.66    1.72
   1   0  11   42.41    1.72
  -2   0 -11    0.48    0.17
  -2   0  11    0.15    0.24
   2   0 -11    0.33    0.20
   2   0  11    0.01    0.21
   3   0 -11   -0.02    0.22
  -3   0 -11    0.18    0.17
  -3   0  11    0.34    0.27
   3   0  11    0.00    0.23
  -4   0 -11    6.30    0.32
  -4   0  11    6.00    0.42
   4   0  11    6.32    0.37
   4   0 -11    6.40    0.38
  -5   0 -11    0.68    0.20
   5   0 -11    0.32    0.28
   5   0  11    0.84    0.28
  -5   0  11    0.86    0.38
  -6   0 -11   13.75    0.60
   6   0  11   14.21    0.66
   6   0 -11   14.37    0.68
  -6   0  11   12.97    0.76
   7   0  11   32.29    1.32
   7   0 -11   27.36    1.32
  -7   0  11   32.06    1.41
  -7   0 -11   32.58    1.27
   0  -1 -11    7.92    0.39
   0  -1  11    8.09    0.40
   0   1 -11    7.59    0.37
   0   1  11    7.98    0.41
  -1   1  11    3.53    0.29
  -1   1 -11    3.20    0.22
   1   1 -11    3.15    0.23
  -1  -1 -11    3.05    0.24
  -1  -1  11    3.16    0.27
   1   1  11    3.49    0.28
   1  -1  11    3.38    0.26
   1  -1 -11    3.17    0.25
  -2  -1  11   12.09    0.54
  -2   1 -11   11.76    0.50
   2   1  11   11.16    0.53
  -2   1  11   10.99    0.55
   2   1 -11   11.47    0.51
   2  -1  11   11.27    0.52
  -2  -1 -11   10.97    0.51
   2  -1 -11   11.75    0.53
   3   1 -11   20.52    0.85
  -3  -1  11   19.61    0.87
  -3  -1 -11   20.17    0.84
   3  -1  11   20.45    0.85
   3  -1 -11   19.03    0.85
  -3   1 -11   20.67    0.83
   3   1  11   19.83    0.86
  -4  -1 -11   27.53    1.10
   4   1  11   25.66    1.12
   4  -1  11   26.81    1.12
   4   1 -11   27.13    1.12
  -4   1 -11   27.11    1.09
  -4   1  11   26.51    1.15
   4  -1 -11   26.91    1.13
  -5  -1  11    4.61    0.42
   5  -1 -11    5.15    0.37
  -5   1  11    4.41    0.46
   5  -1  11    5.13    0.35
  -5   1 -11    4.88    0.28
   5   1  11    4.37    0.36
  -5  -1 -11    5.15    0.29
   5   1 -11    4.60    0.34
  -6  -1  11    9.96    0.62
  -6   1 -11   10.89    0.46
   6  -1  11    9.72    0.53
  -6   1  11   11.18    0.67
   6   1 -11   10.79    0.55
  -6  -1 -11    9.32    0.48
   6   1  11    9.81    0.55
   6  -1 -11    9.74    0.56
  -7  -1  11    5.25    0.59
  -7  -1 -11    5.03    0.33
   7   1  11    5.30    0.44
   7   1 -11    5.08    0.44
   7  -1 -11    5.15    0.48
   7  -1  11    5.39    0.43
  -7   1  11    4.73    0.64
  -7   1 -11    5.28    0.30
   0  -2 -11   19.38    0.80
   0   2  11   18.68    0.82
   0  -2  11   18.45    0.80
  -1  -2  11   25.77    1.04
   1   2 -11   24.11    1.03
  -1  -2 -11   24.19    1.04
  -1   2 -11   26.79    1.02
   1  -2 -11   24.49    1.04
   1  -2  11   24.53    1.04
   1   2  11   25.24    1.06
  -1   2  11   25.41    1.06
   2  -2  11   16.27    0.69
   2  -2 -11   15.60    0.70
  -2   2 -11   15.80    0.67
  -2   2  11   16.66    0.73
  -2  -2  11   16.07    0.70
   2   2  11   16.47    0.72
   2   2 -11   15.96    0.68
  -2  -2 -11   15.59    0.69
   3   2  11    1.11    0.27
  -3   2 -11    0.84    0.16
  -3  -2  11    0.98    0.27
   3  -2 -11    1.06    0.26
  -3   2  11    0.72    0.31
  -3  -2 -11    1.10    0.21
   3  -2  11    0.94    0.22
   3   2 -11    1.16    0.21
  -4  -2 -11    6.73    0.34
  -4  -2  11    6.54    0.40
   4  -2 -11    5.85    0.40
   4   2  11    5.35    0.39
   4   2 -11    6.05    0.36
   4  -2  11    6.13    0.36
  -4   2 -11    6.16    0.30
   5   2 -11    7.49    0.42
  -5  -2  11    7.96    0.49
   5  -2  11    7.51    0.42
   5   2  11    6.48    0.46
  -5   2 -11    7.30    0.35
  -5  -2 -11    7.46    0.39
   5  -2 -11    7.74    0.46
  -5   2  11    7.47    0.55
   6  -2 -11   11.32    0.64
   6  -2  11   12.80    0.60
  -6  -2  11   11.57    0.68
   6   2 -11   12.66    0.60
   6   2  11   11.53    0.63
  -6   2  11   11.82    0.75
  -6   2 -11   12.92    0.53
  -6  -2 -11   13.12    0.57
   7  -2  11   12.92    0.64
  -7   2  11   13.05    0.86
  -7  -2 -11   12.33    0.59
   7   2 -11   12.43    0.65
  -7  -2  11   11.70    0.78
   7   2  11   12.93    0.68
   0   3  11    5.85    0.39
   0  -3  11    6.51    0.35
   0   3 -11    6.39    0.31
   0  -3 -11    6.79    0.37
   1   3 -11   17.19    0.74
   1  -3 -11   17.88    0.78
  -1   3 -11   17.89    0.74
  -1   3  11   17.93    0.80
  -1  -3 -11   17.90    0.77
  -1  -3  11   17.64    0.77
   1   3  11   17.81    0.79
   1  -3  11   18.99    0.76
  -2   3 -11   10.37    0.45
   2  -3 -11   10.53    0.51
   2   3 -11   10.64    0.47
  -2  -3 -11   10.54    0.49
  -2   3  11   10.80    0.54
  -2  -3  11   10.31    0.50
   2   3  11   10.03    0.52
   2  -3  11   10.35    0.48
   3  -3 -11   16.32    0.72
   3   3 -11   16.25    0.68
   3  -3  11   16.18    0.69
  -3   3 -11   15.45    0.66
   3   3  11   15.36    0.73
  -3  -3  11   16.32    0.71
  -3  -3 -11   15.57    0.70
  -4  -3  11    8.42    0.47
   4  -3 -11    8.66    0.49
  -4   3  11    8.18    0.53
   4  -3  11    8.54    0.43
   4   3 -11    8.75    0.43
  -4   3 -11    8.62    0.37
   4   3  11    7.59    0.48
  -4  -3 -11    8.85    0.43
  -5   3  11    7.81    0.62
   5  -3  11    9.78    0.47
  -5  -3 -11    9.28    0.46
   5   3 -11   10.05    0.47
  -5   3 -11    9.83    0.41
  -5  -3  11    9.34    0.54
   5  -3 -11    9.30    0.54
   5   3  11    8.78    0.53
  -6  -3 -11    3.15    0.32
   6   3  11    3.76    0.42
   6   3 -11    3.95    0.35
   6  -3 -11    3.23    0.46
  -6   3 -11    3.85    0.23
   6  -3  11    3.26    0.34
  -6   3  11    4.58    0.60
  -6  -3  11    3.38    0.45
  -7  -3  11    7.51    0.66
  -7   3  11    8.23    0.80
   7   3  11    8.54    0.57
   7  -3  11    7.87    0.49
   0   4  11    6.04    0.40
   0  -4 -11    6.64    0.38
   0  -4  11    5.89    0.34
   0   4 -11    6.01    0.29
   1   4 -11    9.98    0.43
  -1   4  11    8.88    0.52
   1  -4  11   10.20    0.47
   1  -4 -11    9.85    0.50
  -1  -4 -11    9.56    0.48
  -1  -4  11    9.99    0.47
   1   4  11   10.50    0.52
  -1   4 -11    9.81    0.42
   2  -4  11   11.72    0.52
  -2   4  11   10.60    0.59
   2   4  11   11.12    0.57
  -2   4 -11   10.75    0.48
  -2  -4  11   12.50    0.54
  -2  -4 -11   11.33    0.54
   2   4 -11   11.70    0.50
   2  -4 -11   11.81    0.56
   3   4  11   15.38    0.72
  -3   4  11   13.67    0.75
   3  -4  11   16.34    0.67
   3   4 -11   15.72    0.66
  -3   4 -11   15.03    0.63
  -3  -4 -11   15.39    0.69
   3  -4 -11   15.50    0.72
  -3  -4  11   15.91    0.69
   4   4  11    0.30    0.33
  -4  -4 -11    0.64    0.27
  -4   4  11    0.34    0.40
  -4  -4  11    0.54    0.31
  -4   4 -11    0.25    0.12
   4  -4  11    0.31    0.24
   4  -4 -11    0.70    0.35
   4   4 -11    0.20    0.21
  -5   4 -11    5.55    0.28
  -5  -4 -11    5.74    0.39
  -5   4  11    6.20    0.57
  -5  -4  11    6.13    0.46
   5  -4  11    5.65    0.37
   5   4  11    6.60    0.47
   5  -4 -11    5.88    0.48
   5   4 -11    5.79    0.37
  -6  -4 -11    2.58    0.33
   6   4 -11    3.13    0.33
   6   4 -11    2.76    0.36
   6  -4 -11    2.43    0.49
   6  -4  11    3.41    0.33
   6   4  11    2.90    0.47
  -6   4 -11    2.54    0.19
  -6  -4  11    3.12    0.47
  -6   4  11    2.29    0.64
  -7   4  11    2.31    0.82
   7   4  11    0.83    0.52
   0   5 -11   16.46    0.67
   0  -5 -11   16.69    0.75
  -1   5  11   12.54    0.64
  -1  -5 -11   12.70    0.60
   1   5 -11   13.28    0.53
  -1   5 -11   12.59    0.52
   1   5  11   11.26    0.62
   1  -5 -11   12.54    0.61
  -1  -5  11   12.10    0.57
   1  -5  11   13.63    0.57
  -2   5  11   26.86    1.15
   2   5 -11   26.91    1.07
  -2  -5  11   27.05    1.10
   2   5  11   25.60    1.14
   2  -5 -11   25.62    1.13
   2  -5  11   27.38    1.09
  -2  -5 -11   25.37    1.11
   3   5 -11   20.14    0.80
   3  -5  11   19.70    0.81
   3   5  11   17.74    0.88
   3  -5 -11   18.24    0.88
  -3  -5  11   19.97    0.84
  -3  -5 -11   19.43    0.85
   4   5  11   29.17    1.28
   4  -5 -11   30.06    1.28
  -4   5  11   28.06    1.32
   4   5 -11   29.46    1.21
  -4  -5  11   30.59    1.25
   4  -5  11   31.21    1.22
   4   5 -11   29.81    1.21
  -4  -5 -11   28.65    1.24
   5  -5 -11    0.32    0.44
  -5  -5  11    0.50    0.38
   5   5  11    0.03    0.43
   5   5 -11    0.58    0.25
  -5  -5 -11    0.44    0.31
  -5   5  11   -0.20    0.56
   5  -5  11   -0.01    0.27
   5   5 -11    0.07    0.27
   6   5 -11   14.10    0.67
  -6   5  11   12.88    0.94
   6   5  11   13.47    0.77
  -6  -5  11   13.52    0.74
   6  -5  11   14.10    0.65
   0  -6  11   26.03    1.05
   0  -6 -11   26.05    1.09
   0   6  11   23.64    1.11
  -1  -6  11   10.80    0.50
   1  -6 -11   10.77    0.57
   1   6  11    9.60    0.58
  -1   6  11    9.91    0.61
  -1  -6 -11   10.58    0.55
   1  -6  11   10.92    0.49
   2  -6 -11    3.13    0.40
  -2   6  11    3.10    0.47
   2   6 -11    3.82    0.21
   2   6 -11    3.77    0.21
  -2  -6 -11    3.76    0.36
  -2  -6  11    3.46    0.31
   2   6  11    3.69    0.42
   2  -6  11    4.25    0.28
   3   6  11   18.54    0.91
  -3   6  11   20.49    0.96
   3   6 -11   18.93    0.80
  -3  -6  11   20.41    0.84
   3  -6  11   19.03    0.82
   3   6 -11   18.88    0.80
   3  -6 -11   19.07    0.91
  -3  -6 -11   19.33    0.87
   4   6 -11    5.27    0.31
   4   6 -11    5.64    0.33
   4  -6  11    5.53    0.35
   4   6  11    4.72    0.50
   4  -6 -11    5.47    0.52
  -4  -6 -11    5.37    0.42
  -4   6  11    5.61    0.62
  -4  -6  11    6.11    0.41
  -5   6  11    0.79    0.66
   5   6 -11    0.36    0.29
   5   6 -11    0.03    0.25
  -5  -6  11    0.38    0.39
  -5  -6 -11    0.19    0.37
   5  -6  11    0.44    0.29
   5   6  11    0.64    0.50
   5  -6 -11    0.17    0.50
   0  -7 -11   14.88    0.73
   0   7  11   14.09    0.77
   0  -7  11   15.00    0.65
  -1   7  11   21.47    1.04
  -1  -7 -11   23.06    1.01
   1  -7  11   23.24    0.94
   1  -7 -11   21.56    1.02
   1   7  11   22.82    1.04
  -1  -7  11   23.24    0.95
   2  -7 -11   13.21    0.73
  -2  -7  11   14.49    0.64
   2   7  11   13.49    0.74
  -2  -7 -11   13.72    0.70
  -2   7  11   13.47    0.78
   2  -7  11   14.73    0.62
  -3  -7 -11   15.22    0.76
   3  -7  11   17.11    0.68
   3   7  11   15.19    0.82
  -3  -7  11   15.04    0.71
   3  -7 -11   14.98    0.81
  -3   7  11   15.15    0.85
   4   7 -11    7.35    0.35
   4  -7  11    7.19    0.42
   4   7  11    7.00    0.63
  -4  -7 -11    6.90    0.51
  -4  -7  11    6.72    0.49
   4  -7 -11    7.01    0.62
  -4   7  11    7.90    0.74
   4   7 -11    7.89    0.37
   5   7 -11    4.47    0.33
  -5   7  11    4.52    0.82
   5   7  11    4.59    0.65
  -5  -7  11    4.68    0.48
   0   8  11    0.25    0.53
   0  -8 -11    0.44    0.46
   0  -8  11    0.40    0.25
  -1  -8 -11    7.68    0.57
   1  -8 -11    8.18    0.60
   1   8  11    8.12    0.64
  -1   8  11    6.78    0.66
   1  -8  11    8.82    0.42
  -1  -8  11    8.34    0.44
  -2   8  11   12.85    0.80
   2  -8 -11   11.15    0.72
   2   8  11   12.04    0.74
  -2  -8 -11   11.06    0.67
  -2  -8  11   12.52    0.58
  -3  -8 -11    5.46    0.53
   3   8  11    5.79    0.62
   3  -8  11    7.77    0.36
  -3  -8  11    3.95    0.42
  -3   8  11    5.10    0.68
   4   8  11    1.86    0.63
   0  -9  11   36.81    1.51
   0   9  11   37.21    1.65
  -1   9  11    8.72    0.78
  -1  -9  11    9.11    0.50
   1  -9  11   10.02    0.47
   1   9  11    9.50    0.78
   2   9  11    6.35    0.73
  -2   9  11    8.20    0.80
   0   0 -12   39.08    1.56
   0   0  12   37.99    1.58
   1   0 -12   21.29    0.91
  -1   0  12   22.04    0.94
   1   0  12   21.15    0.93
  -1   0 -12   22.69    0.91
   2   0 -12   11.25    0.53
   2   0  12   11.27    0.54
  -2   0  12   10.86    0.56
  -2   0 -12   11.56    0.51
   3   0 -12   25.69    1.07
  -3   0  12   25.11    1.10
   3   0  12   25.87    1.08
  -3   0 -12   25.13    1.05
  -4   0 -12    7.32    0.36
   4   0  12    6.24    0.43
   4   0 -12    7.47    0.43
  -4   0  12    7.28    0.49
  -5   0 -12    1.04    0.23
  -5   0  12    0.68    0.44
   5   0 -12    1.41    0.33
   5   0  12    1.34    0.34
  -6   0  12    8.96    0.67
   6   0  12    9.01    0.52
   6   0 -12    7.88    0.53
  -6   0 -12    8.15    0.43
   0  -1 -12   60.48    2.41
   0  -1  12   59.54    2.42
   0   1  12   60.52    2.43
   0   1 -12   60.00    2.40
   1   1  12   17.09    0.75
  -1   1  12   16.82    0.76
   1   1 -12   16.91    0.72
  -1  -1  12   15.55    0.75
  -1  -1 -12   17.08    0.72
   1  -1  12   17.63    0.74
  -1   1 -12   16.37    0.71
   1  -1 -12   16.42    0.73
   2   1 -12   23.08    0.98
   2   1  12   22.88    1.01
  -2   1  12   23.22    1.02
  -2  -1  12   24.41    1.01
   2  -1  12   23.75    1.00
  -2   1 -12   24.02    0.97
   2  -1 -12   24.42    1.00
  -2  -1 -12   23.11    0.98
  -3  -1  12    8.39    0.48
   3   1 -12    8.48    0.43
   3  -1 -12    8.65    0.45
   3   1  12    8.61    0.46
   3  -1  12    6.51    0.44
  -3   1 -12    8.86    0.39
  -3   1  12    8.12    0.50
  -3  -1 -12    8.31    0.41
   4  -1 -12   14.56    0.68
   4   1  12   14.93    0.69
  -4   1 -12   14.29    0.62
  -4  -1  12   14.70    0.71
  -4  -1 -12   14.41    0.64
   4   1 -12   13.85    0.66
   4  -1  12   14.50    0.67
   5   1 -12   14.72    0.73
  -5   1  12   15.18    0.82
   5  -1 -12   16.12    0.75
   5  -1  12   17.04    0.74
  -5  -1 -12   16.43    0.69
  -5   1 -12   15.54    0.68
   5   1  12   15.36    0.75
   6   1 -12    2.37    0.38
  -6  -1  12    1.51    0.53
   6  -1  12    2.65    0.37
  -6  -1 -12    2.42    0.29
  -6   1  12    2.75    0.59
   6  -1 -12    2.54    0.43
  -6   1 -12    2.86    0.24
   6   1  12    2.46    0.40
   0   2  12    2.73    0.33
   0  -2 -12    3.12    0.29
   0  -2  12    2.83    0.29
   0   2 -12    3.50    0.23
  -1  -2 -12   20.04    0.85
   1  -2  12   20.96    0.86
   1   2  12   19.21    0.88
   1  -2 -12   19.57    0.86
  -1   2  12   19.56    0.88
   1   2 -12   19.69    0.83
  -1  -2  12   20.62    0.86
   2  -2 -12    2.27    0.29
  -2  -2 -12    2.71    0.25
  -2   2 -12    2.44    0.20
  -2   2  12    2.39    0.35
   2  -2  12    2.34    0.28
  -2  -2  12    2.58    0.30
   2   2 -12    2.41    0.24
   2   2  12    1.99    0.31
  -3   2 -12   19.81    0.80
   3   2  12   18.49    0.86
   3  -2 -12   20.01    0.86
  -3   2  12   18.34    0.89
   3  -2  12   19.88    0.84
   3   2 -12   19.15    0.83
  -3  -2 -12   20.23    0.83
  -3  -2  12   19.81    0.87
   4   2 -12   12.37    0.56
  -4  -2  12   11.99    0.62
   4  -2  12   11.24    0.57
  -4   2  12   10.77    0.66
   4   2  12   12.75    0.61
  -4  -2 -12   12.70    0.56
   4  -2 -12   11.62    0.60
  -4   2 -12   12.11    0.52
  -5  -2  12    1.56    0.42
  -5   2  12    1.61    0.51
  -5  -2 -12    2.23    0.27
   5   2  12    2.06    0.38
  -5   2 -12    2.23    0.20
   5  -2  12    2.33    0.33
   5   2 -12    2.82    0.33
   5  -2 -12    2.38    0.39
   6   2 -12    0.18    0.35
  -6  -2  12    0.84    0.49
  -6  -2 -12    0.73    0.28
   6   2  12    0.57    0.43
   6  -2  12    0.72    0.35
  -6   2  12    1.02    0.60
   0  -3 -12  127.26    5.10
   0   3  12  126.88    5.11
   0  -3  12  131.58    5.09
   0   3 -12  126.76    5.08
  -1  -3  12    7.41    0.40
   1  -3  12    7.75    0.39
  -1   3 -12    7.04    0.33
   1  -3 -12    6.16    0.41
   1   3 -12    6.77    0.34
  -1   3  12    6.44    0.45
  -1  -3 -12    6.59    0.39
   1   3  12    6.61    0.44
   2   3 -12   10.00    0.44
  -2   3  12    9.15    0.54
   2  -3 -12    9.09    0.49
  -2   3 -12    8.86    0.42
  -2  -3 -12    9.19    0.47
  -2  -3  12    8.90    0.49
   2  -3  12    9.88    0.47
   2   3  12    9.39    0.52
   3  -3 -12    5.20    0.41
  -3  -3 -12    4.45    0.35
  -3   3 -12    5.84    0.28
  -3  -3  12    4.88    0.39
   3   3 -12    5.95    0.33
   3  -3  12    5.42    0.34
  -3   3  12    5.69    0.47
   3   3  12    5.34    0.41
  -4  -3  12    7.79    0.49
   4  -3 -12    6.88    0.49
   4   3  12    7.36    0.50
  -4  -3 -12    7.99    0.44
  -4   3  12    6.84    0.57
   4  -3  12    8.52    0.44
  -4   3 -12    8.40    0.36
   4   3 -12    8.48    0.42
   5  -3 -12   16.02    0.80
   5   3  12   14.68    0.78
  -5   3  12   16.68    0.90
  -5  -3  12   17.12    0.80
   5  -3  12   16.68    0.73
  -5  -3 -12   13.41    0.72
  -5   3 -12   16.32    0.67
   5   3 -12   17.35    0.73
  -6  -3  12   32.13    1.44
   6   3  12   32.07    1.43
  -6   3  12   32.88    1.53
   6  -3  12   34.20    1.38
   0   4 -12   31.60    1.26
   0  -4  12   31.44    1.29
   0   4  12   31.90    1.34
   0  -4 -12   30.57    1.31
   1   4 -12   37.27    1.48
  -1  -4  12   37.89    1.51
   1   4  12   37.05    1.54
  -1   4 -12   37.12    1.47
   1  -4  12   39.06    1.50
   1  -4 -12   34.76    1.52
  -1  -4 -12   35.62    1.51
  -1   4  12   35.71    1.55
  -2  -4  12   43.81    1.75
   2   4 -12   41.22    1.72
   2   4  12   42.18    1.78
  -2  -4 -12   42.28    1.75
   2  -4 -12   42.09    1.76
   2  -4  12   45.67    1.74
  -2   4  12   42.52    1.79
  -2   4 -12   42.60    1.71
  -3  -4 -12    2.98    0.31
  -3   4 -12    2.11    0.17
   3  -4  12    2.16    0.28
   3   4 -12    2.36    0.24
   3   4  12    2.64    0.40
  -3  -4  12    1.75    0.34
   3  -4 -12    2.75    0.38
  -3   4  12    1.82    0.46
   4  -4 -12    8.16    0.54
  -4   4 -12    8.90    0.36
   4  -4  12    8.85    0.46
  -4  -4  12    8.09    0.51
  -4  -4 -12    8.44    0.47
   4   4  12    8.78    0.55
   4   4 -12    8.44    0.43
  -4   4  12    5.85    0.61
   5   4  12   43.69    1.96
  -5  -4 -12   49.82    1.93
   5  -4  12   48.06    1.92
   5   4 -12   49.65    1.91
  -5   4  12   46.86    2.03
   5  -4 -12   44.84    1.96
  -5   4 -12   47.96    1.88
  -5  -4  12   45.53    1.95
   0   5 -12   13.91    0.60
   0  -5 -12   14.01    0.70
   0  -5  12   15.24    0.66
   0   5  12   14.97    0.75
  -1  -5 -12    9.99    0.55
   1  -5 -12    9.75    0.57
   1   5 -12   10.62    0.46
  -1  -5  12   11.14    0.52
  -1   5 -12   10.46    0.44
   1   5  12   10.98    0.61
   1  -5  12   11.02    0.52
   2  -5 -12   17.31    0.84
   2   5 -12   18.32    0.75
   2   5  12   17.74    0.86
  -2   5  12   17.15    0.88
  -2  -5  12   19.87    0.80
  -2   5 -12   16.83    0.73
   2  -5  12   19.08    0.78
  -2  -5 -12   17.46    0.81
   3  -5 -12    1.19    0.42
  -3   5  12    1.55    0.49
  -3  -5 -12    1.97    0.34
   3   5  12    1.86    0.43
   3   5 -12    1.93    0.23
   3  -5  12    2.21    0.28
  -3  -5  12    2.43    0.34
  -4   5  12    5.10    0.63
  -4  -5 -12    4.59    0.41
   4  -5 -12    4.73    0.50
   4   5 -12    5.06    0.32
  -4  -5  12    5.12    0.44
   4   5  12    4.44    0.51
   4  -5  12    4.74    0.36
  -5   5  12    0.90    0.69
  -5  -5  12    0.49    0.45
   5   5 -12    0.83    0.34
   5   5  12    0.90    0.51
   0  -6  12    3.94    0.31
   0  -6 -12    3.80    0.43
   0   6  12    3.52    0.52
   1  -6 -12   11.18    0.65
   1   6  12   11.73    0.69
  -1  -6  12   12.66    0.58
  -1  -6 -12   11.92    0.63
   1  -6  12   12.56    0.57
  -1   6  12   11.89    0.71
   2  -6 -12   68.95    2.93
   2   6 -12   70.06    2.87
   2   6  12   72.31    2.95
  -2  -6  12   73.77    2.90
  -2   6  12   73.30    2.96
  -2  -6 -12   71.65    2.92
   2   6 -12   73.09    2.87
   2  -6  12   75.22    2.89
   3  -6 -12    3.68    0.50
   3  -6  12    4.95    0.34
   3   6 -12    4.14    0.28
   3   6 -12    4.26    0.27
  -3  -6  12    4.48    0.38
   3   6  12    3.86    0.54
  -3  -6 -12    4.50    0.43
   4  -6  12   38.26    1.53
  -4   6  12   34.95    1.68
   4   6 -12   38.84    1.52
  -4  -6  12   36.65    1.56
   0  -7 -12   55.23    2.36
   0   7  12   58.87    2.39
   0  -7  12   58.00    2.31
   1  -7 -12    2.95    0.48
   1   7  12    2.66    0.56
  -1  -7 -12    3.10    0.45
  -1   7  12    3.57    0.56
   1  -7  12    2.87    0.31
  -1  -7  12    3.28    0.33
  -2  -7  12    5.67    0.42
  -2   7  12    5.67    0.67
  -2  -7 -12    5.62    0.49
   2  -7 -12    5.53    0.57
   2  -7  12    5.78    0.38
   2   7  12    5.36    0.60
  -3   7  12   19.07    1.06
  -3  -7  12   20.35    0.89
   3   7  12   19.10    1.03
   0   8  12   11.14    0.83
  -1   8  12    9.78    0.82
   1   8  12    9.32    0.79
   2   8  12   10.33    0.80
   0   0 -13    0.24    0.23
   0   0  13    0.11    0.32
   1   0 -13    3.16    0.30
   1   0  13    2.86    0.35
  -1   0 -13    3.28    0.27
  -1   0  13    3.01    0.37
   2   0 -13    1.05    0.27
   2   0  13    0.89    0.31
  -2   0  13    1.48    0.35
  -2   0 -13    1.07    0.23
   3   0 -13   -0.10    0.28
  -3   0 -13   -0.05    0.23
   3   0  13    0.04    0.32
  -3   0  13    0.04    0.38
   4   0 -13    8.95    0.50
   4   0  13    8.38    0.52
  -4   0 -13    8.71    0.44
  -5   0  13    0.49    0.53
   5   0  13    0.52    0.38
   0   1 -13    9.49    0.46
   0  -1 -13   10.07    0.48
   0   1  13    9.25    0.53
   0  -1  13    9.51    0.52
  -1   1 -13    1.25    0.22
  -1   1  13    0.58    0.35
  -1  -1 -13    0.92    0.25
   1   1 -13    0.59    0.24
   1   1  13    0.64    0.33
   1  -1 -13    0.88    0.28
   1  -1  13    1.34    0.31
  -1  -1  13    1.40    0.32
   2   1 -13   24.42    0.99
  -2   1  13   23.23    1.04
  -2  -1  13   21.97    1.02
   2  -1 -13   23.55    1.00
  -2   1 -13   23.03    0.97
   2  -1  13   24.11    1.01
   2   1  13   22.39    1.02
  -2  -1 -13   24.41    0.99
   3  -1  13    7.25    0.45
   3   1 -13    8.10    0.43
  -3  -1  13    7.54    0.50
   3  -1 -13    7.40    0.46
  -3   1  13    7.07    0.53
  -3   1 -13    7.86    0.38
   3   1  13    7.20    0.47
  -3  -1 -13    7.31    0.41
   4  -1  13    2.40    0.35
   4  -1 -13    2.32    0.37
  -4  -1  13    1.79    0.44
  -4  -1 -13    2.26    0.29
   4   1 -13    2.55    0.33
   4   1  13    2.11    0.39
  -4   1  13    2.03    0.47
  -4   1 -13    2.28    0.24
  -5   1  13    2.70    0.58
  -5  -1  13    1.58    0.51
   5  -1  13    1.49    0.39
   5   1  13    1.96    0.42
   0   2 -13   18.31    0.76
   0  -2 -13   16.33    0.79
   0   2  13   19.47    0.84
   0  -2  13   17.47    0.80
  -1  -2  13   10.88    0.54
   1   2 -13   10.15    0.49
   1  -2  13    9.67    0.54
  -1   2 -13   12.61    0.48
   1   2  13   10.99    0.57
   1  -2 -13    8.85    0.53
  -1   2  13   10.61    0.59
  -1  -2 -13    9.84    0.52
  -2   2 -13    8.39    0.38
   2   2 -13    8.21    0.41
  -2   2  13    7.44    0.53
   2   2  13    6.99    0.51
  -2  -2  13    7.87    0.48
  -2  -2 -13    7.77    0.43
   2  -2 -13    7.32    0.45
   2  -2  13    7.98    0.45
   3  -2 -13    1.28    0.34
  -3   2 -13    0.98    0.21
  -3   2  13    1.16    0.44
  -3  -2 -13    1.26    0.28
   3   2  13    1.11    0.38
   3   2 -13    1.41    0.27
   3  -2  13    0.77    0.31
  -3  -2  13    1.59    0.38
   4  -2  13   11.98    0.60
   4  -2 -13   11.59    0.63
  -4   2  13   11.54    0.71
  -4  -2 -13   12.39    0.57
   4   2  13   11.83    0.65
   4   2 -13   11.82    0.58
  -4  -2  13   10.88    0.65
  -4   2 -13   11.91    0.53
  -5   2  13   11.72    0.81
   5   2  13   12.36    0.69
  -5  -2  13   12.40    0.73
   5  -2  13   11.63    0.63
   0  -3 -13    6.94    0.45
   0  -3  13    7.57    0.45
   0   3  13    8.01    0.52
   0   3 -13    7.99    0.38
  -1  -3  13   18.68    0.82
  -1  -3 -13   18.39    0.81
  -1   3 -13   18.42    0.76
   1   3 -13   19.58    0.77
  -1   3  13   16.89    0.87
   1  -3 -13   18.32    0.82
   1  -3  13   18.80    0.81
   1   3  13   16.78    0.86
  -2   3 -13    1.07    0.19
  -2  -3 -13    0.86    0.29
   2   3 -13    0.66    0.24
  -2  -3  13    1.42    0.34
  -2   3  13    1.35    0.44
   2   3  13    1.41    0.42
   2  -3  13    0.85    0.30
   2  -3 -13    0.79    0.33
   3  -3 -13    4.41    0.43
  -3   3  13    5.27    0.53
   3   3  13    4.85    0.47
  -3  -3 -13    4.70    0.37
   3  -3  13    4.88    0.38
   3   3 -13    4.88    0.33
  -3  -3  13    4.71    0.43
  -3   3 -13    4.96    0.28
  -4  -3 -13   17.16    0.82
   4  -3 -13   17.43    0.87
  -4   3  13   18.85    0.96
  -4  -3  13   18.27    0.87
   4  -3  13   19.27    0.83
   4   3  13   17.54    0.88
   4   3 -13   19.60    0.81
  -5   3  13   13.26    0.94
   5   3  13   17.12    0.82
   0  -4  13    3.71    0.34
   0  -4 -13    3.21    0.38
   0   4  13    3.27    0.47
   0   4 -13    3.53    0.24
  -1  -4 -13   11.70    0.63
  -1  -4  13   13.41    0.63
   1  -4  13   13.76    0.62
  -1   4  13   12.71    0.72
  -1   4 -13   12.43    0.55
   1  -4 -13   12.38    0.65
   1   4 -13   13.05    0.56
   1   4  13   12.67    0.69
   2  -4  13   37.09    1.44
  -2  -4  13   36.29    1.46
  -2  -4 -13   32.55    1.45
   2  -4 -13   34.11    1.47
   2   4  13   32.05    1.49
  -2   4  13   35.86    1.52
   2   4 -13   36.30    1.41
  -2   4 -13   34.70    1.40
   3  -4  13    3.60    0.36
  -3   4 -13    3.77    0.22
   3   4 -13    3.80    0.30
   3  -4 -13    3.71    0.45
  -3  -4 -13    3.52    0.38
  -3   4  13    3.50    0.57
  -3  -4  13    3.77    0.41
   3   4  13    3.81    0.49
   4  -4  13   23.35    1.01
  -4  -4  13   25.21    1.06
  -4   4  13   20.22    1.15
   4   4  13   24.09    1.09
   0  -5  13   35.19    1.41
   0   5 -13   31.59    1.36
   0  -5 -13   33.99    1.44
   0   5  13   35.12    1.49
  -1  -5  13   18.65    0.82
  -1   5 -13   17.95    0.75
   1  -5  13   19.65    0.82
   1  -5 -13   16.08    0.87
  -1  -5 -13   19.23    0.86
   1   5 -13   18.51    0.76
  -1   5  13   17.87    0.93
   1   5  13   18.92    0.92
  -2  -5 -13   25.01    1.10
   2  -5 -13   24.15    1.12
  -2  -5  13   26.44    1.09
   2   5  13   23.56    1.16
   2   5 -13   25.68    1.03
   2  -5  13   25.75    1.07
  -3  -5  13    8.58    0.54
   3   5  13    8.07    0.65
   3  -5  13    7.60    0.47
  -3   5  13    7.86    0.71
   0  -6  13    2.91    0.35
   0   6  13    2.66    0.60
  -1   6  13   -0.18    0.59
   1   6  13   -0.25    0.57
   1  -6  13   -0.03    0.33
  -1  -6  13    0.10    0.34
  -2   6  13    6.28    0.73
   2   6 -13    6.47    0.32
   2   6 -13    5.94    0.33
   2   6  13    6.01    0.63
   0   7  13    5.37    0.75
  -1   7  13   25.59    1.29
   0   0 -14   12.64    0.60
   0   0  14   12.89    0.66
   1   0 -14    7.59    0.43
   1   0  14    7.84    0.51
  -1   0 -14    7.62    0.42
  -1   0  14    6.68    0.52
   2   0  14    3.98    0.44
   2   0 -14    3.82    0.35
  -2   0  14    3.61    0.46
  -2   0 -14    3.55    0.32
  -3   0  14    1.35    0.48
   3   0  14    2.13    0.40
   0  -1  14   18.39    0.83
   0   1 -14   17.85    0.77
   0  -1 -14   17.50    0.79
   0   1  14   16.91    0.85
   1  -1  14   16.11    0.77
   1   1 -14   16.73    0.72
  -1   1  14   15.54    0.81
   1   1  14   15.44    0.79
  -1  -1  14   17.07    0.78
   1  -1 -14   15.39    0.74
  -1   1 -14   16.95    0.71
  -1  -1 -14   15.47    0.73
   2  -1 -14   12.74    0.65
   2   1 -14   13.89    0.63
   2  -1  14   13.80    0.68
   2   1  14   13.59    0.70
  -2   1  14   13.46    0.74
  -2  -1 -14   12.63    0.62
  -2  -1  14   12.17    0.70
  -2   1 -14   13.67    0.60
  -3   1  14    7.92    0.63
  -3  -1  14    8.15    0.59
   3  -1  14    8.31    0.53
   3   1  14    8.49    0.55
   0   2 -14   12.03    0.56
   0  -2 -14   12.34    0.60
   0  -2  14   11.79    0.63
   0   2  14   12.05    0.68
   1   2  14   27.20    1.20
  -1   2  14   27.71    1.22
  -1   2 -14   30.98    1.12
   1  -2  14   24.72    1.16
   1  -2 -14   26.65    1.16
   1   2 -14   27.81    1.13
  -1  -2 -14   24.63    1.15
  -1  -2  14   27.27    1.18
   2  -2 -14   25.44    1.12
   2   2  14   27.42    1.16
  -2   2  14   24.47    1.18
   2  -2  14   26.74    1.13
  -2  -2 -14   24.36    1.10
  -2  -2  14   26.01    1.14
   2   2 -14   26.52    1.09
   3  -2  14   10.98    0.59
   3   2  14   10.31    0.64
  -3  -2  14   10.62    0.64
  -3   2  14    9.86    0.71
   0  -3 -14    0.10    0.35
   0  -3  14   -0.11    0.35
   0   3  14    0.23    0.48
   1   3  14    3.37    0.50
   1  -3 -14    2.56    0.41
   1  -3  14    3.16    0.39
  -1  -3 -14    3.67    0.38
  -1   3  14    2.97    0.53
  -1  -3  14    3.22    0.41
  -2  -3  14    0.60    0.40
  -2   3  14    1.43    0.55
   2   3  14    0.88    0.48
   2  -3  14    0.82    0.38
  -3   3  14   19.97    1.04
   0  -4  14    5.16    0.44
   0   4  14    5.66    0.61
  -1   4  14    2.12    0.57
  -1  -4  14    1.70    0.39
   1   4  14    1.60    0.55
   1  -4  14    2.21    0.38
   2   4  14    3.86    0.58
  -2   4  14    4.16    0.65
   1   0   0    0.01    0.02
  -1   0   0    0.02    0.02
  -2   0   0  317.47    9.04
   3   0   0   -0.02    0.05
  -3   0   0    0.00    0.05
  -4   0   0   43.91    1.21
   4   0   0   40.63    1.21
   5   0   0   -0.04    0.07
  -5   0   0   -0.02    0.08
  -6   0   0  513.56   15.14
   6   0   0  552.03   15.12
   7   0   0    0.03    0.10
  -7   0   0   -0.07    0.13
   8   0   0    8.38    0.29
  -8   0   0    8.14    0.33
  -9   0   0    0.07    0.20
   9   0   0   -0.07    0.14
  10   0   0    0.67    0.17
 -10   0   0    0.82    0.26
  11   0   0   -0.21    0.19
 -11   0   0   -0.20    0.34
  -1   1   0   81.26    2.38
  -3   1   0   96.01    2.65
  -3  -1   0   94.58    2.65
   3   1   0   92.51    2.65
   3  -1   0   91.33    2.65
   4  -1   0   29.16    0.83
   4   1   0   29.23    0.83
  -4   1   0   29.23    0.84
  -4  -1   0   27.22    0.83
   5  -1   0   95.50    2.74
   5   1   0   94.54    2.74
  -5   1   0   99.49    2.75
  -5  -1   0   97.03    2.74
  -6   1   0   37.99    1.11
  -6  -1   0   36.63    1.11
   6  -1   0   39.36    1.10
   6   1   0   38.01    1.09
  -7  -1   0    0.16    0.12
   7  -1   0    0.47    0.12
  -7   1   0    0.12    0.14
   7   1   0    0.18    0.09
   8   1   0   75.00    2.10
   8  -1   0   73.11    2.11
  -8   1   0   73.30    2.13
  -8  -1   0   72.91    2.12
  -9   1   0   24.25    0.77
   9  -1   0   24.56    0.74
   9   1   0   23.62    0.72
  -9  -1   0   24.28    0.77
  10  -1   0   -0.05    0.19
 -10   1   0    0.18    0.29
 -10  -1   0    0.23    0.25
  10   1   0    0.11    0.15
 -11  -1   0   27.70    0.91
 -11   1   0   28.46    0.95
  11  -1   0   26.34    0.85
  -2   2   0   66.61    1.90
   2  -2   0   66.40    1.89
  -4  -2   0   31.65    0.88
   4  -2   0   30.08    0.89
  -4   2   0   30.14    0.89
  -5   2   0   68.27    1.91
  -5  -2   0   66.38    1.91
   5  -2   0   65.97    1.91
  -6  -2   0   13.32    0.42
   6  -2   0   13.21    0.43
  -6   2   0   14.06    0.44
   7  -2   0    0.72    0.14
  -7   2   0    0.87    0.16
  -7  -2   0    0.68    0.13
  -8  -2   0    3.24    0.20
  -8   2   0    3.26    0.23
   8  -2   0    3.25    0.19
  -9   2   0   50.68    1.49
  -9  -2   0   49.17    1.47
 -10  -2   0   -0.03    0.23
 -10   2   0    0.31    0.29
  10  -2   0    0.13    0.20
 -11  -2   0    5.39    0.37
   2  -3   0  642.76   18.25
  -3   3   0   35.50    1.03
   3  -3   0   36.41    1.04
  -5   3   0    1.18    0.12
  -5  -3   0    1.18    0.09
   5  -3   0    1.09    0.11
   6  -3   0   15.83    0.49
  -6   3   0   15.87    0.50
  -6  -3   0   15.30    0.48
   7  -3   0    4.26    0.21
  -7   3   0    4.58    0.23
  -7  -3   0    4.31    0.20
  -8  -3   0    0.78    0.15
   8  -3   0    1.03    0.16
  -8   3   0    0.65    0.20
   9  -3   0   29.95    0.89
  -9   3   0   28.00    0.93
  -9  -3   0   29.85    0.89
  10  -3   0   25.24    0.78
 -10   3   0   24.54    0.86
 -10  -3   0   24.77    0.79
 -11  -3   0    1.17    0.31
 -11   3   0    1.16    0.49
   3  -4   0   45.31    1.30
  -4   4   0  295.65    8.35
   4  -4   0  286.15    8.35
   5  -4   0   46.96    1.36
  -5   4   0   47.25    1.35
  -5  -4   0   45.95    1.34
   6  -4   0    1.32    0.14
  -6   4   0    1.42    0.16
  -6  -4   0    1.14    0.11
  -7  -4   0   54.70    1.58
  -7   4   0   54.70    1.60
   7  -4   0   54.94    1.59
  -8   4   0   19.30    0.65
  -8  -4   0   18.61    0.60
   8  -4   0   19.33    0.62
  -9  -4   0   17.01    0.57
   9  -4   0   17.81    0.58
  -9   4   0   17.99    0.64
 -10   4   0    4.62    0.45
 -10  -4   0    4.42    0.29
  10  -4   0    4.55    0.29
 -11   4   0    4.24    0.59
   3  -5   0   51.05    1.47
   4  -5   0   75.36    2.16
  -5  -5   0   -0.08    0.09
   5  -5   0   -0.01    0.12
  -5   5   0    0.06    0.12
   6  -5   0   14.76    0.49
  -6   5   0   15.89    0.49
  -6  -5   0   14.73    0.46
  -7  -5   0    0.38    0.12
   7  -5   0    0.49    0.15
  -7   5   0    0.50    0.19
   8  -5   0    2.70    0.22
  -8  -5   0    2.51    0.18
  -8   5   0    2.50    0.27
  -9   5   0    1.52    0.33
   9  -5   0    1.32    0.24
  -9  -5   0    1.64    0.20
 -10   5   0   25.39    0.93
 -10  -5   0   26.12    0.82
  10  -5   0   26.17    0.84
   3  -6   0   11.83    0.38
   4  -6   0    6.68    0.25
   5  -6   0   13.43    0.45
   6  -6   0    1.29    0.18
  -6  -6   0    1.01    0.12
   7  -6   0   97.60    2.83
  -7  -6   0   99.19    2.80
   8  -6   0   10.02    0.40
  -8   6   0   10.19    0.42
  -9  -6   0    1.51    0.21
  -9   6   0    1.55    0.36
   9  -6   0    1.79    0.26
 -10   6   0    0.41    0.48
 -10  -6   0    0.57    0.24
  10  -6   0    0.35    0.29
   3  -7   0    0.57    0.12
   4  -7   0    7.08    0.27
   5  -7   0   41.91    1.24
   6  -7   0    7.44    0.32
  -6  -7   0    6.45    0.25
   7  -7   0    8.31    0.35
  -7  -7   0    8.00    0.30
  -8  -7   0   12.68    0.43
   8  -7   0   12.48    0.48
  -9  -7   0   22.64    0.65
   9  -7   0   17.68    0.68
   3  -8   0   26.29    0.79
   4  -8   0    6.10    0.27
   5  -8   0    2.91    0.22
   6  -8   0   46.83    1.40
   7  -8   0    2.02    0.27
  -7  -8   0    2.34    0.18
  -8  -8   0    6.22    0.28
   8  -8   0    5.78    0.36
  -9  -8   0   31.87    0.97
   9  -8   0   31.93    1.03
   3  -9   0    0.91    0.18
   4  -9   0   59.85    1.75
   5  -9   0    7.03    0.33
   6  -9   0   38.53    1.19
   7  -9   0    1.21    0.32
  -7  -9   0    1.44    0.20
   8  -9   0   34.16    1.08
  -8  -9   0   33.52    1.01
   3 -10   0   22.48    0.71
   4 -10   0    8.13    0.38
   5 -10   0    0.00    0.24
   6 -10   0   67.04    1.99
   7 -10   0   19.23    0.73
   3 -11   0    2.02    0.27
   4 -11   0   53.71    1.61
   5 -11   0   18.81    0.69
   6 -11   0    0.22    0.38
   3 -12   0   -0.02    0.32
   4 -12   0    8.51    0.49
   5 -12   0    3.36    0.44
   3 -13   0    1.54    0.44
   0   0  -1    0.01    0.02
   0   0   1   -0.01    0.01
   0   0   1    0.02    0.02
   2   0  -1  213.32    5.77
  -2   0   1  202.32    5.74
  -2   0  -1  189.26    5.72
   3   0  -1   66.13    1.89
  -3   0   1   68.22    1.89
   3   0   1   64.36    1.88
  -3   0  -1   66.82    1.89
   4   0  -1    7.46    0.25
   4   0   1    8.06    0.25
  -4   0   1    7.77    0.25
  -4   0  -1    7.85    0.25
   5   0  -1    4.28    0.17
  -5   0  -1    4.51    0.18
  -5   0   1    4.30    0.17
   5   0   1    4.47    0.16
   6   0  -1    0.19    0.09
  -6   0   1    0.03    0.10
  -6   0  -1   -0.17    0.11
   6   0   1   -0.14    0.09
  -7   0  -1   57.40    1.62
   7   0   1   54.52    1.61
  -7   0   1   56.89    1.62
   7   0  -1   55.23    1.61
  -8   0  -1   68.56    2.00
   8   0   1   68.57    1.98
   8   0  -1   67.48    1.98
  -8   0   1   71.61    2.00
   9   0  -1    0.62    0.15
   9   0   1    0.45    0.14
  -9   0   1    0.59    0.22
  -9   0  -1    0.26    0.20
  10   0   1    3.04    0.20
  10   0  -1    2.69    0.20
 -10   0   1    2.95    0.30
 -10   0  -1    2.67    0.29
  11   0   1    8.95    0.36
  11   0  -1    9.80    0.37
 -11   0   1    9.32    0.49
 -11   0  -1   10.17    0.50
   0  -1   1  142.38    4.16
  -1   1  -1  396.93   11.36
  -2  -1   1  303.95    8.47
   2  -1  -1  291.16    8.47
   3   1   1   91.76    2.68
  -3   1   1   94.62    2.64
   3  -1  -1   87.73    2.64
  -3  -1  -1   93.22    2.70
  -3   1  -1   95.11    2.64
  -3  -1   1   96.29    2.64
  -4  -1  -1   77.37    2.22
   4   1  -1   75.74    2.22
  -4   1  -1   78.35    2.23
   4  -1  -1   76.38    2.22
   4   1   1   78.76    2.29
  -4  -1   1   80.75    2.22
  -4   1   1   80.72    2.23
  -5  -1  -1    3.81    0.16
   5  -1  -1    3.76    0.16
   5   1   1    3.53    0.14
  -5  -1   1    3.96    0.16
  -5   1   1    4.03    0.17
   5   1  -1    3.84    0.15
   5  -1   1    4.17    0.16
  -5   1  -1    3.76    0.16
   6  -1   1   26.81    0.82
   6   1   1   27.06    0.81
   6  -1  -1   28.56    0.83
   6   1  -1   28.04    0.82
  -6  -1  -1   27.18    0.82
  -6  -1   1   28.63    0.83
  -6   1  -1   28.56    0.83
  -6   1   1   28.83    0.83
   7   1  -1   50.85    1.50
  -7  -1   1   51.79    1.51
  -7  -1  -1   53.11    1.51
   7  -1   1   51.54    1.50
  -7   1  -1   54.97    1.52
   7  -1  -1   50.82    1.51
   7   1   1   52.20    1.49
  -8   1   1   10.07    0.38
   8   1   1   10.38    0.33
  -8   1  -1   10.26    0.38
   8   1  -1    9.65    0.33
  -8  -1  -1   10.08    0.37
  -8  -1   1   10.30    0.37
   8  -1  -1   10.43    0.35
  -9  -1   1    6.73    0.31
   9   1   1    6.29    0.24
   9  -1   1    6.84    0.27
   9  -1  -1    6.56    0.27
  -9  -1  -1    6.19    0.30
   9   1  -1    6.39    0.25
  -9   1   1    6.66    0.32
  -9   1  -1    6.20    0.33
  10  -1   1    1.25    0.19
 -10  -1   1    1.32    0.25
 -10  -1  -1    1.25    0.25
  10   1  -1    1.37    0.16
 -10   1   1    1.90    0.31
 -10   1  -1    1.65    0.30
  10   1   1    1.60    0.15
  10  -1  -1    1.37    0.20
 -11   1  -1    1.50    0.39
  11  -1   1    1.98    0.23
 -11   1   1    1.45    0.42
 -11  -1   1    1.24    0.35
 -11  -1  -1    1.31    0.32
  -1   2  -1  201.72    6.15
   1  -2   1  227.80    6.17
   3  -2  -1   60.39    1.64
  -3   2  -1   57.75    1.64
  -3  -2  -1   57.26    1.64
  -3   2   1   56.78    1.64
  -3  -2   1   55.95    1.64
   3  -2   1   57.31    1.64
  -4  -2   1  205.70    5.83
  -4  -2  -1  203.18    5.81
   5  -2  -1   14.41    0.44
  -5  -2   1   14.56    0.43
  -5   2   1   13.66    0.44
  -5  -2  -1   14.30    0.43
  -5   2  -1   14.78    0.45
   5  -2   1   13.70    0.44
  -6  -2  -1   24.83    0.75
  -6   2   1   25.84    0.76
   6  -2  -1   26.43    0.76
  -6  -2   1   24.83    0.75
  -6   2  -1   25.85    0.76
   6  -2   1   24.18    0.75
   7  -2  -1   14.63    0.47
  -7   2   1   15.32    0.49
  -7  -2   1   14.34    0.47
  -7   2  -1   15.38    0.49
   7  -2   1   14.75    0.47
  -7  -2  -1   14.68    0.47
  -8  -2  -1   21.54    0.65
  -8   2  -1   19.65    0.66
  -8  -2   1   21.74    0.65
  -8   2   1   20.37    0.67
   8  -2  -1   20.25    0.64
  -9   2  -1   21.41    0.74
   9  -2   1   23.86    0.71
  -9   2   1   22.00    0.75
  -9  -2  -1   22.60    0.72
   9  -2  -1   23.51    0.71
  -9  -2   1   23.91    0.72
 -10   2   1   -0.05    0.32
 -10   2  -1    0.00    0.28
 -10  -2  -1    0.06    0.24
 -10  -2   1    0.36    0.23
  10  -2   1    0.16    0.21
  10  -2  -1    0.04    0.20
 -11  -2  -1   11.72    0.50
 -11  -2   1   10.46    0.50
   1  -3   1  145.95    4.16
  -2   3  -1   49.89    1.37
   2  -3  -1   47.62    1.36
   2  -3   1   45.28    1.36
   3  -3   1   85.99    2.41
   3  -3  -1   84.06    2.40
  -3   3  -1   82.36    2.41
  -3   3   1   86.27    2.41
   4  -3  -1   80.70    2.30
  -5   3   1    1.87    0.13
  -5   3  -1    2.09    0.14
   5  -3  -1    1.99    0.12
  -5  -3   1    1.74    0.11
   5  -3   1    2.01    0.13
  -6  -3   1    1.24    0.11
  -6   3  -1    1.22    0.15
  -6   3   1    1.03    0.14
   6  -3   1    1.08    0.12
   6  -3  -1    1.09    0.13
  -6  -3  -1    1.07    0.11
  -7   3  -1   19.43    0.62
   7  -3  -1   19.29    0.60
  -7  -3  -1   18.95    0.59
   7  -3   1   18.64    0.59
  -7  -3   1   19.48    0.59
  -8  -3  -1    9.15    0.33
  -8   3  -1    9.17    0.38
   8  -3   1    8.78    0.33
  -8  -3   1    9.15    0.33
   8  -3  -1    8.89    0.34
  -9   3   1    4.29    0.32
   9  -3  -1    5.59    0.26
  -9  -3  -1    5.06    0.26
  -9   3  -1    5.35    0.34
   9  -3   1    5.14    0.27
  -9  -3   1    5.15    0.27
 -10  -3  -1   43.79    1.30
 -10   3  -1   42.84    1.35
  10  -3  -1   44.78    1.29
 -10  -3   1   41.40    1.29
 -11  -3  -1    1.15    0.33
 -11   3  -1    0.85    0.47
 -11  -3   1    0.95    0.32
 -11   3   1    0.58    0.49
   2  -4   1  152.76    4.41
  -3   4  -1   34.91    0.98
   3  -4  -1   33.60    0.98
   3  -4   1   33.24    0.98
  -4   4   1  152.49    4.26
   4  -4   1  139.83    4.18
  -4   4  -1  150.85    4.19
   4  -4  -1  147.41    4.18
  -5  -4  -1   50.36    1.45
   5  -4   1   50.75    1.47
   5  -4  -1   51.11    1.47
  -5   4  -1   51.41    1.47
  -5   4   1   50.59    1.47
  -6  -4   1   10.56    0.36
   6  -4   1   11.45    0.37
  -6   4  -1   10.58    0.38
   6  -4  -1   10.81    0.37
  -6  -4  -1   11.15    0.35
  -6   4   1   11.78    0.38
   7  -4   1    2.86    0.18
   7  -4  -1    3.06    0.20
  -7   4   1    2.65    0.21
  -7   4  -1    2.81    0.22
  -7  -4  -1    2.70    0.16
  -7  -4   1    2.70    0.16
   8  -4   1    4.50    0.24
  -8  -4   1    4.39    0.22
  -8  -4  -1    4.10    0.21
  -8   4   1    4.35    0.28
   8  -4  -1    4.15    0.23
  -8   4  -1    4.13    0.30
   9  -4   1   22.59    0.74
  -9  -4   1   23.26    0.74
  -9   4  -1   23.17    0.81
   9  -4  -1   24.43    0.75
  -9   4   1   23.87    0.80
  -9  -4  -1   25.17    0.74
 -10  -4  -1    3.83    0.27
 -10   4  -1    3.78    0.45
  10  -4   1    4.00    0.29
  10  -4  -1    4.01    0.28
 -10   4   1    3.74    0.42
 -10  -4   1    4.02    0.28
   2  -5   1  173.49    4.91
   3  -5   1   28.90    0.86
   3  -5  -1   29.47    0.85
   4  -5  -1   29.10    0.88
   4  -5   1   30.81    0.89
   5  -5  -1   64.06    1.99
   5  -5   1   70.75    1.99
  -5  -5   1   69.47    1.97
  -5  -5  -1   69.31    1.97
  -5   5  -1   72.62    1.99
  -6   5   1    3.84    0.20
  -6   5  -1    3.65    0.22
  -6  -5   1    4.82    0.18
   6  -5   1    4.07    0.20
  -6  -5  -1    3.76    0.17
   6  -5  -1    3.89    0.21
  -7   5  -1    4.03    0.25
  -7   5   1    3.55    0.24
  -7  -5  -1    3.93    0.18
   7  -5  -1    3.70    0.22
  -7  -5   1    4.04    0.19
   7  -5   1    3.89    0.22
  -8  -5   1    6.52    0.28
  -8   5   1    7.02    0.35
   8  -5  -1    7.41    0.32
  -8   5  -1    7.40    0.36
  -8  -5  -1    7.04    0.28
   8  -5   1    6.77    0.30
   9  -5  -1    2.88    0.26
  -9   5  -1    3.09    0.37
  -9  -5  -1    2.98    0.22
  -9  -5   1    2.98    0.23
  -9   5   1    2.74    0.34
   9  -5   1    3.17    0.27
 -10   5   1    7.27    0.51
  10  -5   1    6.81    0.36
 -10  -5   1    6.62    0.34
 -10  -5  -1    6.63    0.34
  10  -5  -1    7.01    0.37
 -10   5  -1    6.96    0.53
   2  -6   1   18.72    0.56
   3  -6  -1   15.15    0.46
   3  -6   1   15.29    0.48
   4  -6   1   15.42    0.49
   4  -6  -1   15.49    0.48
   5  -6  -1   53.58    1.54
   5  -6   1   52.36    1.54
  -6   6  -1   59.77    1.73
  -6  -6  -1   61.69    1.71
   6  -6   1   61.26    1.75
   6  -6  -1   56.93    1.74
  -6  -6   1   59.66    1.71
  -7  -6  -1    3.67    0.18
   7  -6  -1    3.28    0.23
  -7  -6   1    3.45    0.19
  -7   6  -1    3.24    0.25
   7  -6   1    3.16    0.22
   8  -6   1   10.46    0.41
  -8   6  -1   11.63    0.46
   8  -6  -1   10.25    0.41
  -8  -6   1   10.49    0.38
  -8  -6  -1   11.14    0.38
  -9  -6  -1    6.02    0.29
  -9  -6   1    6.32    0.30
   9  -6  -1    6.23    0.36
  -9   6   1    6.24    0.40
  -9   6  -1    6.06    0.43
   9  -6   1    6.66    0.34
 -10  -6   1    2.90    0.28
  10  -6  -1    2.33    0.32
 -10   6  -1    3.29    0.52
  10  -6   1    3.06    0.33
 -10  -6  -1    2.76    0.27
 -10   6   1    2.22    0.48
   2  -7   1   27.98    0.82
   3  -7   1    1.41    0.14
   3  -7  -1    1.32    0.12
   4  -7  -1   21.77    0.66
   4  -7   1   21.56    0.67
   5  -7   1   20.57    0.64
   5  -7  -1   19.47    0.63
  -6  -7   1   19.61    0.59
   6  -7   1   17.84    0.63
   6  -7  -1   20.22    0.63
  -6  -7  -1   19.65    0.58
   7  -7   1    4.70    0.27
  -7  -7   1    4.54    0.22
   7  -7  -1    4.24    0.27
  -7  -7  -1    4.84    0.21
   8  -7  -1    7.29    0.35
  -8  -7   1    7.10    0.30
   8  -7   1    7.16    0.35
  -8  -7  -1    6.89    0.29
   9  -7   1    0.20    0.26
  -9  -7  -1   -0.02    0.20
  -9  -7   1    0.16    0.21
   9  -7  -1    0.14    0.28
   3  -8   1   65.55    1.89
   4  -8   1   41.43    1.18
   4  -8  -1   37.38    1.16
   5  -8   1   14.00    0.50
   5  -8  -1   15.29    0.50
   6  -8  -1    3.71    0.28
   6  -8   1    4.61    0.29
  -7  -8   1    5.13    0.24
  -7  -8  -1    5.27    0.23
   7  -8   1    5.71    0.33
   7  -8  -1    4.66    0.31
  -8  -8  -1   10.69    0.38
   8  -8  -1    9.99    0.45
  -8  -8   1   10.63    0.39
   8  -8   1   10.92    0.45
   9  -8  -1   37.60    1.16
   9  -8   1   35.65    1.15
  -9  -8  -1   36.46    1.10
   3  -9   1   19.96    0.64
   4  -9   1    3.40    0.25
   4  -9  -1    3.18    0.23
   5  -9  -1    0.83    0.21
   5  -9   1    0.75    0.22
   6  -9   1   15.14    0.55
   6  -9  -1   15.10    0.57
  -7  -9  -1   36.70    1.09
   7  -9   1   38.15    1.16
  -7  -9   1   36.14    1.09
   7  -9  -1   37.33    1.17
  -8  -9  -1   10.91    0.39
   8  -9   1   10.28    0.48
  -8  -9   1   10.05    0.39
   8  -9  -1   10.09    0.50
   3 -10   1   15.23    0.53
   4 -10   1    3.36    0.29
   4 -10  -1    4.12    0.29
   5 -10   1   11.30    0.47
   5 -10  -1   11.52    0.47
   6 -10  -1   10.55    0.50
   6 -10   1   10.81    0.49
   7 -10  -1   12.37    0.58
  -7 -10  -1   12.32    0.43
   7 -10   1   13.00    0.59
   3 -11   1    2.45    0.31
   4 -11  -1   17.85    0.63
   4 -11   1   16.64    0.64
   5 -11   1   10.56    0.50
   5 -11  -1   10.44    0.48
   6 -11   1    2.49    0.39
   6 -11  -1    2.13    0.39
   3 -12   1    0.60    0.36
   4 -12   1    3.92    0.42
   4 -12  -1    3.12    0.39
   5 -12   1    5.62    0.48
   5 -12  -1    5.11    0.45
   2 -13   1   -0.11    0.40
   3 -13   1    1.46    0.49
  -1   0   2   70.01    1.97
   1   0   2   64.67    1.92
  -1   0   2   67.75    1.92
  -1   0  -2   67.12    1.92
  -2   0  -2  156.37    4.47
   3   0   2    2.18    0.09
  -3   0   2    2.05    0.10
  -3   0  -2    2.44    0.10
   3   0  -2    2.03    0.09
  -4   0  -2    1.25    0.09
   4   0   2    1.35    0.08
  -4   0   2    1.16    0.09
  -5   0   2    3.18    0.14
  -5   0  -2    3.18    0.15
   5   0   2    3.15    0.13
  -6   0  -2    8.83    0.30
   6   0  -2    9.19    0.30
  -6   0   2    8.68    0.30
   6   0   2    8.61    0.29
  -7   0  -2   15.81    0.52
   7   0   2   16.97    0.50
  -7   0   2   16.70    0.52
   7   0  -2   16.14    0.51
  -8   0  -2   51.77    1.53
   8   0  -2   52.56    1.51
  -8   0   2   51.38    1.53
   8   0   2   53.74    1.51
   9   0   2    0.38    0.14
  -9   0   2    0.12    0.21
  -9   0  -2    0.42    0.20
   9   0  -2    0.20    0.15
  10   0   2    1.09    0.17
 -10   0  -2    1.23    0.29
 -10   0   2    1.26    0.30
  10   0  -2    1.24    0.19
 -11   0  -2    1.74    0.39
 -11   0   2    2.10    0.39
  11   0  -2    2.21    0.24
  11   0   2    2.04    0.20
   0  -1   2    1.84    0.08
   0   1  -2    1.83    0.08
   1  -1   2  365.42   10.36
   2  -1  -2   55.24    1.64
   2  -1   2   58.81    1.65
  -2   1   2   57.90    1.65
  -2   1  -2   59.81    1.65
  -2  -1   2   57.65    1.64
  -3  -1   2   74.53    2.06
  -3   1  -2   71.94    2.06
   3   1  -2   71.29    2.06
  -3  -1  -2   72.33    2.06
   3  -1   2   73.11    2.06
  -3   1   2   73.06    2.06
   3  -1  -2   71.76    2.06
   4  -1  -2   32.04    0.92
   4   1  -2   31.78    0.91
  -4  -1   2   33.13    0.92
   4  -1   2   30.71    0.92
  -4   1   2   30.70    0.92
  -4  -1  -2   31.50    0.91
  -4   1  -2   31.41    0.92
   4   1   2   32.07    0.91
   5  -1   2    6.24    0.22
  -5   1   2    6.69    0.23
  -5  -1   2    6.45    0.22
  -5  -1  -2    6.06    0.22
   5   1  -2    6.22    0.21
   5   1   2    6.02    0.20
  -5   1  -2    6.50    0.23
   6  -1   2   26.59    0.76
   6  -1  -2   26.01    0.77
  -6   1  -2   25.69    0.78
  -6   1   2   25.97    0.77
  -6  -1   2   26.72    0.77
  -6  -1  -2   26.04    0.77
   6   1  -2   25.93    0.76
   6   1   2   23.99    0.75
  -7  -1   2   74.14    2.18
   7   1   2   76.40    2.16
  -7   1   2   76.67    2.19
   7  -1  -2   72.62    2.18
   7   1  -2   74.32    2.17
  -7  -1  -2   76.76    2.18
   7  -1   2   78.91    2.17
  -7   1  -2   78.82    2.19
   8   1   2   18.05    0.54
  -8   1   2   17.72    0.59
  -8   1  -2   17.71    0.59
   8  -1  -2   17.32    0.56
   8  -1   2   17.48    0.56
  -8  -1   2   18.85    0.58
  -8  -1  -2   17.83    0.57
   8   1  -2   18.39    0.55
   9   1  -2   16.70    0.53
  -9   1   2   16.92    0.59
  -9  -1  -2   16.69    0.56
   9   1   2   15.84    0.51
   9  -1   2   17.37    0.54
  -9  -1   2   17.51    0.57
   9  -1  -2   16.59    0.54
  -9   1  -2   16.84    0.58
  10   1   2    0.64    0.13
  10  -1   2    0.70    0.19
 -10   1   2    0.43    0.31
 -10  -1  -2    0.30    0.25
  10  -1  -2    0.60    0.20
 -10   1  -2    0.36    0.29
 -10  -1   2    0.64    0.27
  10   1  -2    0.49    0.17
  11  -1   2    5.24    0.28
 -11   1   2    4.47    0.48
 -11  -1   2    5.17    0.42
 -11  -1  -2    4.76    0.38
   0  -2   2   12.60    0.38
  -2   2  -2  473.25   13.23
   2  -2   2  458.65   13.22
  -3  -2  -2  303.91    8.78
   3  -2   2  320.10    8.77
  -3   2   2  302.24    8.78
  -4  -2   2  104.23    2.99
  -4   2  -2  106.92    3.00
  -5   2  -2   51.40    1.46
   5  -2  -2   48.38    1.45
   5  -2   2   51.35    1.46
  -5  -2  -2   51.24    1.45
  -6  -2   2   23.81    0.72
  -6   2   2   24.96    0.73
  -6  -2  -2   24.82    0.72
  -6   2  -2   22.53    0.73
   6  -2   2   24.97    0.72
   6  -2  -2   24.44    0.73
  -7  -2   2   18.82    0.58
   7  -2  -2   18.53    0.58
  -7   2   2   18.69    0.59
  -7  -2  -2   18.44    0.57
  -8   2  -2   43.28    1.34
   8  -2   2   45.62    1.32
  -8   2   2   45.89    1.34
  -8  -2   2   44.61    1.33
   8  -2  -2   45.73    1.32
  -8  -2  -2   45.42    1.32
  -9   2  -2    4.63    0.30
   9  -2   2    4.57    0.24
  -9  -2  -2    4.71    0.26
  -9  -2   2    4.56    0.26
  -9   2   2    4.25    0.31
   9  -2  -2    4.53    0.25
 -10   2  -2    1.80    0.31
  10  -2   2    1.60    0.22
 -10  -2  -2    1.33    0.25
 -10  -2   2    1.47    0.26
  10  -2  -2    1.65    0.22
 -10   2   2    1.26    0.34
 -11  -2  -2    4.25    0.35
 -11   2  -2    4.59    0.46
 -11  -2   2    3.69    0.37
   1  -3   2  132.89    3.84
  -1   3  -2  132.11    3.77
   2  -3  -2   19.13    0.56
  -2   3  -2   18.97    0.57
   2  -3   2   19.48    0.57
  -4  -3  -2   21.70    0.64
  -4   3   2   21.96    0.65
  -4  -3   2   22.74    0.65
  -4   3  -2   21.97    0.66
   4  -3  -2   22.63    0.66
   4  -3   2   21.98    0.66
  -5   3  -2   73.82    2.13
  -5  -3  -2   72.96    2.11
   5  -3  -2   75.24    2.13
  -5  -3   2   72.99    2.12
   5  -3   2   75.74    2.13
  -5   3   2   75.41    2.13
   6  -3  -2   36.39    1.08
  -6  -3  -2   37.68    1.07
  -6   3  -2   37.48    1.09
  -6  -3   2   35.43    1.07
   6  -3   2   36.79    1.08
  -6   3   2   36.46    1.08
   7  -3  -2   50.53    1.46
  -7  -3   2   49.10    1.46
  -7  -3  -2   48.04    1.45
  -7   3   2   52.59    1.47
  -7   3  -2   51.35    1.48
   7  -3   2   49.66    1.46
  -8  -3  -2   10.98    0.38
  -8   3  -2   11.27    0.43
  -8   3   2   10.74    0.41
   8  -3   2   10.96    0.38
  -8  -3   2   10.54    0.38
   8  -3  -2   10.29    0.38
  -9   3  -2   11.10    0.48
  -9   3   2   11.83    0.47
  -9  -3  -2   11.37    0.42
  -9  -3   2   12.06    0.43
   9  -3   2   11.61    0.42
   9  -3  -2   11.19    0.42
 -10  -3  -2   11.47    0.44
  10  -3  -2   11.43    0.44
 -10  -3   2   10.76    0.44
 -10   3  -2   11.21    0.53
 -10   3   2   11.35    0.53
 -11   3   2   11.17    0.63
 -11   3  -2    8.40    0.62
 -11  -3  -2   10.76    0.47
 -11  -3   2   10.69    0.48
   1  -4   2   52.19    1.50
   2  -4   2   37.32    1.06
  -2   4  -2   35.49    1.05
   3  -4   2   65.82    1.97
  -3   4  -2   71.36    1.97
   3  -4  -2   69.55    1.96
  -4   4  -2   19.66    0.58
   4  -4  -2   18.95    0.57
   4  -4   2   18.72    0.58
  -5   4   2   57.15    1.63
  -5   4  -2   56.00    1.64
  -5  -4  -2   55.92    1.61
   5  -4  -2   56.47    1.63
   5  -4   2   57.27    1.64
  -5  -4   2   57.35    1.62
  -6   4  -2   34.71    1.10
   6  -4  -2   36.21    1.09
  -6  -4  -2   36.71    1.07
  -6  -4   2   37.48    1.08
  -6   4   2   37.94    1.09
   6  -4   2   38.49    1.09
  -7   4   2   10.26    0.38
  -7  -4   2   10.33    0.36
   7  -4   2   10.71    0.37
   7  -4  -2   10.60    0.38
   8  -4   2   17.03    0.55
  -8   4   2   17.10    0.58
  -8   4  -2   17.08    0.59
  -8  -4   2   17.85    0.55
  -8  -4  -2   16.10    0.54
   8  -4  -2   16.68    0.56
  -9   4  -2   13.86    0.57
  -9  -4  -2   15.04    0.50
   9  -4   2   13.95    0.50
   9  -4  -2   14.29    0.51
  -9   4   2   16.42    0.57
  -9  -4   2   14.67    0.50
  10  -4   2    0.20    0.25
  10  -4  -2    0.20    0.24
 -10  -4   2    0.31    0.25
 -10   4   2    0.19    0.39
 -10   4  -2   -0.03    0.39
 -10  -4  -2    0.26    0.23
   1  -5   2   11.59    0.36
   2  -5   2   69.08    1.98
   3  -5   2   31.28    0.90
   3  -5  -2   29.62    0.88
   4  -5   2   12.17    0.40
   4  -5  -2   12.27    0.39
  -4   5  -2   12.52    0.39
   5  -5  -2   16.32    0.51
  -5   5  -2   16.17    0.52
  -5  -5   2   17.15    0.50
   5  -5   2   15.90    0.52
   6  -5   2   80.16    2.24
  -6  -5  -2   78.35    2.22
  -6  -5   2   79.02    2.22
  -6   5  -2   77.39    2.25
   6  -5  -2   74.56    2.24
  -7   5  -2    3.28    0.26
   7  -5  -2    3.11    0.21
   7  -5   2    3.49    0.21
  -7  -5  -2    3.19    0.17
  -7  -5   2    3.41    0.18
  -7   5   2    3.63    0.22
   8  -5   2   28.52    0.86
  -8  -5  -2   27.12    0.83
   8  -5  -2   27.54    0.86
  -8   5  -2   28.20    0.90
  -8   5   2   27.70    0.87
  -8  -5   2   27.51    0.84
  -9  -5   2    0.76    0.20
   9  -5   2    0.59    0.22
  -9  -5  -2    0.76    0.20
   9  -5  -2    0.66    0.23
  -9   5  -2    0.96    0.35
  -9   5   2    0.75    0.31
 -10  -5   2    1.21    0.26
  10  -5  -2    1.19    0.27
 -10   5   2    1.18    0.44
 -10  -5  -2    1.00    0.25
  10  -5   2    1.39    0.26
 -10   5  -2    1.05    0.46
   1  -6   2   20.25    0.60
   2  -6   2   98.24    2.80
   3  -6  -2   68.05    1.96
   3  -6   2   69.60    1.98
   4  -6  -2   28.82    0.83
   4  -6   2   27.14    0.84
  -5   6  -2   24.74    0.75
   5  -6   2   26.19    0.77
   5  -6  -2   24.62    0.76
   6  -6   2   22.40    0.72
  -6  -6   2   23.56    0.69
   6  -6  -2   22.80    0.71
  -6  -6  -2   22.16    0.68
  -6   6  -2   23.66    0.71
   7  -6   2    8.49    0.35
  -7  -6   2    9.29    0.32
   7  -6  -2    9.27    0.36
  -7  -6  -2    9.35    0.31
  -7   6  -2    8.29    0.38
   8  -6  -2   22.66    0.73
  -8  -6   2   22.84    0.70
  -8   6  -2   22.31    0.76
  -8  -6  -2   22.51    0.69
   8  -6   2   23.01    0.73
   9  -6  -2    8.22    0.40
  -9   6  -2    9.69    0.53
   9  -6   2    9.05    0.39
  -9  -6   2    8.90    0.36
 -10  -6   2   -0.02    0.27
 -10   6  -2    0.30    0.52
   1  -7   2   17.51    0.53
   2  -7   2   37.22    1.09
   3  -7   2   54.26    1.58
   4  -7   2   16.63    0.52
   4  -7  -2   15.17    0.50
   5  -7  -2   18.24    0.59
   5  -7   2   18.53    0.60
   6  -7  -2   15.65    0.55
  -6  -7   2   16.79    0.51
   6  -7   2   17.00    0.56
   7  -7   2   15.12    0.52
   7  -7  -2   14.65    0.52
  -7  -7   2   14.15    0.47
  -7  -7  -2   14.16    0.46
  -8  -7  -2    7.71    0.30
   8  -7   2    7.72    0.36
  -8   7  -2    8.00    0.41
   8  -7  -2    7.49    0.37
  -8  -7   2    7.89    0.32
  -9  -7  -2   27.65    0.89
  -9  -7   2   30.90    0.90
  -9   7  -2   29.85    0.98
   9  -7  -2   27.85    0.95
   9  -7   2   29.31    0.93
   1  -8   2  146.83    4.17
   2  -8   2   18.81    0.59
   3  -8   2   25.85    0.80
   4  -8  -2    0.29    0.14
   4  -8   2    0.12    0.19
   5  -8   2   11.77    0.44
   5  -8  -2   11.83    0.43
   6  -8   2   11.58    0.45
   6  -8  -2   11.67    0.44
   7  -8  -2   17.89    0.65
  -7  -8   2   19.05    0.60
   7  -8   2   19.81    0.67
  -7  -8  -2   19.64    0.59
   8  -8   2   13.33    0.53
  -8  -8   2   14.59    0.48
  -8  -8  -2   13.73    0.47
   8  -8  -2   14.17    0.54
  -9  -8   2    2.61    0.26
  -9  -8  -2    2.63    0.24
   2  -9   2   38.51    1.15
   3  -9   2    7.60    0.33
   4  -9   2    3.31    0.26
   4  -9  -2    2.93    0.21
   5  -9   2    0.26    0.22
   5  -9  -2    0.12    0.22
   6  -9   2    7.23    0.37
   6  -9  -2    6.36    0.37
  -7  -9   2   25.33    0.79
  -7  -9  -2   25.85    0.77
   7  -9   2   27.64    0.87
   7  -9  -2   24.20    0.85
   8  -9   2   13.24    0.56
  -8  -9   2   12.84    0.46
  -8  -9  -2   12.72    0.45
   8  -9  -2   12.29    0.55
   2 -10   2    6.85    0.33
   3 -10   2    1.91    0.27
   4 -10   2    1.46    0.27
   4 -10  -2    1.23    0.23
   5 -10  -2   11.55    0.46
   5 -10   2   10.63    0.48
   6 -10   2    6.84    0.40
   6 -10  -2    6.67    0.44
  -7 -10   2    1.68    0.23
   7 -10  -2    2.09    0.39
   7 -10   2    2.07    0.40
   2 -11   2   11.29    0.47
   3 -11   2    1.47    0.33
   4 -11   2    7.17    0.43
   4 -11  -2    7.56    0.40
   5 -11   2    5.24    0.41
   5 -11  -2    4.96    0.37
   6 -11  -2    3.23    0.45
   6 -11   2    3.27    0.41
   1 -12   2   40.96    1.26
   2 -12   2   27.98    0.94
   3 -12   2   48.25    1.51
   4 -12   2   16.19    0.70
   4 -12  -2   17.06    0.66
   5 -12   2   13.86    0.66
   2 -13   2    1.73    0.47
   0   0  -3   -0.02    0.05
   0   0   3    0.04    0.04
   0   0   3    0.01    0.04
   1   0  -3  116.00    3.22
   1   0   3  107.79    3.25
  -1   0   3  115.55    3.22
   1   0  -3  114.77    3.28
  -1   0  -3  112.68    3.21
   2   0   3  107.25    3.23
  -2   0   3  116.04    3.23
   2   0  -3  118.85    3.31
  -2   0  -3  114.74    3.23
   3   0  -3   18.30    0.53
  -3   0   3   17.42    0.52
  -3   0  -3   17.70    0.53
   4   0  -3    0.33    0.08
   4   0   3    0.33    0.07
  -4   0  -3    0.29    0.08
  -4   0   3    0.30    0.08
  -5   0   3    8.68    0.28
  -5   0  -3    7.87    0.27
   5   0   3    7.71    0.26
   5   0  -3    8.26    0.27
   6   0   3   13.74    0.41
  -6   0   3   13.01    0.43
   6   0  -3   13.81    0.42
  -6   0  -3   12.97    0.43
  -7   0   3   71.81    2.02
   7   0   3   71.03    2.00
  -7   0  -3   67.66    2.02
  -8   0   3    0.03    0.17
   8   0   3   -0.01    0.12
   8   0  -3    0.16    0.14
  -8   0  -3    0.16    0.17
  -9   0   3   39.50    1.18
   9   0  -3   39.46    1.15
  -9   0  -3   38.78    1.18
   9   0   3   37.85    1.13
 -10   0  -3   10.31    0.46
 -10   0   3   10.47    0.48
  10   0   3    9.87    0.36
  10   0  -3   10.89    0.39
  11   0   3    4.51    0.23
 -11   0  -3    4.76    0.41
 -11   0   3    4.18    0.45
   0  -1   3   27.85    0.79
   0  -1  -3   27.26    0.79
   0   1  -3   26.70    0.79
   1  -1  -3  171.59    4.94
   1  -1  -3  172.20    4.94
   1  -1   3  172.54    4.96
  -1   1  -3  174.68    4.89
  -2   1   3   10.60    0.31
  -2  -1   3   10.19    0.31
   2  -1  -3   10.39    0.31
  -2   1  -3   10.32    0.32
  -2   1   3   10.27    0.32
   2  -1   3   10.64    0.32
  -2  -1  -3   10.32    0.31
   4  -1  -3  307.28    8.39
  -4   1  -3  296.27    8.27
   4   1   3  288.58    8.34
  -4   1   3  288.79    8.38
   4   1  -3  299.42    8.35
   4  -1   3  298.31    8.38
  -4  -1   3  283.26    8.34
  -4  -1  -3  284.70    8.33
   5   1   3   28.35    0.81
   5  -1   3   29.70    0.83
  -5   1  -3   27.39    0.84
  -5  -1  -3   29.60    0.83
  -5  -1   3   27.36    0.83
   5  -1  -3   28.72    0.83
   5   1  -3   27.17    0.82
  -5   1   3   27.87    0.83
   6  -1   3    1.05    0.11
  -6  -1   3    0.66    0.12
  -6  -1  -3    0.94    0.12
  -6   1   3    0.85    0.13
  -6   1  -3    0.76    0.13
   6  -1  -3    0.95    0.12
   6   1   3    0.90    0.08
   6   1  -3    1.03    0.11
   7  -1   3   28.05    0.81
  -7   1  -3   27.38    0.83
   7   1  -3   28.21    0.81
   7   1   3   25.72    0.80
  -7  -1  -3   28.39    0.83
  -7   1   3   27.43    0.83
   7  -1  -3   27.33    0.82
  -7  -1   3   27.00    0.83
  -8   1   3    7.44    0.32
   8  -1   3    7.33    0.28
  -8  -1   3    7.40    0.31
  -8  -1  -3    7.12    0.30
  -8   1  -3    6.92    0.32
   8   1   3    7.37    0.25
   8  -1  -3    7.42    0.29
   8   1  -3    7.74    0.28
   9  -1   3   16.37    0.52
   9   1  -3   15.95    0.51
  -9   1  -3   15.13    0.56
  -9   1   3   17.01    0.58
  -9  -1  -3   16.09    0.55
   9   1   3   15.95    0.49
   9  -1  -3   16.09    0.53
  -9  -1   3   17.26    0.56
  10  -1   3   39.32    1.14
  10  -1  -3   37.67    1.15
 -10  -1   3   38.01    1.19
 -10  -1  -3   38.42    1.18
 -10   1  -3   39.80    1.20
  10   1  -3   37.20    1.14
 -10   1   3   40.23    1.21
 -11  -1   3    3.65    0.40
 -11   1  -3    3.35    0.39
 -11  -1  -3    2.98    0.39
  11  -1   3    3.70    0.25
 -11   1   3    4.01    0.48
   0   2  -3  231.94    6.41
   0  -2   3  214.52    6.31
  -1  -2   3   13.31    0.39
   1  -2   3   12.46    0.39
  -1   2  -3   12.40    0.39
   2  -2  -3  127.74    3.59
  -2   2  -3  126.08    3.51
   2  -2   3  123.63    3.50
   2  -2  -3  116.99    3.50
   3  -2  -3   44.69    1.29
  -3   2  -3   46.71    1.31
   3  -2   3   45.63    1.30
  -3   2   3   45.33    1.29
  -3   2   3   44.69    1.30
  -3  -2  -3   43.33    1.29
  -3  -2   3   46.13    1.29
  -4   2  -3    4.90    0.20
   4  -2   3    4.90    0.18
   4  -2  -3    5.21    0.19
  -4  -2   3    5.07    0.18
  -4   2   3    5.18    0.18
  -4  -2  -3    4.49    0.17
  -5  -2  -3    5.45    0.19
  -5   2   3    4.58    0.20
  -5   2  -3    5.31    0.22
   5  -2   3    5.76    0.20
  -5  -2   3    5.63    0.20
   5  -2  -3    5.41    0.20
  -7   2  -3   16.91    0.53
  -7   2   3   14.97    0.51
   7  -2   3   15.99    0.50
   7  -2  -3   15.68    0.51
  -7  -2   3   15.79    0.51
  -7  -2  -3   15.98    0.50
  -8   2   3   13.18    0.46
  -8   2  -3   12.19    0.46
  -8  -2   3   12.57    0.44
   8  -2  -3   12.77    0.44
  -8  -2  -3   13.10    0.44
   8  -2   3   12.62    0.42
   9  -2  -3    1.88    0.20
  -9   2   3    1.75    0.28
   9  -2   3    2.05    0.19
  -9   2  -3    1.61    0.27
  -9  -2   3    1.74    0.22
  -9  -2  -3    2.13    0.21
 -10  -2   3    3.82    0.31
  10  -2  -3    4.33    0.28
  10  -2   3    4.63    0.27
 -10   2  -3    4.34    0.38
 -10   2   3    4.39    0.41
 -10  -2  -3    4.54    0.30
 -11   2  -3    0.74    0.45
 -11  -2  -3    0.97    0.32
 -11   2   3    0.81    0.49
 -11  -2   3    0.76    0.35
   0  -3   3   39.39    1.14
  -3   3  -3   56.89    1.69
   3  -3   3   59.14    1.69
   3  -3  -3   60.96    1.68
   4  -3   3    5.62    0.22
  -4  -3  -3    5.79    0.19
  -4   3   3    6.04    0.20
  -4  -3   3    5.92    0.21
   4  -3  -3    5.68    0.21
  -4   3   3    5.68    0.21
  -4   3  -3    6.16    0.23
  -5   3   3  173.91    4.78
   5  -3   3  168.68    4.78
  -5   3  -3  170.66    4.79
   5  -3  -3  160.10    4.77
  -5  -3   3  166.55    4.77
  -5  -3  -3  172.78    4.77
  -6  -3   3    8.97    0.31
  -6   3   3    8.52    0.32
  -6   3  -3    9.06    0.34
   6  -3  -3    9.34    0.32
   6  -3   3    8.59    0.31
  -7  -3  -3   13.89    0.42
  -7  -3   3   13.12    0.43
   7  -3   3   13.20    0.43
   7  -3  -3   12.71    0.43
  -7   3  -3   11.89    0.46
  -7   3   3   13.50    0.45
   8  -3   3   40.68    1.18
  -8   3   3   41.71    1.20
  -8   3  -3   39.85    1.21
  -8  -3   3   38.63    1.18
   8  -3  -3   37.73    1.18
  -8  -3  -3   40.43    1.17
   9  -3  -3    2.39    0.23
  -9  -3  -3    1.93    0.22
  -9   3   3    2.55    0.29
  -9   3  -3    2.47    0.32
  -9  -3   3    2.18    0.23
   9  -3   3    2.40    0.21
 -10   3  -3    1.25    0.38
  10  -3  -3    1.40    0.24
 -10   3   3    0.91    0.36
  10  -3   3    1.43    0.23
 -10  -3   3    0.81    0.26
 -10  -3  -3    0.98    0.25
   0  -4   3  131.82    3.74
   1  -4   3    3.76    0.16
  -2   4  -3   13.37    0.41
   2  -4   3   12.79    0.41
   3  -4   3  169.97    4.96
  -3   4  -3  184.07    4.96
   3  -4  -3  171.67    5.05
  -4   4  -3   25.88    0.77
  -4  -4   3   25.81    0.75
   4  -4   3   25.86    0.77
   4  -4  -3   25.66    0.76
   5  -4   3    0.88    0.13
  -5   4  -3    0.12    0.14
  -5  -4  -3    0.68    0.08
   5  -4  -3    0.65    0.11
  -5  -4   3    0.57    0.11
  -6   4  -3   10.55    0.39
   6  -4   3   10.67    0.37
  -6   4   3   10.54    0.37
  -6  -4  -3   10.84    0.35
  -6  -4   3   11.11    0.37
   6  -4  -3   11.69    0.38
  -6   4   3   10.99    0.37
  -7   4  -3    6.93    0.33
   7  -4  -3    7.01    0.30
   7  -4   3    7.81    0.29
  -7  -4  -3    7.71    0.27
  -7   4   3    7.30    0.30
  -7  -4   3    7.45    0.28
  -8   4   3    3.42    0.27
   8  -4   3    3.57    0.21
  -8   4  -3    3.61    0.29
   8  -4  -3    3.34    0.23
  -8  -4  -3    3.34    0.20
  -8  -4   3    3.37    0.22
  -9  -4  -3    4.78    0.26
  -9  -4   3    4.31    0.27
   9  -4  -3    4.55    0.28
  -9   4   3    4.92    0.36
  -9   4  -3    4.37    0.36
   9  -4   3    4.73    0.27
 -10  -4   3    8.57    0.39
  10  -4  -3    8.48    0.39
  10  -4   3    7.96    0.37
 -10   4   3    8.40    0.52
 -10  -4  -3    8.46    0.38
 -10   4  -3    7.92    0.51
   0  -5   3   -0.02    0.10
   1  -5   3   77.08    2.20
   2  -5   3   19.54    0.60
   3  -5  -3   70.14    2.00
  -3   5  -3   70.72    2.01
   3  -5   3   69.61    2.02
  -4   5  -3    9.87    0.34
   4  -5   3    9.67    0.34
   4  -5  -3   10.58    0.33
   5  -5   3    9.52    0.34
  -5  -5   3   10.03    0.32
   5  -5  -3    9.35    0.33
  -5   5  -3    9.25    0.35
   6  -5  -3    9.67    0.35
  -6  -5  -3   10.08    0.32
  -6  -5   3    9.62    0.34
  -6   5  -3   10.31    0.39
   6  -5   3    9.82    0.36
  -7  -5   3    4.07    0.21
   7  -5   3    4.14    0.23
  -7  -5  -3    3.77    0.19
   7  -5  -3    4.29    0.25
  -7   5  -3    4.44    0.29
  -8   5  -3    5.21    0.35
  -8  -5   3    5.45    0.26
   8  -5   3    5.94    0.28
  -8  -5  -3    5.46    0.24
   8  -5  -3    5.21    0.29
  -8   5   3    5.37    0.31
  -8   5   3    5.81    0.28
  -9   5   3   11.33    0.50
   9  -5   3   11.79    0.44
  -9  -5  -3   11.84    0.42
  -9  -5   3   11.47    0.43
  -9   5  -3   10.79    0.54
   9  -5  -3   11.34    0.45
  10  -5   3   16.23    0.56
 -10   5   3   15.62    0.68
  10  -5  -3   15.59    0.58
 -10  -5  -3   16.03    0.56
 -10   5  -3   16.54    0.73
 -10  -5   3   15.81    0.57
   1  -6   3    2.02    0.14
   2  -6   3   31.63    0.94
   3  -6   3  177.51    5.03
  -4   6  -3   66.73    1.87
   4  -6  -3   65.45    1.87
   4  -6   3   63.29    1.88
  -5   6  -3   11.03    0.39
   5  -6  -3   11.48    0.39
   5  -6   3   11.39    0.40
  -6  -6  -3    4.56    0.18
   6  -6   3    4.68    0.26
   6  -6  -3    4.50    0.24
  -6  -6   3    4.71    0.21
  -6   6  -3    4.53    0.26
   7  -6   3    6.20    0.28
  -7  -6  -3    5.79    0.23
  -7   6  -3    5.91    0.33
  -7  -6   3    5.58    0.25
   7  -6  -3    5.44    0.29
   8  -6  -3    9.58    0.41
  -8   6  -3    9.28    0.46
   8  -6   3    9.51    0.39
  -8  -6   3    9.47    0.36
  -8  -6  -3    9.22    0.34
  -9   6  -3    7.05    0.49
  -9  -6   3    7.18    0.33
  -9  -6  -3    7.20    0.32
   9  -6  -3    6.94    0.37
   9  -6   3    7.71    0.36
 -10   6  -3   19.19    0.87
   1  -7   3   98.67    2.82
   2  -7   3  124.25    3.54
   3  -7   3   51.04    1.49
   4  -7   3    7.65    0.31
   4  -7  -3    8.06    0.29
   5  -7   3   50.64    1.44
   5  -7  -3   46.78    1.42
  -6  -7   3   10.84    0.37
   6  -7   3   10.89    0.42
   6  -7  -3   11.20    0.41
   7  -7  -3   11.78    0.46
   7  -7   3   12.63    0.47
  -7  -7  -3   12.44    0.40
  -7  -7   3   12.47    0.42
  -7   7  -3   12.48    0.48
  -8  -7  -3   16.99    0.57
  -8  -7   3   19.20    0.59
   8  -7   3   18.75    0.62
   8  -7  -3   17.40    0.64
  -8   7  -3   17.99    0.67
  -9   7  -3    2.94    0.46
  -9  -7  -3    2.94    0.25
  -9  -7   3    3.30    0.26
   9  -7   3    3.47    0.31
   9  -7  -3    3.01    0.33
   1  -8   3   10.61    0.38
   2  -8   3    4.11    0.23
   3  -8   3   21.17    0.68
   4  -8  -3    9.05    0.33
   4  -8   3    9.39    0.38
   5  -8  -3    8.40    0.35
   5  -8   3    8.13    0.35
   6  -8  -3    7.68    0.35
   6  -8   3    7.75    0.35
  -7  -8   3    1.38    0.19
  -7  -8  -3    1.10    0.16
   7  -8  -3    1.35    0.26
   7  -8   3    1.26    0.27
  -8  -8  -3    1.95    0.20
   8  -8   3    1.84    0.29
  -8  -8   3    1.73    0.22
   8  -8  -3    1.54    0.31
  -9  -8  -3    5.96    0.31
   1  -9   3   37.20    1.12
   2  -9   3   53.95    1.59
   3  -9   3    3.95    0.26
   4  -9   3    1.76    0.25
   4  -9  -3    1.80    0.18
   5  -9   3   21.38    0.70
   5  -9  -3   20.11    0.68
   6  -9   3    3.70    0.32
   6  -9  -3    3.69    0.31
   7  -9   3    3.36    0.37
   7  -9  -3    3.46    0.36
  -7  -9   3    3.57    0.26
  -8  -9  -3   20.89    0.66
   8  -9  -3   20.18    0.76
   8  -9   3   21.00    0.76
  -8  -9   3   21.36    0.68
   1 -10   3    6.14    0.32
   2 -10   3    0.07    0.24
   3 -10   3    2.57    0.28
   4 -10  -3    3.98    0.25
   4 -10   3    4.01    0.32
   5 -10  -3    5.14    0.34
   5 -10   3    5.15    0.36
   6 -10  -3   44.02    1.31
   6 -10   3   39.89    1.31
   7 -10  -3   17.22    0.67
   7 -10   3   16.38    0.67
  -7 -10   3   16.03    0.55
   0 -11   3    0.01    0.28
   1 -11   3   14.33    0.55
   2 -11   3   10.43    0.47
   3 -11   3    3.45    0.36
   4 -11  -3   37.67    1.15
   4 -11   3   37.57    1.21
   5 -11  -3    8.31    0.44
   5 -11   3    7.70    0.47
   6 -11  -3    1.19    0.44
   6 -11   3    1.24    0.39
   0 -12   3    2.03    0.40
   1 -12   3   11.42    0.53
   2 -12   3    0.91    0.37
   4 -12  -3    1.90    0.36
   4 -12   3    2.24    0.45
   0 -13   3   -0.26    0.47
   1 -13   3   14.22    0.68
   2 -13   3    3.61    0.53
   0   0   4  325.96    9.25
  -2   0   4   18.10    0.54
  -2   0   4   18.27    0.56
  -2   0  -4   18.77    0.55
   2   0  -4   19.01    0.55
   2   0   4   18.69    0.54
  -3   0  -4   22.14    0.66
  -3   0   4   22.11    0.67
   3   0  -4   22.19    0.65
  -3   0   4   23.08    0.66
   3   0   4   22.12    0.65
   4   0  -4   18.93    0.56
   4   0   4   18.72    0.55
  -4   0   4   17.72    0.56
  -4   0  -4   19.12    0.56
   5   0  -4   11.24    0.37
   5   0   4   11.60    0.36
  -5   0  -4   11.43    0.37
  -5   0   4   12.01    0.37
  -6   0   4   22.03    0.67
  -6   0  -4   21.97    0.67
   6   0  -4   22.55    0.67
   6   0   4   21.86    0.65
  -7   0   4    6.16    0.26
   7   0   4    6.24    0.23
   7   0  -4    7.00    0.25
  -7   0  -4    6.38    0.27
  -8   0  -4   21.84    0.70
  -8   0   4   22.42    0.70
  -9   0  -4   20.33    0.66
   9   0  -4   18.56    0.62
  -9   0   4   20.27    0.67
   9   0   4   19.84    0.60
  10   0  -4    9.35    0.37
 -10   0  -4    8.73    0.42
 -10   0   4    9.51    0.46
  10   0   4    8.44    0.32
 -11   0   4    0.00    0.44
   0  -1  -4  355.40   10.00
   0   1  -4  352.85    9.98
   0  -1   4  355.04   10.00
   0  -1  -4  341.52    9.97
   1  -1  -4  233.10    6.50
   1  -1  -4  220.05    6.43
  -1   1  -4  230.27    6.52
  -1  -1   4  222.76    6.47
  -1   1   4  226.08    6.51
   1  -1   4  233.67    6.50
  -2   1   4  176.33    5.05
  -2   1   4  168.67    5.09
   2  -1  -4  178.47    5.04
  -2   1  -4  188.81    5.05
  -2  -1   4  180.66    5.05
   2  -1   4  180.20    5.12
  -2  -1  -4  175.53    5.10
  -2  -1   4  179.42    5.11
  -3  -1  -4  150.77    4.28
   3  -1   4  151.80    4.38
   3  -1  -4  147.66    4.28
  -3   1   4  155.40    4.38
  -3  -1   4  152.53    4.28
  -3   1   4  151.41    4.29
  -4  -1   4   15.88    0.47
   4  -1  -4   15.49    0.47
   4  -1   4   15.33    0.47
  -4   1  -4   15.87    0.48
  -4  -1  -4   15.27    0.47
   5   1  -4    1.19    0.11
  -5  -1   4    1.26    0.12
   5  -1  -4    1.32    0.11
  -5  -1  -4    1.20    0.11
  -5   1   4    1.21    0.12
  -5   1  -4    1.09    0.13
   5  -1   4    1.22    0.10
   6  -1  -4   50.32    1.39
  -6  -1   4   48.58    1.40
  -6   1   4   48.98    1.40
  -6  -1  -4   50.48    1.39
   6  -1   4   46.29    1.38
   6   1  -4   46.06    1.38
  -6   1  -4   45.64    1.40
  -7  -1  -4    1.22    0.15
  -7  -1   4    1.11    0.16
   7  -1  -4    1.30    0.15
  -7   1   4    1.13    0.18
  -7   1  -4    1.21    0.17
   7  -1   4    1.04    0.14
   7   1  -4    1.14    0.14
  -8   1  -4   44.61    1.40
   8   1  -4   48.00    1.38
  -8  -1  -4   47.76    1.39
  -8   1   4   50.17    1.41
   8  -1   4   48.00    1.37
   8  -1  -4   46.94    1.38
  -8  -1   4   46.01    1.40
  -9  -1   4   20.21    0.68
  -9   1  -4   20.16    0.68
   9  -1   4   19.99    0.63
  -9   1   4   22.63    0.70
   9   1  -4   19.75    0.63
   9  -1  -4   19.86    0.65
  -9  -1  -4   20.57    0.67
 -10   1  -4    0.01    0.29
 -10  -1  -4    0.19    0.28
  10  -1   4    0.14    0.18
 -10   1   4   -0.06    0.34
 -10  -1   4    0.20    0.29
  10  -1  -4    0.13    0.21
 -11   1   4   13.27    0.67
   0   2  -4  837.99   22.84
   0  -2   4  773.83   22.78
   1  -2  -4   57.03    1.68
   1  -2  -4   60.19    1.68
  -1  -2   4   59.20    1.69
   1  -2   4   56.57    1.69
  -1   2  -4   61.83    1.69
   2  -2  -4   11.13    0.34
  -2  -2   4   11.06    0.34
   2  -2   4   11.04    0.35
   2  -2  -4   11.16    0.35
  -3   2   4   68.36    1.94
  -3  -2   4   65.72    1.94
   3  -2   4   70.45    1.94
  -3   2  -4   68.48    1.95
  -3  -2  -4   66.27    1.93
   3  -2  -4   69.60    1.94
  -3   2   4   67.73    1.94
  -4   2  -4   14.99    0.48
   4  -2  -4   14.71    0.47
  -4  -2   4   15.72    0.47
  -4   2   4   15.23    0.47
  -4   2   4   15.35    0.46
  -4  -2  -4   15.91    0.46
   5  -2  -4   11.23    0.36
  -5   2  -4   10.46    0.37
  -5   2   4   10.97    0.36
  -5  -2   4   11.14    0.36
   5  -2   4   11.30    0.36
  -5  -2  -4   10.94    0.35
  -6  -2   4   77.15    2.25
  -6  -2  -4   80.21    2.25
   6  -2   4   76.94    2.25
  -6   2  -4   79.62    2.27
   6  -2  -4   79.40    2.26
  -6   2   4   78.98    2.26
  -7   2   4   30.70    0.91
  -7   2  -4   29.62    0.92
   7  -2  -4   30.38    0.90
   7  -2   4   30.77    0.90
  -7  -2  -4   29.30    0.90
  -7  -2   4   29.98    0.91
   8  -2  -4    5.37    0.26
  -8  -2  -4    6.20    0.26
  -8   2  -4    5.28    0.30
   8  -2   4    5.25    0.24
  -8  -2   4    5.38    0.27
  -8   2   4    5.46    0.29
  -9   2  -4   20.42    0.68
  -9   2   4   18.53    0.67
  -9  -2   4   19.16    0.65
   9  -2  -4   19.58    0.63
  -9  -2  -4   18.97    0.63
   9  -2   4   20.27    0.62
 -10   2  -4    7.66    0.45
 -10  -2   4    6.97    0.39
 -10  -2  -4    7.81    0.37
 -10   2   4    7.44    0.47
  10  -2   4    8.48    0.34
  10  -2  -4    8.25    0.36
   0  -3   4  289.68    8.32
   1  -3   4  136.60    3.93
  -1   3  -4  138.98    3.93
  -1  -3   4  140.22    3.93
  -2   3  -4    3.17    0.15
   2  -3  -4    3.04    0.13
   2  -3   4    3.02    0.15
   2  -3  -4    3.22    0.12
   3  -3  -4   22.46    0.66
   3  -3   4   21.69    0.67
  -3   3  -4   22.59    0.67
  -3  -3   4   22.46    0.66
  -4  -3   4    4.92    0.19
  -4  -3  -4    4.99    0.17
  -4   3   4    4.91    0.18
   4  -3   4    5.02    0.20
   4  -3  -4    5.28    0.19
  -4   3  -4    5.12    0.22
   5  -3  -4   99.21    2.79
  -5   3   4   96.04    2.78
   5  -3   4   94.34    2.79
  -5  -3   4   97.68    2.78
  -5   3   4   98.60    2.78
  -5   3  -4  101.42    2.80
  -5  -3  -4   97.34    2.77
  -6  -3   4   29.59    0.89
  -6   3   4   29.57    0.89
  -6   3   4   29.03    0.89
   6  -3   4   28.30    0.88
  -6   3  -4   29.11    0.91
  -6  -3  -4   32.73    0.88
   6  -3  -4   30.30    0.89
  -7  -3  -4   44.32    1.31
  -7   3  -4   45.39    1.34
   7  -3   4   46.28    1.31
   7  -3  -4   45.47    1.32
  -7   3   4   44.45    1.32
  -7  -3   4   43.57    1.31
   8  -3  -4    2.98    0.22
  -8   3  -4    2.53    0.28
  -8  -3   4    2.79    0.22
  -8   3   4    3.00    0.26
   8  -3   4    3.20    0.20
  -8  -3  -4    3.46    0.21
  -9  -3  -4    9.21    0.36
  -9   3   4    9.45    0.44
   9  -3  -4    8.96    0.37
   9  -3   4    9.33    0.36
  -9   3  -4    8.80    0.46
  -9  -3   4    8.78    0.38
 -10  -3   4    9.77    0.44
 -10  -3  -4    9.64    0.42
 -10   3   4    9.62    0.53
 -10   3  -4   10.09    0.54
  10  -3   4    9.21    0.39
  10  -3  -4    9.96    0.41
   0  -4   4  212.92    6.02
  -1  -4   4  103.25    2.90
  -1   4  -4  100.96    2.89
   1  -4   4  100.57    2.89
  -2   4  -4  315.31    8.84
   2  -4   4  303.03    8.72
  -3   4  -4   14.27    0.47
   3  -4   4   14.86    0.46
   3  -4  -4   14.77    0.44
  -4   4  -4   61.59    1.75
   4  -4  -4   60.64    1.73
   4  -4   4   60.37    1.74
  -4  -4   4   58.75    1.72
  -5  -4  -4   42.48    1.27
  -5  -4   4   45.36    1.28
   5  -4  -4   45.67    1.29
  -5   4  -4   44.23    1.31
   5  -4   4   43.74    1.29
   6  -4   4   68.78    1.98
  -6   4   4   67.48    1.97
  -6  -4   4   69.00    1.98
   6  -4  -4   67.90    1.98
  -6  -4  -4   69.08    1.96
  -6   4   4   70.19    1.97
  -6   4  -4   68.92    2.00
  -7   4   4    0.68    0.19
   7  -4   4    0.68    0.16
  -7   4  -4    0.72    0.22
   7  -4  -4    0.62    0.18
  -7  -4  -4    0.71    0.14
  -7  -4   4    0.64    0.15
  -7   4   4    0.82    0.18
  -8   4   4   26.33    0.84
  -8  -4   4   28.57    0.84
   8  -4  -4   27.30    0.84
  -8   4  -4   25.85    0.88
  -8   4   4   28.57    0.86
   8  -4   4   26.94    0.83
  -8  -4  -4   27.39    0.83
   9  -4  -4    2.10    0.25
  -9  -4  -4    1.98    0.23
   9  -4   4    1.89    0.22
  -9   4   4    1.63    0.33
  -9   4  -4    1.39    0.33
  -9  -4   4    1.69    0.25
  10  -4  -4    0.16    0.29
 -10   4   4    0.37    0.44
 -10   4  -4    0.14    0.42
 -10  -4   4    0.05    0.27
 -10  -4  -4   -0.13    0.25
  10  -4   4    0.07    0.23
   0  -5   4   14.26    0.46
   1  -5   4   20.76    0.63
  -2   5  -4  143.97    4.11
   2  -5   4  145.98    4.12
   3  -5  -4    8.64    0.28
  -3   5  -4    8.68    0.31
   3  -5   4    8.48    0.31
   4  -5   4  390.70   11.19
   5  -5  -4   41.87    1.22
  -5  -5   4   42.11    1.21
   5  -5   4   42.57    1.22
  -5   5  -4   39.47    1.23
  -6  -5  -4   57.52    1.64
   6  -5  -4   58.37    1.68
   6  -5   4   59.08    1.68
  -6  -5   4   58.64    1.66
  -6   5  -4   54.01    1.69
  -7  -5  -4    3.46    0.18
   7  -5  -4    3.47    0.24
  -7  -5   4    3.72    0.21
  -7   5  -4    3.65    0.29
   7  -5   4    3.47    0.22
  -8  -5   4    3.73    0.22
  -8  -5  -4    3.36    0.21
   8  -5  -4    3.67    0.26
  -8   5  -4    3.04    0.33
   8  -5   4    3.46    0.24
   9  -5  -4    4.14    0.31
  -9   5  -4    5.01    0.44
  -9  -5  -4    5.08    0.27
   9  -5   4    4.94    0.29
  -9  -5   4    5.05    0.29
 -10   5  -4   47.84    1.56
 -10  -5   4   50.37    1.46
 -10   5   4   50.99    1.51
 -10   5   4   44.36    1.44
   0  -6   4   11.79    0.40
   1  -6   4   67.42    1.94
   2  -6   4  125.59    3.58
  -3   6  -4    7.78    0.29
   3  -6   4    8.00    0.31
   3  -6  -4    8.12    0.27
   4  -6  -4   91.04    2.50
  -4   6  -4   88.03    2.51
   4  -6   4   83.40    2.51
   5  -6   4    2.18    0.19
  -5   6  -4    2.65    0.22
   5  -6  -4    2.01    0.17
   6  -6   4    2.56    0.22
  -6   6  -4    2.53    0.25
   6  -6  -4    2.21    0.20
  -6  -6   4    2.48    0.17
  -6  -6  -4    2.30    0.14
   7  -6  -4   17.68    0.60
  -7   6  -4   17.00    0.61
  -7  -6   4   17.10    0.56
  -7  -6  -4   17.08    0.54
   7  -6   4   18.22    0.58
   8  -6  -4    1.59    0.26
  -8  -6  -4    1.39    0.18
   8  -6   4    0.96    0.23
  -8   6  -4    1.26    0.35
  -8  -6   4    1.39    0.20
   9  -6  -4   31.62    0.98
   9  -6   4   30.66    0.96
  -9  -6   4   30.82    0.95
  -9  -6  -4   30.58    0.93
  -9   6  -4   29.07    1.05
   0  -7   4   44.99    1.32
   1  -7   4   24.54    0.76
   2  -7   4   82.03    2.36
   3  -7   4   24.73    0.77
   4  -7  -4   85.33    2.45
   4  -7   4   86.31    2.48
   5  -7  -4   26.85    0.82
   5  -7   4   26.80    0.84
  -5   7  -4   27.13    0.82
   6  -7  -4    4.73    0.26
  -6  -7   4    4.64    0.23
   6  -7   4    4.09    0.27
  -6   7  -4    4.24    0.30
   7  -7  -4   11.86    0.46
   7  -7   4   10.92    0.46
  -7  -7   4   11.68    0.41
  -7   7  -4   12.47    0.50
  -7  -7  -4   12.19    0.39
  -8  -7  -4    7.03    0.30
  -8   7  -4    6.86    0.46
   8  -7  -4    7.61    0.41
  -8  -7   4    7.17    0.33
   8  -7   4    6.90    0.35
  -9  -7   4   22.48    0.76
  -9  -7  -4   22.88    0.74
   9  -7   4   23.63    0.78
   9  -7  -4   24.38    0.81
  -9   7  -4   23.87    0.91
   0  -8   4  287.68    8.14
   1  -8   4    8.24    0.33
   2  -8   4   10.07    0.39
   3  -8   4   33.17    1.01
   4  -8   4   13.47    0.52
   4  -8  -4   16.08    0.48
   5  -8  -4    5.96    0.29
   5  -8   4    5.43    0.31
   6  -8  -4   87.52    2.64
   6  -8   4   95.73    2.65
  -6  -8   4   90.73    2.61
   7  -8  -4    0.47    0.27
  -7  -8   4    0.55    0.19
   7  -8   4    0.51    0.28
  -7  -8  -4    0.44    0.15
   8  -8   4    0.18    0.28
   8  -8  -4    0.39    0.33
  -8  -8   4    0.12    0.22
  -8  -8  -4    0.25    0.18
   0  -9   4   60.81    1.78
   1  -9   4   24.51    0.78
   2  -9   4   50.32    1.50
   3  -9   4    1.51    0.24
   4  -9   4    0.55    0.26
   4  -9  -4    0.46    0.18
   5  -9   4    7.83    0.38
   5  -9  -4    8.37    0.37
   6  -9  -4    9.61    0.43
   6  -9   4    8.70    0.43
   7  -9  -4    3.54    0.37
  -7  -9   4    3.42    0.27
   7  -9   4    3.26    0.37
  -8  -9  -4   29.65    0.89
   0 -10   4    6.84    0.37
   1 -10   4   17.89    0.63
   2 -10   4   29.65    0.95
   3 -10   4    4.63    0.35
   4 -10  -4   12.87    0.46
   4 -10   4   12.79    0.53
   5 -10   4    4.73    0.38
   5 -10  -4    4.94    0.36
   6 -10   4    1.38    0.34
   6 -10  -4    1.19    0.35
  -7 -10   4    4.43    0.30
   7 -10   4    4.39    0.43
   0 -11   4   13.49    0.56
   1 -11   4    9.32    0.46
   2 -11   4    6.78    0.44
   3 -11   4   32.66    1.07
   4 -11   4   12.90    0.58
   5 -11  -4    0.32    0.37
   5 -11   4   -0.23    0.38
   6 -11   4   17.81    0.73
   0 -12   4    2.06    0.41
   1 -12   4    5.12    0.45
  -1 -12   4    4.63    0.47
   3 -12   4    7.91    0.54
   4 -12   4   22.68    0.88
   0 -13   4    9.05    0.63
   1 -13   4    2.24    0.53
   2 -13   4    6.61    0.61
   0   0   5    0.02    0.06
   0   0  -5    0.05    0.08
   0   0   5    0.03    0.07
  -1   0   5    7.29    0.25
  -1   0  -5    7.30    0.25
   1   0  -5    7.56    0.26
  -1   0   5    7.60    0.24
   1   0   5    7.69    0.24
   2   0   5   19.65    0.58
   2   0  -5   19.92    0.59
  -2   0   5   20.10    0.60
  -2   0  -5   19.91    0.59
  -3   0  -5   11.56    0.35
   3   0  -5   10.49    0.34
   3   0   5   10.61    0.33
  -3   0   5   10.80    0.34
  -3   0   5   10.38    0.35
   4   0  -5   16.31    0.49
  -4   0   5   15.47    0.49
   4   0   5   15.83    0.47
  -4   0  -5   15.67    0.49
  -4   0   5   16.25    0.51
  -5   0  -5    0.15    0.11
   5   0  -5    0.12    0.11
  -5   0   5    0.24    0.11
   5   0   5    0.19    0.08
   6   0  -5   42.88    1.23
  -6   0   5   42.50    1.23
   6   0   5   40.36    1.21
  -6   0  -5   42.35    1.23
   7   0  -5    2.07    0.17
  -7   0   5    2.11    0.19
   7   0   5    2.38    0.14
  -7   0  -5    2.08    0.18
  -8   0   5    0.69    0.21
  -8   0  -5    0.98    0.19
   8   0  -5    1.07    0.18
   8   0   5    0.77    0.13
   9   0   5   10.96    0.36
  -9   0  -5   10.66    0.43
   9   0  -5   11.29    0.40
  -9   0   5   10.69    0.45
  10   0  -5    1.95    0.25
 -10   0   5    2.50    0.37
 -10   0  -5    2.15    0.30
   0  -1   5  148.14    4.22
   0  -1  -5  150.09    4.26
   0  -1  -5  147.32    4.21
   0   1  -5  150.21    4.22
  -1  -1   5   28.32    0.84
   1   1  -5   28.13    0.84
  -1   1   5   28.87    0.83
   1  -1  -5   28.89    0.84
   1  -1   5   28.59    0.83
   1  -1  -5   29.06    0.83
  -1  -1  -5   28.39    0.83
  -1   1   5   28.27    0.82
  -1  -1   5   28.42    0.83
  -1   1  -5   29.07    0.84
  -2   1   5    3.81    0.14
  -2   1  -5    4.01    0.17
  -2  -1   5    4.77    0.16
   2  -1   5    3.79    0.15
  -2  -1  -5    3.91    0.15
  -2   1   5    3.71    0.15
   2  -1  -5    3.89    0.15
   3  -1  -5  127.69    3.51
  -3   1   5  118.49    3.51
  -3  -1   5  124.94    3.51
  -3  -1  -5  121.46    3.51
   3  -1   5  125.67    3.51
  -3   1  -5  122.93    3.52
  -3  -1   5  126.66    3.53
  -3   1   5  123.37    3.51
  -4   1   5   29.24    0.85
  -4   1  -5   29.00    0.86
   4  -1  -5   28.93    0.85
  -4   1   5   28.86    0.86
  -4  -1   5   28.80    0.85
  -4  -1  -5   28.98    0.85
   4  -1   5   28.07    0.84
   6  -1   5   27.22    0.81
  -6  -1  -5   26.73    0.82
   6  -1  -5   28.00    0.83
  -6  -1   5   28.86    0.83
  -6   1   5   26.96    0.83
  -6   1  -5   27.67    0.84
  -7   1  -5    1.18    0.19
  -7   1   5    1.09    0.18
  -7  -1   5    0.79    0.17
   7  -1   5    1.09    0.13
   7   1  -5    0.98    0.14
  -7  -1  -5    0.96    0.17
   7  -1  -5    1.15    0.16
   8  -1   5    5.10    0.23
   8   1  -5    4.89    0.23
  -8   1  -5    5.30    0.29
   8  -1  -5    5.61    0.26
  -8  -1  -5    5.17    0.27
  -8   1   5    5.05    0.29
  -8  -1   5    5.15    0.28
   9  -1  -5   51.96    1.50
  -9   1   5   53.16    1.54
  -9   1  -5   48.95    1.53
  -9  -1   5   48.90    1.52
  -9  -1  -5   52.41    1.52
   9  -1   5   50.94    1.48
 -10   1  -5   13.81    0.59
  10  -1  -5   15.03    0.52
  10  -1   5   15.14    0.49
 -10  -1  -5   14.78    0.57
 -10   1   5   15.68    0.63
   0  -2  -5  134.78    3.80
   0  -2   5  134.68    3.80
   0   2  -5  133.40    3.81
   0  -2  -5  133.77    3.80
   1  -2  -5   79.00    2.25
  -1   2  -5   80.10    2.27
  -1  -2  -5   81.54    2.25
   1  -2   5   81.12    2.26
  -1  -2   5   79.31    2.27
  -1  -2  -5   75.62    2.25
   1  -2  -5   77.97    2.25
   2  -2  -5   16.12    0.50
   2  -2  -5   16.51    0.49
  -2  -2   5   16.39    0.49
  -2  -2   5   16.69    0.51
  -2   2  -5   16.36    0.51
  -3  -2   5   23.81    0.73
  -3   2   5   22.56    0.70
  -3   2  -5   23.58    0.72
  -3   2   5   25.56    0.69
  -3  -2   5   24.30    0.70
  -3  -2  -5   24.21    0.69
   3  -2   5   23.06    0.70
   3  -2  -5   23.50    0.70
  -4   2   5    4.44    0.18
   4  -2   5    4.56    0.18
   4  -2  -5    4.44    0.18
  -4   2  -5    4.16    0.20
  -4  -2  -5    4.11    0.17
  -4   2   5    4.07    0.17
  -4  -2   5    4.71    0.19
  -5   2   5   31.44    0.90
  -5  -2   5   30.70    0.91
   5  -2  -5   31.22    0.91
  -5   2  -5   29.94    0.92
  -5  -2  -5   30.02    0.90
  -5   2   5   30.23    0.91
   5  -2   5   31.17    0.90
   6  -2   5   67.82    1.91
  -6   2   5   68.93    1.92
  -6   2   5   63.46    1.92
  -6  -2  -5   65.94    1.91
  -6  -2   5   64.60    1.91
  -6   2  -5   64.66    1.93
   6  -2  -5   70.27    1.92
  -7  -2  -5   12.48    0.43
  -7   2  -5   12.96    0.46
  -7  -2   5   12.59    0.44
   7  -2  -5   12.61    0.43
  -7   2   5   13.52    0.45
   7  -2   5   13.39    0.42
  -8   2   5   10.94    0.43
  -8  -2  -5   10.66    0.40
   8  -2  -5   11.22    0.41
  -8  -2   5   11.58    0.42
  -8   2  -5   10.91    0.44
   8  -2   5   11.29    0.38
  -9  -2  -5    0.70    0.22
  -9   2   5    0.57    0.29
  -9   2  -5    0.63    0.30
   9  -2  -5    0.80    0.22
  -9  -2   5    0.67    0.24
   9  -2   5    0.47    0.19
 -10   2  -5    3.76    0.42
 -10  -2  -5    4.26    0.32
 -10   2   5    3.97    0.44
 -10  -2   5    3.90    0.35
  10  -2  -5    4.62    0.31
  10  -2   5    3.88    0.27
   0   3  -5  104.31    3.01
   0  -3   5  106.89    3.01
  -1  -3   5    8.82    0.30
   1  -3   5    8.57    0.29
   1  -3  -5    8.34    0.27
  -1   3  -5    8.39    0.30
   1  -3  -5    9.09    0.26
  -2   3  -5   80.51    2.35
   2  -3   5   83.02    2.35
  -2  -3   5   80.76    2.35
   2  -3  -5   83.33    2.34
   2  -3  -5   82.72    2.33
  -3  -3   5   24.44    0.73
  -3   3  -5   25.94    0.76
   3  -3   5   23.83    0.74
   3  -3  -5   25.51    0.73
  -4  -3  -5   52.55    1.53
  -4   3  -5   52.81    1.56
   4  -3   5   51.74    1.54
   4  -3  -5   55.19    1.54
  -4  -3   5   55.18    1.54
  -5  -3  -5   43.43    1.24
  -5   3   5   41.16    1.25
  -5  -3   5   42.53    1.25
  -5   3  -5   43.82    1.28
   5  -3  -5   44.86    1.26
  -5   3   5   41.50    1.25
   5  -3   5   44.51    1.26
  -6  -3  -5    8.96    0.30
   6  -3  -5    8.74    0.32
  -6   3  -5    8.76    0.34
  -6   3   5    8.86    0.32
   6  -3   5    8.44    0.31
  -6   3   5    8.04    0.31
  -6  -3   5    8.56    0.31
  -7   3   5    1.27    0.20
  -7  -3  -5    1.31    0.16
  -7  -3   5    1.32    0.17
  -7   3  -5    1.17    0.22
  -7   3   5    1.27    0.19
   7  -3   5    1.40    0.16
   7  -3  -5    1.19    0.17
   8  -3  -5   36.51    1.09
  -8   3   5   36.68    1.10
   8  -3   5   37.04    1.08
  -8   3   5   35.87    1.09
  -8  -3  -5   36.51    1.08
  -8  -3   5   36.32    1.09
  -8   3  -5   34.26    1.12
  -9   3  -5    2.96    0.34
   9  -3  -5    2.93    0.25
  -9   3   5    2.53    0.34
  -9   3   5    2.60    0.29
  -9  -3   5    2.58    0.28
   9  -3   5    2.78    0.22
  -9  -3  -5    2.94    0.24
  10  -3   5    3.98    0.28
 -10   3   5    3.48    0.47
 -10   3  -5    3.97    0.45
 -10  -3  -5    3.56    0.31
  10  -3  -5    4.14    0.32
 -10   3   5    3.81    0.37
 -10  -3   5    3.91    0.34
   0  -4   5    9.34    0.32
  -1   4  -5   64.67    1.85
  -1  -4   5   64.64    1.86
   1  -4   5   64.02    1.86
   3  -4  -5   19.45    0.57
   3  -4   5   18.22    0.59
  -3   4  -5   19.34    0.60
   3  -4  -5   19.15    0.58
   4  -4   5   23.98    0.74
  -4  -4   5   25.13    0.73
   4  -4  -5   24.81    0.73
  -4   4  -5   24.03    0.75
  -5  -4   5   39.76    1.14
  -5   4  -5   38.91    1.17
   5  -4  -5   38.98    1.15
   5  -4   5   39.25    1.15
  -5  -4  -5   38.41    1.12
  -6   4  -5    1.44    0.22
  -6  -4  -5    1.39    0.13
  -6  -4   5    1.52    0.17
   6  -4   5    1.44    0.16
   6  -4  -5    1.36    0.17
  -7  -4   5   29.08    0.89
  -7   4   5   29.68    0.88
  -7  -4  -5   29.21    0.88
   7  -4   5   29.21    0.89
   7  -4  -5   30.82    0.90
  -7   4   5   29.21    0.89
   8  -4  -5   10.53    0.40
   8  -4   5   10.29    0.39
  -8  -4  -5   10.24    0.38
  -8   4   5   10.21    0.40
  -8   4   5   11.43    0.43
  -8  -4   5    9.85    0.39
  -8   4  -5    9.79    0.46
   9  -4   5   10.53    0.39
  -9   4   5    9.89    0.48
  -9  -4   5    9.04    0.41
  -9   4  -5   10.00    0.50
   9  -4  -5    9.92    0.42
  -9   4   5    9.98    0.41
  -9  -4  -5    9.87    0.39
 -10   4   5    4.54    0.51
 -10   4  -5    3.95    0.50
 -10   4   5    4.14    0.36
 -10  -4   5    4.93    0.36
   0  -5   5    6.58    0.26
   1  -5   5    1.14    0.15
  -1  -5   5    1.40    0.16
  -2   5  -5  133.18    3.78
   2  -5   5  132.86    3.79
   3  -5   5  121.04    3.41
  -3   5  -5  120.31    3.41
   3  -5  -5  119.25    3.39
   3  -5  -5  117.86    3.40
  -4   5  -5  169.42    4.81
   4  -5   5  177.25    4.81
   4  -5  -5  161.31    4.79
  -5   5  -5    8.70    0.35
   5  -5  -5    8.85    0.33
   5  -5   5    8.43    0.33
  -5  -5   5    9.11    0.31
  -6   5  -5    5.18    0.32
   6  -5   5    6.34    0.28
  -6  -5  -5    6.41    0.23
   6  -5  -5    6.49    0.28
  -6  -5   5    6.40    0.26
   7  -5  -5    5.45    0.29
  -7  -5  -5    5.23    0.23
   7  -5   5    5.34    0.26
  -7  -5   5    5.38    0.26
   8  -5  -5    2.07    0.24
  -8  -5  -5    1.87    0.19
  -8   5  -5    0.73    0.33
   8  -5   5    1.83    0.22
  -8  -5   5    1.83    0.21
  -9  -5   5    3.49    0.28
  -9   5  -5   -0.07    0.42
  -9  -5  -5    3.51    0.26
   9  -5  -5    3.55    0.29
   9  -5   5    3.51    0.26
 -10   5  -5   16.69    0.81
   0  -6   5   39.57    1.17
  -1  -6   5    5.22    0.26
   1  -6   5    5.41    0.24
   2  -6   5   69.32    2.01
   3  -6  -5   28.92    0.85
  -3   6  -5   28.54    0.88
   3  -6   5   29.94    0.89
   3  -6  -5   29.57    0.86
   4  -6  -5   21.66    0.66
   4  -6   5   21.21    0.68
  -4   6  -5   21.60    0.68
  -5  -6   5    7.95    0.29
  -5   6  -5    7.90    0.34
   5  -6   5    7.31    0.31
   5  -6  -5    7.44    0.30
   6  -6   5   14.72    0.50
   6  -6  -5   14.89    0.50
  -6  -6  -5   13.73    0.44
  -6   6  -5   14.48    0.53
  -6  -6   5   13.79    0.47
   7  -6  -5    7.73    0.35
  -7  -6  -5    7.46    0.29
  -7   6  -5    7.72    0.40
  -7  -6   5    7.64    0.32
   7  -6   5    8.11    0.35
   8  -6  -5   14.69    0.55
  -8  -6  -5   14.79    0.49
   8  -6   5   15.39    0.53
  -8  -6   5   14.70    0.51
  -8   6  -5   14.48    0.62
   9  -6   5    1.86    0.28
  -9  -6   5    1.49    0.26
   9  -6  -5    1.65    0.31
  -9  -6  -5    1.77    0.24
  -9   6  -5    1.78    0.50
   0  -7   5    4.00    0.23
   1  -7   5    0.98    0.18
  -1  -7   5    0.83    0.20
   2  -7   5   71.35    2.07
   3  -7   5   54.65    1.61
   4  -7  -5   49.34    1.48
  -4   7  -5   53.94    1.49
   4  -7   5   49.22    1.50
   5  -7   5   18.77    0.63
  -5   7  -5   19.65    0.65
   5  -7  -5   19.40    0.62
   6  -7   5    8.01    0.36
   6  -7  -5    8.82    0.36
  -6  -7   5    8.24    0.33
  -6   7  -5    7.93    0.41
   7  -7  -5    3.80    0.33
  -7   7  -5    3.28    0.36
  -7  -7   5    3.64    0.24
   7  -7   5    3.81    0.29
  -7  -7  -5    3.42    0.19
   8  -7  -5    8.05    0.42
  -8  -7   5    8.26    0.37
  -8  -7  -5    7.76    0.32
   8  -7   5    7.36    0.38
  -8   7  -5    9.12    0.52
  -9  -7  -5    4.07    0.29
  -9   7  -5    4.47    0.60
  -9  -7   5    4.48    0.32
   0  -8   5   14.35    0.51
  -1  -8   5   43.98    1.27
   1  -8   5   39.82    1.26
   2  -8   5   35.90    1.09
   3  -8   5    0.03    0.20
   4  -8  -5   38.96    1.13
   4  -8   5   37.18    1.16
   5  -8   5   22.69    0.74
   5  -8  -5   22.08    0.72
  -6  -8   5   24.68    0.77
   6  -8   5   26.23    0.82
   6  -8  -5   24.30    0.81
   7  -8  -5   10.86    0.49
  -7  -8   5   11.88    0.42
   7  -8   5   10.96    0.49
  -7  -8  -5   11.32    0.38
  -8   8  -5    8.61    0.57
   8  -8   5    7.69    0.43
  -8  -8  -5    7.85    0.33
   8  -8  -5    8.28    0.49
  -8  -8   5    7.63    0.36
   0  -9   5   71.70    2.10
   1  -9   5    8.81    0.39
  -1  -9   5    8.54    0.41
   2  -9   5   11.67    0.46
   3  -9   5    9.99    0.42
   4  -9  -5    3.99    0.26
   4  -9   5    3.53    0.32
   5  -9  -5   13.92    0.51
   5  -9   5   13.47    0.53
   6  -9   5   21.20    0.77
   6  -9  -5   24.00    0.78
   7  -9   5    1.95    0.36
  -7  -9   5    1.63    0.26
   7  -9  -5    1.53    0.36
   0 -10   5   40.55    1.26
   1 -10   5    5.35    0.36
  -1 -10   5    5.24    0.38
   2 -10   5    1.21    0.29
   3 -10   5   10.60    0.48
   4 -10   5    5.44    0.39
   4 -10  -5    5.24    0.31
   5 -10  -5    2.50    0.33
   5 -10   5    1.87    0.34
   6 -10   5   18.64    0.70
   6 -10  -5   18.62    0.73
   0 -11   5   18.07    0.70
  -1 -11   5    3.47    0.41
   1 -11   5    3.23    0.39
   2 -11   5   15.94    0.64
   3 -11   5   15.33    0.64
   4 -11   5   20.08    0.77
   5 -11  -5   16.08    0.65
   5 -11   5   15.15    0.68
   0 -12   5    1.45    0.44
  -1 -12   5   29.04    1.04
   2 -12   5    9.59    0.57
   3 -12   5    0.67    0.46
   0   0   6  137.96    3.94
   0   0   6  140.65    3.94
   1   0   6  117.35    3.38
   1   0  -6  120.70    3.40
  -1   0  -6  122.99    3.39
   1   0   6  116.10    3.38
  -1   0   6  120.73    3.38
  -1   0   6  118.73    3.39
  -2   0  -6  317.04    8.90
  -2   0   6  312.42    8.89
  -2   0   6  317.96    8.90
   2   0   6  308.34    8.93
   2   0  -6  321.68    8.91
  -3   0  -6   23.99    0.71
  -3   0   6   23.84    0.72
   4   0   6   49.59    1.41
  -4   0   6   49.11    1.43
   4   0  -6   49.93    1.43
  -4   0   6   50.35    1.44
  -4   0  -6   48.34    1.43
   5   0  -6    2.02    0.15
   5   0   6    1.94    0.11
  -5   0   6    1.94    0.19
  -5   0   6    1.96    0.15
  -5   0  -6    1.79    0.16
   6   0  -6    0.60    0.15
  -6   0   6    0.75    0.16
   6   0   6    0.84    0.11
  -6   0  -6    0.76    0.16
  -6   0   6    0.69    0.20
  -7   0  -6  102.42    2.87
   7   0   6   95.34    2.84
   7   0  -6   98.53    2.86
  -7   0   6  104.23    2.88
   8   0  -6   22.29    0.69
   8   0   6   21.80    0.65
  -8   0  -6   21.58    0.71
  -9   0  -6    3.76    0.29
   9   0  -6    2.89    0.25
  -9   0   6    3.39    0.32
 -10   0   6    0.01    0.40
 -10   0  -6    0.02    0.31
   0   1  -6    4.84    0.20
   0  -1   6    4.48    0.18
   0  -1  -6    4.67    0.18
  -1   1   6    3.60    0.13
   1  -1  -6    3.55    0.15
  -1  -1  -6    3.79    0.16
  -1  -1   6    3.55    0.15
   1  -1  -6    4.24    0.17
   1  -1   6    3.41    0.15
   1   1  -6    3.39    0.18
  -1   1  -6    3.70    0.17
  -1  -1   6    3.58    0.16
  -1   1   6    3.63    0.14
  -2  -1   6  231.58    6.52
   2  -1   6  221.39    6.40
  -2  -1   6  222.70    6.41
  -2   1  -6  226.74    6.41
   2  -1  -6  229.81    6.41
  -2  -1  -6  226.84    6.40
  -2   1   6  227.78    6.49
  -2   1   6  228.18    6.47
  -3   1   6   14.77    0.44
  -3   1  -6   14.19    0.45
  -3   1   6   13.95    0.44
  -3  -1   6   14.14    0.44
   3  -1   6   14.23    0.44
   3  -1  -6   13.93    0.44
  -3  -1  -6   14.35    0.44
  -4   1   6   28.52    0.85
  -4   1  -6   29.34    0.86
  -4  -1  -6   28.12    0.85
  -4  -1   6   28.29    0.85
  -4   1   6   29.74    0.85
   4  -1   6   28.83    0.84
  -4  -1   6   28.73    0.87
   4  -1  -6   27.91    0.85
  -5  -1   6    4.19    0.24
   5  -1   6    4.13    0.18
  -5   1   6    4.26    0.19
  -5   1   6    4.18    0.22
  -5  -1  -6    4.31    0.19
  -5   1  -6    4.55    0.22
  -5  -1   6    4.41    0.20
   5  -1  -6    4.28    0.20
  -6   1  -6   12.97    0.46
   6  -1  -6   13.15    0.44
  -6  -1   6   12.81    0.44
  -6   1   6   13.29    0.46
  -6   1   6   13.73    0.45
   6  -1   6   13.65    0.42
  -6  -1  -6   13.67    0.44
  -7   1  -6   16.06    0.55
  -7   1   6   16.40    0.56
   7  -1  -6   16.93    0.53
   7  -1   6   16.60    0.51
  -7  -1   6   15.54    0.54
  -7  -1  -6   16.10    0.53
  -8   1  -6   27.47    0.89
  -8  -1   6   26.87    0.88
   8  -1   6   28.99    0.84
  -8  -1  -6   28.11    0.87
   8  -1  -6   29.44    0.86
   9  -1   6   15.41    0.48
  -9   1  -6   14.63    0.57
   9  -1  -6   15.19    0.51
  -9  -1  -6   14.67    0.53
  -9  -1   6   13.93    0.55
  10  -1  -6    9.80    0.40
  10  -1   6    8.61    0.34
 -10   1   6    9.30    0.54
 -10  -1  -6    8.80    0.43
 -10  -1   6    8.15    0.47
 -10   1  -6    8.58    0.49
   0  -2   6   12.46    0.40
   0  -2  -6   12.55    0.38
   0   2  -6   12.22    0.41
   0  -2  -6   12.42    0.37
  -1  -2   6    4.99    0.21
  -1   2  -6    5.02    0.21
   1  -2  -6    4.93    0.18
  -1  -2  -6    4.76    0.18
   1   2  -6    5.17    0.22
  -2   2  -6   27.11    0.78
  -2  -2   6   25.86    0.77
   2  -2  -6   26.10    0.78
   2  -2  -6   26.29    0.76
   2  -2   6   25.12    0.77
  -2  -2   6   25.57    0.78
  -2  -2  -6   26.01    0.76
  -3  -2   6    1.85    0.12
  -3  -2  -6    1.66    0.11
   3  -2   6    1.86    0.12
  -3   2   6    1.81    0.11
   3  -2  -6    1.89    0.12
  -3   2   6    1.91    0.10
  -3  -2   6    1.72    0.17
  -3   2  -6    1.57    0.15
  -4  -2   6   45.54    1.28
   4  -2   6   42.56    1.28
  -4   2   6   43.60    1.28
  -4  -2   6   43.41    1.30
  -4   2   6   45.83    1.27
  -4   2  -6   43.87    1.30
  -5   2   6   27.58    0.82
  -5   2  -6   28.56    0.85
  -5  -2   6   27.94    0.83
  -5  -2  -6   28.13    0.82
   5  -2  -6   27.25    0.83
   5  -2   6   27.03    0.82
  -5   2   6   26.91    0.82
   6  -2   6   16.51    0.50
  -6   2   6   16.74    0.52
  -6   2   6   16.11    0.52
   6  -2  -6   16.29    0.52
  -6   2  -6   15.61    0.54
  -6  -2  -6   15.53    0.50
  -6  -2   6   15.02    0.51
   7  -2  -6   19.66    0.64
  -7   2   6   21.00    0.66
  -7  -2  -6   20.64    0.64
  -7  -2   6   20.34    0.65
  -7   2   6   19.99    0.65
  -7   2  -6   19.89    0.67
   7  -2   6   20.32    0.62
   8  -2  -6    7.49    0.32
  -8   2   6    7.15    0.35
  -8  -2   6    6.92    0.34
  -8   2   6    7.37    0.36
  -8  -2  -6    7.33    0.32
   8  -2   6    7.61    0.29
  -8   2  -6    6.73    0.37
   9  -2   6    3.54    0.23
   9  -2  -6    3.13    0.27
  -9   2  -6    2.91    0.36
  -9  -2   6    3.38    0.31
  -9   2   6    2.89    0.35
  -9  -2  -6    3.39    0.28
  -9   2   6    3.32    0.32
 -10   2  -6    3.19    0.44
 -10  -2   6    4.44    0.38
 -10   2   6    3.50    0.48
  10  -2   6    3.71    0.27
 -10  -2  -6    3.43    0.35
  10  -2  -6    4.34    0.32
   0  -3  -6   56.14    1.65
   0   3  -6   58.84    1.68
   0  -3   6   56.06    1.67
   0  -3  -6   60.79    1.65
   1  -3   6    4.45    0.20
   1  -3  -6    4.39    0.17
   1  -3  -6    4.59    0.16
  -1  -3   6    4.46    0.20
  -1   3  -6    4.65    0.21
  -2  -3   6   40.14    1.19
   2  -3  -6   40.40    1.17
  -2  -3  -6   40.99    1.16
  -2   3  -6   40.68    1.19
   2  -3   6   40.40    1.18
   2  -3  -6   39.71    1.16
  -3  -3   6    2.03    0.18
   3  -3   6    1.94    0.14
   3  -3  -6    1.99    0.12
  -3  -3   6    1.97    0.14
   3  -3  -6    1.80    0.15
  -3   3  -6    1.80    0.16
  -3  -3  -6    1.86    0.10
   4  -3   6    5.44    0.23
  -4  -3  -6    5.62    0.20
  -4   3  -6    5.64    0.26
  -4  -3   6    5.56    0.22
   4  -3  -6    5.56    0.22
  -5   3  -6   77.63    2.23
  -5   3   6   77.35    2.20
  -5  -3  -6   75.32    2.20
  -5   3   6   81.36    2.20
   5  -3  -6   74.13    2.21
  -5  -3   6   76.56    2.21
  -6  -3   6   10.40    0.40
   6  -3   6   11.50    0.39
  -6  -3  -6   12.69    0.39
  -6   3   6   11.31    0.39
  -6   3  -6   11.97    0.44
  -6   3   6   11.64    0.39
   6  -3  -6   12.01    0.41
  -7   3   6   66.28    1.90
  -7   3  -6   64.86    1.93
  -7  -3  -6   64.99    1.90
  -7  -3   6   65.75    1.91
   7  -3  -6   65.97    1.91
   7  -3   6   67.02    1.90
  -7   3   6   65.67    1.91
  -8  -3  -6   14.24    0.49
  -8   3  -6   13.66    0.55
  -8   3   6   14.70    0.53
   8  -3  -6   15.53    0.51
   8  -3   6   13.99    0.48
  -8  -3   6   13.74    0.50
  -8   3   6   14.22    0.51
  -9  -3   6    0.24    0.27
  -9   3   6   -0.02    0.34
  -9  -3  -6    0.48    0.23
   9  -3   6    0.24    0.20
   9  -3  -6    0.29    0.26
  -9   3  -6    0.41    0.33
  -9   3   6    0.24    0.28
 -10  -3   6    2.80    0.37
 -10   3   6    3.43    0.37
 -10   3  -6    2.69    0.46
 -10   3   6    3.71    0.50
   0  -4   6   29.58    0.89
  -1  -4   6   30.76    0.95
   1  -4   6   32.86    0.95
  -1   4  -6   31.60    0.95
  -2  -4   6  101.89    2.97
  -2   4  -6  104.58    2.97
   2  -4   6  102.14    2.96
   2  -4  -6  103.28    2.95
   2  -4  -6  107.16    2.95
   3  -4  -6   56.71    1.65
   3  -4   6   57.88    1.67
   3  -4  -6   57.71    1.66
  -3   4  -6   57.29    1.67
  -3  -4   6   57.51    1.68
  -4   4  -6   60.26    1.73
   4  -4   6   58.84    1.71
  -4  -4  -6   57.80    1.69
   4  -4  -6   59.78    1.71
  -4  -4   6   59.41    1.70
   5  -4   6   52.92    1.56
  -5  -4  -6   54.39    1.54
   5  -4  -6   55.27    1.56
  -5   4  -6   53.83    1.58
  -5  -4   6   51.71    1.55
  -6  -4   6   16.17    0.51
   6  -4   6   15.19    0.51
  -6  -4  -6   15.74    0.49
  -6   4  -6   15.12    0.55
   6  -4  -6   16.00    0.52
   7  -4  -6    9.01    0.36
  -7   4  -6    8.44    0.41
   7  -4   6    9.30    0.34
  -7  -4  -6    8.66    0.33
  -7  -4   6    8.77    0.35
  -8   4   6    5.11    0.27
   8  -4   6    5.06    0.26
  -8  -4  -6    5.09    0.26
   8  -4  -6    4.82    0.30
  -8  -4   6    4.66    0.28
  -8   4   6    4.89    0.32
  -9   4  -6    3.17    0.42
  -9   4   6    3.65    0.39
   9  -4  -6    4.34    0.32
  -9  -4   6    3.71    0.31
   9  -4   6    3.67    0.26
  -9  -4  -6    3.91    0.28
  -9   4   6    4.20    0.30
 -10   4  -6    3.59    0.55
   0  -5   6    3.73    0.21
   1  -5   6    3.66    0.20
  -1  -5   6    3.34    0.21
   2  -5  -6    1.51    0.10
  -2  -5   6    1.41    0.19
  -2   5  -6    1.31    0.18
   2  -5   6    1.29    0.16
   3  -5   6    3.64    0.21
   3  -5  -6    3.55    0.17
   3  -5  -6    3.51    0.19
  -3  -5   6    3.84    0.24
  -4  -5   6   67.49    1.96
   4  -5  -6   70.37    1.97
   4  -5   6   66.79    1.97
   5  -5   6    2.47    0.19
  -5  -5  -6    2.23    0.13
  -5  -5   6    2.32    0.17
   5  -5  -6    2.45    0.19
  -5   5  -6    1.95    0.23
  -6  -5   6   10.89    0.38
   6  -5   6   10.65    0.40
  -6  -5  -6   10.46    0.36
  -6   5  -6   10.46    0.44
   6  -5  -6   11.38    0.41
  -7  -5  -6   13.93    0.47
   7  -5  -6   13.50    0.51
  -7  -5   6   14.57    0.49
  -7   5  -6   15.24    0.57
   7  -5   6   14.59    0.50
  -8  -5   6    2.30    0.24
   8  -5  -6    2.12    0.26
  -8   5  -6    2.66    0.37
  -8  -5  -6    2.35    0.22
   8  -5   6    2.30    0.23
  -9  -5  -6    1.00    0.24
  -9  -5   6    1.52    0.27
   9  -5   6    1.15    0.24
   9  -5  -6    1.21    0.30
  -9   5  -6    1.40    0.46
   0  -6   6   67.73    1.97
  -1  -6   6   11.15    0.41
   1  -6   6   11.41    0.40
  -2  -6   6   27.51    0.86
   2  -6   6   27.56    0.85
  -3   6  -6    2.91    0.23
   3  -6  -6    3.39    0.17
   3  -6   6    3.51    0.23
   3  -6  -6    3.19    0.18
   4  -6  -6   10.47    0.36
  -4   6  -6   10.96    0.41
   4  -6   6    9.83    0.38
  -5  -6   6   42.05    1.20
   5  -6  -6   42.58    1.21
  -5   6  -6   40.13    1.24
   5  -6   6   37.87    1.21
  -6  -6   6   15.95    0.50
  -6  -6  -6   14.95    0.47
  -6   6  -6   15.20    0.57
   6  -6   6   15.01    0.53
   6  -6  -6   15.03    0.53
  -7   6  -6    7.93    0.44
  -7  -6  -6    7.74    0.30
   7  -6  -6    7.50    0.38
   7  -6   6    7.47    0.35
  -7  -6   6    8.12    0.33
  -8  -6   6    0.83    0.23
  -8  -6  -6    0.85    0.20
   8  -6   6    0.83    0.24
   8  -6  -6    0.75    0.27
  -8   6  -6    0.63    0.40
  -9  -6   6    3.55    0.31
  -9   6  -6    3.32    0.55
   0  -7   6   47.61    1.42
   1  -7   6    1.73    0.21
  -1  -7   6    1.88    0.22
  -2  -7   6   18.51    0.62
   2  -7   6   17.46    0.59
   3  -7   6   29.61    0.93
   3  -7  -6   30.10    0.88
  -4   7  -6   16.21    0.56
   4  -7   6   15.21    0.56
   4  -7  -6   16.99    0.53
   5  -7  -6   26.88    0.81
  -5   7  -6   26.00    0.84
   5  -7   6   24.76    0.82
  -6   7  -6    7.45    0.43
  -6  -7   6    7.59    0.32
   6  -7  -6    7.64    0.38
   6  -7   6    7.95    0.36
  -7  -7   6   30.94    0.91
  -7  -7  -6   29.59    0.87
   7  -7   6   30.18    0.93
  -7   7  -6   28.49    0.99
   7  -7  -6   27.32    0.94
  -8  -7   6    9.76    0.43
  -8   7  -6   10.62    0.61
  -8  -7  -6   10.10    0.39
   8  -7  -6   10.86    0.49
   8  -7   6   10.19    0.44
   0  -8   6    7.29    0.35
  -1  -8   6   13.15    0.49
   1  -8   6   12.71    0.48
   2  -8   6    9.92    0.41
  -2  -8   6   10.39    0.44
   3  -8   6   12.16    0.47
   4  -8  -6   11.76    0.42
   4  -8   6   11.83    0.47
   5  -8   6   11.30    0.46
   5  -8  -6   11.42    0.44
   6  -8  -6   11.36    0.47
  -6  -8   6   11.76    0.42
   6  -8   6   10.86    0.47
  -6   8  -6   11.45    0.52
  -7   8  -6    5.15    0.50
  -7  -8   6    3.90    0.27
  -7  -8  -6    4.18    0.23
   7  -8  -6    4.70    0.41
   7  -8   6    3.94    0.35
  -8  -8   6    1.92    0.27
  -8   8  -6    1.54    0.57
   0  -9   6   31.22    0.99
  -1  -9   6    0.02    0.27
   1  -9   6   -0.13    0.25
   2  -9   6   12.00    0.50
  -2  -9   6   12.91    0.54
   3  -9   6    8.65    0.41
   4  -9  -6   22.06    0.68
   4  -9   6   20.34    0.74
   5  -9  -6    3.31    0.33
   5  -9   6    2.69    0.31
  -6  -9   6    2.18    0.23
   6  -9  -6    2.59    0.34
   6  -9   6    2.37    0.32
  -7  -9   6    8.36    0.38
   7  -9   6    9.41    0.48
   0 -10   6   13.92    0.57
  -1 -10   6   30.12    1.00
   1 -10   6   30.49    0.99
   2 -10   6  105.87    3.06
  -2 -10   6  104.09    3.07
   3 -10   6    0.47    0.31
   4 -10   6   28.37    0.96
   4 -10  -6   28.87    0.90
   5 -10  -6    3.55    0.38
   5 -10   6    3.00    0.37
   6 -10   6    0.08    0.37
   0 -11   6    0.34    0.38
   1 -11   6   14.30    0.62
  -1 -11   6   14.53    0.65
   2 -11   6   31.09    1.07
  -2 -11   6   32.40    1.11
   3 -11   6    1.44    0.39
   4 -11   6   16.52    0.71
   0 -12   6   14.04    0.70
   1 -12   6    0.04    0.47
  -1 -12   6    0.74    0.51
   2 -12   6    6.45    0.56
  -2 -12   6    5.69    0.63
   3 -12   6    1.24    0.48
   0   0  -7   -0.12    0.12
   0   0   7   -0.02    0.09
   0   0   7   -0.02    0.08
  -1   0  -7   -0.07    0.12
   1   0   7    0.00    0.08
  -1   0   7   -0.02    0.10
   1   0  -7    0.03    0.13
  -1   0   7    0.07    0.08
   1   0   7   -0.01    0.08
   2   0   7   13.15    0.39
  -2   0   7   12.92    0.41
  -2   0  -7   12.87    0.42
  -2   0   7   12.87    0.40
   2   0  -7   12.74    0.43
   2   0   7   12.61    0.39
  -3   0   7   29.39    0.86
  -3   0   7   28.74    0.85
   3   0   7   28.77    0.84
  -3   0  -7   28.81    0.86
  -5   0   7   37.08    1.05
   5   0   7   33.47    1.02
  -5   0   7   35.30    1.06
  -5   0  -7   35.25    1.05
   5   0  -7   35.21    1.04
  -6   0  -7    7.56    0.32
   6   0  -7    8.41    0.31
   6   0   7    7.78    0.27
  -6   0   7    8.47    0.32
  -6   0   7    7.94    0.35
  -7   0  -7    3.37    0.25
  -7   0   7    3.63    0.28
   7   0  -7    3.89    0.23
  -7   0   7    3.32    0.25
   8   0  -7    0.32    0.20
  -8   0  -7    0.17    0.24
  -8   0   7    0.11    0.25
  -8   0   7    0.07    0.27
  -9   0  -7    0.19    0.29
  -9   0   7    0.33    0.32
   9   0  -7    0.57    0.23
  -9   0   7    0.52    0.33
 -10   0   7   15.52    0.70
 -10   0  -7   15.22    0.64
   0  -1   7    1.17    0.12
   0   1  -7    1.03    0.14
   0  -1  -7    1.12    0.12
   1   1  -7   73.23    2.17
  -1  -1   7   75.56    2.16
   1  -1   7   76.46    2.15
  -1   1   7   75.86    2.14
  -1  -1  -7   74.86    2.15
  -1  -1   7   76.31    2.15
   1  -1  -7   76.48    2.16
  -1   1  -7   75.39    2.16
  -1   1   7   73.91    2.14
  -2  -1   7   12.06    0.40
  -2  -1  -7   12.58    0.40
  -2   1   7   12.38    0.38
   2  -1  -7   11.62    0.41
  -2   1  -7   11.91    0.41
   2  -1  -7   13.37    0.40
  -2   1   7   13.20    0.38
  -2  -1   7   12.03    0.39
   2  -1   7   12.24    0.39
  -3   1   7    5.60    0.22
  -3  -1  -7    5.82    0.23
  -3   1   7    5.89    0.22
  -3   1  -7    5.74    0.24
  -3  -1   7    5.67    0.23
  -3  -1   7    5.98    0.25
   3  -1  -7    5.98    0.23
   3  -1   7    5.77    0.21
  -4   1   7   24.95    0.72
  -4   1   7   23.61    0.73
  -4   1  -7   23.49    0.74
  -4  -1   7   23.82    0.73
   4  -1  -7   24.74    0.73
   4  -1   7   24.71    0.72
  -4  -1  -7   23.90    0.73
  -5   1   7   17.58    0.59
  -5  -1  -7   19.59    0.60
  -5   1  -7   19.55    0.61
   5  -1  -7   18.91    0.60
  -5   1   7   19.26    0.61
  -5  -1   7   19.91    0.60
   5  -1   7   19.72    0.58
  -6  -1   7   30.14    0.94
  -6   1   7   31.24    0.92
   6  -1   7   30.05    0.89
  -6  -1   7   30.31    0.92
  -6   1   7   30.74    0.92
  -6   1  -7   29.51    0.93
  -6  -1  -7   30.37    0.91
   6  -1  -7   29.83    0.91
  -7   1   7   18.60    0.60
  -7  -1   7   18.34    0.60
   7  -1  -7   18.07    0.58
  -7  -1  -7   17.73    0.59
  -7   1   7   18.60    0.61
  -7  -1   7   18.18    0.63
  -7   1  -7   17.22    0.61
   7  -1   7   17.24    0.55
  -8  -1   7    4.09    0.30
  -8   1   7    4.39    0.33
   8  -1   7    4.55    0.22
  -8   1  -7    4.48    0.32
  -8   1   7    4.79    0.32
  -8  -1  -7    4.44    0.28
   8  -1  -7    4.54    0.27
  -9   1  -7    8.64    0.44
  -9  -1  -7    8.08    0.39
  -9   1   7    7.98    0.48
   9  -1   7    8.18    0.31
   9  -1  -7    8.28    0.38
  -9   1   7    7.15    0.43
  -9  -1   7    8.01    0.41
 -10   1  -7    2.98    0.44
 -10  -1   7    2.61    0.42
 -10   1   7    3.02    0.50
   0  -2   7   52.08    1.47
   0  -2  -7   51.45    1.46
   0   2  -7   48.90    1.48
  -1  -2   7   10.84    0.33
   1   2  -7    8.93    0.34
   1  -2  -7    9.30    0.31
   1  -2  -7    9.02    0.32
  -1  -2  -7    9.20    0.31
   1  -2   7    9.64    0.32
  -1   2  -7    9.30    0.34
  -1  -2   7    9.27    0.31
   2  -2  -7   38.26    1.09
  -2  -2  -7   37.73    1.09
  -2   2  -7   36.98    1.11
  -2  -2   7   37.96    1.11
  -2  -2   7   37.69    1.09
   2  -2  -7   37.05    1.10
   2  -2   7   36.42    1.09
  -3  -2  -7   95.70    2.73
   3  -2   7   97.23    2.73
   3  -2  -7   93.89    2.73
  -3   2  -7   95.81    2.75
  -3  -2   7   96.58    2.75
  -3  -2   7   95.91    2.73
  -4   2  -7   40.10    1.20
  -4   2   7   39.47    1.17
  -4  -2   7   40.33    1.21
  -4  -2   7   40.47    1.19
  -4   2   7   41.64    1.17
   4  -2   7   40.66    1.18
   4  -2  -7   41.36    1.19
  -5   2   7   14.68    0.48
  -5  -2   7   15.36    0.52
  -5  -2  -7   14.48    0.48
   5  -2   7   14.46    0.47
  -5  -2   7   15.51    0.49
  -5   2  -7   15.27    0.51
   5  -2  -7   14.53    0.48
  -5   2   7   15.17    0.48
   6  -2  -7   25.78    0.79
  -6   2   7   26.35    0.78
  -6  -2   7   25.50    0.79
   6  -2   7   25.68    0.77
  -6   2   7   24.87    0.78
  -6  -2   7   26.35    0.82
  -6   2  -7   24.88    0.80
  -6  -2  -7   24.82    0.77
  -7   2   7    5.09    0.28
  -7   2  -7    4.34    0.30
   7  -2  -7    4.61    0.26
  -7  -2  -7    4.48    0.25
   7  -2   7    4.64    0.22
  -7  -2   7    4.61    0.27
  -7   2   7    4.68    0.27
   8  -2  -7    0.32    0.21
  -8  -2   7    0.06    0.25
  -8   2   7    0.05    0.26
  -8  -2  -7    0.12    0.21
   8  -2   7   -0.06    0.16
  -8   2  -7   -0.09    0.27
  -8   2   7   -0.14    0.26
   9  -2   7   18.42    0.59
  -9   2  -7   17.30    0.68
  -9   2   7   18.08    0.65
  -9  -2  -7   17.85    0.63
  -9  -2   7   18.39    0.66
   9  -2  -7   18.34    0.63
  -9   2   7   19.07    0.70
   0   3  -7    1.05    0.16
   0  -3  -7    1.06    0.10
   0  -3   7    1.16    0.14
   0  -3  -7    1.24    0.10
  -1  -3  -7   16.99    0.50
   1  -3  -7   16.53    0.51
  -1   3  -7   16.76    0.54
   1  -3  -7   17.04    0.50
  -1  -3  -7   16.34    0.50
  -1  -3   7   17.03    0.53
   1  -3   7   16.28    0.53
  -2  -3   7   50.69    1.45
   2  -3   7   49.44    1.46
  -2   3  -7   49.83    1.47
  -2  -3  -7   51.37    1.44
   2  -3  -7   48.85    1.45
  -2  -3   7   51.03    1.47
  -3  -3   7   12.87    0.41
  -3  -3   7   13.37    0.44
  -3   3  -7   12.21    0.43
   3  -3  -7   12.46    0.40
  -3  -3  -7   12.49    0.39
   3  -3  -7   12.46    0.43
   3  -3   7   12.19    0.41
  -4  -3   7   27.83    0.83
   4  -3  -7   27.42    0.83
  -4   3  -7   28.82    0.86
  -4  -3  -7   27.06    0.81
  -4  -3   7   27.21    0.86
   5  -3   7    0.70    0.14
  -5  -3   7    0.33    0.21
   5  -3  -7    0.69    0.15
  -5  -3  -7    0.50    0.12
  -5  -3   7    0.63    0.16
  -5   3  -7    0.67    0.20
  -6   3  -7   28.79    0.88
  -6   3   7   27.41    0.83
   6  -3   7   27.94    0.84
  -6  -3   7   27.26    0.85
  -6   3   7   28.04    0.84
   6  -3  -7   27.98    0.85
  -7   3   7    0.37    0.21
   7  -3  -7    0.67    0.21
  -7  -3  -7    0.50    0.17
  -7   3   7    0.32    0.19
  -7  -3   7    0.32    0.19
  -7   3  -7    0.48    0.26
   7  -3   7    0.54    0.17
   8  -3  -7    5.33    0.30
  -8  -3   7    5.00    0.31
  -8  -3  -7    5.31    0.28
  -8   3   7    4.85    0.34
   8  -3   7    4.97    0.26
  -8   3  -7    5.14    0.37
  -8   3   7    5.00    0.29
  -9   3   7    2.02    0.30
  -9  -3  -7    2.31    0.28
  -9  -3   7    2.05    0.33
   9  -3  -7    2.14    0.30
  -9   3  -7    1.55    0.39
   9  -3   7    2.15    0.23
  -9   3   7    1.91    0.39
   0  -4   7   74.42    2.15
   1  -4   7   20.52    0.65
  -1  -4   7   21.30    0.66
   1  -4  -7   19.75    0.62
   1  -4  -7   21.46    0.61
  -1   4  -7   20.55    0.66
   2  -4  -7   23.75    0.71
  -2   4  -7   24.34    0.75
   2  -4  -7   23.75    0.72
   2  -4   7   24.84    0.74
  -2  -4   7   23.76    0.75
  -3   4  -7   85.67    2.38
  -3  -4   7   80.38    2.37
  -3  -4   7   81.85    2.35
   3  -4  -7   83.49    2.35
   3  -4   7   81.40    2.36
  -3  -4  -7   80.97    2.33
   3  -4  -7   81.01    2.36
   4  -4   7   32.12    0.97
  -4  -4   7   31.59    1.00
   4  -4  -7   32.20    0.97
  -4  -4   7   33.14    0.96
  -4   4  -7   33.52    1.00
  -4  -4  -7   32.50    0.94
   5  -4  -7   14.54    0.46
  -5   4  -7   13.11    0.50
   5  -4   7   13.27    0.45
  -5  -4   7   13.72    0.45
  -5  -4  -7   12.92    0.43
   6  -4   7    5.21    0.25
   6  -4  -7    5.09    0.26
  -6   4  -7    4.96    0.31
  -6  -4  -7    4.95    0.23
  -6  -4   7    4.88    0.26
  -7  -4   7    6.59    0.31
  -7  -4  -7    6.92    0.29
  -7   4  -7    6.97    0.39
   7  -4   7    7.59    0.31
   7  -4  -7    7.06    0.33
   8  -4   7    5.90    0.29
   8  -4  -7    6.69    0.34
  -8   4  -7    6.25    0.43
  -8  -4  -7    6.20    0.30
  -8  -4   7    5.73    0.32
   9  -4  -7   15.68    0.57
  -9  -4   7   14.97    0.57
  -9   4  -7   14.34    0.68
   9  -4   7   14.65    0.52
  -9  -4  -7   14.32    0.54
   0  -5   7    0.18    0.16
  -1   5  -7    1.03    0.19
   1  -5   7    1.41    0.17
  -1  -5   7    1.39    0.18
  -2   5  -7   16.02    0.54
   2  -5   7   16.80    0.53
   2  -5  -7   14.64    0.48
   2  -5  -7   15.71    0.49
  -2  -5   7   16.20    0.54
  -4  -5   7   26.77    0.90
  -4  -5   7   27.19    0.85
  -4   5  -7   30.27    0.90
   4  -5   7   27.82    0.87
   4  -5  -7   30.71    0.86
  -5  -5  -7   51.20    1.44
   5  -5   7   49.93    1.47
   5  -5  -7   48.43    1.47
  -5   5  -7   50.77    1.51
  -5  -5   7   50.27    1.46
  -6  -5  -7    7.43    0.27
   6  -5  -7    7.19    0.32
   6  -5   7    7.18    0.31
  -6   5  -7    6.78    0.38
  -6  -5   7    6.50    0.30
  -7   5  -7    1.11    0.34
  -7  -5   7    1.07    0.21
   7  -5  -7    1.12    0.24
  -7  -5  -7    0.94    0.18
   7  -5   7    1.15    0.21
  -8  -5   7    3.56    0.28
  -8  -5  -7    3.42    0.25
   8  -5   7    3.55    0.26
   8  -5  -7    3.38    0.31
  -8   5  -7    3.49    0.43
  -9  -5   7    1.92    0.32
  -9   5  -7    2.50    0.50
   0  -6   7   92.16    2.66
   1  -6   7   21.13    0.66
  -1  -6   7   19.69    0.66
  -2   6  -7    7.73    0.34
   2  -6   7    7.80    0.33
  -2  -6   7    8.18    0.35
   3  -6  -7   46.64    1.35
   3  -6   7   47.03    1.38
  -3   6  -7   45.49    1.38
  -3  -6   7   46.33    1.40
   3  -6  -7   46.17    1.35
   4  -6  -7    2.10    0.19
  -4   6  -7    2.17    0.27
   4  -6   7    2.42    0.21
  -4  -6   7    2.26    0.28
   5  -6   7    8.74    0.36
  -5  -6   7    9.16    0.35
   5  -6  -7    9.05    0.36
  -5   6  -7    8.85    0.42
  -6   6  -7   20.22    0.71
  -6  -6   7   19.48    0.63
  -6  -6  -7   18.35    0.59
   6  -6  -7   19.84    0.66
   6  -6   7   19.46    0.65
   7  -6   7    1.97    0.24
   7  -6  -7    1.98    0.28
  -7   6  -7    1.75    0.40
  -7  -6  -7    2.13    0.20
  -7  -6   7    1.99    0.23
   8  -6   7   23.03    0.74
  -8  -6   7   22.84    0.74
  -8   6  -7   21.12    0.86
   8  -6  -7   22.52    0.77
  -8  -6  -7   22.60    0.71
   0  -7   7    7.99    0.36
   1  -7   7    0.16    0.20
  -1  -7   7    0.07    0.21
  -2  -7   7   22.99    0.75
   2  -7   7   22.49    0.73
  -3  -7   7   43.48    1.33
   3  -7  -7   42.85    1.26
   3  -7   7   44.50    1.31
   3  -7  -7   42.12    1.26
   4  -7   7    9.07    0.40
  -4  -7   7   10.24    0.46
   4  -7  -7   10.61    0.38
  -4   7  -7    9.53    0.44
  -5   7  -7   12.11    0.52
   5  -7  -7   12.38    0.46
  -5  -7   7   11.14    0.42
   5  -7   7   11.60    0.46
  -6  -7   7   14.74    0.51
  -6  -7  -7   15.07    0.47
   6  -7  -7   14.75    0.55
  -6   7  -7   14.54    0.63
   6  -7   7   15.68    0.55
  -7  -7   7   10.24    0.42
  -7   7  -7    9.82    0.57
  -7  -7  -7   10.16    0.37
   7  -7   7    9.89    0.44
   7  -7  -7   10.46    0.48
  -8   7  -7    6.39    0.62
   8  -7   7    6.10    0.37
  -8  -7  -7    5.84    0.31
  -8  -7   7    6.32    0.37
   0  -8   7   21.09    0.71
   1  -8   7    2.79    0.27
  -1  -8   7    2.99    0.29
   2  -8   7   13.41    0.52
  -2  -8   7   13.85    0.54
   3  -8   7   51.41    1.52
  -3  -8   7   49.27    1.54
   3  -8  -7   50.43    1.46
   4  -8  -7   28.17    0.85
   4  -8   7   26.78    0.88
   5  -8   7    2.67    0.28
   5  -8  -7    2.53    0.29
  -5   8  -7    2.60    0.37
  -6  -8   7    2.69    0.27
   6  -8  -7    2.41    0.36
  -6   8  -7    3.06    0.45
   6  -8   7    2.35    0.30
   7  -8  -7    2.53    0.38
   7  -8   7    2.16    0.34
  -7  -8  -7    2.04    0.21
  -7   8  -7    2.01    0.56
  -7  -8   7    2.51    0.28
   0  -9   7    5.15    0.36
  -1  -9   7   17.53    0.64
   1  -9   7   16.53    0.63
   2  -9   7    8.20    0.41
  -2  -9   7    8.01    0.44
   3  -9   7    4.78    0.36
  -3  -9   7    4.57    0.42
   4  -9   7    1.92    0.32
   4  -9  -7    1.68    0.29
   5  -9  -7    7.14    0.40
   5  -9   7    6.94    0.40
  -6  -9   7   19.03    0.65
   6  -9   7   20.25    0.71
   6  -9  -7   19.24    0.73
   0 -10   7   10.97    0.53
   1 -10   7    5.56    0.42
  -1 -10   7    5.84    0.43
   2 -10   7    1.95    0.36
  -2 -10   7    1.57    0.39
   3 -10   7   22.09    0.81
  -3 -10   7   23.63    0.87
   4 -10   7    2.35    0.40
   4 -10  -7    3.08    0.33
  -4 -10   7    2.75    0.51
   5 -10  -7   19.40    0.73
   5 -10   7   18.32    0.72
   0 -11   7   12.73    0.63
  -1 -11   7   24.53    0.95
   1 -11   7   27.83    0.95
   2 -11   7   11.89    0.60
  -2 -11   7   11.45    0.64
   3 -11   7    0.00    0.40
  -3 -11   7    0.32    0.54
   4 -11   7    8.97    0.58
   0 -12   7   15.17    0.76
  -1 -12   7    6.69    0.62
   1 -12   7    7.58    0.62
   0   0   8  392.39   11.13
   0   0   8  386.22   11.11
   0   0  -8  395.69   11.04
  -1   0  -8   41.52    1.23
  -1   0   8   42.65    1.22
   1   0  -8   41.21    1.24
   1   0   8   41.58    1.21
  -1   0   8   42.41    1.22
   1   0   8   43.15    1.21
   2   0  -8   10.34    0.39
   2   0   8   10.85    0.33
  -2   0  -8   10.70    0.37
  -2   0   8   10.98    0.36
  -2   0   8   10.56    0.35
   2   0   8   10.89    0.34
  -3   0   8   11.87    0.40
  -3   0  -8   12.77    0.42
   3   0   8   11.78    0.37
   3   0   8   12.70    0.38
  -3   0   8   12.03    0.41
   4   0   8    4.04    0.16
  -4   0   8    4.52    0.22
  -4   0  -8    4.14    0.22
  -4   0   8    4.68    0.23
  -5   0   8   12.48    0.43
  -5   0   8   12.12    0.42
  -5   0  -8   11.93    0.43
  -6   0   8   84.20    2.50
  -6   0  -8   84.97    2.50
   6   0  -8   88.59    2.49
  -6   0   8   89.39    2.50
  -7   0  -8    4.75    0.29
   7   0  -8    5.19    0.26
  -7   0   8    4.45    0.31
  -8   0  -8   12.20    0.49
  -8   0   8   12.00    0.50
  -9   0   8    0.24    0.38
  -9   0   8   -0.21    0.35
  -9   0  -8    0.05    0.32
   0  -1  -8  167.06    4.83
   0  -1   8  170.02    4.82
   0   1  -8  174.71    4.84
   0  -1   8  169.62    4.82
  -1  -1   8   10.46    0.34
  -1   1   8   10.63    0.33
  -1  -1   8   10.43    0.36
  -1   1  -8   10.44    0.37
   1  -1  -8   10.76    0.37
  -1  -1  -8   10.39    0.36
   1  -1   8   10.40    0.34
   1  -1   8   10.72    0.34
  -1   1   8   10.63    0.33
   1   1  -8   10.40    0.38
  -2   1   8   89.59    2.51
  -2   1   8   87.44    2.51
   2  -1  -8   87.67    2.52
   2  -1  -8   88.36    2.54
  -2  -1   8   90.45    2.53
  -2  -1  -8   87.94    2.53
   2  -1   8   88.46    2.52
  -2   1  -8   87.23    2.54
  -3   1   8    6.31    0.24
  -3   1   8    6.67    0.24
  -3  -1   8    6.09    0.27
   3  -1   8    6.25    0.23
  -3  -1   8    6.57    0.25
  -3   1  -8    6.13    0.27
  -3  -1  -8    6.00    0.25
   3  -1  -8    6.19    0.25
  -4   1   8   23.46    0.75
  -4  -1  -8   25.02    0.76
  -4  -1   8   24.64    0.76
  -4   1  -8   25.62    0.78
  -4  -1   8   24.86    0.77
  -4   1   8   25.52    0.76
   4  -1  -8   26.33    0.76
   4  -1   8   24.21    0.74
  -5  -1  -8   18.85    0.60
  -5   1  -8   18.77    0.62
   5  -1   8   17.94    0.57
  -5   1   8   19.58    0.60
  -5  -1   8   19.06    0.62
   5  -1  -8   19.42    0.60
  -5   1   8   19.30    0.60
  -5  -1   8   18.76    0.60
  -6   1   8   51.86    1.53
  -6  -1   8   51.43    1.55
  -6  -1  -8   52.15    1.53
   6  -1   8   53.16    1.51
  -6   1  -8   50.69    1.55
  -6   1   8   52.80    1.53
   6  -1  -8   51.96    1.53
  -6  -1   8   53.87    1.54
   7  -1  -8    5.47    0.29
  -7   1   8    4.83    0.30
  -7  -1  -8    5.57    0.30
  -7   1  -8    5.54    0.32
   7  -1   8    5.66    0.23
  -7  -1   8    5.63    0.34
  -7  -1   8    5.41    0.31
  -7   1   8    5.34    0.31
   8  -1   8   18.07    0.56
   8  -1  -8   18.49    0.62
  -8  -1   8   19.18    0.67
  -8  -1   8   19.02    0.65
  -8   1   8   16.97    0.66
  -8   1   8   17.17    0.64
  -8  -1  -8   18.08    0.63
  -8   1  -8   18.05    0.65
  -9   1   8   17.55    0.69
   9  -1  -8   14.43    0.57
  -9   1   8   16.47    0.62
  -9   1  -8   15.20    0.63
  -9  -1   8   14.98    0.63
  -9  -1   8   16.64    0.65
  -9  -1  -8   16.35    0.61
   0   2  -8    2.74    0.20
   0  -2   8    2.83    0.17
   0  -2  -8    2.88    0.17
   1  -2  -8  251.50    7.01
   1  -2  -8  246.64    7.00
   1  -2   8  245.12    7.00
  -1   2  -8  246.54    7.02
  -1  -2   8  243.65    7.01
   1   2  -8  253.88    7.02
   2  -2   8   44.25    1.27
  -2   2  -8   42.94    1.29
   2  -2  -8   43.46    1.28
   2  -2  -8   44.25    1.26
  -2  -2   8   42.30    1.26
   3  -2   8   67.06    2.04
  -3  -2   8   73.30    2.04
  -3   2  -8   73.87    2.07
   3  -2  -8   73.70    2.04
  -3  -2   8   67.88    2.06
  -4  -2   8   68.85    2.10
   4  -2   8   73.37    2.08
  -4   2  -8   74.49    2.11
  -4   2   8   71.69    2.07
  -4   2   8   73.35    2.07
  -4  -2  -8   74.23    2.08
  -4  -2   8   71.95    2.08
   4  -2  -8   71.54    2.08
  -5   2   8   51.85    1.48
  -5  -2  -8   50.48    1.49
  -5   2   8   53.88    1.49
   5  -2  -8   51.00    1.50
  -5   2  -8   51.83    1.52
   5  -2   8   49.46    1.48
  -5  -2   8   51.40    1.52
  -5  -2   8   50.16    1.50
  -6  -2  -8    7.91    0.32
   6  -2   8    8.31    0.30
  -6   2   8    7.98    0.32
  -6   2  -8    7.92    0.36
   6  -2  -8    8.08    0.33
  -6   2   8    8.22    0.33
  -6  -2   8    7.78    0.33
  -6  -2   8    8.21    0.38
  -7   2   8    7.93    0.35
  -7  -2   8    7.57    0.40
   7  -2   8    7.60    0.30
  -7   2   8    7.87    0.36
  -7  -2  -8    7.82    0.34
  -7   2  -8    7.97    0.38
  -7  -2   8    8.01    0.36
   7  -2  -8    7.54    0.34
  -8   2   8    0.56    0.29
  -8  -2   8    0.69    0.29
  -8   2   8    0.52    0.26
  -8   2  -8    0.47    0.30
   8  -2   8    0.70    0.18
  -8  -2  -8    0.55    0.24
   8  -2  -8    0.97    0.25
  -8  -2   8    0.53    0.32
  -9  -2   8   20.59    0.76
  -9  -2   8   21.99    0.79
  -9  -2  -8   20.16    0.72
   9  -2  -8   21.60    0.71
   9  -2   8   20.78    0.67
  -9   2   8   22.07    0.73
  -9   2   8   21.34    0.79
  -9   2  -8   20.54    0.78
   0  -3   8    4.65    0.22
   0   3  -8    4.17    0.24
   0  -3  -8    4.84    0.19
   0  -3  -8    4.36    0.20
  -1   3  -8   34.25    1.04
   1  -3  -8   35.29    1.02
   1  -3   8   34.96    1.03
  -1  -3  -8   34.27    1.01
   1  -3  -8   35.41    1.01
  -1  -3   8   32.68    1.03
   2  -3  -8   44.09    1.32
  -2  -3  -8   43.52    1.30
   2  -3  -8   45.51    1.31
  -2  -3   8   46.54    1.31
  -2   3  -8   45.36    1.34
  -2  -3   8   44.69    1.33
   3  -3  -8   18.73    0.61
  -3  -3  -8   20.38    0.60
   3  -3   8   19.95    0.62
  -3  -3   8   19.28    0.64
   3  -3  -8   20.06    0.63
  -3   3  -8   19.91    0.65
  -3  -3   8   20.95    0.62
   4  -3   8   43.74    1.28
  -4  -3   8   43.89    1.28
  -4   3  -8   43.24    1.31
   4  -3  -8   44.10    1.29
  -4  -3   8   43.70    1.31
  -4  -3  -8   43.79    1.27
  -5  -3  -8   12.53    0.43
  -5   3  -8   12.83    0.48
   5  -3   8   12.75    0.43
  -5  -3   8   13.24    0.49
   5  -3  -8   13.58    0.45
  -5  -3   8   12.42    0.44
   6  -3  -8    0.92    0.20
  -6  -3   8    0.54    0.27
  -6   3  -8    0.64    0.25
   6  -3   8    0.74    0.16
  -6  -3  -8    0.85    0.17
  -6  -3   8    0.79    0.19
  -7  -3  -8   15.94    0.54
  -7  -3   8   15.43    0.61
  -7   3  -8   15.65    0.61
  -7   3   8   16.05    0.53
   7  -3  -8   17.35    0.57
  -7  -3   8   16.61    0.56
  -7   3   8   16.77    0.55
   7  -3   8   15.94    0.53
   8  -3  -8    8.38    0.39
  -8  -3   8    7.39    0.40
  -8   3   8    8.00    0.42
  -8  -3  -8    8.17    0.36
  -8   3   8    8.24    0.36
  -8   3  -8    7.19    0.45
  -8  -3   8    7.40    0.46
   8  -3   8    8.11    0.33
  -9   3   8    8.01    0.50
  -9   3  -8    6.65    0.51
  -9  -3   8    7.45    0.45
  -9   3   8    7.31    0.39
   9  -3   8    7.32    0.34
   0  -4  -8   17.02    0.50
   0  -4   8   16.33    0.54
   0   4  -8   16.53    0.55
   0  -4  -8   16.12    0.50
  -1   4  -8   11.00    0.40
  -1  -4  -8    9.83    0.33
  -1  -4   8   10.10    0.38
  -1  -4  -8   10.60    0.33
   1  -4  -8   10.42    0.35
   1  -4   8   10.05    0.37
   1  -4  -8   10.45    0.34
  -2   4  -8   52.30    1.55
  -2  -4   8   51.41    1.54
   2  -4   8   51.44    1.53
   2  -4  -8   52.78    1.51
   2  -4  -8   53.55    1.52
  -2  -4  -8   52.10    1.50
  -3  -4   8    0.69    0.19
   3  -4   8    0.70    0.16
  -3  -4  -8    0.83    0.12
   3  -4  -8    0.73    0.15
  -3  -4   8    0.76    0.16
   3  -4  -8    0.59    0.18
  -3   4  -8    0.70    0.22
  -4  -4   8   67.50    1.94
  -4  -4  -8   66.12    1.92
  -4   4  -8   66.95    1.97
   4  -4   8   65.90    1.94
   4  -4  -8   67.24    1.94
  -4  -4   8   68.82    1.97
  -5  -4   8    3.92    0.23
   5  -4   8    3.82    0.22
  -5  -4   8    3.58    0.30
  -5   4  -8    3.86    0.29
  -5  -4  -8    3.98    0.20
   5  -4  -8    3.76    0.23
  -6  -4   8   37.03    1.09
  -6  -4  -8   36.52    1.07
   6  -4  -8   35.90    1.09
  -6  -4   8   35.19    1.13
  -6   4  -8   36.64    1.14
   6  -4   8   35.27    1.08
  -7   4  -8    7.39    0.42
  -7  -4  -8    7.60    0.31
  -7  -4   8    6.53    0.42
  -7  -4   8    7.28    0.34
   7  -4  -8    6.97    0.35
   7  -4   8    6.67    0.31
  -8   4  -8   13.83    0.65
   8  -4   8   15.27    0.52
   8  -4  -8   16.03    0.58
  -8  -4  -8   15.26    0.54
  -9   4  -8    1.38    0.51
  -9  -4   8    1.63    0.37
   0  -5   8    0.07    0.18
   1  -5   8    0.08    0.17
  -1   5  -8    0.11    0.21
   1  -5  -8    0.24    0.12
   1  -5  -8    0.39    0.12
  -1  -5   8    0.21    0.19
   2  -5  -8    5.87    0.25
  -2   5  -8    5.47    0.31
  -2  -5   8    5.26    0.29
   2  -5   8    6.31    0.28
   2  -5  -8    6.31    0.24
  -3  -5   8    6.09    0.32
   3  -5   8    6.40    0.29
   3  -5  -8    6.17    0.28
   3  -5  -8    6.23    0.26
  -3   5  -8    6.62    0.34
  -4  -5   8   34.59    1.07
  -4  -5   8   33.64    1.02
   4  -5   8   33.62    1.03
   4  -5  -8   35.33    1.03
  -4  -5  -8   34.70    0.99
  -4   5  -8   33.24    1.06
  -5   5  -8    3.33    0.31
  -5  -5  -8    3.28    0.18
  -5  -5   8    3.16    0.23
  -5  -5   8    3.13    0.32
   5  -5  -8    3.38    0.25
   5  -5   8    3.45    0.24
  -6  -5   8    1.81    0.33
   6  -5  -8    1.85    0.25
   6  -5   8    2.11    0.22
  -6   5  -8    1.91    0.33
  -6  -5   8    2.16    0.22
  -6  -5  -8    2.07    0.19
   7  -5   8   19.25    0.63
   7  -5  -8   19.42    0.67
  -7  -5   8   19.45    0.65
  -7  -5  -8   19.63    0.62
  -7   5  -8   18.37    0.73
  -8  -5   8   -0.05    0.26
   8  -5   8   -0.04    0.24
  -8   5  -8    0.47    0.45
  -8  -5  -8   -0.10    0.23
   8  -5  -8    0.34    0.30
   0  -6   8    0.54    0.20
  -1  -6   8   24.99    0.79
   1  -6   8   24.27    0.78
   2  -6  -8    8.99    0.32
   2  -6  -8    8.97    0.32
  -2  -6   8    8.43    0.39
  -2   6  -8    9.71    0.40
   2  -6   8    9.14    0.37
   3  -6  -8   19.74    0.64
   3  -6   8   19.87    0.66
  -3  -6   8   20.38    0.69
   3  -6  -8   20.14    0.63
  -3   6  -8   20.45    0.69
   4  -6   8   15.94    0.57
  -4   6  -8   16.81    0.62
   4  -6  -8   17.38    0.56
  -4  -6   8   18.27    0.63
  -4  -6   8   16.03    0.54
  -5   6  -8   26.76    0.90
  -5  -6  -8   26.87    0.80
  -5  -6   8   26.36    0.90
  -5  -6   8   27.83    0.83
   5  -6   8   26.57    0.84
   5  -6  -8   26.72    0.85
   6  -6  -8   17.47    0.62
  -6  -6   8   16.68    0.59
  -6   6  -8   17.74    0.70
  -6  -6   8   18.41    0.69
   6  -6   8   17.49    0.60
  -6  -6  -8   18.14    0.56
  -7   6  -8   19.69    0.79
  -7  -6  -8   19.76    0.64
  -7  -6   8   20.33    0.68
   7  -6  -8   20.83    0.71
   7  -6   8   19.71    0.67
  -8  -6   8   17.23    0.62
  -8  -6  -8   16.44    0.58
  -8   6  -8   17.35    0.80
   0  -7   8    2.60    0.27
   1  -7   8    3.66    0.27
  -1  -7   8    3.87    0.29
   2  -7   8    0.79    0.22
  -2  -7   8    0.80    0.26
   3  -7  -8    6.21    0.29
  -3   7  -8    6.01    0.37
  -3  -7   8    5.87    0.37
   3  -7  -8    6.71    0.29
   3  -7   8    6.66    0.34
   4  -7   8    4.79    0.30
  -4   7  -8    4.89    0.38
   4  -7  -8    4.52    0.27
  -4  -7   8    4.30    0.37
  -5  -7   8   25.38    0.89
   5  -7  -8   25.58    0.83
  -5   7  -8   25.98    0.89
  -5  -7   8   25.84    0.80
   5  -7   8   24.59    0.82
  -6  -7  -8    4.34    0.23
   6  -7  -8    4.50    0.35
   6  -7   8    4.27    0.31
  -6   7  -8    4.82    0.49
  -6  -7   8    4.30    0.28
  -7  -7   8    5.30    0.33
   7  -7  -8    5.13    0.40
   7  -7   8    5.21    0.35
  -7   7  -8    5.63    0.57
  -7  -7  -8    5.40    0.29
   0  -8   8   25.81    0.85
  -1  -8   8   62.29    1.88
   1  -8   8   63.89    1.88
   2  -8   8    6.03    0.35
  -2  -8   8    6.16    0.39
  -3  -8   8   48.79    1.53
   3  -8   8   49.62    1.50
   3  -8  -8   49.25    1.45
   3  -8  -8   51.02    1.46
   4  -8  -8   37.93    1.13
   4  -8   8   36.27    1.14
  -4  -8   8   36.05    1.19
  -5   8  -8    1.03    0.44
  -5  -8   8    0.50    0.41
   5  -8   8    0.81    0.28
   5  -8  -8    0.68    0.29
  -5  -8   8    0.90    0.23
   6  -8  -8   15.58    0.65
   6  -8   8   16.83    0.62
  -6   8  -8   17.69    0.76
  -6  -8   8   16.64    0.59
  -7  -8   8    3.87    0.34
  -7   8  -8    4.22    0.67
   0  -9   8    1.69    0.32
   1  -9   8    3.25    0.35
  -1  -9   8    4.13    0.38
  -2  -9   8   40.45    1.24
   2  -9   8   36.53    1.21
  -3  -9   8   20.90    0.81
   3  -9  -8   22.34    0.69
   3  -9   8   22.08    0.77
   4  -9  -8   29.38    0.93
   4  -9   8   29.70    0.97
  -4  -9   8   28.59    1.03
   5  -9  -8    7.65    0.46
  -5  -9   8    7.79    0.59
   5  -9   8    7.43    0.43
  -6  -9   8    3.72    0.32
   0 -10   8   49.52    1.54
  -1 -10   8    2.91    0.41
   1 -10   8    2.35    0.39
  -2 -10   8    4.10    0.46
   2 -10   8    4.73    0.43
   3 -10   8    4.29    0.43
  -3 -10   8    4.63    0.52
  -4 -10   8   22.10    0.90
   4 -10   8   20.83    0.80
   0 -11   8   44.18    1.43
  -1 -11   8    1.44    0.48
   1 -11   8    1.47    0.45
  -2 -11   8    8.28    0.60
   2 -11   8    7.52    0.55
   0   0  -9    0.01    0.17
   0   0   9    0.01    0.11
   0   0   9   -0.08    0.11
   1   0   9   58.60    1.65
  -1   0   9   57.06    1.66
   1   0  -9   58.28    1.69
  -1   0  -9   56.51    1.68
  -1   0   9   56.97    1.66
   1   0   9   58.30    1.65
   2   0   9  140.37    4.06
   2   0   9  138.95    4.06
  -2   0   9  147.27    4.07
  -2   0   9  147.89    4.07
   2   0  -9  145.69    4.10
  -2   0  -9  141.11    4.09
  -3   0  -9   16.52    0.54
  -3   0   9   15.96    0.52
  -3   0   9   16.63    0.52
  -4   0   9    7.02    0.29
  -4   0   9    6.34    0.28
  -4   0  -9    6.86    0.30
  -5   0   9   27.16    0.84
  -5   0   9   28.00    0.85
  -5   0  -9   27.22    0.86
  -6   0  -9    0.52    0.21
  -6   0   9    0.62    0.23
  -6   0   9    0.78    0.23
  -7   0   9   16.61    0.60
  -7   0   9   17.23    0.60
  -7   0  -9   17.28    0.61
  -8   0  -9   48.32    1.50
  -8   0   9   48.45    1.49
  -8   0   9   51.85    1.52
  -9   0  -9   15.49    0.65
  -9   0   9   16.45    0.71
   0  -1   9   51.12    1.49
   0  -1   9   52.96    1.49
   0  -1  -9   51.43    1.51
   0   1  -9   50.71    1.52
   1  -1   9    3.82    0.19
  -1  -1   9    3.46    0.20
   1  -1   9    3.67    0.18
  -1  -1   9    3.68    0.19
  -1   1  -9    3.86    0.23
   1   1  -9    3.65    0.23
   1  -1  -9    3.90    0.22
  -1  -1  -9    3.33    0.20
   2  -1  -9   19.83    0.65
   2  -1   9   21.15    0.62
   2  -1   9   19.91    0.62
  -2  -1   9   21.24    0.64
  -2  -1  -9   20.29    0.64
  -2   1   9   20.14    0.61
  -2   1  -9   18.87    0.65
  -2  -1   9   20.84    0.63
  -2   1   9   21.42    0.61
  -3  -1   9    7.83    0.30
  -3  -1  -9    7.08    0.29
  -3   1   9    7.30    0.26
   3  -1   9    7.54    0.26
  -3  -1   9    5.78    0.27
  -3   1  -9    7.09    0.31
  -3   1   9    7.34    0.27
  -4  -1   9   16.42    0.54
  -4   1   9   17.31    0.52
  -4   1  -9   15.65    0.55
   4  -1  -9   14.89    0.52
  -4   1   9   16.38    0.52
  -4  -1  -9   16.62    0.54
   4  -1   9   16.16    0.50
  -5  -1  -9   12.62    0.44
   5  -1   9   12.00    0.40
   5  -1  -9   12.72    0.44
  -5  -1   9   11.69    0.44
  -5   1  -9   12.76    0.46
  -5   1   9   12.61    0.43
  -5   1   9   13.13    0.44
  -5  -1   9   11.93    0.46
   6  -1   9   32.44    0.99
   6  -1  -9   33.51    1.03
  -6   1  -9   34.25    1.05
  -6   1   9   34.21    1.03
  -6  -1   9   35.03    1.04
  -6  -1   9   33.83    1.05
  -6   1   9   34.66    1.04
  -6  -1  -9   34.20    1.04
  -7   1   9    4.52    0.33
  -7  -1   9    4.63    0.34
  -7   1   9    4.59    0.31
  -7  -1   9    4.27    0.33
  -7  -1  -9    4.47    0.30
  -7   1  -9    4.60    0.32
   7  -1  -9    4.34    0.29
   7  -1   9    4.43    0.22
   8  -1  -9   -0.15    0.26
  -8  -1   9    0.14    0.32
  -8  -1  -9    0.25    0.29
  -8   1   9    0.48    0.28
  -8  -1   9    0.50    0.33
  -8   1   9    0.28    0.36
  -8   1  -9    0.21    0.31
  -9  -1   9    0.37    0.42
  -9   1   9    0.44    0.49
  -9   1  -9    0.16    0.39
   0  -2  -9   47.07    1.38
   0   2  -9   46.08    1.40
   0  -2   9   47.23    1.37
   0  -2   9   48.83    1.39
   1  -2   9   25.47    0.79
   1  -2  -9   26.35    0.80
  -1  -2   9   26.55    0.80
  -1  -2   9   26.49    0.79
   1   2  -9   25.79    0.82
  -1   2  -9   26.53    0.82
  -1  -2  -9   25.85    0.79
  -2  -2   9   40.25    1.21
   2  -2  -9   40.75    1.20
  -2   2  -9   40.83    1.23
  -2  -2  -9   41.25    1.21
   2  -2   9   41.87    1.20
   2  -2  -9   40.30    1.22
  -2  -2   9   41.61    1.20
   3  -2  -9   22.91    0.74
  -3   2  -9   22.59    0.74
  -3  -2   9   22.74    0.73
  -3  -2  -9   24.01    0.71
   3  -2   9   23.46    0.70
  -3  -2   9   23.08    0.71
   3  -2  -9   23.56    0.72
   4  -2  -9   10.02    0.37
  -4   2  -9    9.68    0.39
  -4  -2   9    9.56    0.37
   4  -2   9    9.77    0.34
  -4  -2  -9   10.01    0.36
  -5   2  -9   11.93    0.46
  -5  -2  -9   11.82    0.42
  -5  -2   9   11.70    0.43
   5  -2  -9   11.68    0.42
  -5   2   9   12.19    0.40
  -5  -2   9   11.97    0.45
  -5   2   9   11.82    0.40
   5  -2   9   10.75    0.39
  -6   2   9   12.76    0.44
   6  -2  -9   12.94    0.47
  -6  -2  -9   12.85    0.46
  -6  -2   9   12.87    0.48
  -6   2   9   13.13    0.46
  -6   2  -9   13.06    0.50
  -6  -2   9   12.47    0.51
   6  -2   9   13.12    0.43
  -7  -2   9    4.18    0.36
   7  -2   9    4.50    0.23
   7  -2  -9    4.98    0.31
  -7   2   9    4.43    0.28
  -7   2  -9    4.29    0.35
  -7  -2  -9    4.57    0.29
  -7  -2   9    5.08    0.33
  -7   2   9    4.93    0.33
   8  -2  -9   20.44    0.71
  -8  -2  -9   21.22    0.71
   8  -2   9   20.44    0.65
  -8  -2   9   20.23    0.75
  -8   2   9   21.10    0.70
  -8   2   9   21.44    0.74
  -8  -2   9   20.94    0.74
   0  -3  -9   66.34    1.92
   0  -3   9   70.64    1.94
   0   3  -9   65.66    1.96
   0  -3  -9   65.19    1.93
   1  -3   9    3.40    0.21
   1  -3  -9    3.00    0.19
  -1  -3   9    2.72    0.20
  -1  -3   9    3.08    0.19
  -1  -3  -9    2.77    0.18
  -1   3  -9    2.67    0.24
  -2  -3  -9   15.61    0.49
  -2   3  -9   15.75    0.54
   2  -3   9   15.45    0.50
   2  -3  -9   15.32    0.51
  -2  -3   9   15.27    0.50
  -2  -3   9   15.38    0.52
   2  -3  -9   15.06    0.50
  -3  -3   9   51.41    1.51
  -3  -3  -9   49.68    1.48
   3  -3   9   50.47    1.48
   3  -3  -9   51.99    1.51
   3  -3  -9   51.77    1.49
  -3   3  -9   51.34    1.52
  -3  -3   9   50.17    1.49
   4  -3  -9   46.67    1.37
  -4   3  -9   46.70    1.40
  -4  -3  -9   46.47    1.36
  -4  -3   9   46.65    1.39
   4  -3   9   46.04    1.36
  -4  -3   9   47.16    1.37
  -5  -3   9    2.64    0.23
  -5  -3  -9    2.95    0.21
   5  -3  -9    2.76    0.24
   5  -3   9    2.89    0.19
  -5   3  -9    2.68    0.30
  -5  -3   9    2.34    0.28
  -6  -3  -9    6.83    0.30
   6  -3  -9    6.80    0.33
  -6  -3   9    6.21    0.32
   6  -3   9    6.62    0.28
  -6   3  -9    5.88    0.36
  -6  -3   9    5.94    0.37
  -7  -3  -9    7.72    0.35
   7  -3   9    8.03    0.33
   7  -3  -9    7.86    0.38
  -7   3  -9    7.73    0.45
  -7  -3   9    8.01    0.39
  -7  -3   9    8.19    0.45
  -8  -3   9    9.03    0.51
   8  -3  -9    8.23    0.42
  -8   3  -9    8.53    0.52
  -8  -3  -9    8.41    0.40
   8  -3   9    9.23    0.36
  -8  -3   9    8.44    0.46
   0  -4  -9    4.29    0.21
   0  -4  -9    4.23    0.21
   0   4  -9    4.40    0.28
   0  -4   9    4.06    0.24
  -1  -4  -9   10.06    0.35
   1  -4   9    9.89    0.39
  -1   4  -9   10.24    0.42
  -1  -4   9   10.31    0.39
  -1  -4  -9   10.63    0.36
   1  -4  -9   10.18    0.37
   1  -4  -9   10.51    0.36
  -2  -4   9   21.66    0.68
   2  -4   9   22.39    0.69
  -2  -4  -9   21.86    0.66
  -2  -4   9   22.20    0.71
  -2   4  -9   21.73    0.72
   2  -4  -9   21.81    0.69
   2  -4  -9   21.56    0.67
   3  -4  -9   14.53    0.50
  -3  -4   9   14.90    0.50
  -3  -4  -9   14.62    0.48
  -3   4  -9   15.68    0.55
   3  -4   9   15.28    0.50
   3  -4  -9   15.37    0.52
  -3  -4   9   15.27    0.53
  -4  -4   9   30.42    0.93
   4  -4  -9   31.40    0.94
  -4  -4   9   29.82    0.96
  -4  -4  -9   30.82    0.91
  -4   4  -9   30.25    0.97
   5  -4   9   18.22    0.62
  -5  -4  -9   19.40    0.61
  -5   4  -9   19.02    0.68
   5  -4  -9   19.24    0.64
  -5  -4   9   19.29    0.63
  -5  -4   9   20.25    0.68
  -6  -4   9    0.94    0.24
  -6  -4   9    1.01    0.32
  -6   4  -9    1.37    0.32
  -6  -4  -9    0.81    0.19
   6  -4  -9    1.09    0.26
   6  -4   9    0.97    0.20
   7  -4   9    1.53    0.23
  -7  -4  -9    1.46    0.24
  -7  -4   9    1.36    0.38
   7  -4  -9    1.88    0.29
  -7   4  -9    1.37    0.40
  -7  -4   9    1.04    0.27
  -8  -4   9    1.27    0.44
  -8  -4   9    0.95    0.32
   8  -4   9    1.14    0.24
  -8   4  -9    0.63    0.45
  -8  -4  -9    1.11    0.27
   8  -4  -9    0.94    0.33
   0  -5  -9    0.89    0.15
   0  -5   9    0.68    0.20
   0  -5  -9    0.92    0.14
   1  -5  -9    4.79    0.23
   1  -5  -9    5.28    0.22
  -1  -5   9    5.31    0.29
  -1  -5  -9    5.14    0.21
  -1  -5  -9    4.88    0.22
  -1   5  -9    5.04    0.32
   1  -5   9    5.26    0.27
  -2  -5  -9    4.32    0.19
  -2  -5   9    4.31    0.28
   2  -5  -9    4.74    0.23
   2  -5  -9    4.45    0.24
   2  -5   9    4.58    0.27
  -2  -5  -9    4.62    0.22
  -2   5  -9    4.08    0.31
   3  -5  -9    4.91    0.27
   3  -5  -9    4.96    0.25
  -3  -5   9    4.82    0.25
  -3  -5   9    4.87    0.30
  -3   5  -9    4.63    0.33
   3  -5   9    4.88    0.27
  -3  -5  -9    4.76    0.21
   4  -5   9    4.83    0.26
  -4  -5   9    4.52    0.25
  -4  -5  -9    4.54    0.22
  -4   5  -9    4.51    0.35
  -4  -5   9    4.38    0.32
   4  -5  -9    5.00    0.27
  -5   5  -9    2.48    0.36
  -5  -5   9    2.82    0.32
  -5  -5   9    2.50    0.24
   5  -5  -9    2.55    0.25
  -5  -5  -9    2.46    0.20
   5  -5   9    2.02    0.23
  -6  -5   9    5.47    0.41
  -6   5  -9    5.51    0.43
  -6  -5   9    5.63    0.32
   6  -5  -9    5.69    0.34
  -6  -5  -9    5.91    0.28
   6  -5   9    5.53    0.30
  -7   5  -9    1.27    0.42
  -7  -5  -9    2.29    0.25
   7  -5  -9    2.42    0.32
  -7  -5   9    1.72    0.41
   7  -5   9    2.05    0.24
  -7  -5   9    2.26    0.28
  -8   5  -9    5.71    0.57
   0  -6   9    5.52    0.31
   1  -6  -9   42.75    1.27
   1  -6   9   42.51    1.31
  -1  -6   9   45.38    1.32
   1  -6  -9   43.54    1.27
   2  -6   9    5.30    0.30
  -2  -6   9    5.54    0.33
   2  -6  -9    5.36    0.26
  -2   6  -9    5.39    0.36
   2  -6  -9    4.93    0.25
   3  -6   9   11.89    0.44
   3  -6  -9   11.87    0.43
  -3  -6   9   11.16    0.48
   3  -6  -9   10.86    0.41
  -3   6  -9   11.06    0.50
  -4  -6  -9   11.48    0.38
  -4   6  -9   11.34    0.53
  -4  -6   9   11.98    0.43
  -4  -6   9   11.18    0.50
   4  -6   9   10.96    0.44
   4  -6  -9   11.64    0.44
  -5  -6  -9   54.52    1.61
  -5  -6   9   55.59    1.69
   5  -6   9   54.30    1.64
  -5  -6   9   58.06    1.64
  -5   6  -9   58.54    1.71
   5  -6  -9   52.55    1.65
   6  -6   9   13.76    0.50
  -6   6  -9   13.95    0.65
   6  -6  -9   12.78    0.54
  -6  -6  -9   12.62    0.46
  -6  -6   9   13.62    0.50
  -6  -6   9   13.32    0.60
  -7   6  -9    2.56    0.54
   7  -6   9    2.12    0.28
  -7  -6   9    1.87    0.31
   7  -6  -9    1.97    0.35
  -7  -6  -9    1.64    0.24
  -7  -6   9    1.36    0.46
   0  -7   9    3.72    0.30
  -1  -7   9    0.49    0.25
   1  -7   9    0.40    0.24
   2  -7  -9   12.61    0.43
   2  -7  -9   12.63    0.44
   2  -7   9   11.60    0.49
  -2  -7   9   13.12    0.52
  -3  -7   9   28.05    0.96
  -3   7  -9   30.06    0.97
   3  -7  -9   28.98    0.91
   3  -7   9   29.84    0.93
   3  -7  -9   29.41    0.91
  -4   7  -9   27.45    0.93
   4  -7   9   26.10    0.86
  -4  -7   9   27.58    0.91
   4  -7  -9   26.98    0.86
  -4  -7   9   26.21    0.83
   5  -7   9    9.77    0.41
  -5   7  -9    8.37    0.56
  -5  -7  -9    8.19    0.32
  -5  -7   9    8.12    0.51
  -5  -7   9    9.08    0.39
   5  -7  -9    8.68    0.43
  -6  -7  -9   11.14    0.41
  -6  -7   9   12.39    0.62
   6  -7  -9   11.32    0.52
   6  -7   9   10.35    0.48
  -6   7  -9   12.07    0.67
  -6  -7   9   12.48    0.47
  -7   7  -9   16.03    0.85
  -7  -7   9   16.06    0.60
   0  -8   9   20.89    0.73
  -1  -8   9   16.17    0.61
   1  -8   9   15.37    0.59
   2  -8   9    1.72    0.30
  -2  -8   9    1.51    0.34
   3  -8  -9    0.44    0.24
   3  -8   9    0.38    0.30
  -3  -8   9    0.57    0.35
   3  -8  -9    0.59    0.24
   4  -8   9   32.15    1.02
   4  -8  -9   29.47    1.01
  -4  -8   9   34.00    1.08
  -5   8  -9    5.08    0.57
  -5  -8   9    5.27    0.33
   5  -8  -9    4.59    0.42
   5  -8   9    5.16    0.37
  -5  -8   9    5.06    0.50
   6  -8   9    3.56    0.36
  -6  -8  -9    3.51    0.26
  -6  -8   9    3.77    0.33
  -6   8  -9    4.44    0.64
   0  -9   9    3.27    0.38
  -1  -9   9    7.07    0.46
   1  -9   9    7.04    0.43
   2  -9   9   11.17    0.51
  -2  -9   9   11.75    0.57
   3  -9  -9   20.69    0.67
   3  -9   9   20.08    0.74
   3  -9  -9   20.52    0.69
  -3  -9   9   19.00    0.78
  -4  -9   9    7.68    0.55
   4  -9  -9    8.24    0.45
   4  -9   9    7.25    0.47
   5  -9   9   21.02    0.78
  -5  -9   9   22.01    0.72
   0 -10   9   11.65    0.59
   1 -10   9   28.43    0.99
  -1 -10   9   28.13    1.00
   2 -10   9   29.87    1.03
  -2 -10   9   31.15    1.08
   3 -10   9    5.11    0.46
   3 -10  -9    4.83    0.34
  -3 -10   9    4.65    0.54
   0   0  10  167.11    4.82
   0   0  10  172.80    4.83
   0   0 -10  171.64    4.86
  -1   0  10   17.41    0.55
   1   0  10   18.30    0.54
  -1   0  10   18.17    0.55
   1   0 -10   17.10    0.60
  -1   0 -10   18.04    0.59
   1   0  10   18.44    0.54
   2   0 -10   62.13    1.86
  -2   0  10   66.24    1.82
  -2   0 -10   62.13    1.84
  -2   0  10   62.18    1.82
  -3   0 -10    6.57    0.30
  -3   0  10    6.54    0.28
  -3   0  10    6.72    0.28
  -4   0  10   14.22    0.48
  -4   0 -10   13.81    0.50
  -4   0  10   13.69    0.48
  -5   0  10    1.24    0.22
  -5   0 -10    1.37    0.24
  -5   0  10    1.35    0.24
  -6   0  10   20.39    0.67
  -6   0 -10   20.06    0.69
  -6   0  10   19.45    0.67
  -7   0  10    9.95    0.44
  -7   0 -10    9.31    0.45
  -7   0  10    9.60    0.46
  -8   0 -10   -0.02    0.34
  -8   0  10    0.35    0.32
  -8   0  10    0.52    0.41
   0   1 -10   11.09    0.44
   0  -1 -10   11.59    0.43
   0  -1  10   11.74    0.39
   0  -1  10   11.97    0.39
  -1  -1 -10   16.55    0.55
  -1  -1  10   16.86    0.53
   1  -1  10   16.08    0.52
   1   1 -10   16.12    0.56
  -1   1 -10   17.92    0.58
  -1  -1  10   16.11    0.53
   1  -1  10   16.40    0.51
   1  -1 -10   15.99    0.56
   2  -1 -10   37.98    1.13
  -2   1 -10   35.33    1.13
  -2  -1  10   37.47    1.11
  -2  -1  10   37.68    1.11
  -2  -1 -10   37.72    1.12
   2  -1  10   38.05    1.10
   2  -1  10   36.86    1.09
  -3  -1  10    0.50    0.19
  -3   1  10    0.38    0.14
  -3   1 -10    0.26    0.21
  -3   1  10    0.64    0.15
   3  -1  10    0.48    0.16
   3  -1  10    0.41    0.13
  -3  -1 -10    0.51    0.18
  -3  -1  10    0.46    0.18
   4  -1  10    6.74    0.27
  -4  -1  10    6.69    0.30
  -4  -1 -10    6.30    0.30
  -4   1 -10    6.10    0.32
  -4  -1  10    6.35    0.31
   4  -1  10    6.54    0.25
  -4   1  10    6.26    0.27
  -4   1  10    6.76    0.28
  -5  -1 -10    1.64    0.24
  -5   1 -10    1.98    0.26
  -5  -1  10    2.24    0.25
  -5   1  10    1.94    0.21
   5  -1  10    2.09    0.15
  -5   1  10    2.31    0.22
  -5  -1  10    2.35    0.25
   6  -1  10    9.64    0.33
  -6   1  10    9.53    0.39
  -6  -1  10    9.46    0.42
  -6   1 -10    8.73    0.42
  -6   1  10    9.01    0.41
  -6  -1 -10    9.46    0.41
  -6  -1  10   10.23    0.43
  -7   1 -10    2.52    0.33
  -7   1  10    2.65    0.28
  -7  -1 -10    2.57    0.31
  -7   1  10    2.92    0.37
  -7  -1  10    2.78    0.35
  -7  -1  10    2.86    0.32
  -8  -1  10   42.34    1.31
  -8   1  10   41.46    1.26
  -8   1  10   43.75    1.32
  -8   1 -10   39.61    1.30
  -8  -1 -10   38.96    1.28
   0  -2  10    0.07    0.17
   0   2 -10    0.34    0.21
   0  -2  10    0.05    0.17
   0  -2 -10    0.20    0.17
   1  -2  10   31.01    0.93
   1   2 -10   31.42    0.97
  -2   2 -10   17.41    0.60
   2  -2 -10   17.68    0.58
  -2  -2 -10   16.96    0.56
   2  -2  10   17.42    0.55
  -2  -2  10   16.71    0.57
  -2  -2  10   17.69    0.56
   3  -2 -10    6.74    0.34
  -3  -2 -10    6.92    0.30
  -3  -2  10    7.40    0.31
  -3  -2  10    6.92    0.31
  -3   2 -10    7.25    0.35
   3  -2  10    6.93    0.28
   3  -2 -10    7.33    0.31
   4  -2 -10    9.52    0.39
  -4  -2 -10    9.93    0.38
  -4   2 -10   10.05    0.42
  -4  -2  10   10.05    0.38
  -4  -2  10   10.05    0.40
   4  -2  10   10.19    0.35
  -5  -2  10    1.36    0.23
  -5  -2 -10    1.10    0.22
   5  -2  10    1.25    0.17
   5  -2 -10    1.00    0.24
  -5   2 -10    1.29    0.26
  -5  -2  10    1.14    0.25
  -6   2  10   14.02    0.47
  -6  -2  10   12.46    0.51
   6  -2  10   13.29    0.45
  -6  -2 -10   13.54    0.50
  -6   2 -10   13.76    0.54
  -6   2  10   14.26    0.49
   6  -2 -10   13.60    0.51
  -6  -2  10   13.22    0.52
  -7   2 -10   24.76    0.88
  -7   2  10   27.00    0.83
  -7   2  10   25.09    0.80
  -7  -2  10   26.27    0.85
  -7  -2 -10   24.35    0.83
   7  -2 -10   25.63    0.83
   7  -2  10   24.96    0.77
  -8   2  10    4.49    0.33
  -8  -2  10    3.67    0.44
  -8   2 -10    4.23    0.45
   8  -2  10    4.74    0.27
  -8   2  10    4.31    0.43
   0   3 -10    9.89    0.41
   0  -3  10   10.27    0.38
  -1  -3  10    2.65    0.22
  -1  -3  10    3.44    0.23
  -1  -3 -10    2.57    0.20
   1  -3 -10    2.67    0.23
   1  -3 -10    2.80    0.21
   1  -3  10    2.52    0.21
  -1   3 -10    2.38    0.26
  -2  -3  10   43.11    1.27
  -2   3 -10   42.94    1.31
   2  -3 -10   43.67    1.29
  -2  -3  10   43.84    1.29
   2  -3 -10   44.82    1.28
   2  -3  10   42.56    1.27
  -2  -3 -10   40.67    1.27
  -3  -3  10    4.90    0.26
   3  -3 -10    4.76    0.28
  -3  -3  10    4.94    0.28
   3  -3 -10    5.36    0.30
   3  -3  10    4.56    0.24
  -3  -3 -10    4.87    0.25
  -3   3 -10    5.42    0.34
  -4  -3  10   14.26    0.50
  -4  -3  10   13.94    0.52
  -4  -3 -10   13.59    0.48
  -4   3 -10   14.04    0.54
   4  -3 -10   14.12    0.50
   4  -3  10   13.32    0.46
  -5  -3 -10    3.58    0.25
   5  -3  10    3.84    0.22
  -5   3 -10    3.76    0.32
  -5  -3  10    3.74    0.30
   5  -3 -10    3.94    0.28
  -5  -3  10    3.28    0.27
  -6  -3 -10    7.73    0.35
  -6   3 -10    6.72    0.44
  -6  -3  10    7.22    0.37
   6  -3  10    7.54    0.31
   6  -3 -10    7.07    0.37
  -6  -3  10    7.16    0.40
   7  -3 -10    4.54    0.35
  -7   3 -10    4.94    0.43
  -7  -3 -10    5.06    0.33
   7  -3  10    5.15    0.27
  -7  -3  10    5.20    0.37
  -7  -3  10    4.71    0.41
  -8  -3  10   12.71    0.60
  -8   3 -10   13.92    0.66
   0  -4  10   36.28    1.12
   0  -4 -10   39.29    1.11
   0  -4 -10   35.61    1.11
   0   4 -10   38.50    1.16
   1  -4  10    5.68    0.29
   1  -4 -10    5.83    0.27
   1  -4 -10    5.29    0.27
  -1   4 -10    5.27    0.33
  -1  -4  10    5.36    0.29
  -1  -4 -10    5.26    0.25
   2  -4 -10   37.77    1.05
  -2   4 -10   33.88    1.08
  -2  -4  10   33.42    1.06
  -2  -4  10   32.88    1.04
   2  -4 -10   34.78    1.04
  -2  -4 -10   34.44    1.03
  -3   4 -10    6.60    0.38
   3  -4 -10    6.82    0.31
  -3  -4  10    6.47    0.30
   3  -4 -10    6.58    0.33
  -3  -4 -10    6.51    0.28
  -3  -4  10    5.96    0.34
   3  -4  10    7.12    0.30
  -4   4 -10   23.96    0.84
  -4  -4 -10   24.65    0.76
   4  -4  10   24.43    0.76
   4  -4 -10   25.53    0.79
  -4  -4  10   25.42    0.81
  -4  -4  10   23.27    0.77
   5  -4  10    5.35    0.28
  -5  -4 -10    5.56    0.29
   5  -4 -10    5.78    0.34
  -5  -4  10    5.42    0.32
  -5  -4  10    5.35    0.36
  -5   4 -10    5.89    0.40
   6  -4 -10   24.72    0.81
  -6  -4  10   24.08    0.80
  -6  -4  10   25.11    0.84
  -6   4 -10   25.01    0.86
   6  -4  10   24.52    0.77
  -6  -4 -10   23.67    0.78
  -7  -4 -10   23.18    0.77
   7  -4  10   24.34    0.76
  -7  -4  10   24.42    0.85
  -7   4 -10   23.99    0.88
   7  -4 -10   23.01    0.81
   0  -5 -10   14.17    0.48
   0  -5  10   14.67    0.52
   0  -5 -10   14.54    0.49
  -1  -5 -10    2.83    0.24
   1  -5 -10    3.22    0.22
  -1  -5 -10    2.61    0.19
   1  -5  10    2.79    0.25
  -1   5 -10    2.28    0.32
  -1  -5  10    2.83    0.26
   1  -5 -10    2.93    0.22
  -2  -5  10   24.73    0.80
  -2   5 -10   26.47    0.87
   2  -5  10   26.29    0.82
  -2  -5  10   25.65    0.84
   2  -5 -10   25.95    0.81
  -2  -5 -10   26.01    0.79
   2  -5 -10   26.81    0.81
  -3  -5  10    8.53    0.35
   3  -5 -10    7.86    0.36
   3  -5 -10    7.49    0.35
   3  -5  10    7.38    0.34
  -3   5 -10    7.82    0.43
  -3  -5 -10    7.86    0.31
  -3  -5  10    7.61    0.39
  -4  -5  10   16.77    0.57
  -4  -5  10   16.76    0.62
  -4   5 -10   15.15    0.65
  -4  -5 -10   17.00    0.54
   4  -5 -10   17.49    0.59
   4  -5  10   16.88    0.57
  -5  -5  10   28.62    0.94
  -5  -5  10   29.42    0.98
   5  -5 -10   31.32    0.97
  -5   5 -10   31.79    1.03
  -5  -5 -10   29.23    0.91
  -6  -5  10   22.03    0.79
  -6  -5  10   20.97    0.73
   6  -5 -10   21.83    0.75
  -6  -5 -10   21.94    0.69
  -6   5 -10   20.59    0.82
   6  -5  10   21.66    0.70
  -7   5 -10   10.13    0.64
  -7  -5  10    8.76    0.56
  -7  -5 -10   10.19    0.42
  -7  -5  10   10.47    0.47
   0  -6  10   47.14    1.41
   0  -6 -10   47.16    1.37
   0  -6 -10   45.97    1.36
  -1  -6 -10    3.17    0.22
  -1  -6 -10    3.37    0.20
   1  -6 -10    3.31    0.23
  -1  -6  10    3.20    0.28
   1  -6  10    3.36    0.27
   1  -6 -10    3.08    0.22
  -2  -6 -10   45.89    1.37
   2  -6 -10   46.73    1.39
  -2  -6 -10   47.40    1.38
   2  -6  10   48.61    1.42
   2  -6 -10   47.85    1.40
  -2   6 -10   47.15    1.46
  -2  -6  10   45.95    1.43
   3  -6 -10   16.19    0.58
  -3   6 -10   16.94    0.66
   3  -6 -10   17.15    0.58
  -3  -6  10   16.55    0.56
  -3  -6 -10   16.52    0.53
  -3  -6  10   17.17    0.62
   3  -6  10   15.53    0.58
   4  -6  10   36.75    1.09
  -4   6 -10   31.01    1.15
   4  -6 -10   35.93    1.09
  -4  -6 -10   37.00    1.05
  -4  -6  10   36.18    1.08
  -4  -6  10   34.74    1.13
   5  -6  10    6.37    0.34
  -5  -6  10    6.32    0.45
  -5  -6  10    7.18    0.36
   5  -6 -10    6.33    0.39
  -5  -6 -10    6.84    0.31
  -6   6 -10   13.98    0.78
  -6  -6  10   17.77    0.73
  -6  -6 -10   19.85    0.62
   6  -6 -10   18.82    0.69
  -6  -6  10   20.01    0.65
   6  -6  10   18.85    0.63
  -7   6 -10    4.26    0.67
   0  -7  10    0.66    0.27
   1  -7  10    1.44    0.27
   1  -7 -10    1.26    0.22
  -1  -7  10    1.39    0.30
   1  -7 -10    1.37    0.20
   2  -7 -10    1.50    0.24
   2  -7 -10    1.49    0.25
  -2  -7  10    1.59    0.31
   2  -7  10    1.22    0.28
   3  -7 -10   10.57    0.44
  -3  -7  10    9.72    0.49
   3  -7 -10    9.23    0.42
   3  -7  10    9.73    0.44
  -3   7 -10    9.89    0.55
  -4  -7 -10    1.93    0.20
  -4   7 -10    1.81    0.48
   4  -7  10    2.10    0.29
  -4  -7  10    2.47    0.38
   4  -7 -10    1.83    0.32
  -4  -7  10    2.21    0.28
   5  -7  10    5.48    0.35
   5  -7 -10    6.55    0.42
  -5  -7 -10    5.46    0.28
  -5   7 -10    5.32    0.56
  -5  -7  10    5.42    0.47
  -5  -7  10    5.98    0.35
  -6   7 -10    7.50    0.70
  -6  -7  10    7.48    0.42
   0  -8  10    0.54    0.32
   1  -8  10   21.52    0.78
  -1  -8  10   23.29    0.80
   2  -8 -10   14.04    0.50
   2  -8  10   14.47    0.57
   2  -8 -10   13.81    0.52
  -2  -8  10   13.35    0.59
   3  -8 -10    5.74    0.40
   3  -8  10    6.26    0.41
  -3  -8  10    6.24    0.46
   3  -8 -10    6.02    0.36
  -4  -8  10    9.86    0.55
  -4  -8  10    9.19    0.41
   4  -8  10    8.91    0.46
   4  -8 -10    9.57    0.51
  -5  -8  10    4.45    0.36
   5  -8  10    4.10    0.37
  -5   8 -10    4.78    0.70
   0  -9  10    0.76    0.37
   1  -9  10   15.81    0.64
  -1  -9  10   14.89    0.65
  -2  -9  10   14.32    0.67
   2  -9 -10   14.74    0.54
   2  -9  10   16.93    0.64
   2  -9 -10   14.98    0.57
   3  -9 -10    1.15    0.32
  -3  -9  10    1.24    0.45
   3  -9  10    1.46    0.40
   0 -10  10   46.65    1.50
  -1 -10  10    4.44    0.51
   0   0  11    0.01    0.13
   0   0  11    0.00    0.14
   0   0 -11   -0.17    0.22
   1   0 -11   39.17    1.24
  -1   0  11   41.35    1.19
  -1   0 -11   42.31    1.24
  -1   0  11   41.14    1.20
  -2   0 -11    0.22    0.22
   2   0 -11    0.18    0.25
  -2   0  11    0.34    0.16
  -2   0  11    0.43    0.19
  -3   0 -11    0.33    0.23
  -3   0  11    0.12    0.19
  -3   0  11   -0.03    0.19
  -4   0  11    6.47    0.32
  -4   0  11    7.12    0.31
  -4   0 -11    7.01    0.35
  -5   0  11    1.21    0.27
  -5   0  11    0.59    0.24
  -5   0 -11    0.76    0.27
  -6   0 -11   14.06    0.57
  -6   0  11   15.08    0.58
  -6   0  11   15.11    0.54
  -7   0 -11   32.73    1.07
  -7   0  11   34.40    1.09
  -7   0  11   32.45    1.04
   0  -1  11    8.10    0.32
   0   1 -11    7.63    0.38
   0  -1 -11    8.70    0.37
   0  -1  11    8.15    0.31
  -1  -1  11    3.05    0.21
   1  -1 -11    3.08    0.27
  -1   1 -11    2.91    0.27
   1  -1  11    3.23    0.19
   1   1 -11    3.36    0.28
  -1  -1 -11    3.02    0.25
  -1  -1  11    3.03    0.21
   1  -1  11    2.85    0.21
  -2  -1 -11   12.08    0.44
  -2  -1  11   11.55    0.42
  -2   1 -11   11.36    0.46
   2  -1 -11   10.75    0.46
  -2  -1  11   11.44    0.42
   2  -1  11   12.03    0.38
   2  -1  11   11.31    0.40
   3  -1  11   19.17    0.60
   3  -1  11   20.81    0.63
  -3  -1  11   19.15    0.64
  -3  -1  11   19.85    0.64
  -3  -1 -11   19.50    0.66
  -3   1 -11   20.59    0.68
  -4   1  11   28.60    0.84
   4  -1  11   27.96    0.84
  -4   1  11   28.19    0.84
  -4  -1  11   27.33    0.86
  -4   1 -11   28.19    0.90
  -4  -1  11   28.11    0.87
  -4  -1 -11   26.55    0.87
   4  -1  11   26.99    0.82
  -5   1  11    4.55    0.29
  -5  -1  11    5.13    0.34
  -5  -1 -11    4.97    0.32
  -5   1 -11    4.69    0.33
  -5  -1  11    4.79    0.31
  -5   1  11    4.60    0.27
  -6   1 -11   10.28    0.49
  -6  -1 -11   11.29    0.47
  -6   1  11   10.55    0.42
  -6  -1  11   10.62    0.45
  -6  -1  11    9.97    0.48
  -6   1  11   11.03    0.47
  -7   1  11    5.04    0.44
  -7  -1  11    5.62    0.45
  -7  -1 -11    5.29    0.40
  -7   1 -11    5.43    0.44
  -7  -1  11    5.71    0.39
  -7   1  11    5.39    0.34
   0  -2  11   18.92    0.60
   0   2 -11   18.42    0.66
   0  -2  11   18.50    0.61
   0  -2 -11   19.67    0.63
  -1  -2  11   25.48    0.79
  -1  -2  11   25.97    0.79
   1  -2  11   25.33    0.77
  -1   2 -11   24.14    0.82
  -1  -2 -11   24.95    0.80
   1  -2  11   25.54    0.78
   1   2 -11   25.72    0.83
   1  -2 -11   25.14    0.81
  -2   2 -11   16.22    0.59
  -2  -2  11   15.88    0.54
   2  -2  11   16.33    0.52
   2  -2 -11   16.00    0.57
  -2  -2 -11   15.54    0.54
   2  -2  11   15.72    0.54
  -2  -2  11   16.05    0.54
  -3  -2 -11    0.94    0.22
  -3   2 -11    1.12    0.26
   3  -2  11    1.09    0.22
   3  -2  11    1.03    0.17
  -3  -2  11    0.71    0.22
  -3  -2  11    1.07    0.22
  -4  -2  11    6.17    0.32
   4  -2  11    6.10    0.26
  -4  -2 -11    5.79    0.32
  -4   2 -11    5.95    0.36
  -5   2 -11    7.63    0.42
   5  -2  11    7.83    0.30
   5  -2 -11    7.89    0.37
  -5  -2  11    8.00    0.39
  -5  -2 -11    7.43    0.37
  -5  -2  11    7.58    0.38
  -6   2 -11   12.47    0.55
  -6  -2  11   12.72    0.52
  -6  -2 -11   12.05    0.50
  -6  -2  11   12.21    0.54
   6  -2  11   12.28    0.42
   6  -2 -11   13.28    0.50
  -7   2 -11   12.24    0.60
   7  -2  11   12.65    0.45
  -7  -2 -11   13.48    0.55
   7  -2 -11   13.18    0.54
  -7  -2  11   14.40    0.61
   0  -3  11    6.62    0.32
   0  -3 -11    6.25    0.31
   0   3 -11    5.98    0.37
   0  -3  11    7.04    0.32
  -1  -3  11   18.65    0.60
  -1  -3 -11   18.89    0.60
   1  -3  11   17.42    0.58
  -1  -3  11   17.40    0.60
  -1   3 -11   17.56    0.64
   2  -3  11   11.06    0.39
  -2   3 -11   10.74    0.47
   2  -3 -11   10.58    0.44
  -2  -3  11   10.83    0.42
   2  -3 -11   11.13    0.42
  -2  -3  11    9.95    0.41
  -3  -3  11   17.10    0.58
  -3   3 -11   17.28    0.63
   3  -3 -11   16.20    0.59
   3  -3 -11   15.64    0.57
  -3  -3  11   16.36    0.56
   3  -3  11   16.19    0.54
  -4   3 -11    8.96    0.45
   4  -3 -11    8.78    0.41
  -4  -3  11    8.98    0.40
   4  -3  11    8.98    0.35
  -4  -3  11    9.76    0.41
  -4  -3 -11    9.18    0.38
  -5  -3  11   10.23    0.43
   5  -3 -11    9.46    0.45
  -5  -3  11    7.74    0.43
  -5   3 -11    9.13    0.48
  -5  -3 -11    9.54    0.40
   5  -3  11    9.60    0.36
   6  -3 -11    4.03    0.38
  -6  -3 -11    3.63    0.31
  -6  -3  11    3.86    0.35
  -6   3 -11    3.66    0.41
  -6  -3  11    4.16    0.36
   6  -3  11    4.07    0.25
   7  -3  11    7.28    0.33
  -7   3 -11    7.94    0.55
   0  -4 -11    6.02    0.30
   0  -4  11    7.32    0.33
   0   4 -11    5.88    0.39
  -1   4 -11    9.78    0.46
   1  -4 -11    9.81    0.41
  -1  -4  11    9.70    0.40
  -1  -4 -11    9.96    0.38
   1  -4 -11   10.18    0.42
   1  -4  11    9.99    0.40
  -1  -4  11   10.57    0.41
  -2   4 -11   11.94    0.51
  -2  -4  11   11.49    0.44
   2  -4 -11   11.29    0.46
   2  -4 -11   11.98    0.46
   2  -4  11   11.76    0.43
  -2  -4 -11   10.95    0.42
  -2  -4  11   11.20    0.46
   3  -4 -11   17.24    0.58
  -3  -4  11   15.83    0.56
   3  -4 -11   17.07    0.59
   3  -4  11   15.55    0.54
  -3  -4 -11   15.21    0.54
  -3   4 -11   15.56    0.63
  -3  -4  11   15.84    0.58
  -4  -4  11    0.27    0.25
  -4  -4 -11    0.43    0.22
   4  -4 -11    0.44    0.28
   4  -4  11    0.20    0.21
  -4  -4  11    0.49    0.28
  -4   4 -11    0.26    0.36
   5  -4 -11    5.95    0.38
   5  -4  11    5.63    0.30
  -5  -4  11    6.84    0.36
  -5   4 -11    5.68    0.47
  -5  -4  11    6.09    0.40
  -5  -4 -11    5.60    0.32
  -6   4 -11    2.41    0.45
   6  -4  11    2.89    0.25
  -6  -4  11    3.10    0.37
  -6  -4 -11    3.78    0.31
   6  -4 -11    2.61    0.37
  -7   4 -11    2.37    0.50
   0  -5  11   17.14    0.61
   0  -5 -11   18.05    0.61
   0  -5 -11   17.83    0.59
   1  -5 -11   13.21    0.47
  -1   5 -11   12.21    0.56
  -1  -5  11   12.82    0.49
   1  -5 -11   12.49    0.47
   1  -5  11   12.44    0.49
  -1  -5 -11   12.58    0.45
   2  -5  11   27.27    0.84
  -2  -5  11   25.50    0.85
   2  -5 -11   25.58    0.83
  -2  -5 -11   26.20    0.81
  -2   5 -11   25.16    0.89
  -2  -5  11   26.92    0.83
   2  -5 -11   26.43    0.84
  -3  -5  11   18.00    0.67
   3  -5  11   19.34    0.65
  -3  -5 -11   20.33    0.63
  -3   5 -11   20.05    0.74
   3  -5 -11   19.20    0.66
  -3  -5  11   18.68    0.65
  -4  -5  11   29.79    0.95
   4  -5  11   27.32    0.93
   4  -5 -11   31.61    0.98
  -4  -5 -11   30.84    0.93
  -4  -5  11   32.05    0.99
  -4   5 -11   30.09    1.04
  -5   5 -11    0.14    0.44
  -5  -5  11    0.42    0.35
   5  -5 -11    0.17    0.34
  -5  -5 -11    0.17    0.25
   5  -5  11    0.15    0.24
  -5  -5  11    0.12    0.29
  -6  -5  11   14.51    0.58
  -6  -5 -11   13.44    0.53
  -6  -5  11   13.88    0.63
  -6   5 -11   14.58    0.75
   0  -6  11   25.08    0.83
   0  -6 -11   24.97    0.79
   0  -6 -11   25.48    0.80
  -1  -6  11   10.54    0.47
   1  -6 -11   10.25    0.42
   1  -6  11   10.72    0.47
  -1  -6 -11   10.67    0.40
   1  -6 -11   10.94    0.44
  -1  -6 -11   11.37    0.45
   2  -6  11    3.50    0.31
   2  -6 -11    3.66    0.30
  -2   6 -11    3.76    0.45
   2  -6 -11    4.04    0.31
  -2  -6  11    3.32    0.28
  -2  -6  11    3.77    0.33
  -2  -6 -11    3.77    0.25
   3  -6  11   19.91    0.66
   3  -6 -11   18.67    0.67
   3  -6 -11   19.16    0.67
  -3  -6  11   20.52    0.66
  -3  -6 -11   19.47    0.62
  -3  -6  11   16.64    0.69
  -4   6 -11    5.45    0.51
  -4  -6  11    5.06    0.35
   4  -6  11    4.81    0.32
  -4  -6  11    5.57    0.42
  -4  -6 -11    5.17    0.30
   4  -6 -11    5.20    0.40
  -5   6 -11    0.20    0.53
  -5  -6  11    0.12    0.32
  -5  -6 -11   -0.03    0.25
   5  -6  11    0.09    0.27
  -5  -6  11    0.21    0.37
   5  -6 -11    0.29    0.38
  -6   6 -11   12.50    0.79
  -6  -6  11   13.22    0.56
   0  -7 -11   14.19    0.53
   0  -7 -11   14.22    0.50
   0  -7  11   14.81    0.58
  -1  -7 -11   22.73    0.73
   1  -7  11   22.74    0.78
   1  -7 -11   23.53    0.76
   1  -7 -11   22.59    0.73
  -1  -7 -11   22.48    0.71
  -1  -7  11   21.66    0.79
  -2  -7 -11   13.91    0.54
   2  -7  11   14.64    0.58
   2  -7 -11   14.93    0.54
   2  -7 -11   15.36    0.56
  -2  -7 -11   13.91    0.50
  -2  -7  11   14.33    0.60
  -3   7 -11   14.84    0.73
  -3  -7  11   14.88    0.55
   3  -7  11   14.92    0.58
  -3  -7  11   15.00    0.62
   3  -7 -11   15.45    0.58
   3  -7 -11   15.03    0.59
  -3  -7 -11   15.84    0.52
   4  -7  11    7.40    0.41
  -4   7 -11    6.67    0.64
  -4  -7 -11    7.44    0.34
   4  -7 -11    7.20    0.45
  -4  -7  11    6.88    0.49
  -4  -7  11    7.54    0.40
  -5   7 -11    4.66    0.68
  -5  -7  11    5.06    0.38
   0  -8  11    0.16    0.33
   0  -8 -11    0.08    0.27
   0  -8 -11    0.21    0.23
   1  -8  11    7.81    0.45
   1  -8 -11    7.42    0.37
  -1  -8  11    7.69    0.47
   1  -8 -11    8.35    0.41
   2  -8 -11   12.66    0.53
  -2  -8  11   10.94    0.57
   2  -8  11   12.06    0.55
   2  -8 -11   11.84    0.49
  -3  -8  11    5.04    0.47
   3  -8  11    5.94    0.42
   3  -8 -11    5.49    0.40
  -4  -8  11    2.53    0.35
   0  -9  11   30.87    1.06
   1  -9  11    9.35    0.53
   0   0 -12   38.09    1.18
   1   0 -12   21.86    0.76
  -1   0  12   23.45    0.70
  -1   0 -12   22.64    0.77
  -2   0  12   11.95    0.42
  -2   0 -12   11.72    0.47
   2   0 -12   10.69    0.50
  -2   0  12   11.86    0.40
  -3   0  12   23.50    0.79
  -3   0 -12   25.75    0.83
  -3   0  12   26.14    0.78
  -4   0  12    7.82    0.35
  -4   0 -12    7.73    0.42
  -4   0  12    7.83    0.39
  -5   0  12    0.84    0.26
  -5   0  12    1.16    0.31
  -5   0 -12    0.87    0.31
  -6   0 -12    8.05    0.46
  -6   0  12    8.21    0.40
  -6   0  12    7.56    0.47
   0  -1  12   61.72    1.75
   0   1 -12   61.25    1.80
   0  -1  12   57.91    1.76
   0  -1 -12   60.91    1.79
   1   1 -12   16.49    0.62
   1  -1  12   16.12    0.55
  -1  -1  12   17.28    0.54
  -1  -1 -12   17.97    0.60
  -1   1 -12   17.20    0.62
   1  -1 -12   17.79    0.61
   1  -1  12   15.38    0.53
  -1  -1  12   15.62    0.56
  -2   1 -12   24.01    0.81
   2  -1  12   24.34    0.74
  -2  -1 -12   23.29    0.79
  -2  -1  12   23.74    0.76
   2  -1 -12   24.53    0.81
  -2  -1  12   25.16    0.75
   2  -1  12   23.19    0.72
  -3  -1  12    8.48    0.37
  -3   1 -12    8.18    0.42
  -3  -1 -12    8.99    0.41
  -3  -1  12    8.83    0.40
  -4  -1  12   15.42    0.58
  -4   1 -12   14.82    0.59
  -4  -1 -12   15.54    0.58
  -4  -1  12   15.86    0.55
  -5  -1  12   15.55    0.57
  -5  -1  12   14.73    0.60
  -5  -1 -12   16.05    0.60
  -5   1 -12   16.30    0.63
  -6   1 -12    2.43    0.39
  -6   1  12    2.61    0.38
  -6  -1  12    2.85    0.33
  -6  -1 -12    2.18    0.36
  -6   1  12    2.95    0.28
  -6  -1  12    3.04    0.43
   0   2 -12    3.03    0.32
   0  -2 -12    3.21    0.31
   0  -2  12    3.04    0.27
   0  -2  12    2.72    0.23
  -1  -2 -12   21.07    0.68
  -1  -2  12   19.59    0.66
   1   2 -12   20.29    0.72
  -1   2 -12   19.87    0.71
  -1  -2  12   19.09    0.65
   1  -2  12   19.05    0.63
   1  -2 -12   20.35    0.68
   1  -2  12   19.83    0.66
  -2  -2 -12    2.63    0.28
  -2  -2  12    2.40    0.27
  -2   2 -12    2.44    0.33
   2  -2  12    2.51    0.21
  -2  -2  12    2.54    0.26
   2  -2  12    2.69    0.27
   2  -2 -12    2.35    0.31
  -3  -2  12   19.20    0.67
  -3   2 -12   18.84    0.72
   3  -2  12   19.55    0.62
  -3  -2  12   19.89    0.65
   3  -2  12   19.85    0.66
  -3  -2 -12   19.54    0.66
  -4  -2 -12   11.78    0.48
  -4  -2  12   12.07    0.48
  -4  -2  12   11.88    0.49
  -4   2 -12   11.64    0.53
   4  -2  12   12.17    0.41
   4  -2  12   11.76    0.49
  -5  -2  12    2.27    0.37
  -5   2 -12    2.21    0.37
  -5  -2  12    2.68    0.31
   5  -2  12    2.65    0.33
  -5  -2 -12    2.44    0.31
   5  -2  12    2.23    0.21
   6  -2  12    0.07    0.35
  -6  -2  12    0.59    0.43
  -6  -2 -12    0.59    0.33
   6  -2  12    0.54    0.20
  -6   2 -12    1.21    0.40
   0   3 -12  128.68    3.81
   0  -3  12  130.96    3.76
   0  -3  12  131.54    3.77
   0  -3 -12  135.36    3.78
   1  -3  12    7.20    0.31
  -1  -3  12    6.81    0.35
  -1  -3 -12    6.71    0.35
  -1  -3  12    6.36    0.35
  -1   3 -12    7.38    0.42
   1  -3 -12    7.15    0.37
   1  -3  12    6.78    0.37
  -2   3 -12    9.32    0.47
  -2  -3 -12    9.69    0.40
  -2  -3  12    7.57    0.40
  -2  -3  12    9.92    0.40
   2  -3 -12   10.23    0.44
   2  -3  12    9.52    0.37
   2  -3  12    8.88    0.41
  -3  -3  12    5.49    0.35
  -3   3 -12    5.50    0.41
  -3  -3  12    5.76    0.34
  -3  -3 -12    5.04    0.32
   3  -3  12    5.47    0.28
   3  -3 -12    5.17    0.37
  -4  -3 -12    8.39    0.40
  -4  -3  12    8.48    0.41
  -4  -3  12    8.14    0.42
   4  -3  12    7.86    0.34
   4  -3 -12    8.40    0.42
  -4   3 -12    8.32    0.52
   5  -3  12   16.14    0.54
  -5   3 -12   14.12    0.67
  -5  -3 -12   16.96    0.60
  -5  -3  12   16.59    0.61
   5  -3 -12   16.26    0.62
  -5  -3  12   16.43    0.63
  -6  -3  12   32.76    1.04
   6  -3  12   31.34    0.94
  -6   3 -12   29.09    1.07
   0  -4  12   33.04    1.00
   0  -4  12   31.12    1.00
   0  -4 -12   32.05    1.00
  -1  -4 -12   37.80    1.15
  -1   4 -12   37.65    1.22
  -1  -4  12   38.89    1.16
  -1  -4  12   38.79    1.17
   1  -4 -12   37.25    1.17
   1  -4  12   37.28    1.15
   2  -4 -12   44.55    1.33
   2  -4  12   42.83    1.30
  -2  -4  12   44.32    1.32
   2  -4 -12   43.18    1.33
  -2   4 -12   43.74    1.38
  -3  -4  12    2.58    0.31
  -3   4 -12    2.36    0.40
  -3  -4  12    2.60    0.31
   3  -4 -12    2.32    0.33
   3  -4 -12    2.29    0.34
  -3  -4 -12    2.55    0.27
   3  -4  12    2.11    0.24
  -4  -4 -12    9.31    0.41
   4  -4 -12    9.45    0.49
   4  -4  12    8.98    0.38
  -4  -4  12    8.17    0.44
  -4  -4  12    9.44    0.46
  -4   4 -12    8.60    0.54
  -5  -4  12   49.21    1.47
  -5  -4  12   47.98    1.46
   5  -4  12   47.63    1.41
   5  -4 -12   46.03    1.48
  -5   4 -12   47.76    1.54
  -6  -4  12   12.90    0.60
   0  -5  12   14.98    0.55
   0  -5 -12   13.69    0.52
   1  -5 -12   10.84    0.49
   1  -5 -12   10.09    0.45
  -1  -5  12   10.55    0.45
  -1   5 -12   10.45    0.56
   1  -5  12   10.52    0.45
  -1  -5  12   11.15    0.46
  -1  -5 -12   10.01    0.42
  -2   5 -12   17.83    0.74
  -2  -5 -12   16.90    0.62
   2  -5 -12   19.59    0.66
   2  -5 -12   18.44    0.69
   2  -5  12   18.69    0.64
  -2  -5  12   19.59    0.67
  -2  -5  12   18.68    0.66
  -3   5 -12    1.98    0.45
  -3  -5 -12    2.41    0.28
  -3  -5  12    2.23    0.33
   3  -5  12    1.78    0.27
   3  -5 -12    2.14    0.35
   3  -5 -12    2.54    0.38
  -3  -5  12    1.93    0.33
   4  -5 -12    5.35    0.43
  -4  -5  12    4.75    0.38
  -4   5 -12    4.11    0.53
  -4  -5 -12    4.82    0.33
  -4  -5  12    5.30    0.40
   4  -5  12    5.17    0.31
  -5   5 -12    1.67    0.54
  -5  -5  12    1.00    0.38
   0  -6 -12    4.28    0.39
   0  -6 -12    3.72    0.30
   0  -6  12    3.71    0.35
   1  -6  12   11.90    0.52
  -1  -6 -12   11.90    0.47
  -1  -6  12   11.94    0.52
   1  -6 -12   12.23    0.49
   1  -6 -12   12.06    0.55
  -2  -6 -12   70.90    2.05
   2  -6 -12   73.72    2.08
   2  -6 -12   68.51    2.09
  -2  -6  12   71.53    2.10
   2  -6  12   68.23    2.07
  -2  -6  12   70.22    2.07
   3  -6 -12    3.91    0.41
  -3   6 -12    4.29    0.56
   3  -6 -12    4.46    0.38
   3  -6  12    4.23    0.33
  -3  -6  12    4.18    0.40
  -3  -6  12    4.34    0.36
  -3  -6 -12    4.62    0.32
  -4  -6  12   36.23    1.14
  -4   6 -12   36.73    1.27
  -4  -6  12   34.64    1.16
  -4  -6 -12   35.82    1.10
   0  -7  12   53.62    1.66
   0  -7 -12   54.79    1.63
   0  -7 -12   56.76    1.66
   1  -7 -12    2.95    0.39
   1  -7  12    3.28    0.38
  -1  -7 -12    3.20    0.30
   1  -7 -12    3.29    0.33
  -1  -7  12    3.40    0.38
  -2  -7  12    5.43    0.43
   2  -7  12    6.23    0.41
   2  -7 -12    5.61    0.38
  -2  -7 -12    5.74    0.34
  -2  -7  12    5.48    0.38
  -3  -7  12   20.17    0.71
  -3  -7 -12   19.61    0.66
   3  -7 -12   18.88    0.72
   0   0 -13    0.04    0.31
  -1   0 -13    3.10    0.35
   1   0 -13    3.25    0.36
  -2   0 -13    0.90    0.34
   2   0 -13    0.88    0.36
  -3   0  13    0.40    0.28
  -3   0 -13    0.24    0.33
  -3   0  13   -0.10    0.21
  -4   0  13    8.29    0.36
  -4   0 -13    7.95    0.46
  -4   0  13    8.15    0.41
  -5   0 -13    0.65    0.40
  -5   0  13    0.48    0.37
  -5   0  13    0.54    0.29
   0  -1  13    9.99    0.41
   0  -1 -13    9.48    0.46
   0  -1  13    9.99    0.36
   0   1 -13    9.65    0.48
   1  -1  13    0.68    0.24
   1  -1  13    0.76    0.19
  -1   1 -13    0.95    0.32
  -1  -1 -13    0.99    0.35
  -1  -1  13    0.83    0.21
   1   1 -13    0.55    0.34
   1  -1 -13    0.57    0.32
  -1  -1  13    0.83    0.27
  -2   1 -13   24.65    0.85
  -2  -1 -13   23.25    0.82
  -2  -1  13   24.16    0.76
  -2  -1  13   25.31    0.79
   2  -1 -13   23.51    0.84
  -3  -1  13    7.45    0.37
  -3  -1  13    7.59    0.43
  -3  -1 -13    7.22    0.42
  -3   1 -13    7.83    0.47
  -4  -1  13    2.47    0.36
  -4   1 -13    2.45    0.39
  -4  -1 -13    2.19    0.37
  -4  -1  13    2.25    0.29
  -5  -1  13    1.88    0.43
  -5   1 -13    1.73    0.41
  -5  -1 -13    1.37    0.36
  -5  -1  13    1.60    0.31
   0  -2 -13   18.51    0.67
   0  -2  13   18.53    0.60
   0  -2  13   18.93    0.65
   0   2 -13   17.31    0.70
  -1  -2  13   10.38    0.41
  -1  -2 -13   11.04    0.48
  -1  -2  13    9.56    0.44
   1   2 -13   10.47    0.53
   1  -2  13   10.58    0.39
  -1   2 -13    9.68    0.51
   1  -2  13   10.65    0.45
   1  -2 -13   10.78    0.49
  -2  -2 -13    7.98    0.42
  -2  -2  13    8.08    0.38
  -2   2 -13    6.98    0.47
   2  -2 -13    7.53    0.44
   2  -2  13    7.43    0.39
  -2  -2  13    8.65    0.42
   2  -2  13    8.25    0.33
  -3  -2  13    1.42    0.35
  -3  -2 -13    1.26    0.32
  -3   2 -13    1.13    0.41
  -3  -2  13    1.19    0.28
   3  -2  13    1.01    0.20
   3  -2  13    1.24    0.31
   4  -2  13   12.46    0.43
  -4   2 -13   12.30    0.60
  -4  -2  13   11.54    0.50
   4  -2  13   12.54    0.52
  -4  -2 -13   11.70    0.52
  -4  -2  13   12.44    0.57
  -5   2 -13   13.02    0.63
   5  -2  13   12.16    0.43
   5  -2  13   12.84    0.54
  -5  -2  13   12.11    0.63
   0   3 -13    7.37    0.50
   0  -3  13    7.46    0.40
   0  -3  13    6.99    0.35
   0  -3 -13    7.44    0.42
  -1   3 -13   18.55    0.73
  -1  -3  13   18.45    0.67
   1  -3  13   19.14    0.62
   1  -3  13   18.06    0.67
  -1  -3  13   19.09    0.64
   1  -3 -13   18.76    0.68
  -1  -3 -13   18.81    0.67
  -2  -3  13    1.22    0.29
   2  -3  13    1.14    0.23
   2  -3 -13    0.83    0.35
  -2  -3  13    1.06    0.35
  -2   3 -13    0.77    0.40
   2  -3  13    1.86    0.36
  -2  -3 -13    1.00    0.31
  -3  -3 -13    4.66    0.35
  -3  -3  13    5.36    0.36
   3  -3  13    5.02    0.43
   3  -3 -13    4.93    0.42
  -3  -3  13    5.56    0.42
   3  -3  13    4.84    0.29
  -3   3 -13    5.22    0.47
   4  -3  13   19.40    0.73
   4  -3  13   19.00    0.62
  -4   3 -13   18.75    0.79
  -4  -3 -13   19.03    0.69
  -4  -3  13   19.03    0.72
  -5  -3  13   16.00    0.69
   0  -4 -13    4.10    0.35
   0  -4  13    1.27    0.36
   0  -4  13    3.33    0.31
  -1  -4  13   12.12    0.52
  -1  -4  13   12.84    0.54
  -1   4 -13   11.83    0.63
   1  -4  13   13.19    0.56
   1  -4  13   12.84    0.49
   1  -4 -13   13.24    0.54
  -2  -4  13   34.83    1.09
   2  -4  13   36.40    1.12
   2  -4  13   35.14    1.07
   2  -4 -13   35.20    1.12
  -2  -4  13   35.60    1.12
  -2   4 -13   32.97    1.17
  -3  -4  13    4.13    0.35
   3  -4  13    3.51    0.29
   3  -4 -13    4.00    0.42
  -3  -4  13    3.68    0.40
  -3  -4 -13    3.71    0.35
  -3   4 -13    3.58    0.50
  -4   4 -13   23.83    0.94
   0  -5  13   35.28    1.13
   0  -5 -13   35.35    1.11
   0  -5  13   35.79    1.12
   1  -5  13   17.97    0.64
  -1  -5 -13   16.87    0.64
   1  -5 -13   18.72    0.67
  -1  -5  13   17.71    0.69
   2  -5 -13   24.66    0.86
  -2   5 -13   25.31    0.98
  -2  -5 -13   24.74    0.83
  -2  -5  13   25.67    0.86
  -2  -5  13   25.22    0.86
   2  -5  13   25.81    0.82
  -3  -5 -13    7.84    0.42
  -3   5 -13    7.81    0.63
  -3  -5  13    8.89    0.49
   0  -6  13    3.42    0.38
   0  -6 -13    3.19    0.35
   1  -6 -13   -0.02    0.35
  -1  -6 -13    0.05    0.32
  -1  -6  13    0.09    0.38
  -2  -6  13    5.63    0.46
  -3   6 -13    5.53    0.71
   0   0 -14   12.80    0.58
   1   0 -14    8.02    0.49
  -1   0 -14    7.48    0.48
  -2   0 -14    3.29    0.43
  -3   0 -14    2.07    0.42
   0   1 -14   16.90    0.71
   0  -1 -14   17.39    0.68
  -1  -1  14   16.53    0.54
  -1  -1  14   15.76    0.60
   1   1 -14   15.84    0.69
  -1  -1 -14   16.32    0.66
   1  -1 -14   15.60    0.65
  -1   1 -14   15.98    0.68
  -2  -1  14   13.54    0.58
  -2  -1 -14   13.87    0.61
   2  -1 -14   13.63    0.62
  -2  -1  14   13.90    0.50
  -2   1 -14   13.41    0.63
  -3   1 -14    8.85    0.58
  -3  -1  14    8.14    0.48
  -3  -1 -14    7.97    0.50
  -3  -1  14    7.77    0.38
   0   2 -14   12.32    0.62
   0  -2  14   13.07    0.55
   0  -2  14   12.06    0.46
   0  -2 -14   12.70    0.57
  -1  -2 -14   27.22    0.92
   1  -2 -14   24.52    0.91
   1  -2  14   26.52    0.81
   1  -2  14   25.81    0.87
  -1   2 -14   25.11    0.94
  -1  -2  14   28.45    0.89
  -1  -2  14   25.58    0.82
  -2  -2  14   25.95    0.84
  -2  -2  14   27.87    0.92
  -2   2 -14   25.91    0.96
   2  -2  14   27.02    0.89
  -2  -2 -14   26.65    0.91
   2  -2 -14   25.82    0.93
   2  -2  14   26.51    0.82
  -3   2 -14   10.31    0.61
  -3  -2  14   11.52    0.49
  -3  -2  14   11.69    0.59
   3  -2  14   10.34    0.40
   3  -2  14   10.84    0.51
   0   3 -14   -0.28    0.48
   0  -3  14    0.20    0.39
   0  -3 -14   -0.02    0.38
   0  -3  14    0.20    0.26
  -1  -3  14    3.64    0.44
  -1  -3 -14    3.48    0.40
   1  -3 -14    3.70    0.42
   1  -3  14    3.42    0.42
  -1   3 -14    2.62    0.49
  -1  -3  14    3.53    0.31
   1  -3  14    3.62    0.29
  -2  -3  14    1.32    0.42
  -2   3 -14    1.15    0.46
   2  -3  14    1.33    0.42
   2  -3  14    1.04    0.27
   0  -4  14    5.90    0.49
  -1  -4  14    2.61    0.45
  -1   4 -14    2.08    0.56
   1  -4  14    2.53    0.46
   2  -4  14    6.38    0.56
  -2   4 -14    5.64    0.60
  -2  -4  14    6.19    0.50
