# Supplementary material for: Hirshfeld atom refinement
Source: IUCrJ. 2014 Aug 29;1(Pt 5):361–79. doi: 10.1107/S2052252514014845 (PMC4174878; doi:10.1107/S2052252514014845)
Supplement: Supplementary file 2 [file m-01-00361-sup2.zip › 150K.xray.hkl.cif]

# =================
# Structure factors
# =================

data_ga_150K_xray_hkl

loop_
 _refln_index_h
 _refln_index_k
 _refln_index_l
 _refln_F_squared_meas
 _refln_F_squared_sigma
   1   0   0   -0.04    0.24
  -1   0   0    0.17    0.37
   1   0   0    0.55    0.40
  -1   0   0    0.02    0.23
  -2   0   0 4044.27  107.15
   2   0   0 3789.45  106.96
  -2   0   0 3587.42  108.86
   3   0   0   -0.67    0.70
  -3   0   0   -0.06    1.14
  -3   0   0   -0.22    0.69
  -4   0   0  469.98   13.93
  -4   0   0  469.67   13.29
   4   0   0  460.39   13.26
  -5   0   0    0.47    1.20
   5   0   0    0.23    1.13
  -5   0   0   -0.46    2.02
  -6   0   0 5672.02  169.45
   6   0   0 6222.66  168.48
  -6   0   0 6050.05  169.66
  -7   0   0   -3.07    3.72
  -7   0   0   -0.97    3.03
  -7   0   0   -1.14    1.80
   7   0   0   -0.53    1.64
  -8   0   0   85.43    5.99
  -8   0   0   91.01    5.36
   8   0   0   88.98    3.49
  -8   0   0   88.92    3.86
  -9   0   0   -2.62    4.88
  -9   0   0    1.34    5.77
   9   0   0    0.39    2.19
  -9   0   0   -4.91    3.06
  10   0   0    4.03    2.55
 -10   0   0    2.55    3.79
 -10   0   0    2.09    7.60
 -10   0   0    7.88    6.08
 -11   0   0    2.68    4.83
 -11   0   0    5.25   10.08
  11   0   0    0.97    2.97
 -11   0   0   -5.52    6.01
  -1  -1   0 1205.47   35.40
  -1  -1   0 1243.02   35.37
   3   1   0 1198.29   33.34
  -3   1   0 1203.39   33.33
  -3  -1   0 1192.95   33.34
   3  -1   0 1179.99   33.35
  -3  -1   0 1210.16   34.26
   3   1   0 1175.62   34.22
   4   1   0  384.78   11.35
  -4  -1   0  361.36   10.70
  -4   1   0  366.68   10.68
  -4   1   0  379.96   11.27
   4  -1   0  371.55   10.62
   4   1   0  371.64   10.71
  -4  -1   0  375.66   11.38
  -5   1   0 1149.20   32.69
  -5  -1   0 1159.07   33.86
  -5   1   0 1174.92   33.76
   5   1   0 1153.06   32.71
  -5  -1   0 1185.83   32.74
   5  -1   0 1177.64   32.63
  -6  -1   0  407.58   11.50
  -6   1   0  381.12   11.40
   6  -1   0  407.57   11.31
   6   1   0  356.82   11.37
  -6  -1   0  392.88   12.46
  -6  -1   0  398.96   12.57
  -6   1   0  399.81   12.33
  -6   1   0  389.77   12.58
  -7  -1   0    2.30    3.66
   7  -1   0    6.45    1.49
   7   1   0    9.40    1.78
  -7   1   0    5.98    3.15
  -7  -1   0    7.54    2.11
  -7   1   0    4.83    3.82
  -7   1   0    7.01    1.75
  -7  -1   0    4.35    3.24
  -8   1   0  703.21   21.75
  -8  -1   0  681.08   21.86
   8   1   0  717.85   20.32
  -8  -1   0  720.64   20.50
  -8   1   0  730.33   20.42
   8  -1   0  725.36   20.16
  -8  -1   0  699.42   22.08
  -8   1   0  691.41   22.20
  -9  -1   0  203.19    9.08
  -9   1   0  240.20    9.53
  -9   1   0  239.88   10.41
   9   1   0  251.02    7.55
  -9  -1   0  237.39   10.22
  -9  -1   0  239.28    7.97
  -9   1   0  234.23    7.72
   9  -1   0  227.34    7.25
 -10  -1   0   -4.93    4.52
  10   1   0   -2.42    2.66
 -10   1   0   -1.31    3.51
 -10  -1   0    0.64    7.26
 -10   1   0   -4.14    7.90
  10  -1   0    0.67    2.33
 -10   1   0   -8.68    5.85
 -10  -1   0    1.08    3.88
 -11  -1   0  226.53   10.29
 -11   1   0  229.14   11.71
 -11  -1   0  238.79   13.20
 -11   1   0  248.87    9.04
  11   1   0  233.57    7.98
  -1   2   0 2846.72   80.93
   1   2   0 2817.11   78.83
  -1  -2   0 2509.22   78.34
   2   2   0  843.36   23.23
   2   2   0  798.49   23.82
  -2  -2   0  856.62   23.73
  -2  -2   0  813.28   23.26
  -4  -2   0  343.34    9.90
  -4   2   0  350.90    9.84
   4   2   0  331.90    9.88
   4   2   0  343.89   10.53
  -5  -2   0  832.01   22.16
   5   2   0  788.56   22.11
  -5   2   0  760.02   22.03
  -5   2   0  772.98   23.11
  -5   2   0  769.16   22.90
   5   2   0  767.28   23.07
   6   2   0  157.64    5.29
  -6  -2   0  181.83    6.50
  -6   2   0  165.99    6.06
  -6   2   0  166.86    6.60
  -6  -2   0  169.07    5.43
  -6   2   0  155.56    5.23
  -7  -2   0    8.59    2.20
  -7   2   0    5.32    3.97
  -7  -2   0    8.04    2.61
  -7  -2   0    7.41    3.75
  -7   2   0   10.47    1.85
   7   2   0   10.08    1.84
  -7   2   0    7.96    3.08
  -8   2   0   29.36    5.39
  -8  -2   0   31.52    2.92
  -8  -2   0   36.05    4.91
  -8   2   0   35.20    4.23
  -8   2   0   31.16    2.48
   8   2   0   31.75    2.53
  -8  -2   0   36.97    3.49
  -9  -2   0  529.51   15.24
  -9   2   0  512.66   17.56
  -9  -2   0  496.00   16.00
  -9  -2   0  495.34   16.96
  -9   2   0  497.14   14.92
  -9   2   0  490.92   16.43
 -10   2   0    0.39    3.25
  10   2   0    4.40    2.97
 -10  -2   0    4.65    4.93
 -10  -2   0   -0.28    3.95
 -10   2   0    3.54    8.21
 -10  -2   0    9.50    7.32
 -10   2   0    3.65    6.04
 -11   2   0   52.48    8.28
 -11  -2   0   49.27    5.96
 -11  -2   0   62.55    7.52
 -11   2   0   49.42    4.74
   0   3   0   -0.32    0.50
  -1  -3   0   71.35    2.29
   1   3   0   70.21    2.31
  -1   3   0   70.40    2.31
  -3   3   0  409.75   11.94
   3   3   0  388.87   12.03
  -3  -3   0  405.38   11.42
   3   3   0  399.04   11.46
  -4  -3   0 4109.34  114.81
  -4  -3   0 4077.40  118.09
  -4   3   0 4029.43  113.93
  -4   3   0 4040.67  115.59
   4   3   0 4110.90  115.64
  -5   3   0   17.15    2.77
  -5  -3   0   17.04    1.95
  -5  -3   0   16.91    1.66
  -5   3   0   18.05    1.48
   5   3   0   17.05    2.45
   5   3   0   16.00    1.58
  -6  -3   0  185.05    5.73
  -6  -3   0  171.81    6.10
  -6   3   0  171.77    6.24
  -6   3   0  166.69    6.82
   6   3   0  167.16    6.60
  -6  -3   0  179.18    6.71
  -6   3   0  173.93    5.49
   6   3   0  186.45    5.65
  -7   3   0   35.31    3.34
  -7   3   0   38.75    4.53
   7   3   0   36.94    2.49
  -7  -3   0   37.54    4.02
  -7  -3   0   39.21    3.22
  -7  -3   0   40.36    2.71
  -7   3   0   37.92    2.28
  -8  -3   0    8.42    3.33
  -8   3   0    9.23    3.76
  -8   3   0   12.38    2.10
  -8  -3   0    9.66    4.50
  -8  -3   0    9.80    2.71
   8   3   0   11.43    2.28
  -8   3   0   10.17    5.22
  -9  -3   0  278.23   11.37
  -9   3   0  298.51    9.16
  -9   3   0  304.35   12.31
  -9   3   0  285.71   10.76
   9   3   0  293.13    9.21
  -9  -3   0  285.84    9.63
 -10   3   0  196.31    6.84
 -10   3   0  180.70   11.86
 -10  -3   0  193.84   10.24
  10   3   0  186.22    6.74
 -10   3   0  168.80    8.75
 -10  -3   0  193.63    7.82
 -11   3   0   11.76    4.42
 -11  -3   0   15.51    6.28
 -11   3   0    8.89    7.67
 -11  -3   0    2.78    7.46
   0   4   0 1265.23   37.46
  -1   4   0   39.90    1.59
  -1  -4   0   41.69    1.56
  -1  -4   0   47.14    1.69
   1   4   0   41.27    1.64
  -2   4   0 9078.71  252.75
   2   4   0 8577.71  251.21
  -3   4   0  554.64   17.42
  -3  -4   0  574.36   17.35
   3   4   0  653.11   17.49
   3   4   0  608.02   16.94
  -4   4   0 3342.91   95.00
  -4  -4   0 3499.53   94.98
  -4  -4   0 3139.54   94.75
   4   4   0 3324.01   95.13
   4   4   0 3408.02   95.08
  -5  -4   0  528.70   15.26
   5   4   0  533.11   16.32
  -5  -4   0  535.11   16.14
  -5   4   0  526.98   15.13
  -5  -4   0  533.08   15.86
  -5   4   0  521.14   16.16
   5   4   0  547.99   15.33
  -6   4   0   16.19    1.68
   6   4   0   13.13    1.96
  -6  -4   0   12.34    2.45
  -6   4   0   15.63    3.50
  -6  -4   0   13.94    2.01
  -6  -4   0   11.90    3.18
   6   4   0   14.77    3.08
  -7  -4   0  631.07   18.06
  -7   4   0  626.25   17.82
   7   4   0  606.89   19.39
  -7  -4   0  616.87   19.13
  -7   4   0  626.49   19.53
   7   4   0  636.35   17.99
  -7  -4   0  620.46   18.82
  -7   4   0  601.74   18.81
  -8   4   0  189.38    7.60
   8   4   0  205.98    6.60
  -8  -4   0  175.19    7.46
  -8   4   0  187.49    6.29
  -8  -4   0  200.41    8.23
  -8   4   0  187.54    8.96
  -8  -4   0  195.54    6.82
  -9  -4   0  163.59    6.68
  -9   4   0  158.60    5.84
   9   4   0  171.00    6.04
  -9   4   0  164.10    7.56
  -9  -4   0  178.18    7.77
  -9   4   0  152.14    9.86
  -9  -4   0  161.87    8.45
 -10   4   0   48.19    6.22
 -10  -4   0   48.67    7.70
 -10   4   0   52.49   10.45
 -10  -4   0   51.34    5.58
 -10  -4   0   52.34    6.77
 -10   4   0   43.91    3.74
 -11  -4   0   54.90    9.06
 -11  -4   0   45.20    7.62
   0   5   0    0.69    0.88
   1   5   0    5.65    0.97
  -1   5   0    6.93    0.99
  -2  -5   0  637.07   19.27
   2   5   0  687.47   19.30
  -2  -5   0  686.71   19.25
  -2   5   0  655.47   19.29
  -3   5   0  617.29   18.42
   3   5   0  626.29   17.90
   3   5   0  629.67   18.39
  -3  -5   0  651.34   18.37
  -3  -5   0  632.92   18.47
  -4  -5   0  825.65   23.89
   4   5   0  827.51   24.32
  -4   5   0  802.59   24.00
   4   5   0  834.00   23.29
  -5   5   0   -0.96    1.30
  -5   5   0   -0.48    2.83
  -5  -5   0   -1.52    1.48
   5   5   0   -1.24    2.72
   5   5   0   -0.23    1.69
  -5  -5   0    0.83    2.56
  -5  -5   0    0.01    1.97
   6   5   0  143.83    6.22
  -6   5   0  132.46    6.14
   6   5   0  145.84    4.93
  -6  -5   0  146.58    4.87
  -6  -5   0  146.31    5.54
  -6   5   0  147.53    4.62
  -6  -5   0  126.65    5.77
   7   5   0    8.52    2.24
  -7  -5   0    9.12    3.19
   7   5   0    6.92    4.06
  -7   5   0    5.45    1.86
  -7  -5   0    6.60    2.48
  -7  -5   0    6.31    3.83
  -7   5   0    9.48    4.50
  -8   5   0   23.69    2.43
  -8  -5   0   20.33    4.25
  -8   5   0   19.67    3.85
   8   5   0   21.01    5.12
  -8  -5   0   21.51    3.39
  -8  -5   0   17.54    4.82
  -8   5   0   20.61    6.22
   8   5   0   17.31    2.78
  -9   5   0   17.24    8.27
  -9   5   0   11.20    4.85
  -9  -5   0   16.85    5.65
   9   5   0   15.55    3.33
  -9  -5   0   14.49    5.35
  -9   5   0   17.09    2.77
  -9  -5   0   14.68    4.24
 -10  -5   0  204.33    9.17
 -10   5   0  222.26   14.11
 -10   5   0  224.59    7.66
  10   5   0  226.50    7.91
 -10   5   0  214.50    9.75
 -10  -5   0  212.79   10.60
 -10  -5   0  221.34   10.65
   0   6   0 1204.65   34.49
  -1   6   0  398.11   11.24
   1   6   0  367.86   11.24
   2   6   0 1499.75   42.86
  -2  -6   0 1452.41   42.82
  -2   6   0 1531.35   42.94
  -2  -6   0 1522.26   42.85
  -3   6   0  145.52    4.96
  -3  -6   0  144.89    4.92
  -3  -6   0  146.30    4.80
   3   6   0  143.38    4.57
   3   6   0  138.94    4.84
   4   6   0   62.46    2.70
   4   6   0   61.15    3.60
  -4  -6   0   59.41    3.25
  -4   6   0   63.87    3.39
  -4  -6   0   64.99    2.94
   5   6   0  157.98    5.20
  -5  -6   0  140.44    5.71
   5   6   0  152.02    6.28
  -5  -6   0  160.46    5.62
  -5   6   0  146.10    6.01
  -6   6   0    6.70    1.70
  -6  -6   0    7.37    3.28
   6   6   0    5.03    3.92
  -6   6   0    4.56    3.98
  -6  -6   0    7.25    2.78
   6   6   0    4.96    2.28
  -7   6   0 1026.48   28.62
   7   6   0 1013.78   30.78
  -7  -6   0 1041.13   28.70
  -7  -6   0 1043.75   30.08
  -7  -6   0  965.62   29.95
   7   6   0  982.66   28.91
  -7   6   0 1013.91   30.61
   8   6   0  105.50    7.54
  -8  -6   0   90.89    6.15
  -8  -6   0  116.76    6.19
   8   6   0   97.67    4.69
  -8   6   0  109.70    4.19
  -8   6   0  113.58    8.25
  -8  -6   0  103.26    4.90
  -8   6   0   99.54    5.40
  -9   6   0   12.05    2.85
  -9  -6   0   17.87    4.69
  -9  -6   0   14.27    5.83
  -9   6   0   14.78    5.06
   9   6   0   15.26    3.62
  -9  -6   0   10.05    5.72
  -9   6   0   18.67    9.09
 -10   6   0   -0.91    6.13
 -10   6   0    0.86    3.47
 -10  -6   0   -2.72    7.92
 -10  -6   0    2.96    6.36
  10   6   0    6.19    4.01
 -10  -6   0    2.72    7.18
   0   7   0    0.78    1.19
  -1   7   0  125.75    4.15
   1   7   0  129.12    4.23
  -2  -7   0    2.02    1.31
   2   7   0    2.51    1.46
  -2   7   0    0.81    1.57
  -2  -7   0    0.51    1.33
   3   7   0    6.38    1.84
   3   7   0    5.54    1.60
  -3  -7   0    5.07    1.69
  -3  -7   0    4.61    1.98
  -3   7   0    5.82    2.09
   4   7   0   90.74    3.53
  -4  -7   0   82.60    3.91
  -4   7   0   87.83    4.18
  -4  -7   0   84.84    3.72
   4   7   0   99.67    4.04
  -5  -7   0  456.77   13.51
  -5  -7   0  427.71   13.51
   5   7   0  467.69   13.10
   5   7   0  421.40   14.25
  -5   7   0  421.87   13.78
  -6  -7   0   58.35    4.21
   6   7   0   54.70    5.27
  -6  -7   0   64.13    4.10
  -6   7   0   59.51    2.75
  -6   7   0   60.24    4.98
   6   7   0   70.56    3.55
  -7  -7   0   92.67    5.29
   7   7   0   82.91    4.17
  -7   7   0   80.14    6.62
  -7   7   0   86.20    3.59
   7   7   0   84.25    6.55
  -7  -7   0   87.79    5.29
  -8   7   0  101.32    8.58
   8   7   0   99.24    5.02
  -8  -7   0  110.07    6.75
  -8  -7   0   99.09    6.27
   8   7   0  102.84    8.00
  -8   7   0   95.85    4.28
  -9  -7   0  182.43    8.86
   9   7   0  178.64    7.24
   9   7   0  170.12   11.40
  -9   7   0  190.43   12.81
  -9   7   0  188.32    6.59
  -9  -7   0  205.06   10.01
  -9   7   0  193.92    8.36
   0   8   0  170.56    5.43
  -1   8   0    1.09    1.60
   1   8   0    1.94    1.49
  -2   8   0   67.96    3.05
   2   8   0   75.97    3.12
   3   8   0  269.45    8.24
   3   8   0  274.43    8.70
  -3  -8   0  262.16    8.36
  -3   8   0  277.49    8.66
  -3  -8   0  285.89    8.41
  -4  -8   0   78.85    3.63
   4   8   0   75.07    3.47
  -4   8   0   79.18    4.07
   4   8   0   76.66    3.86
  -4  -8   0   76.85    3.59
  -5  -8   0   21.28    3.06
  -5  -8   0   23.97    3.11
   5   8   0   22.61    4.35
   5   8   0   22.79    2.79
  -5   8   0   23.15    3.94
   6   8   0  472.49   14.23
   6   8   0  460.87   15.94
  -6  -8   0  476.25   14.73
  -6   8   0  477.79   15.39
  -6  -8   0  453.62   14.58
  -7  -8   0   25.84    4.31
   7   8   0   26.21    3.69
  -7   8   0   18.08    2.54
  -7  -8   0   18.28    4.34
  -7   8   0   14.91    6.46
   7   8   0   24.99    6.50
  -8   8   0   52.46    9.08
  -8  -8   0   51.11    6.33
  -8   8   0   46.77    3.43
  -8  -8   0   53.66    5.39
   8   8   0   54.17    4.25
   8   8   0   51.62    8.35
  -9   8   0  308.04   11.53
  -9   8   0  320.29    9.93
  -9  -8   0  308.95   13.23
   9   8   0  313.65   10.76
  -9  -8   0  313.71   11.94
   0   9   0   -0.84    1.72
   1   9   0   18.67    2.06
  -1   9   0   18.66    1.96
  -2   9   0 1248.75   34.63
   2   9   0 1158.56   34.68
   3   9   0    7.46    2.07
   3   9   0    9.65    2.45
  -3   9   0    6.12    2.66
   4   9   0  609.65   18.20
  -4  -9   0  584.90   17.73
   4   9   0  598.15   17.54
  -4   9   0  626.68   18.14
  -4  -9   0  581.43   17.63
   5   9   0   98.70    6.65
  -5  -9   0  108.08    4.91
  -5  -9   0  100.80    4.56
   5   9   0  106.49    4.74
  -5   9   0  102.56    5.65
  -6  -9   0  363.46   11.70
   6   9   0  364.62   11.61
  -6  -9   0  390.87   12.16
   6   9   0  340.83   13.66
  -6   9   0  360.59   12.82
  -7   9   0   12.78    7.00
   7   9   0    9.29    4.28
   7   9   0   10.00    7.73
  -7  -9   0    7.97    4.10
  -7   9   0    6.40    2.66
  -7  -9   0   12.35    4.79
  -8  -9   0  304.71   11.96
  -8  -9   0  268.79   10.75
  -8   9   0  312.10    9.44
   8   9   0  294.09   10.34
  -8   9   0  326.46   14.30
   8   9   0  283.38   14.55
   0  10   0 4062.25  115.21
   1  10   0   83.73    3.77
  -1  10   0   85.22    3.55
  -2  10   0  333.14   10.09
   2  10   0  314.85   10.19
   3  10   0  245.76    8.33
   3  10   0  239.02    7.71
  -3  10   0  247.63    8.24
  -4  10   0   56.38    4.46
   4  10   0   59.63    3.95
   4  10   0   58.22    4.26
  -4 -10   0   59.03    3.32
  -4 -10   0   57.88    3.05
   5  10   0    1.20    5.97
  -5 -10   0    1.14    2.91
  -5 -10   0    1.96    3.23
  -5  10   0    0.66    4.83
   5  10   0    0.64    3.65
  -6 -10   0  638.26   19.26
   6  10   0  607.09   21.18
  -6  10   0  619.76   20.03
  -6 -10   0  600.16   18.71
   6  10   0  642.07   18.87
  -7 -10   0  218.46    9.23
  -7  10   0  206.00   11.21
   7  10   0  202.15    8.41
   7  10   0  215.63   12.47
  -7 -10   0  200.82    8.09
  -8 -10   0   11.63    7.44
   0  11   0    0.19    2.58
   1  11   0   -0.14    2.74
  -1  11   0   -1.03    2.52
   2  11   0   20.94    3.12
  -2  11   0   26.30    3.08
   3  11   0   18.67    3.14
   3  11   0   25.04    3.67
  -3  11   0   22.34    3.68
   4  11   0  510.83   16.17
   4  11   0  510.33   15.52
  -4  11   0  501.50   15.88
   5  11   0  170.82    7.29
  -5  11   0  190.40    8.34
  -5 -11   0  175.60    6.64
  -5 -11   0  165.87    6.10
   5  11   0  156.49    9.94
   6  11   0   -1.66    8.86
  -6  11   0   -6.59    7.22
  -6 -11   0    5.97    4.57
   6  11   0    1.03    5.16
  -6 -11   0   -1.90    3.52
  -7 -11   0   74.22    7.17
   0  12   0 1085.14   31.58
   1  12   0    3.38    3.33
  -1  12   0    0.06    3.08
   2  12   0  296.57   10.07
  -2  12   0  295.56    9.75
   3  12   0   -1.56    4.13
   3  12   0   -0.99    3.80
  -3  12   0   -3.18    3.84
   4  12   0   71.39    5.79
  -4  12   0   72.46    6.07
   4  12   0   80.36    6.30
   5  12   0   32.71    5.93
   5  12   0   44.29    9.56
  -5  12   0   35.80    6.51
  -6 -12   0  392.88   12.75
  -6 -12   0  429.59   13.50
   0  13   0    1.34    3.88
   1  13   0    5.14    4.08
  -1  13   0    6.64    4.15
   2  13   0  455.52   14.74
  -2  13   0  450.31   14.25
  -3  13   0   12.33    4.83
   3  13   0   13.03    5.08
   3  13   0   18.15    5.62
  -4  13   0  266.25   10.67
   0   0  -1    0.06    0.20
   0   0  -1    0.01    0.15
   0   0   1   -0.27    0.20
   0   0  -1    0.40    0.26
   0   0   1   -0.08    0.26
  -2   0  -1 2597.98   74.71
   2   0  -1 2776.69   75.07
   2   0   1 2735.03   75.28
  -2   0   1 2459.01   74.80
  -2   0  -1 2699.19   75.83
   2   0   1 2723.54   75.85
  -3   0   1  854.96   24.55
   3   0   1  867.32   23.82
   3   0  -1  838.57   23.80
  -3   0   1  841.74   23.81
   3   0  -1  848.43   24.51
  -3   0  -1  859.75   24.56
  -3   0  -1  837.66   23.82
   4   0  -1  109.31    3.39
   4   0   1  103.95    3.44
  -4   0   1  110.98    4.05
  -4   0  -1  103.94    3.45
  -4   0  -1  105.77    4.11
   4   0  -1  109.43    3.93
  -4   0  -1  104.81    3.96
  -4   0   1  113.98    3.45
  -5   0  -1   42.36    1.98
  -5   0   1   40.78    2.76
  -5   0   1   47.74    2.04
  -5   0  -1   39.79    3.01
  -5   0  -1   59.76    2.91
   5   0   1   44.01    2.02
   5   0  -1   42.82    1.92
  -6   0  -1    1.35    2.91
  -6   0  -1    6.90    2.61
   6   0   1    0.69    1.43
   6   0  -1   -0.20    1.33
  -6   0   1    3.54    2.64
  -6   0  -1    1.22    1.48
  -6   0   1   -1.71    1.48
  -7   0   1  569.51   18.26
  -7   0  -1  609.17   17.18
   7   0  -1  578.92   16.98
  -7   0  -1  607.70   18.37
   7   0   1  578.37   17.02
  -7   0  -1  603.58   18.48
  -7   0   1  612.08   17.16
  -8   0  -1  720.34   23.82
  -8   0   1  820.94   22.54
  -8   0  -1  829.17   22.54
  -8   0  -1  766.97   24.13
   8   0   1  805.14   22.34
  -8   0   1  731.37   23.72
   8   0  -1  806.79   22.26
   9   0  -1    3.67    2.12
  -9   0   1   -0.80    2.91
   9   0   1    2.35    2.30
  -9   0  -1    5.60    5.00
  -9   0  -1   -0.57    3.02
  -9   0  -1    2.56    5.69
  -9   0   1    0.02    3.63
  -9   0   1    1.13    6.13
  10   0  -1   40.00    2.85
 -10   0  -1   32.39    8.01
 -10   0  -1   21.55    6.73
 -10   0   1   36.82    4.02
 -10   0   1   30.46    4.67
  10   0   1   33.93    3.07
 -10   0   1   36.31    8.36
 -10   0  -1   36.43    4.40
 -11   0   1   76.39    5.79
 -11   0  -1   80.16    5.98
 -11   0  -1   74.48    9.52
 -11   0   1   74.72    6.69
  11   0  -1   71.01    3.83
  11   0   1   79.32    4.17
   0  -1   1 2315.60   69.78
   0   1   1 2508.95   84.27
   1  -1   1 5442.21  153.93
  -1  -1  -1 5232.68  153.88
   2   1   1 3849.79  105.42
  -2  -1  -1 3967.12  108.32
   2   1  -1 3778.60  105.53
  -2   1  -1 3419.77  105.00
   3   1  -1 1169.11   33.72
  -3   1   1 1205.92   33.94
  -3   1  -1 1200.52   33.73
   3   1   1 1139.42   32.81
  -3   1   1 1188.17   33.66
   3  -1   1 1167.51   32.81
   3  -1  -1 1151.16   32.87
  -4  -1   1  970.37   26.60
   4   1  -1  946.98   27.46
   4  -1   1  961.96   26.54
  -4   1   1  946.94   27.39
  -4   1   1  926.48   26.53
  -4  -1  -1  933.51   27.47
  -4  -1  -1  966.54   26.58
   4   1   1  958.29   26.59
   4  -1  -1  927.41   26.49
  -4  -1   1  936.62   27.22
  -4  -1  -1  937.69   27.46
  -4   1  -1  912.91   27.46
  -4   1  -1  984.60   26.58
   5   1  -1   49.77    1.98
   5   1   1   42.49    1.98
  -5  -1  -1   46.71    2.06
  -5   1  -1   44.95    1.98
   5  -1  -1   39.86    1.76
  -5   1  -1   42.55    2.99
   5  -1   1   43.07    1.87
  -5  -1  -1   44.16    2.98
  -5   1  -1   41.43    2.78
  -5  -1   1   44.49    2.07
  -5  -1   1   48.78    2.43
   5   1  -1   44.19    2.70
  -5  -1  -1   43.99    2.91
  -5   1   1   42.60    1.91
  -5   1   1   41.92    2.70
  -6   1   1  341.23   11.01
   6  -1  -1  333.76   10.00
  -6  -1   1  369.25   10.81
  -6   1   1  339.90   10.16
  -6  -1   1  350.61   10.25
   6   1  -1  336.84   11.05
  -6   1  -1  347.46   11.06
  -6  -1  -1  353.89   10.26
  -6   1  -1  352.12   10.22
   6   1  -1  343.64   10.14
   6  -1   1  352.01   10.09
  -6  -1  -1  343.14   11.17
  -6  -1  -1  324.32   11.18
  -6   1  -1  347.42   11.29
   6   1   1  361.66   10.22
  -7  -1   1  595.66   16.88
  -7   1   1  584.68   16.78
   7   1   1  550.42   16.74
   7  -1   1  570.07   16.65
  -7   1  -1  588.69   18.23
  -7   1  -1  557.93   16.79
  -7  -1  -1  601.31   16.89
  -7  -1   1  613.63   17.56
   7   1  -1  561.55   16.71
  -7   1  -1  604.02   17.98
  -7  -1  -1  588.58   18.10
  -7  -1  -1  553.27   18.04
  -7   1   1  592.52   17.94
   7  -1  -1  591.87   16.58
  -8   1  -1  106.64    4.19
   8  -1  -1  114.01    3.77
  -8  -1  -1  105.14    6.07
  -8  -1  -1  108.51    4.45
  -8  -1  -1  108.00    6.22
  -8   1   1  101.36    6.61
  -8  -1   1  105.81    4.93
  -8   1  -1  103.10    5.71
  -8   1   1  108.42    4.17
  -8  -1   1  109.27    4.35
   8   1  -1  109.41    4.10
  -8   1  -1  105.73    6.43
   8   1   1  112.86    4.16
   8  -1   1  100.82    3.82
  -8   1   1  103.49    5.62
  -9  -1   1   61.31    6.95
   9   1  -1   66.58    3.31
  -9  -1  -1   72.82    6.31
  -9  -1  -1   62.34    6.48
  -9   1  -1   49.80    5.34
   9   1   1   63.53    3.37
  -9   1  -1   59.36    3.70
  -9  -1  -1   61.16    3.92
  -9   1  -1   67.26    6.74
  -9  -1   1   57.72    3.89
  -9   1   1   66.89    7.30
   9  -1  -1   60.45    2.85
   9  -1   1   60.39    3.05
  -9   1   1   61.27    3.51
  -9  -1   1   60.95    4.47
  -9   1   1   57.23    5.51
  10  -1  -1   16.09    2.38
 -10  -1   1   18.78    4.76
  10  -1   1   15.58    2.60
 -10   1   1   25.88    8.25
 -10  -1  -1   20.89    7.50
 -10  -1   1   19.24    4.03
 -10  -1   1    9.87    7.42
  10   1  -1   16.64    2.81
 -10   1  -1   11.67    6.30
 -10   1   1   15.88    5.49
 -10   1  -1   11.70    8.05
 -10   1   1   12.93    3.74
 -10  -1  -1   16.14    6.77
  10   1   1   16.06    2.98
 -10  -1  -1   16.48    4.13
 -10   1  -1   12.30    3.52
 -11  -1  -1   12.51    7.12
 -11   1  -1   12.01    5.16
  11   1  -1   11.44    3.33
 -11  -1  -1   14.46    9.73
 -11  -1   1    9.96    5.02
 -11   1   1    9.13    5.59
 -11   1  -1   14.39    8.38
 -11  -1  -1   15.43    5.38
 -11   1   1   13.02    4.74
 -11  -1   1   12.20    6.24
  11   1   1   14.88    3.55
   1   2  -1 2853.25   81.23
   1   2   1 2578.95   81.25
  -1  -2   1 2945.69   80.18
   1   2  -1 2857.77   79.39
  -1   2  -1 3008.76   81.53
   1   2   1 2620.79   80.94
   2   2  -1 5253.76  153.08
   2  -2   1 5346.96  153.13
   2   2   1 5478.28  152.01
  -3   2   1  701.17   20.88
  -3  -2  -1  725.79   21.04
  -3  -2  -1  726.56   21.00
   3   2  -1  721.65   20.36
   3   2   1  726.58   21.04
  -3   2  -1  741.98   21.03
  -3  -2  -1  720.16   20.33
   3   2   1  757.08   20.36
  -3   2  -1  719.55   20.31
   3   2  -1  702.92   21.02
  -3   2   1  721.99   20.30
  -3  -2   1  714.80   20.36
   4   2  -1 2401.11   67.16
  -4   2  -1 2359.75   67.12
  -4   2   1 2434.72   67.13
  -4   2   1 2459.23   68.67
   5   2   1  171.63    5.50
  -5   2  -1  177.04    6.33
   5   2  -1  178.94    6.27
  -5   2   1  178.52    5.38
  -5   2  -1  176.44    5.42
  -5  -2  -1  175.99    6.30
  -5  -2  -1  171.57    5.50
  -5  -2   1  178.65    5.88
  -5  -2  -1  173.23    6.34
  -5  -2   1  180.63    5.55
  -5   2   1  182.45    6.07
  -6   2   1  313.96    9.17
  -6  -2  -1  316.39    9.32
  -6   2   1  316.99   10.05
  -6   2  -1  305.88   10.33
  -6  -2  -1  315.91   10.29
   6   2  -1  310.22   10.17
  -6  -2   1  320.73    9.34
  -6  -2   1  313.89    9.77
  -6   2  -1  301.57    9.20
   6   2  -1  293.41    9.21
  -7  -2  -1  163.34    6.81
  -7   2  -1  160.72    7.03
  -7   2   1  155.97    6.28
  -7   2  -1  161.38    5.34
   7   2  -1  167.79    6.57
  -7  -2   1  163.70    6.02
  -7  -2  -1  165.69    5.56
  -7   2  -1  168.98    6.40
  -7   2   1  155.09    5.26
  -7  -2  -1  149.21    6.79
  -7  -2   1  170.08    5.54
   7   2  -1  159.60    5.34
   7   2   1  163.47    5.38
  -8  -2  -1  191.12    8.27
  -8   2  -1  209.70    8.85
  -8  -2   1  209.17    6.81
  -8   2   1  205.82    8.98
  -8   2  -1  203.80    7.94
  -8  -2   1  199.39    7.43
  -8   2   1  188.85    7.83
  -8   2  -1  198.16    6.58
  -8  -2  -1  205.76    6.87
   8   2   1  201.14    6.60
  -8  -2  -1  198.55    8.45
  -8   2   1  196.85    6.52
  -9   2   1  239.93   10.82
  -9  -2  -1  211.24    9.52
  -9   2  -1  232.20    7.63
  -9  -2  -1  236.72    8.06
  -9   2  -1  240.85   10.70
   9   2  -1  241.75    7.56
  -9  -2   1  231.23   10.20
  -9   2   1  218.12    9.26
  -9   2  -1  224.89    9.33
  -9  -2   1  230.83    7.98
  -9  -2  -1  221.12    9.88
  -9  -2   1  230.03    8.70
  -9   2   1  240.63    7.68
   9   2   1  249.57    7.61
 -10  -2   1   -1.48    4.87
  10   2   1    2.70    3.13
 -10  -2  -1   -4.52    7.03
  10   2  -1    0.47    2.96
 -10   2  -1    1.11    8.28
 -10   2  -1    2.85    3.32
 -10   2   1   -2.27    8.84
 -10   2   1   -1.98    3.19
 -10  -2   1   -0.45    3.97
 -10  -2  -1    0.42    4.10
 -10   2   1    1.81    5.97
 -10   2  -1   -1.02    5.77
 -10  -2  -1   -3.28    5.20
 -10  -2   1    3.73    7.54
 -11   2  -1  100.99    9.27
 -11  -2   1   96.65    6.59
 -11  -2  -1   99.43    6.77
 -11  -2   1   94.13    7.98
 -11  -2  -1  108.62    8.17
 -11   2  -1  114.62    5.79
 -11   2   1  110.44    5.90
 -11   2   1   86.48    8.12
   0  -3   1 1896.14   56.76
   0   3  -1 2069.22   57.58
  -1  -3   1 2012.13   55.30
  -1   3  -1 1950.75   55.40
  -1  -3  -1 1988.20   56.78
   1  -3   1 1924.71   55.57
   1   3  -1 2118.06   56.54
   1   3  -1 1903.37   54.82
   1   3   1 1831.13   56.18
   1   3   1 1907.82   55.60
  -1  -3  -1 1814.83   56.20
   2   3  -1  587.26   16.74
  -2  -3   1  600.88   16.34
   2   3  -1  575.20   16.33
  -2  -3   1  573.13   16.72
  -2   3  -1  563.49   16.78
   2   3   1  586.59   16.32
   2  -3   1  572.30   16.77
   2   3   1  585.08   16.84
  -2  -3  -1  591.88   16.67
  -2  -3  -1  546.28   16.72
  -3  -3   1  975.44   28.32
  -3  -3  -1 1031.83   28.95
  -3  -3  -1  987.30   28.34
  -3   3  -1 1019.08   29.13
   3   3   1  999.00   28.31
  -3  -3   1 1005.95   29.00
   3   3  -1 1008.66   28.99
   3   3  -1 1021.62   28.35
   3   3   1 1048.90   29.21
  -4   3  -1 1061.33   31.14
  -4  -3  -1 1091.58   30.16
   4   3  -1 1057.90   31.26
  -4   3  -1 1113.20   30.13
  -4  -3  -1 1090.48   31.12
  -4  -3   1 1108.72   30.98
   4   3   1 1069.35   30.19
  -4   3   1 1049.44   30.07
   4   3   1 1042.94   31.18
  -5   3   1   24.98    2.30
  -5  -3  -1   35.92    2.42
  -5  -3  -1   30.07    1.84
  -5   3  -1   26.92    2.98
   5   3   1   30.53    2.67
  -5  -3  -1   24.90    2.71
   5   3  -1   29.62    1.75
  -5  -3   1   29.25    2.24
   5   3   1   27.15    1.78
  -5  -3   1   32.37    1.93
   5   3  -1   27.93    2.72
  -5   3  -1   28.62    1.78
  -6   3   1   12.14    1.51
   6   3  -1   10.98    1.71
  -6  -3  -1    9.87    1.82
  -6  -3   1   14.53    2.40
   6   3  -1   13.02    2.77
  -6   3  -1   10.88    1.61
  -6  -3  -1   12.85    2.46
  -6   3   1   12.81    2.58
  -6   3  -1    9.72    3.35
  -6  -3  -1   12.06    3.06
  -6  -3   1   15.30    1.97
   6   3   1   12.46    1.77
  -7   3  -1  215.87    8.61
   7   3   1  225.59    7.01
  -7  -3   1  210.03    7.08
  -7   3  -1  215.75    6.85
   7   3  -1  225.31    6.97
  -7   3  -1  225.52    7.95
  -7  -3  -1  229.93    8.22
   7   3  -1  217.54    8.23
  -7   3   1  210.49    6.81
  -7   3   1  214.80    7.82
   8   3   1   83.87    3.72
  -8   3  -1   96.95    6.49
  -8   3  -1   89.19    5.09
  -8  -3   1   69.78    4.62
  -8   3   1   89.97    3.63
  -8   3   1   89.52    6.75
   8   3  -1   87.73    5.62
   8   3  -1   90.52    3.76
  -8   3  -1   97.83    3.78
  -8  -3  -1   99.28    4.90
  -8  -3   1   81.56    4.19
  -8   3   1   80.85    4.92
  -8  -3   1   76.63    5.88
  -8  -3  -1   80.38    5.64
  -9  -3  -1   46.66    6.04
  -9  -3   1   44.93    6.37
  -9   3  -1   48.01    3.31
  -9  -3   1   53.57    4.91
  -9  -3  -1   46.74    4.87
  -9   3  -1   43.43    7.40
  -9   3  -1   50.75    5.26
  -9   3   1   43.32    7.27
  -9   3   1   50.60    3.20
   9   3   1   54.75    3.35
  -9   3   1   54.63    5.13
  -9  -3   1   54.50    4.15
   9   3  -1   53.90    3.24
 -10  -3   1  385.73   15.33
 -10  -3   1  428.58   14.38
 -10   3   1  401.79   16.88
 -10   3  -1  411.34   14.60
  10   3   1  438.69   12.56
 -10   3  -1  369.39   16.37
 -10  -3   1  408.79   13.27
 -10   3   1  406.66   12.52
 -10  -3  -1  396.56   15.07
 -10   3  -1  399.22   12.49
 -10   3   1  399.15   14.51
 -10  -3  -1  423.34   14.40
 -11  -3  -1   -1.68    6.23
 -11   3   1    1.52    7.46
 -11  -3  -1   15.28    7.85
 -11   3  -1    5.95    4.35
 -11  -3   1    8.76    6.28
 -11   3   1   12.48    4.09
 -11  -3   1   13.05    7.37
 -11   3  -1    8.00    7.55
   0  -4   1 1506.73   43.10
   0   4  -1 1498.84   42.91
  -1   4  -1 2384.94   68.38
   1   4  -1 2331.50   69.60
   1   4   1 2523.37   69.74
  -1  -4   1 2391.82   68.30
   1  -4   1 2369.73   69.42
   2  -4   1 1816.48   52.12
  -2  -4   1 1871.94   51.96
   2   4  -1 1849.69   50.93
  -2   4  -1 1828.23   52.02
   2   4  -1 1778.38   51.91
  -2  -4  -1 1760.70   51.96
  -2  -4  -1 1866.23   53.37
  -3  -4   1  412.52   11.64
  -3  -4  -1  406.61   12.01
  -3  -4  -1  390.45   12.12
  -3  -4   1  416.14   12.13
   3   4  -1  407.62   11.75
   3   4  -1  402.33   12.10
   3   4   1  418.65   11.69
   3   4   1  415.81   12.33
  -3   4  -1  407.22   12.22
   4   4   1 1689.30   47.42
  -4   4  -1 1685.59   48.66
  -4  -4  -1 1662.04   48.42
  -4  -4   1 1745.60   48.54
  -4  -4   1 1751.45   47.44
  -4  -4  -1 1711.37   48.59
   4   4  -1 1624.37   47.43
   4   4   1 1663.30   48.76
  -4  -4  -1 1746.40   47.46
  -5   4   1  547.23   15.54
  -5  -4  -1  540.88   16.26
  -5   4  -1  555.62   16.67
  -5  -4   1  556.30   15.76
  -5  -4   1  569.19   16.37
   5   4   1  566.68   15.77
   5   4  -1  541.53   15.78
   5   4  -1  544.97   16.78
  -5  -4  -1  546.15   16.51
   5   4   1  515.88   16.66
  -5  -4  -1  546.95   15.66
  -6  -4  -1  117.30    5.13
   6   4  -1  118.82    4.17
   6   4   1  117.00    4.19
  -6   4   1  112.77    4.66
  -6  -4   1  116.00    4.76
  -6   4   1  107.71    3.86
  -6  -4  -1  116.50    4.14
   6   4   1  120.82    5.40
  -6   4  -1  113.29    5.57
  -6  -4  -1  125.93    4.77
  -6   4  -1  115.87    4.03
  -6  -4   1  120.31    4.25
   6   4  -1  111.33    5.40
   7   4   1   39.26    2.67
  -7   4  -1   41.15    4.84
  -7  -4   1   37.07    3.40
   7   4  -1   41.59    4.25
  -7  -4  -1   38.31    2.81
  -7   4   1   32.39    4.96
  -7  -4  -1   35.75    3.43
  -7  -4  -1   38.18    3.96
   7   4  -1   39.74    2.62
  -7   4  -1   36.93    2.37
  -7   4   1   42.80    2.32
  -7  -4   1   39.96    2.86
  -7   4   1   38.66    3.61
  -8   4   1   53.15    4.58
  -8  -4  -1   58.86    4.50
   8   4  -1   58.98    3.29
  -8   4  -1   56.57    4.36
  -8   4   1   53.83    3.00
  -8  -4  -1   58.78    5.06
  -8  -4   1   53.79    3.65
  -8  -4  -1   47.89    3.65
  -8  -4   1   57.43    5.42
  -8  -4   1   56.84    4.47
  -8   4  -1   56.76    6.38
  -8   4  -1   58.66    3.03
   8   4  -1   48.49    5.24
   8   4   1   57.33    3.25
  -8   4   1   55.50    6.29
  -9  -4   1  204.97    7.97
  -9   4  -1  217.05    8.97
  -9   4   1  235.63    7.40
  -9  -4  -1  232.43    9.19
   9   4  -1  246.63    7.60
  -9   4   1  216.09    8.78
  -9  -4   1  229.35    9.12
  -9  -4  -1  227.56    8.13
   9   4   1  227.09    7.54
  -9   4  -1  213.28    7.40
  -9  -4   1  216.10    9.71
  -9   4   1  213.53   11.12
  -9  -4  -1  233.28    9.55
  -9   4  -1  201.02   10.83
 -10  -4  -1   40.39    5.36
 -10   4  -1   40.74    3.79
 -10   4  -1   36.98   10.22
 -10  -4   1   54.51    8.05
 -10  -4  -1   31.47    6.68
 -10   4  -1   33.04    6.35
 -10   4   1   44.04   10.45
 -10  -4   1   40.90    5.25
 -10   4   1   44.03    6.28
 -10  -4   1   41.91    6.54
  10   4  -1   44.21    3.76
 -10   4   1   38.23    3.52
  10   4   1   41.53    3.96
 -10  -4  -1   41.21    7.31
 -11  -4   1    4.19    8.37
 -11  -4  -1   -4.41    9.01
 -11  -4   1    0.91    6.56
 -11  -4  -1    6.31    7.17
   0   5  -1   54.09    2.13
   0  -5   1   56.05    2.00
  -1   5  -1  273.28    7.99
  -1  -5   1  258.51    7.92
   1   5   1  258.19    7.85
   1   5  -1  276.64    8.03
  -2   5  -1 2216.76   62.10
   2   5  -1 2182.55   62.01
  -2  -5  -1 2093.25   62.05
  -2  -5  -1 2303.06   63.36
   2   5  -1 2074.76   60.77
  -2  -5   1 2146.03   61.99
   2   5   1 2247.66   63.80
   3   5  -1  371.66   11.09
   3   5   1  363.48   11.32
   3   5   1  365.61   10.61
  -3   5  -1  368.64   11.16
  -3  -5   1  376.07   11.07
  -3  -5  -1  364.31   11.03
  -3  -5  -1  385.66   10.97
   3   5  -1  358.76   10.72
   4   5   1  345.42   10.10
  -4   5  -1  345.48   10.76
  -4  -5  -1  337.42   10.58
  -4  -5  -1  348.44   10.44
   4   5   1  332.22   10.90
   4   5  -1  350.62   10.57
  -4  -5   1  348.03   10.57
   4   5  -1  351.54   10.18
  -5  -5   1  807.80   22.41
   5   5  -1  793.20   22.54
  -5  -5  -1  778.91   23.27
   5   5   1  777.36   22.50
  -5   5  -1  796.30   23.51
  -5  -5  -1  773.01   23.12
   5   5  -1  806.12   23.77
  -5   5   1  802.57   22.22
  -5   5  -1  785.37   22.29
   5   5   1  776.92   23.63
  -5  -5   1  800.62   23.25
  -6   5  -1   51.53    2.43
   6   5   1   51.31    4.11
   6   5  -1   48.30    2.71
  -6   5   1   39.67    4.36
   6   5  -1   50.79    4.17
  -6  -5  -1   49.16    2.55
  -6  -5  -1   39.31    3.63
  -6   5   1   48.13    2.30
  -6  -5  -1   50.62    3.30
  -6   5  -1   48.70    4.23
  -6   5   1   53.21    3.28
   6   5   1   46.38    2.64
  -6  -5   1   47.76    3.34
  -6  -5   1   44.81    2.77
  -7   5   1   37.11    2.28
  -7  -5  -1   36.18    2.82
  -7   5  -1   39.92    5.08
  -7   5   1   41.06    3.47
  -7   5  -1   40.04    2.52
  -7   5   1   42.92    5.21
  -7  -5  -1   39.21    3.74
   7   5  -1   37.65    4.55
  -7  -5   1   37.80    3.74
   7   5  -1   42.71    2.80
  -7  -5   1   39.43    3.07
  -7  -5  -1   37.30    4.03
   7   5   1   41.35    4.81
   7   5   1   41.95    2.89
   8   5  -1   76.16    6.22
  -8  -5   1   75.18    5.74
  -8   5  -1   80.75    3.56
  -8  -5  -1   82.13    4.25
   8   5  -1   78.82    3.85
  -8  -5  -1   71.42    5.54
  -8   5   1   76.35    3.49
  -8   5  -1   84.16    7.31
  -8   5   1   69.76    7.07
  -8  -5   1   77.57    5.20
  -8  -5   1   83.70    4.44
  -8   5   1   75.69    4.91
  -8  -5  -1   77.14    5.33
   8   5   1   80.88    4.00
   9   5  -1   27.69    3.48
  -9  -5  -1   24.00    5.69
  -9  -5  -1   27.83    4.30
  -9   5   1   24.12    2.92
  -9  -5   1   23.12    5.99
  -9  -5  -1   24.62    5.63
  -9   5  -1   29.11    8.37
  -9  -5   1   23.42    5.35
  -9   5   1   28.93    5.05
  -9  -5   1   26.40    4.62
  -9   5  -1   21.27    4.92
   9   5  -1   30.50    6.72
   9   5   1   23.50    3.48
  -9   5  -1   22.70    2.90
  -9   5   1   22.52    8.27
 -10  -5  -1   58.24    7.99
 -10   5  -1   57.65    4.14
 -10  -5  -1   66.54    6.06
 -10   5   1   58.06    6.36
  10   5  -1   56.43    4.41
 -10  -5   1   65.86    8.41
 -10   5  -1   64.28   12.11
 -10   5   1   58.98    4.02
 -10   5   1   57.39   11.57
  10   5   1   54.68    4.32
 -10  -5   1   57.57    6.46
 -10  -5  -1   59.05    7.48
 -10  -5   1   56.94    7.43
 -10   5  -1   54.16    6.63
   0   6  -1 3588.11  103.54
   1   6  -1 1489.49   42.69
   1   6   1 1512.58   42.67
  -1  -6   1 1504.43   42.69
  -1   6  -1 1473.72   42.69
   2   6  -1  209.36    6.13
   2   6  -1  209.08    6.50
  -2   6  -1  205.80    6.48
   2   6   1  197.10    6.31
  -2  -6   1  204.23    6.37
  -3   6  -1  184.43    5.94
  -3  -6  -1  169.80    5.55
   3   6  -1  178.78    5.82
   3   6  -1  174.50    5.50
  -3  -6  -1  178.37    5.68
   3   6   1  177.15    5.35
   3   6   1  153.42    5.93
  -3  -6   1  180.99    5.78
  -3   6   1  183.62    5.76
   4   6  -1  159.83    5.32
  -4   6  -1  165.62    5.92
  -4  -6  -1  169.09    5.50
  -4  -6   1  165.18    5.62
  -4   6   1  160.56    5.76
  -4  -6  -1  154.75    5.59
   4   6  -1  167.52    5.68
   4   6   1  164.20    5.23
   4   6   1  156.18    6.03
   5   6   1  629.68   19.49
   5   6  -1  616.81   19.53
  -5   6   1  643.76   19.16
  -5  -6  -1  647.38   18.86
   5   6   1  608.55   18.29
  -5   6  -1  631.91   19.25
  -5  -6   1  670.35   19.04
   5   6  -1  638.03   18.35
  -6  -6   1  603.00   17.69
  -6   6  -1  611.33   17.66
  -6   6   1  636.02   17.58
  -6   6  -1  613.03   19.23
   6   6   1  601.72   19.31
  -6  -6  -1  636.15   18.65
   6   6  -1  624.36   19.47
  -6  -6   1  619.85   18.75
  -6  -6  -1  609.01   18.67
   6   6   1  610.62   17.96
   6   6  -1  629.17   18.02
  -6   6   1  624.51   19.09
  -7   6   1   37.08    5.50
  -7   6   1   36.86    3.44
  -7   6   1   37.21    2.47
  -7   6  -1   40.55    5.65
  -7  -6   1   38.17    4.08
  -7  -6  -1   31.78    4.09
   7   6   1   38.76    5.13
   7   6   1   36.03    3.10
  -7  -6  -1   41.78    4.09
   7   6  -1   36.06    5.13
  -7   6  -1   33.51    2.47
  -7  -6   1   34.48    3.16
  -7  -6   1   34.05    4.43
   7   6  -1   41.50    2.95
   8   6  -1  123.22    5.01
  -8   6  -1  113.32    8.44
  -8   6   1  121.30    4.47
  -8  -6  -1  118.40    6.39
  -8  -6   1  124.41    6.70
  -8  -6  -1  119.78    6.56
  -8   6   1  110.64    8.23
  -8   6   1  115.13    5.90
   8   6  -1  115.92    7.60
  -8  -6   1  128.78    6.81
  -8  -6   1  121.64    5.47
  -8   6  -1  125.42    4.62
   8   6   1  115.81    5.03
  -9  -6   1   46.72    6.56
  -9  -6  -1   50.97    6.12
  -9   6   1   53.77    9.37
  -9   6  -1   55.44    5.35
  -9  -6  -1   65.18    6.61
   9   6  -1   50.89    4.04
  -9  -6   1   48.00    5.12
  -9   6  -1   49.15    3.55
  -9   6  -1   57.90    9.85
  -9   6   1   51.01    5.59
  -9  -6  -1   51.57    4.78
   9   6  -1   59.31    8.02
  -9  -6   1   41.72    6.48
  -9   6   1   47.86    3.40
   9   6   1   49.47    4.39
 -10   6   1   27.71    3.67
  10   6   1   30.16    4.50
 -10   6  -1   31.56    6.66
 -10  -6  -1   27.23    7.37
 -10  -6   1   25.97    8.38
 -10  -6  -1   26.84    8.25
 -10   6  -1   25.10    3.79
 -10  -6   1   24.32    8.00
 -10   6   1   24.22    6.24
 -10  -6   1   31.29    6.70
  10   6  -1   28.10    4.52
 -10  -6  -1   31.04    6.18
   0   7  -1   93.43    3.40
   1   7  -1   47.60    2.40
   1   7   1   49.05    2.10
  -1   7  -1   52.11    2.41
   2   7   1  294.26    9.46
  -2   7  -1  315.70    9.64
   2   7  -1  316.24    9.22
  -2  -7   1  327.61    9.51
   2   7  -1  326.14    9.70
   3   7  -1   11.44    1.99
   3   7   1   11.89    1.84
  -3  -7   1   11.19    1.88
   3   7  -1   11.93    1.82
  -3  -7  -1    9.44    1.69
  -3   7  -1   10.18    2.25
  -3  -7  -1   11.38    1.57
  -3   7   1   10.29    2.05
   3   7   1    9.41    1.49
  -4  -7  -1  270.07    8.31
   4   7  -1  269.16    8.62
  -4  -7   1  277.56    8.55
  -4   7  -1  268.94    8.78
  -4  -7  -1  254.39    8.35
   4   7  -1  267.56    8.19
  -4   7   1  260.19    8.55
   4   7   1  267.05    8.07
   4   7   1  250.61    9.05
   5   7   1  200.60    6.50
   5   7   1  198.04    7.83
  -5  -7  -1  215.17    6.86
   5   7  -1  171.53    7.57
  -5   7   1  194.25    7.28
  -5  -7  -1  198.08    6.80
  -5  -7   1  201.20    6.97
  -5   7  -1  194.88    7.47
   5   7  -1  204.82    6.58
  -6   7  -1  197.46    6.22
   6   7  -1  194.02    8.46
   6   7  -1  172.06    6.67
  -6   7   1  184.53    7.89
   6   7   1  192.83    8.29
  -6  -7   1  211.37    7.47
  -6   7   1  190.13    6.04
  -6  -7  -1  199.96    7.22
   6   7   1  200.15    6.78
  -6  -7   1  199.84    7.47
  -6  -7  -1  215.64    7.38
  -6   7  -1  207.49    8.14
  -7   7  -1   44.65    2.75
  -7   7  -1   38.64    6.19
  -7  -7   1   39.73    4.44
  -7  -7   1   40.69    4.59
   7   7   1   38.29    3.29
  -7  -7  -1   46.48    4.47
   7   7  -1   49.61    6.07
   7   7   1   43.10    5.75
  -7  -7  -1   44.19    4.21
  -7   7   1   40.23    5.85
   7   7  -1   43.93    3.42
  -7   7   1   40.78    2.62
  -8  -7   1   65.58    5.96
   8   7  -1   62.63    3.97
  -8  -7  -1   59.65    5.26
   8   7  -1   65.36    7.28
  -8   7  -1   61.19    3.55
  -8  -7  -1   60.19    5.71
   8   7   1   69.99    4.22
  -8   7   1   56.92    3.25
  -8   7  -1   59.54    8.09
   8   7   1   60.03    7.48
  -8  -7   1   66.58    5.97
  -8   7   1   54.41    7.88
  -8   7   1   57.24    4.67
  -9   7   1    1.29    5.30
  -9  -7   1    1.83    6.05
  -9  -7  -1   -2.32    6.70
  -9   7   1    3.77   10.04
   9   7  -1    3.73    3.84
  -9   7  -1    3.59    3.05
  -9  -7   1    1.91    6.66
   9   7   1    6.25    3.91
   9   7  -1   -2.37    8.33
  -9   7  -1    6.38   10.24
  -9   7   1    1.76    2.97
  -9   7  -1    2.77    5.26
  -9  -7  -1    5.03    5.74
   0   8  -1  344.95   10.43
   1   8  -1  314.02    9.60
   1   8   1  316.90    9.38
  -1   8  -1  307.86    9.55
   2   8  -1  709.86   20.77
  -2  -8   1  719.15   20.49
   2   8   1  717.83   20.59
  -2   8  -1  719.47   20.71
  -2  -8   1  671.64   20.44
  -3  -8   1  781.28   22.74
  -3  -8   1  724.45   22.67
   3   8  -1  768.70   22.27
   3   8   1  807.41   22.83
  -3   8  -1  810.22   22.93
   3   8  -1  778.01   22.97
  -3  -8  -1  790.62   22.51
  -3   8   1  787.60   22.70
   4   8   1  417.56   13.36
  -4  -8  -1  408.46   12.34
  -4  -8   1  424.59   12.68
   4   8  -1  427.20   12.34
  -4   8   1  407.82   12.64
  -4  -8  -1  405.14   12.40
   4   8   1  405.13   12.15
  -4  -8   1  396.32   12.58
   4   8  -1  413.80   12.83
  -4   8  -1  411.13   12.89
   5   8  -1  144.45    5.78
  -5  -8  -1  158.48    5.90
   5   8   1  159.77    5.75
  -5  -8   1  171.64    6.29
   5   8   1  172.51    7.36
  -5  -8   1  156.15    6.16
  -5  -8  -1  159.87    5.90
  -5   8   1  162.10    6.58
  -5   8  -1  172.46    6.86
   6   8  -1   42.38    5.79
  -6  -8  -1   49.49    3.90
  -6   8   1   39.71    5.13
  -6  -8   1   47.62    4.07
  -6  -8   1   43.03    4.12
   6   8  -1   45.03    3.51
   6   8   1   44.06    3.44
  -6  -8  -1   37.80    3.72
  -6   8  -1   40.96    5.36
   6   8   1   45.80    5.73
  -7  -8   1   45.99    4.91
  -7   8  -1   46.43    3.07
   7   8   1   45.10    6.58
  -7  -8  -1   53.90    4.58
   7   8   1   46.92    4.07
  -7  -8  -1   49.01    4.82
  -7  -8   1   55.48    4.92
   7   8  -1   53.31    6.91
  -7   8   1   51.84    2.94
  -7   8  -1   47.09    6.81
  -7   8   1   58.58    6.76
   7   8  -1   52.12    4.12
  -8   8   1  121.64    9.79
  -8   8  -1  108.89    9.67
  -8   8   1  102.66    5.91
   8   8   1  125.08    9.56
   8   8  -1  116.93    9.50
  -8  -8   1   97.13    6.74
  -8   8   1  102.32    4.55
  -8   8  -1  109.57    4.63
   8   8   1  103.14    5.54
   8   8  -1   98.75    5.29
  -8  -8  -1  110.62    6.27
  -8  -8   1  117.54    7.44
  -8  -8  -1  108.42    7.13
  -9  -8  -1  384.92   14.57
   9   8   1  344.09   11.82
  -9   8   1  349.85   12.72
  -9  -8   1  376.72   14.59
   9   8  -1  352.20   11.74
  -9   8  -1  324.00   10.96
  -9  -8   1  339.81   13.08
  -9   8   1  351.57   10.98
  -9  -8  -1  344.95   12.80
   0   9   1   23.26    1.73
   0   9  -1   21.77    2.23
  -1   9  -1  394.87   12.00
   1   9   1  389.20   11.83
   1   9  -1  407.59   12.11
  -2   9  -1   38.91    3.04
   2   9   1   42.61    2.55
   2   9  -1   42.19    2.87
   3   9   1  224.38    7.36
  -3   9   1  223.54    7.15
   3   9  -1  222.79    7.58
  -3   9  -1  224.72    7.61
  -3  -9   1  208.55    7.06
   3   9  -1  222.10    7.10
  -3  -9   1  214.12    7.10
   4   9   1   39.76    2.95
  -4   9   1   38.75    3.46
   4   9   1   39.17    4.57
   4   9  -1   37.55    3.57
  -4  -9  -1   38.86    2.57
  -4  -9   1   36.55    3.16
  -4  -9  -1   37.76    2.63
   4   9  -1   40.40    3.20
  -4   9  -1   38.95    3.99
  -4  -9   1   41.71    3.23
  -5  -9   1    9.08    3.42
  -5   9  -1    7.49    4.47
   5   9  -1    8.18    3.79
   5   9   1    4.75    4.97
  -5  -9   1    7.03    3.36
   5   9   1   11.39    3.03
  -5   9   1    7.56    4.07
   5   9  -1    4.58    3.27
  -5  -9  -1    6.72    2.71
  -5  -9  -1    9.33    2.90
   6   9   1  149.06    8.71
   6   9   1  156.01    6.37
  -6  -9   1  149.36    6.97
  -6   9  -1  158.51    8.16
   6   9  -1  157.67    8.94
  -6  -9   1  154.61    6.59
  -6  -9  -1  142.83    6.03
  -6  -9  -1  169.88    6.57
  -6   9   1  153.83    7.76
   6   9  -1  159.39    6.34
  -7   9   1  359.69   10.48
   7   9   1  320.40   14.09
   7   9   1  325.62   11.49
  -7  -9   1  353.00   12.54
   7   9  -1  340.71   14.48
  -7   9  -1  373.19   13.87
  -7  -9   1  351.07   11.92
   7   9  -1  360.80   11.49
  -7  -9  -1  334.24   12.02
  -7  -9  -1  349.12   11.54
  -7   9   1  347.77   13.65
  -7   9  -1  365.15   10.60
  -8   9   1  112.51    4.77
  -8   9   1  113.70   11.16
   8   9   1  110.45    6.03
  -8   9  -1  115.18    4.97
   8   9   1  111.94   10.94
  -8   9  -1  109.29   11.19
   8   9  -1  118.25    6.08
  -8  -9  -1  115.79    7.72
  -8   9   1  115.13    6.15
  -8  -9   1  104.68    6.92
   8   9  -1  110.31   11.03
  -8  -9   1  111.05    8.05
   0  10   1   54.84    2.70
   0  10  -1   57.11    3.30
   1  10  -1  272.41    8.78
   1  10   1  271.14    8.48
  -1  10  -1  267.15    8.67
  -2  10  -1  253.66    8.26
   2  10  -1  246.10    8.39
   2  10   1  248.73    8.06
  -3  10  -1  151.42    6.20
   3  10  -1  152.52    5.71
   3  10  -1  160.62    6.26
   3  10   1  157.53    5.95
  -3  10   1  168.90    5.77
  -4 -10   1   32.64    3.26
   4  10   1   26.64    4.97
  -4  10   1   26.59    3.76
  -4  10  -1   29.85    4.23
  -4 -10   1   28.57    2.93
   4  10   1   27.99    3.35
   4  10  -1   33.50    3.97
   4  10  -1   30.09    3.59
   5  10   1  128.76    7.87
  -5 -10   1  148.20    5.89
  -5 -10  -1  127.25    4.97
  -5 -10   1  127.49    5.52
   5  10  -1  132.13    6.70
  -5  10   1  129.15    6.51
  -5  10  -1  124.85    7.06
  -5 -10  -1  134.89    5.26
   5  10  -1  112.55    5.71
   5  10   1  128.51    5.69
  -6  10   1   90.00    7.09
  -6 -10   1   94.30    5.30
  -6  10  -1  105.45    7.60
   6  10   1   94.44    5.55
  -6 -10  -1   87.33    4.75
   6  10   1   96.41    8.78
  -6 -10  -1  114.61    5.54
  -6 -10   1   98.53    6.17
   6  10  -1   99.80    8.90
   6  10  -1   95.84    5.58
   7  10   1  107.44    6.70
  -7 -10  -1  109.99    5.81
  -7  10  -1  121.31   10.08
  -7  10   1  116.30    9.41
  -7 -10   1  111.91    6.26
   7  10  -1  119.12    6.50
  -7 -10  -1  121.06    7.08
   7  10  -1  106.61   11.02
   7  10   1  115.24   10.68
  -7 -10   1  128.94    7.70
  -8 -10   1  335.05   14.37
  -8 -10  -1  368.31   13.73
   0  11  -1   43.85    3.50
   0  11   1   54.76    2.92
   1  11  -1  520.54   16.08
   1  11   1  524.48   15.73
  -1  11  -1  535.96   15.99
   2  11   1  233.75    7.66
  -2  11  -1  212.14    7.84
   2  11  -1  224.69    7.98
  -3  11  -1    9.76    4.15
   3  11   1   13.28    3.45
   3  11  -1   16.97    3.52
  -3  11   1   18.07    3.41
   3  11  -1   18.82    3.95
   4  11   1  167.35    6.47
   4  11  -1  166.04    6.79
  -4  11   1  160.35    6.60
   4  11  -1  149.92    7.11
  -4  11  -1  146.34    7.26
   4  11   1  158.96    8.43
  -5  11   1  127.64    6.90
  -5 -11   1  115.48    5.16
  -5 -11   1  123.83    5.94
   5  11   1  117.66    6.19
   5  11  -1  115.57    6.39
  -5  11  -1  114.31    7.42
   5  11   1  123.87    8.71
   5  11  -1  128.88    7.30
  -6 -11  -1   34.86    3.94
  -6 -11   1   32.09    5.27
  -6 -11  -1   31.12    4.46
  -6 -11   1   28.04    4.18
  -6  11   1   15.57    6.78
   6  11   1   28.97    5.40
   6  11  -1   29.87    5.37
  -6  11  -1   33.20    7.94
   6  11  -1   21.47    9.47
   6  11   1   26.35    9.39
  -7 -11  -1  269.61   10.75
  -7 -11   1  268.47   11.47
   0  12  -1  290.06    9.66
   0  12   1  277.72    9.08
  -1  12  -1  148.28    6.32
   1  12  -1  161.39    6.50
   1  12   1  155.04    5.86
  -2  12  -1  107.29    5.33
   2  12  -1  104.13    5.65
   2  12   1  109.27    5.21
   3  12  -1   12.63    4.36
   3  12  -1   14.80    4.57
   3  12   1    6.32    4.32
  -3  12  -1    4.77    4.43
  -4  12  -1   31.31    5.72
  -4  12   1   22.89    5.01
   4  12   1   24.01    7.42
   4  12  -1   29.68    5.59
   4  12  -1   35.15    5.36
   4  12   1   26.35    4.94
   5  12   1   56.33    9.08
  -5  12   1   59.99    6.58
   5  12  -1   48.74    6.04
  -5  12  -1   48.16    7.25
   5  12  -1   61.43    7.57
   5  12   1   55.90    6.07
  -6 -12   1  111.59    7.05
   0  13   1  169.97    6.41
   0  13  -1  155.17    7.14
   1  13   1  203.20    7.53
  -1  13  -1  190.63    8.11
   1  13  -1  205.15    8.29
  -1  13   1  208.87    7.21
  -2  13  -1    3.19    4.55
   2  13  -1    4.33    4.91
   2  13   1    1.43    4.22
   2  13  -1    1.89    5.14
   3  13  -1    1.84    5.67
   3  13   1   -4.56    5.19
   3  13  -1    4.05    5.67
  -3  13  -1    2.58    5.18
  -4  13   1   60.99    6.05
  -1   0   2  854.67   24.83
   1   0  -2  859.04   24.82
   1   0  -2  849.84   24.83
  -1   0  -2  882.50   24.36
   1   0   2  864.21   24.87
  -1   0  -2  901.44   25.08
  -1   0   2  851.11   24.33
   2   0  -2 1885.66   54.57
   2   0   2 1967.55   55.71
  -2   0   2 1961.55   55.17
  -2   0  -2 1933.67   54.51
  -2   0   2 2036.05   55.64
  -2   0  -2 1953.63   55.69
   3   0   2   24.30    1.89
   3   0  -2   25.75    1.70
   3   0   2   24.68    1.27
  -3   0  -2   23.78    1.23
   3   0  -2   26.64    1.16
  -3   0  -2   25.95    1.82
  -3   0   2   25.66    1.23
  -3   0   2   26.26    1.42
   4   0  -2   13.83    1.02
  -4   0   2    8.67    1.14
  -4   0  -2   10.27    2.01
  -4   0   2    8.50    1.32
   4   0   2   11.65    1.18
  -4   0  -2    7.97    1.10
   4   0   2   11.89    2.17
   4   0  -2   12.21    1.69
  -5   0   2   33.70    1.90
  -5   0  -2   38.87    1.87
  -5   0  -2   41.11    2.80
   5   0  -2   33.97    2.44
   5   0  -2   34.31    1.69
  -5   0  -2   37.23    2.92
  -5   0   2   34.71    2.12
  -6   0   2  114.01    3.89
  -6   0  -2  107.52    4.99
  -6   0   2  111.76    4.20
  -6   0  -2  102.30    4.75
   6   0  -2  108.13    3.65
  -6   0  -2  107.90    3.80
   6   0  -2  110.15    4.55
   7   0  -2  171.24    5.39
   7   0   2  157.52    5.47
  -7   0   2  168.53    5.59
  -7   0  -2  171.71    5.64
  -7   0  -2  169.09    7.02
  -7   0   2  175.51    6.08
  -7   0  -2  169.47    6.81
  -8   0  -2  516.83   15.83
  -8   0  -2  541.15   17.48
  -8   0   2  564.73   15.88
   8   0  -2  548.60   15.56
  -8   0   2  532.23   16.49
   8   0   2  530.11   15.67
  -8   0  -2  550.02   17.38
  -9   0   2   11.09    3.45
  -9   0  -2    8.83    6.22
   9   0   2    2.74    2.32
  -9   0  -2    5.11    3.00
  -9   0  -2   11.72    5.04
  -9   0   2    4.47    2.86
   9   0  -2    6.07    2.05
 -10   0   2    2.92    4.43
 -10   0  -2    7.36    4.24
 -10   0  -2    8.51    6.68
 -10   0   2    9.87    8.60
  10   0  -2    8.63    2.50
 -10   0  -2   10.46    7.62
  10   0   2    6.84    2.72
 -10   0   2    9.52    3.84
  11   0  -2   17.99    2.94
 -11   0   2   20.13    6.03
 -11   0   2   21.89    5.05
 -11   0  -2   21.55    5.49
 -11   0  -2   21.66    9.25
  11   0   2   30.53    3.54
   0  -1   2   21.63    0.92
   0   1   2   20.65    0.89
   0  -1  -2   21.31    0.86
   0   1  -2   21.95    1.03
   0   1  -2   19.94    0.93
  -1  -1   2 4312.21  124.95
   1   1   2 4452.67  123.38
  -2   1   2  777.29   21.76
   2   1   2  761.46   21.89
   2   1  -2  775.32   21.30
  -2  -1  -2  769.67   21.30
  -2  -1   2  758.02   21.31
  -2   1  -2  739.67   21.88
   2  -1  -2  740.14   21.84
   2   1  -2  784.13   21.80
  -2  -1   2  760.73   21.81
  -2   1  -2  741.60   21.28
   2   1   2  741.63   21.29
   3  -1  -2  921.48   26.54
  -3   1  -2  933.22   26.67
   3   1   2  948.74   25.89
  -3  -1  -2  917.11   26.62
   3  -1   2  932.16   26.67
  -3   1   2  919.08   25.83
  -3  -1  -2  938.30   25.86
  -3  -1   2  927.77   25.89
  -3  -1   2  969.71   26.52
   3  -1   2  880.32   25.84
   3   1  -2  921.42   25.85
  -3   1  -2  907.29   25.86
   3  -1  -2  882.82   25.92
  -4  -1  -2  419.37   12.58
  -4   1  -2  412.33   12.59
   4   1  -2  397.16   12.53
  -4  -1   2  406.64   12.29
   4   1  -2  410.51   11.86
   4  -1  -2  427.87   12.42
  -4   1   2  410.48   11.83
   4  -1  -2  419.31   11.75
   4   1   2  425.88   11.92
  -4  -1   2  423.87   11.93
  -4  -1  -2  411.10   11.88
  -4   1   2  418.81   12.49
   4  -1   2  411.86   11.86
  -5  -1   2   65.39    2.75
  -5  -1  -2   66.53    3.47
  -5   1   2   67.07    3.42
  -5   1   2   74.33    2.60
   5  -1  -2   66.98    2.39
  -5  -1   2   69.40    3.03
   5  -1   2   65.76    2.56
  -5  -1  -2   74.29    2.73
   5   1   2   84.96    2.77
  -5   1  -2   70.66    3.74
   5   1  -2   70.88    2.61
  -5   1  -2   73.15    2.68
   5   1  -2   69.36    3.39
  -5  -1  -2   69.99    3.49
  -6  -1  -2  289.54    9.54
   6   1  -2  281.85    9.34
  -6   1  -2  289.35    8.51
   6   1  -2  302.34    8.45
   6  -1   2  285.01    8.39
   6  -1  -2  272.60    8.23
  -6  -1  -2  278.16    8.53
  -6   1  -2  282.88    9.59
  -6   1   2  286.81    8.46
  -6  -1   2  287.65    8.57
   6   1   2  291.13    8.51
  -6   1   2  284.40    9.33
  -6  -1  -2  269.95    9.47
  -6  -1   2  263.95    8.92
   7   1   2  792.77   24.16
  -7  -1  -2  882.22   25.62
  -7  -1  -2  890.73   24.30
   7   1  -2  869.87   24.12
  -7   1  -2  881.39   25.72
   7   1  -2  823.14   25.36
   7  -1   2  835.77   24.08
  -7   1   2  831.60   24.17
   7  -1  -2  845.51   23.94
  -7   1  -2  806.87   24.20
  -7  -1  -2  826.43   25.58
  -7   1  -2  879.72   25.53
  -7  -1   2  868.52   24.30
  -7  -1   2  875.66   25.06
  -8   1   2  186.75    6.14
  -8  -1   2  176.80    6.80
  -8   1  -2  180.22    6.16
  -8  -1  -2  186.62    7.95
  -8  -1   2  184.34    6.37
  -8  -1  -2  173.04    7.74
  -8   1  -2  186.14    7.66
   8   1   2  184.86    6.09
   8  -1   2  188.05    5.93
  -8  -1  -2  191.21    6.41
   8   1  -2  181.33    5.97
  -8   1  -2  182.56    8.26
   8  -1  -2  181.29    5.69
  -9   1   2  148.73    6.15
  -9  -1  -2  150.18    7.90
  -9   1  -2  135.93    7.43
   9   1   2  138.47    5.27
  -9   1   2  144.29    5.58
  -9  -1  -2  148.20    8.01
  -9  -1   2  139.03    6.42
   9   1  -2  154.70    5.21
  -9  -1   2  133.48    5.62
  -9   1  -2  143.70    5.52
  -9   1  -2  133.58    8.37
  -9  -1  -2  158.80    6.00
   9  -1   2  145.46    5.09
   9  -1  -2  142.81    4.77
  10   1   2   -0.07    2.96
 -10  -1   2    2.22    3.86
 -10   1   2    2.08    3.59
  10  -1   2    4.95    2.69
 -10  -1   2    2.86    4.58
 -10  -1  -2   11.70    7.24
 -10   1  -2    4.57    3.56
 -10  -1  -2   -0.97    4.15
 -10   1   2    2.20    4.24
  10   1  -2    3.18    2.80
 -10  -1   2    2.78    8.08
 -10   1  -2    4.58    8.10
 -10   1  -2    2.37    6.00
 -10  -1  -2    1.98    7.24
  10  -1  -2    2.86    2.18
 -10   1   2   -2.72    8.58
 -11  -1   2   48.77    6.75
  11   1  -2   51.28    3.66
 -11  -1   2   49.61    5.41
 -11  -1  -2   49.03   10.01
 -11   1  -2   41.21    5.30
 -11   1   2   45.05    4.99
 -11   1  -2   44.66    8.76
 -11   1   2   43.98    6.02
 -11  -1  -2   42.86    6.12
   0   2  -2  157.33    4.81
   0  -2   2  164.03    4.83
   0   2  -2  155.44    4.64
   0   2   2  153.33    4.75
  -2   2   2 5269.00  150.63
  -2  -2  -2 4979.90  151.63
  -2  -2   2 5643.17  148.61
  -3   2   2 4064.73  120.71
  -3  -2  -2 4361.38  122.36
  -3  -2   2 4424.72  121.34
   3   2  -2 4082.53  120.51
  -3   2   2 4492.69  124.05
  -3   2  -2 4473.63  122.38
  -4  -2  -2 1192.69   34.57
  -4   2   2 1193.02   34.42
   4   2   2 1190.83   33.54
   4  -2   2 1232.20   34.62
  -4   2  -2 1136.50   34.54
  -4  -2   2 1199.19   34.37
  -4  -2  -2 1186.19   34.51
   4   2  -2 1189.09   33.53
  -4  -2   2 1240.58   33.59
  -4  -2  -2 1213.16   33.52
  -5  -2  -2  592.30   17.90
  -5  -2   2  593.26   17.12
   5   2  -2  581.63   17.04
  -5   2   2  612.36   16.98
  -5   2  -2  608.88   17.07
   5   2  -2  597.69   18.02
  -5  -2   2  606.52   17.68
  -5   2   2  590.05   17.79
  -5   2  -2  596.30   18.03
   5   2   2  589.48   17.10
  -5  -2  -2  618.52   18.05
   6   2  -2  274.03    9.61
  -6  -2   2  292.73    9.28
   6   2  -2  310.22    8.71
  -6   2  -2  290.94    9.90
  -6  -2  -2  308.36    8.79
  -6   2   2  278.62    9.47
   6   2   2  297.03    8.75
  -6  -2   2  272.00    8.75
  -6  -2  -2  291.45    9.81
  -6   2  -2  288.78    8.70
  -6   2   2  285.68    8.60
  -6  -2  -2  296.29    9.71
  -7  -2   2  189.67    7.04
   7   2   2  199.82    6.44
  -7   2   2  203.53    7.45
  -7  -2  -2  203.45    6.55
   7   2  -2  205.82    7.54
  -7  -2  -2  200.93    7.87
  -7   2  -2  195.27    6.40
  -7   2   2  187.81    6.29
  -7  -2  -2  207.03    7.71
  -7  -2   2  199.13    6.54
  -7   2  -2  208.26    8.11
  -8   2  -2  448.87   14.90
   8   2   2  468.93   13.62
  -8  -2  -2  466.25   13.77
  -8  -2  -2  459.64   15.11
  -8   2   2  453.39   14.84
  -8   2  -2  442.23   15.48
   8   2  -2  466.62   15.01
   8   2  -2  452.70   13.48
  -8  -2   2  464.42   14.51
  -8  -2   2  475.35   13.79
  -8   2   2  454.05   13.52
  -9  -2  -2   44.85    3.92
  -9  -2  -2   50.07    6.14
  -9   2  -2   45.39    3.28
  -9  -2   2   46.25    4.61
   9   2   2   52.55    3.32
  -9   2  -2   48.95    5.39
  -9   2  -2   49.80    7.08
   9   2  -2   51.31    3.12
  -9  -2  -2   52.04    6.41
  -9   2   2   51.13    3.24
  -9   2   2   41.57    5.00
  -9  -2   2   56.52    3.86
 -10   2  -2    5.54    6.25
 -10  -2   2   20.03    8.22
 -10   2  -2   13.30    3.48
 -10   2   2   12.77    4.38
 -10  -2   2   12.11    4.13
 -10   2   2   19.83    9.37
 -10   2   2   10.00    3.46
 -10  -2  -2   19.81    7.60
 -10  -2  -2    8.78    7.16
 -10  -2  -2   11.64    4.37
 -10  -2   2   18.51    5.18
  10   2  -2   14.08    3.04
  10   2   2   14.95    3.29
 -10   2  -2   13.91    8.74
 -11  -2  -2   35.91    6.33
 -11  -2   2   28.19    7.06
 -11   2  -2   21.40    8.05
 -11  -2  -2   33.90    8.12
 -11   2   2   31.21    5.60
 -11   2   2   34.78    4.99
 -11   2  -2   35.03    4.78
 -11  -2   2   34.82    5.81
   0   3  -2 2299.72   67.02
   0  -3   2 2416.32   68.38
  -1  -3   2 1741.82   48.14
   1   3   2 1614.58   48.55
  -1  -3  -2 1623.92   49.46
   1   3  -2 1663.31   48.45
  -1   3  -2 1706.15   48.39
   1  -3   2 1746.78   48.42
  -1  -3  -2 1746.34   49.75
   1   3  -2 1712.41   48.35
   1   3   2 1679.47   48.57
  -1  -3   2 1737.46   48.36
   2   3   2  232.82    6.69
  -2  -3  -2  226.27    7.06
  -2  -3   2  234.79    7.10
   2   3   2  241.12    7.14
  -2  -3  -2  231.85    7.00
   2   3   2  232.24    7.10
   2   3  -2  239.27    7.11
  -2   3   2  217.28    6.90
   2   3  -2  235.97    6.85
  -2   3  -2  242.11    7.18
  -2  -3   2  227.71    6.79
   2  -3   2  234.66    7.14
  -3  -3  -2 1392.62   39.84
   3  -3   2 1396.77   39.83
   3   3  -2 1391.55   38.85
  -3  -3  -2 1401.76   39.74
   3   3   2 1363.83   39.80
   4   3  -2  247.53    7.98
  -4  -3  -2  265.94    8.32
  -4   3  -2  255.19    8.29
  -4   3  -2  259.32    7.57
   4   3   2  256.29    7.61
  -4  -3  -2  245.93    7.50
  -4   3   2  252.09    7.99
  -4  -3   2  271.11    7.71
   4   3  -2  262.39    7.68
  -4   3   2  254.62    7.41
  -4  -3   2  267.76    8.07
   4  -3   2  249.73    8.25
  -4  -3  -2  259.17    8.18
   5   3  -2  849.61   24.46
  -5  -3   2  804.97   23.34
  -5  -3  -2  834.55   23.24
  -5   3  -2  833.62   23.25
   5   3  -2  824.23   23.29
  -5  -3  -2  788.61   24.30
  -5   3   2  805.16   23.13
  -5   3   2  847.79   24.07
  -5  -3  -2  791.29   24.14
   5   3   2  843.46   23.32
  -5   3  -2  827.70   24.35
  -6  -3  -2  450.67   12.59
  -6  -3  -2  426.38   13.46
  -6   3  -2  414.23   13.72
  -6  -3   2  434.02   12.66
  -6  -3  -2  429.30   13.73
  -6   3   2  433.86   12.41
   6   3   2  433.46   12.61
   6   3  -2  444.40   12.57
  -6   3  -2  414.30   12.48
   6   3  -2  428.07   13.68
  -6   3   2  418.56   13.24
  -7   3   2  487.41   16.12
  -7  -3   2  527.04   16.10
  -7  -3   2  531.98   15.43
  -7   3  -2  541.57   15.25
   7   3   2  513.86   15.31
  -7  -3  -2  523.22   16.78
  -7  -3  -2  541.90   15.37
   7   3  -2  504.81   16.52
  -7   3  -2  540.80   16.89
  -7   3   2  526.91   15.15
   7   3  -2  527.51   15.26
  -7  -3  -2  525.04   16.43
  -8   3  -2  100.96    7.02
  -8   3  -2  103.66    5.64
  -8  -3  -2  100.28    6.01
   8   3  -2  113.27    6.08
  -8  -3  -2  109.52    4.69
  -8  -3   2  112.61    4.68
  -8   3  -2   92.87    4.12
  -8   3   2  106.51    4.03
  -8  -3   2  110.82    5.30
  -8  -3  -2   97.87    6.37
  -8   3   2  107.75    5.63
   8   3   2  102.55    4.26
   8   3  -2  102.47    4.16
  -9  -3  -2   94.61    4.98
  -9   3  -2   88.29    5.93
  -9  -3  -2   91.99    6.80
  -9   3  -2   98.33    8.46
  -9   3   2   87.28    8.41
  -9  -3   2   98.25    5.87
  -9   3   2  102.67    4.25
  -9  -3   2   97.52    5.09
  -9   3   2   90.75    6.14
   9   3  -2   98.47    4.22
   9   3   2   96.93    4.40
  -9  -3  -2   93.76    6.58
  -9   3  -2  102.62    4.36
 -10   3   2  107.61    4.82
 -10   3   2  103.18   11.20
 -10  -3  -2  108.89    5.98
 -10   3   2   98.77    7.13
 -10   3  -2   94.21    4.88
 -10   3  -2  110.67   10.60
 -10  -3  -2   97.61    8.41
 -10  -3   2  106.42    6.09
 -10  -3  -2  100.16    7.45
 -10   3  -2  108.18    7.54
 -10  -3   2   93.08    8.90
  10   3   2  108.94    5.12
  10   3  -2  105.48    4.78
 -10  -3   2   94.24    6.93
 -11   3   2   77.72    5.17
 -11   3  -2   92.92    5.53
 -11  -3   2   87.33    8.55
 -11  -3  -2   84.08    7.37
 -11  -3   2   71.12    7.27
 -11  -3  -2   82.36    9.11
 -11   3   2   90.65    6.64
 -11   3  -2   88.87    9.07
   0  -4   2  910.72   25.96
   0   4  -2  897.11   25.96
   1   4  -2  651.83   18.34
   1   4  -2  628.39   17.85
   1   4   2  596.45   18.23
  -1  -4   2  639.22   18.31
   1   4   2  649.04   18.33
  -1   4  -2  642.35   18.33
   1  -4   2  617.81   18.28
  -2   4  -2  465.86   13.83
   2   4  -2  480.15   13.82
   2  -4   2  483.54   13.82
  -2  -4   2  466.91   13.79
   2   4   2  450.31   13.74
   2   4   2  459.53   13.81
   2   4  -2  477.65   13.42
  -2  -4  -2  487.09   13.61
  -2  -4  -2  463.58   13.64
  -2  -4   2  460.91   13.31
   3   4   2  840.91   23.53
   3   4  -2  868.33   24.26
  -3  -4  -2  829.17   24.16
  -3   4  -2  836.80   24.33
   3   4  -2  847.50   23.64
   3   4   2  858.83   24.37
  -3  -4   2  848.79   24.25
  -3  -4  -2  805.80   24.04
  -3  -4   2  811.14   23.56
   3  -4   2  819.27   24.27
   3   4   2  843.11   24.30
  -4   4   2  231.32    7.18
  -4  -4   2  229.74    7.37
  -4  -4  -2  241.00    7.19
   4   4  -2  224.00    6.98
  -4  -4   2  227.21    6.95
   4   4   2  241.28    6.90
   4   4   2  229.07    7.63
  -4   4  -2  229.59    7.59
   4   4  -2  212.63    7.27
  -5   4   2  653.94   19.38
  -5  -4   2  692.91   19.56
  -5  -4  -2  678.24   19.39
   5   4  -2  669.81   18.85
  -5  -4  -2  659.33   18.65
  -5   4   2  648.38   18.56
  -5   4  -2  651.42   19.77
   5   4   2  649.35   18.79
  -5  -4   2  662.50   18.85
  -5  -4  -2  658.66   19.56
  -5   4  -2  630.09   18.68
   5   4  -2  645.44   19.91
  -6   4   2  408.15   12.80
  -6   4  -2  413.37   13.37
  -6  -4  -2  415.44   13.00
   6   4  -2  408.46   12.16
   6   4   2  405.43   12.19
  -6  -4  -2  412.82   12.07
  -6   4   2  426.26   11.94
  -6  -4  -2  425.58   12.78
  -6   4  -2  417.51   12.08
   6   4  -2  389.14   13.32
  -6  -4   2  422.06   12.88
   7   4   2  105.95    4.43
  -7   4   2  120.66    4.09
  -7   4  -2  109.15    4.18
  -7  -4  -2  114.90    4.47
  -7  -4  -2  118.38    5.19
  -7  -4   2  117.67    5.20
  -7   4   2  107.93    5.13
   7   4  -2  117.78    4.36
  -7  -4  -2  117.66    5.64
  -7   4  -2  115.40    6.45
   7   4  -2  125.36    6.06
  -8   4   2  161.43    5.62
   8   4  -2  166.96    5.84
  -8   4  -2  171.23    5.77
   8   4  -2  160.22    7.78
  -8  -4  -2  176.05    7.06
  -8  -4   2  162.66    6.97
  -8   4   2  163.48    6.91
  -8   4  -2  158.91    8.49
  -8  -4  -2  171.42    7.47
  -8  -4  -2  173.79    6.20
   8   4   2  171.05    5.95
  -9  -4  -2  145.32    7.60
  -9   4   2  152.86    5.58
  -9  -4   2  141.44    6.44
  -9   4  -2  144.56    5.68
  -9  -4  -2  160.43    6.56
   9   4  -2  161.76    5.78
  -9   4   2  152.81    7.48
   9   4   2  146.18    5.89
  -9  -4  -2  170.47    8.17
  -9   4  -2  164.94    7.59
  -9   4  -2  151.93    9.82
  -9  -4   2  162.46    7.51
   9   4  -2  156.09    8.35
  -9   4   2  155.00   10.23
 -10   4   2    2.44    3.15
 -10   4   2    6.98   10.35
 -10  -4   2   -0.46    7.66
 -10   4   2   -0.74    6.02
  10   4  -2    1.44    3.28
 -10  -4   2   -0.28    4.99
  10   4   2    2.34    3.60
 -10   4  -2    2.85    3.48
 -10  -4   2    0.26    6.09
 -10  -4  -2    0.92    6.93
 -10  -4  -2   -5.03    6.56
 -10  -4  -2    4.30    5.22
 -10   4  -2    7.08   10.26
 -10   4  -2   -1.52    5.96
   0  -5   2  506.44   14.84
   0   5  -2  512.68   14.91
   1   5  -2  136.59    4.61
   1  -5   2  137.83    4.55
  -1  -5   2  145.03    4.59
  -1   5  -2  143.08    4.66
   1   5  -2  140.30    4.32
   1   5   2  138.00    4.38
   1   5   2  144.53    4.29
   2   5   2  800.40   23.65
  -2   5  -2  846.77   23.78
   2  -5   2  828.62   23.71
  -2  -5  -2  828.58   23.56
   2   5  -2  836.28   23.76
  -2  -5   2  818.98   23.71
  -2  -5  -2  814.47   23.56
   2   5  -2  840.06   23.15
   2   5   2  768.30   23.71
  -3  -5  -2  390.20   11.02
  -3  -5  -2  371.60   11.07
  -3  -5   2  384.17   11.27
  -3   5  -2  365.63   11.32
   3   5  -2  386.98   10.91
   3   5   2  365.76   10.67
   3  -5   2  361.67   11.23
   3   5   2  362.41   11.37
   3   5  -2  362.70   11.24
  -4  -5  -2  132.54    4.71
  -4  -5  -2  116.69    4.46
  -4   5  -2  127.08    5.04
   4   5  -2  130.70    4.71
   4   5   2  130.79    4.27
   4   5  -2  134.40    4.43
  -4  -5   2  130.46    4.75
  -4  -5   2  127.43    4.21
   4   5   2  138.77    5.10
  -5   5  -2  180.99    7.03
   5   5  -2  196.95    6.18
  -5  -5   2  183.13    6.07
  -5  -5  -2  199.12    6.68
  -5   5   2  188.48    6.35
   5   5   2  185.40    6.07
  -5  -5  -2  194.24    6.47
   5   5   2  191.82    7.07
  -5  -5   2  201.39    6.70
   6   5   2  879.22   25.19
  -6   5  -2  900.73   25.01
  -6  -5  -2  845.44   26.03
  -6   5  -2  887.40   26.52
   6   5  -2  877.68   26.69
  -6  -5  -2  907.52   25.98
  -6  -5   2  917.87   26.17
   6   5  -2  897.42   25.21
  -6   5   2  857.88   24.86
  -6   5   2  874.09   25.88
  -6  -5   2  869.45   25.19
  -7   5  -2   29.11    5.14
   7   5  -2   34.35    4.81
  -7   5  -2   31.95    2.45
   7   5   2   29.27    2.64
  -7  -5  -2   30.81    3.59
  -7   5   2   30.86    2.13
  -7  -5  -2   29.63    3.92
  -7  -5  -2   30.21    2.60
  -7  -5   2   30.25    3.77
  -7  -5   2   28.13    3.07
  -7   5   2   27.18    3.51
   7   5  -2   29.72    2.55
  -8   5  -2  271.86   11.29
  -8  -5  -2  268.79    8.60
  -8   5   2  257.81    9.44
  -8   5   2  250.77   11.19
   8   5  -2  281.10    8.59
  -8  -5   2  263.11    8.95
  -8   5  -2  272.08    8.39
  -8  -5  -2  271.26    9.89
  -8  -5  -2  260.70    9.75
   8   5   2  266.48    8.69
   8   5  -2  249.08   10.47
   9   5  -2   11.10    3.20
  -9   5   2    9.46    2.83
  -9  -5   2   11.89    4.61
  -9   5  -2    6.64    4.99
  -9  -5  -2   12.24    5.53
  -9  -5  -2   10.92    3.97
   9   5   2   11.95    3.26
  -9   5   2   12.94    8.45
   9   5  -2    9.16    6.43
  -9  -5  -2   10.22    5.63
  -9  -5   2    9.20    5.37
  -9   5   2    9.84    4.87
  -9   5  -2    9.35    2.85
  -9   5  -2   18.91    8.41
  -9  -5   2   11.90    6.27
 -10  -5   2   13.97    6.03
 -10  -5  -2   13.02    5.52
 -10   5  -2   11.17    6.03
 -10  -5   2   20.90    7.21
 -10   5  -2   11.75    3.68
 -10   5   2   11.10    6.25
  10   5   2   14.01    3.97
  10   5  -2   13.41    8.03
  10   5  -2   14.71    3.71
 -10   5  -2    4.09   10.97
 -10  -5  -2    7.79    7.70
 -10   5   2   13.08    3.36
 -10  -5   2   10.41    7.93
 -10  -5  -2   13.64    7.05
   0  -6   2   13.26    1.50
   0   6  -2   13.05    1.60
   1   6   2  234.84    7.45
   1   6   2  254.35    7.37
   1  -6   2  244.77    7.55
  -1  -6   2  249.53    7.61
   1   6  -2  240.22    7.30
   1   6  -2  256.83    7.74
  -1   6  -2  260.27    7.73
   2   6  -2 1096.01   32.97
  -2  -6   2 1162.96   32.93
   2  -6   2 1161.69   32.91
  -2   6  -2 1158.08   33.00
   2   6   2 1152.06   33.00
   2   6  -2 1145.69   32.20
  -3  -6  -2  848.51   24.24
   3   6  -2  860.99   23.90
  -3  -6  -2  841.22   24.23
  -3  -6   2  836.74   24.49
   3   6  -2  825.54   24.53
  -3   6  -2  829.35   24.57
   3   6   2  853.00   24.67
   4   6  -2  346.86   10.77
  -4  -6   2  335.71   10.73
   4   6   2  350.01   10.17
   4   6  -2  351.61   10.33
  -4  -6  -2  353.56   10.47
  -4   6  -2  344.16   10.98
   4   6   2  343.09   11.06
  -4  -6  -2  336.72   10.51
  -5  -6  -2  270.38    9.03
   5   6   2  268.74    9.65
   5   6  -2  291.89    9.26
   5   6   2  274.58    8.63
  -5  -6   2  276.46    8.39
  -5   6  -2  276.32    9.59
   5   6  -2  283.79    8.74
  -5  -6  -2  294.82    9.02
  -5  -6   2  300.18    9.28
  -6  -6   2  243.11    7.55
  -6   6  -2  242.48    7.37
   6   6   2  243.86    9.19
  -6  -6   2  243.54    8.43
   6   6  -2  228.57    9.22
  -6  -6  -2  261.75    8.28
  -6  -6  -2  235.43    8.24
  -6   6  -2  232.53    9.02
   6   6   2  227.22    7.63
   6   6  -2  231.23    7.66
  -6   6   2  241.64    7.16
  -6   6   2  238.64    7.96
   7   6  -2   90.27    4.19
  -7  -6   2   96.93    5.42
  -7   6   2   89.68    4.80
  -7   6  -2  100.84    6.73
   7   6   2  100.63    4.26
  -7  -6  -2   99.17    5.18
   7   6  -2   95.18    6.50
  -7   6   2   96.17    3.62
  -7  -6  -2   93.37    5.13
  -7   6  -2   91.82    3.80
  -7  -6   2   93.61    4.44
  -8  -6  -2  235.80    8.76
  -8  -6   2  236.56    9.20
   8   6  -2  213.55    7.49
  -8   6  -2  229.07    7.25
   8   6   2  225.82    7.66
  -8   6  -2  219.46   10.55
  -8   6   2  221.99    8.45
  -8   6   2  214.40    7.06
   8   6  -2  218.81   10.12
  -8  -6  -2  182.20    8.76
  -8  -6   2  219.96    7.96
  -8   6   2  227.55   10.77
  -9  -6   2  101.77    6.36
  -9   6   2   95.65    6.26
  -9  -6  -2   93.45    6.80
  -9   6   2  100.60   10.38
   9   6  -2   98.22    8.64
   9   6   2   99.07    4.99
   9   6  -2   98.63    4.89
  -9  -6   2   88.32    7.45
  -9   6  -2   93.04   10.13
  -9  -6  -2   92.10    7.33
  -9   6  -2   93.11    4.46
  -9  -6   2  102.33    7.75
  -9   6   2   92.56    4.30
 -10   6  -2    0.58    3.69
 -10  -6  -2    3.37    6.98
 -10  -6   2    1.42    8.42
 -10  -6  -2    8.69    8.37
  10   6  -2    3.95    4.26
 -10   6   2   -2.86    6.54
 -10  -6   2    5.89    6.91
 -10   6  -2    0.58    6.14
   0  -7   2  321.55    9.62
   0   7  -2  323.92    9.85
  -1  -7   2  200.56    6.24
   1   7   2  202.67    5.98
   1   7  -2  197.76    5.97
   1   7  -2  186.23    6.39
  -1   7  -2  197.43    6.40
   2   7  -2  419.37   12.23
   2  -7   2  417.83   12.41
  -2  -7   2  416.40   12.56
   2   7  -2  433.82   12.75
  -2   7  -2  417.14   12.71
  -3   7  -2  620.11   18.70
  -3  -7  -2  622.24   18.19
  -3  -7  -2  640.29   18.23
   3   7  -2  625.89   18.10
   3   7   2  626.55   18.80
  -3  -7   2  648.59   18.61
   3   7  -2  624.57   18.67
  -4   7  -2  190.97    6.97
   4   7   2  196.17    7.18
   4   7  -2  192.98    6.70
   4   7   2  181.86    6.04
  -4  -7  -2  178.07    6.22
  -4  -7  -2  192.74    6.22
  -4  -7   2  201.38    6.70
   4   7  -2  193.65    6.30
  -5  -7  -2  175.83    6.53
  -5  -7   2  183.91    6.93
   5   7  -2  195.81    6.99
   5   7   2  188.58    7.53
   5   7  -2  186.45    6.44
   5   7   2  201.19    6.36
  -5  -7  -2  191.74    6.57
  -5   7  -2  201.12    7.55
  -6  -7   2  175.68    7.00
   6   7   2  191.94    8.01
  -6   7  -2  180.08    5.79
   6   7   2  181.81    6.29
  -6   7   2  174.78    6.35
  -6  -7  -2  170.42    6.56
   6   7  -2  168.97    6.28
  -6   7   2  181.49    7.55
  -6  -7  -2  194.13    6.74
  -6   7  -2  168.88    7.86
   6   7  -2  164.53    8.03
   7   7   2  126.81    5.37
  -7  -7  -2  127.72    5.92
  -7   7  -2  139.05    4.82
  -7   7  -2  126.02    7.87
  -7   7   2  135.04    7.84
  -7   7   2  128.43    5.69
  -7  -7   2  126.34    6.46
   7   7  -2  134.61    7.83
  -7   7   2  133.12    4.62
  -7  -7  -2  131.97    6.22
   7   7  -2  137.46    5.42
   8   7  -2   68.46    4.16
  -8  -7   2   70.60    6.23
  -8  -7  -2   74.21    5.45
  -8   7   2   70.29    5.28
   8   7   2   71.07    4.49
  -8  -7   2   69.92    6.22
  -8   7   2   66.69    8.25
  -8  -7  -2   76.69    5.87
  -8   7  -2   74.87    3.88
  -8   7  -2   72.34    8.49
   8   7  -2   77.27    7.94
  -8   7   2   75.18    3.49
  -9   7   2  251.53   14.28
  -9  -7  -2  250.33   10.27
   9   7  -2  272.99    9.16
  -9   7  -2  247.71    8.52
  -9  -7   2  257.16   11.11
  -9  -7  -2  265.81   11.39
  -9  -7   2  252.44    9.57
  -9   7   2  262.35   10.14
  -9   7  -2  269.33   14.27
   9   7   2  254.61    9.39
  -9   7   2  268.20    8.51
   9   7  -2  262.13   13.04
  -9  -7   2  277.16   11.81
   0   8  -2   63.66    3.12
   1   8   2 1600.40   46.08
  -1   8  -2 1628.37   46.33
  -1  -8   2 1589.15   46.14
   1   8  -2 1662.04   46.39
   1   8  -2 1602.32   45.24
   2   8   2  211.93    6.38
   2   8  -2  194.07    6.76
   2   8  -2  201.73    6.38
  -2   8  -2  204.10    6.84
  -2  -8   2  191.72    6.52
   3   8  -2  245.84    8.29
  -3  -8   2  253.71    8.17
  -3   8  -2  256.37    8.47
   3   8   2  249.63    8.53
   4   8  -2    1.68    2.56
  -4  -8  -2    2.25    1.95
  -4   8   2    3.46    2.80
   4   8   2    2.76    2.02
  -4   8  -2    6.24    3.40
  -4  -8   2    2.72    2.58
  -4  -8  -2    3.42    2.03
   4   8  -2    4.54    2.51
   4   8   2    4.16    3.57
   5   8   2  114.74    6.17
  -5   8   2  114.11    5.57
   5   8  -2  122.86    4.91
   5   8   2  118.86    4.67
  -5  -8  -2  107.51    4.65
  -5  -8   2  118.27    5.40
  -5   8  -2  120.31    6.02
  -5  -8  -2  118.76    4.71
   5   8  -2  115.78    5.37
  -6   8   2  122.38    6.66
  -6   8  -2  127.52    7.35
   6   8   2  137.88    7.35
  -6  -8  -2  139.31    5.66
   6   8  -2  109.64    7.36
   6   8  -2  121.51    5.20
  -6  -8  -2  130.30    5.36
  -6  -8   2  136.91    6.25
   6   8   2  124.40    5.31
  -7   8   2  182.66    6.98
  -7  -8   2  171.45    7.91
   7   8   2  180.19    9.67
  -7   8   2  177.09    9.09
   7   8  -2  167.44    9.66
  -7  -8  -2  197.10    7.74
  -7  -8  -2  189.63    7.23
  -7   8  -2  175.83    6.14
  -7   8  -2  173.12    9.47
   7   8   2  170.43    6.83
   7   8  -2  200.94    7.04
  -7   8   2  185.70    5.94
  -8   8   2  123.32    6.46
   8   8  -2  119.09    5.72
  -8   8   2  118.22    4.82
  -8  -8  -2  128.38    7.60
  -8  -8  -2  116.77    6.38
  -8  -8   2  119.01    7.68
  -8   8   2  130.20    9.83
   8   8  -2  126.69    9.93
  -8  -8   2  115.36    7.06
  -8   8  -2  134.15   10.52
   8   8   2  113.25    5.87
  -8   8  -2  107.58    4.91
  -9  -8  -2   31.04    5.92
   9   8  -2   25.97    4.66
  -9  -8   2   24.74    6.96
  -9   8   2   27.35    5.93
  -9   8  -2   26.37    3.75
  -9   8   2   23.80    3.43
  -9  -8  -2   21.98    8.05
  -9  -8   2   36.13    8.07
   0   9  -2  348.94   10.86
   1   9  -2  502.56   15.20
  -1   9  -2  491.73   15.11
   1   9   2  512.72   14.71
   2   9  -2  419.23   12.49
   2   9   2  415.69   12.60
   2   9  -2  434.97   13.10
  -2   9  -2  409.42   12.98
  -2  -9   2  428.80   12.64
  -3  -9   2   81.21    3.89
   3   9   2   81.09    4.66
   3   9  -2   75.59    4.04
   3   9  -2   73.18    3.72
  -3   9  -2   78.95    4.36
   4   9  -2   31.94    3.53
   4   9  -2   36.15    3.34
   4   9   2   32.47    2.70
  -4  -9   2   35.56    3.43
  -4   9  -2   31.72    4.13
   4   9   2   28.69    4.29
  -4   9   2   34.56    3.40
  -5   9  -2    7.41    4.80
  -5  -9  -2    6.38    2.72
   5   9   2    6.79    5.11
   5   9  -2    5.45    3.75
   5   9   2    5.34    3.04
  -5   9   2    4.53    4.04
   5   9  -2    3.88    3.30
  -5  -9  -2    5.27    2.75
  -5  -9   2    5.51    3.58
  -6   9   2   51.16    5.77
   6   9   2   57.54    4.24
   6   9  -2   45.88    6.67
  -6  -9  -2   63.80    4.22
   6   9   2   52.60    6.52
  -6  -9  -2   59.01    3.91
  -6   9  -2   58.32    6.43
   6   9  -2   58.96    4.38
  -6  -9   2   62.10    5.34
  -7   9   2  245.58   11.14
  -7   9  -2  245.26   11.90
  -7   9   2  250.17    7.83
   7   9  -2  260.54   12.53
  -7   9  -2  241.86    8.07
   7   9   2  249.80    9.15
   7   9  -2  252.34    9.04
  -7  -9   2  233.36    9.39
  -7  -9  -2  263.23    9.48
  -7  -9   2  266.07   10.46
  -7   9   2  258.87    8.91
  -7  -9  -2  230.59    8.82
   7   9   2  264.46   12.09
  -8  -9   2  109.09    7.08
  -8  -9  -2  112.23    6.23
   8   9  -2  105.90   11.20
  -8  -9   2  115.77    8.64
  -8   9   2  112.69    6.50
  -8   9   2  105.43    4.71
  -8  -9  -2  117.10    7.70
   8   9   2  102.69    6.22
  -8   9  -2  106.32    4.92
  -8   9   2   99.53   11.03
   8   9  -2  105.00    6.05
   0  10  -2  111.69    4.82
   1  10  -2  110.30    4.88
  -1  10  -2  103.56    4.74
   1  10   2  118.49    4.09
  -2  10  -2   59.74    3.92
   2  10   2   58.17    3.18
   2  10  -2   65.85    3.88
   2  10  -2   59.33    3.66
   3  10  -2   17.21    3.34
  -3 -10   2   14.34    2.83
  -3  10  -2   12.78    3.93
   3  10   2   16.26    4.16
   3  10  -2   20.44    3.21
  -3 -10   2   17.27    2.65
  -4 -10   2    4.73    2.96
  -4  10   2    5.99    3.44
  -4 -10   2    9.77    3.38
   4  10   2    6.58    2.91
  -4  10  -2    9.68    4.31
   4  10  -2    5.14    3.70
   4  10   2    2.04    4.80
   4  10  -2    8.91    3.55
  -5 -10   2  106.05    5.25
   5  10   2  109.60    5.24
   5  10   2  108.80    7.59
  -5 -10  -2  106.72    4.32
  -5 -10  -2  114.06    4.49
  -5 -10   2  113.62    5.72
   5  10  -2  112.06    5.60
  -5  10   2  108.20    5.93
  -5  10  -2  118.07    6.87
   5  10  -2  101.24    6.24
   6  10  -2   73.69    5.20
  -6  10   2   77.59    6.64
   6  10  -2   58.46    7.93
  -6 -10   2   76.32    5.89
  -6  10  -2   65.34    7.70
  -6 -10  -2   73.79    4.34
   6  10   2   70.80    5.35
   6  10   2   71.24    7.94
  -6 -10   2   67.59    5.00
  -6 -10  -2   79.10    4.80
  -7  10   2    4.36    7.72
  -7 -10  -2   10.60    4.94
   7  10  -2   16.25    5.07
  -7  10  -2   20.32    9.22
   7  10   2    9.11    9.03
  -7 -10  -2   10.71    4.38
  -7  10  -2   13.01    3.32
  -7 -10   2   23.84    6.92
  -7  10   2   14.83    4.11
   7  10   2   11.07    5.11
  -7 -10   2   11.46    5.15
   7  10  -2    8.14    9.79
  -8 -10  -2   67.25    7.33
  -8 -10   2   59.94    9.55
   0  11  -2   -2.15    3.41
   1  11  -2  187.15    7.28
   1  11   2  204.66    6.51
  -1  11  -2  193.33    7.30
   2  11   2  109.77    4.73
  -2  11  -2  107.33    5.34
   2  11  -2  117.56    5.56
   2  11  -2  114.18    5.19
   3  11  -2    8.09    3.83
  -3  11  -2   10.77    4.23
   3  11   2   12.94    4.81
   3  11  -2   11.71    3.96
   4  11  -2   80.82    5.46
   4  11   2   86.97    6.81
  -4  11   2   83.07    4.79
  -4 -11   2   76.50    4.69
   4  11  -2   91.54    5.85
  -4 -11   2   88.15    4.43
  -4  11  -2   92.89    6.41
   4  11   2   80.20    4.71
   5  11  -2   55.12    5.17
   5  11   2   58.24    5.03
   5  11   2   64.98    8.03
  -5  11  -2   60.32    7.11
  -5  11   2   58.78    5.46
   5  11  -2   51.89    6.16
  -5 -11   2   48.89    4.42
  -5 -11   2   55.16    5.27
  -6 -11  -2   24.51    3.32
  -6 -11   2   14.41    5.79
  -6  11   2   23.63    6.61
  -6  11  -2   31.13    8.18
  -6 -11   2   24.78    4.73
   6  11   2   31.11    9.11
   6  11  -2   30.22    5.64
   6  11   2   21.90    5.58
   6  11  -2   30.36    9.47
  -7 -11   2  180.79   10.13
  -7 -11  -2  182.32    8.36
   0  12  -2   58.68    4.73
   1  12  -2  359.47   11.81
   1  12  -2  384.79   12.61
  -1  12  -2  375.21   12.49
   1  12   2  395.24   11.72
   2  12   2  263.94    8.83
   2  12  -2  248.38    9.19
  -2  12  -2  257.19    9.56
   2  12  -2  273.00    9.78
   3  12  -2  438.75   14.35
  -3  12  -2  467.01   14.95
   3  12  -2  434.10   14.96
   3  12   2  457.74   15.46
  -4  12  -2  142.56    8.34
   4  12  -2  137.28    7.57
   4  12   2  142.76    6.78
   4  12   2  161.77    9.25
   4  12  -2  137.30    7.95
  -5 -12   2  117.64    5.46
   5  12   2  128.07   10.61
  -5  12   2  117.03    7.16
  -5  12  -2  121.80    9.19
   5  12  -2  119.92    7.40
  -5 -12   2  132.81    6.57
  -6 -12   2   75.35    7.43
   0  13  -2    6.36    5.20
   1  13   2   25.87    3.62
   1  13  -2   23.33    5.31
  -1  13  -2   29.10    5.34
   2  13  -2    9.89    5.61
  -2  13  -2    6.36    5.43
   2  13  -2    6.33    5.64
   2  13   2   13.47    4.26
   3  13  -2  146.61    8.28
   3  13   2  135.34    9.22
  -3  13  -2  126.56    7.78
   0   0  -3    0.05    0.55
   0   0  -3    0.21    0.73
   0   0  -3    0.36    0.58
   0   0   3    0.27    0.78
   0   0   3   -0.11    0.62
   1   0   3 1516.67   43.15
  -1   0  -3 1535.56   42.91
   1   0   3 1520.04   42.92
   1   0  -3 1435.78   42.61
  -1   0   3 1477.08   42.00
  -1   0  -3 1540.38   42.05
   1   0   3 1509.60   42.03
  -1   0   3 1500.73   42.87
  -2   0   3 1531.83   43.22
  -2   0  -3 1574.18   43.33
  -2   0  -3 1507.26   42.32
   2   0  -3 1429.25   43.07
  -2   0   3 1497.42   42.31
   2   0   3 1546.67   43.60
   2   0   3 1534.34   43.33
  -3   0   3  235.59    7.32
   3   0  -3  249.96    7.31
   3   0   3  245.87    7.63
  -3   0  -3  245.16    7.07
   3   0   3  245.08    7.08
  -3   0   3  241.84    7.05
   3   0  -3  232.05    6.95
  -3   0  -3  236.22    7.52
  -4   0  -3    4.07    1.17
   4   0  -3    1.86    1.67
   4   0   3    8.56    2.15
  -4   0   3    2.12    1.05
   4   0   3    2.13    1.13
  -4   0  -3    4.58    1.98
   4   0  -3    3.54    0.92
  -4   0   3    4.40    1.39
  -5   0  -3  102.23    3.45
  -5   0   3   91.80    3.66
   5   0   3  104.72    3.43
   5   0  -3   91.00    3.17
  -5   0   3   96.15    3.37
  -5   0  -3   96.03    4.31
   5   0   3   94.80    4.40
   5   0  -3   96.53    4.02
  -6   0   3  160.48    5.22
   6   0  -3  164.20    5.04
  -6   0   3  159.01    5.64
  -6   0  -3  161.79    6.32
   6   0  -3  160.21    5.93
  -6   0  -3  151.65    5.23
   6   0   3  172.25    5.27
  -7   0  -3  777.26   22.86
   7   0  -3  768.91   21.24
  -7   0  -3  735.82   21.48
   7   0  -3  725.74   22.44
  -7   0   3  795.36   22.23
  -7   0  -3  729.39   22.78
  -7   0   3  714.12   21.43
  -8   0  -3    1.52    2.41
  -8   0  -3    0.72    4.25
   8   0   3    1.91    2.14
   8   0  -3   -0.07    1.85
  -8   0   3   -1.81    2.89
  -8   0   3    1.68    2.32
  -8   0  -3   -2.63    4.57
  -9   0  -3  392.39   14.85
  -9   0  -3  439.99   12.89
   9   0  -3  416.12   12.24
  -9   0  -3  389.64   14.64
   9   0   3  418.31   12.51
  -9   0   3  435.87   13.57
  -9   0   3  433.27   12.84
 -10   0  -3   99.91    5.80
  10   0  -3  102.16    4.19
 -10   0   3  112.78    6.23
  10   0   3  112.21    4.68
 -10   0   3  108.17    5.42
 -10   0  -3  113.69    8.43
 -10   0  -3   94.16    8.75
 -11   0   3   36.26    6.38
 -11   0   3   40.72    5.18
 -11   0  -3   44.73    6.34
  11   0  -3   44.50    3.18
 -11   0  -3   35.75    9.92
   0  -1  -3  372.90   10.73
   0   1  -3  368.96   10.80
   0   1   3  364.25   10.47
   0  -1   3  373.26   10.82
   0   1  -3  376.47   10.51
   0   1   3  369.04   10.74
   0  -1   3  354.64   10.50
   1   1  -3 2203.70   62.79
   1   1  -3 2221.72   62.36
   1  -1  -3 2126.94   62.88
  -1  -1   3 2281.88   61.59
   1   1   3 2283.89   62.89
  -1  -1  -3 2111.87   62.08
   1   1   3 2228.76   62.21
   1   1   3 2231.02   62.40
  -1   1  -3 2195.62   62.82
  -1   1   3 2218.67   64.02
  -1  -1   3 2118.45   62.76
  -1  -1  -3 2295.39   64.28
   2   1  -3  132.22    4.16
  -2  -1  -3  131.72    4.23
  -2  -1   3  132.09    4.19
  -2  -1  -3  135.16    3.87
   2  -1   3  127.06    4.33
   2  -1  -3  130.03    4.00
  -2   1  -3  128.71    3.94
  -2  -1   3  125.02    3.96
   2   1   3  123.56    3.90
  -2   1   3  135.40    4.07
  -2  -1  -3  124.36    3.92
   2   1  -3  132.18    3.93
   3   1  -3  157.64    5.03
   3   1   3  162.79    5.33
  -3   1  -3  151.67    5.27
  -3  -1   3  163.34    4.85
   3   1  -3  159.75    4.76
  -3  -1  -3  156.06    5.22
  -3   1  -3  163.61    4.83
   3  -1  -3  153.99    5.12
  -4   1  -3 3199.54   95.80
  -4  -1   3 3533.09   97.81
  -4   1   3 3479.01   96.86
   4  -1  -3 3516.39   97.89
  -4   1  -3 3568.76   98.04
   4   1  -3 3251.60   97.93
   4   1  -3 3532.71   97.20
  -4  -1  -3 3516.66   97.97
   5  -1  -3  318.71    9.82
  -5  -1  -3  302.80    9.25
  -5  -1   3  306.85    9.29
   5  -1   3  313.39    9.22
   5  -1   3  316.02   10.23
  -5  -1   3  310.58    9.71
   5   1  -3  322.38   10.07
  -5  -1  -3  322.35   10.08
  -5   1   3  315.16    9.20
  -5   1   3  314.42    9.59
  -5   1  -3  322.03   10.14
   5   1   3  317.34   10.21
  -5   1  -3  304.89    9.27
   5  -1  -3  317.65    9.01
  -6   1  -3    8.33    3.22
  -6   1   3   11.42    2.03
  -6  -1  -3   12.81    3.02
  -6  -1   3    7.67    2.15
  -6  -1   3    8.07    1.82
  -6   1   3    6.15    1.55
   6  -1   3    9.35    1.60
   6   1  -3   11.54    2.63
  -6  -1  -3    7.33    1.77
   6  -1  -3    9.29    1.19
   6   1  -3   10.87    1.46
  -6  -1  -3    7.37    2.86
   6   1   3    9.76    1.75
  -6   1  -3    8.32    1.71
  -7  -1  -3  319.19   11.02
  -7   1  -3  313.42    9.82
  -7  -1   3  329.75   10.42
   7  -1  -3  319.06    9.41
  -7   1  -3  309.39   11.13
  -7   1   3  335.04   10.30
  -7   1   3  338.69    9.79
  -7  -1  -3  326.12    9.88
   7   1   3  315.40    9.79
  -7  -1  -3  322.15   11.16
   7   1  -3  319.90   10.80
   7  -1   3  339.66    9.70
  -7  -1   3  332.09    9.90
   7   1  -3  330.50    9.65
  -8   1  -3   86.37    6.09
  -8  -1   3   76.23    4.40
  -8  -1  -3   79.24    5.87
   8   1   3   82.53    3.64
  -8   1  -3   86.16    5.43
   8   1  -3   81.75    3.45
  -8   1   3   77.28    3.77
   8  -1  -3   83.52    3.05
   8   1  -3   90.77    5.10
  -8   1   3   82.31    4.24
  -8  -1  -3   78.66    5.87
  -8   1  -3   89.27    3.82
   8  -1   3   88.26    3.53
  -8  -1  -3   88.25    4.08
  -8  -1   3   76.50    3.89
  -9   1   3  180.40    6.11
  -9   1   3  171.34    6.74
  -9  -1  -3  160.37    8.52
  -9   1  -3  173.71    6.20
   9   1  -3  155.71    5.63
   9  -1   3  160.59    5.71
  -9   1  -3  164.89    9.01
  -9  -1  -3  174.67    8.58
   9   1   3  159.11    5.87
  -9  -1   3  160.87    6.16
  -9  -1   3  151.83    6.91
  -9   1  -3  161.88    8.10
  -9  -1  -3  173.26    6.60
 -10  -1   3  364.22   11.57
 -10   1  -3  361.96   11.52
 -10   1   3  372.39   11.36
  10   1   3  347.90   11.03
 -10   1  -3  349.05   13.93
 -10  -1  -3  349.19   14.03
 -10   1  -3  329.20   14.62
 -10   1   3  359.94   12.22
 -10  -1  -3  336.59   14.44
  10  -1   3  333.28   10.79
  10   1  -3  356.50   10.78
 -10  -1  -3  363.44   11.81
 -10  -1   3  376.28   12.59
 -11   1   3   34.53    6.04
 -11  -1   3   30.04    5.21
 -11  -1   3   33.57    6.62
 -11   1  -3   19.32    8.73
 -11  -1  -3   29.67    6.29
 -11   1   3   32.06    5.13
 -11  -1  -3   36.43   10.58
  11   1  -3   31.15    3.39
   0  -2  -3 2703.82   80.90
   0   2  -3 2752.64   77.99
   0  -2   3 2894.29   79.58
   0  -2   3 2857.55   79.22
  -1   2  -3  152.36    4.76
   1   2  -3  148.95    4.72
   1   2  -3  153.15    4.51
   1  -2  -3  145.33    4.44
  -1   2   3  145.89    4.50
   2   2   3 1595.23   44.62
  -2  -2   3 1615.15   44.61
  -2   2  -3 1602.32   44.67
   2   2   3 1595.33   44.91
   2   2   3 1489.33   43.63
  -2   2   3 1520.31   44.48
   2  -2  -3 1530.07   44.65
   2   2  -3 1555.83   43.63
  -2  -2   3 1576.87   43.65
   2   2  -3 1561.69   44.57
  -2  -2  -3 1544.28   44.55
   2  -2   3 1572.63   44.66
   3   2   3  541.73   16.46
   3   2   3  555.67   15.84
   3   2  -3  551.89   16.33
  -3  -2   3  577.60   15.93
  -3   2   3  561.66   15.74
  -3  -2  -3  532.03   15.76
   3  -2   3  572.58   16.55
  -3  -2  -3  562.02   16.38
  -3  -2  -3  563.55   16.49
  -3   2  -3  545.14   16.50
  -3   2   3  568.79   16.17
  -3  -2   3  573.23   16.40
   3   2  -3  566.27   15.89
   3  -2  -3  537.29   16.23
  -3   2  -3  577.29   15.86
  -3  -2  -3  561.80   15.82
  -4  -2   3   56.89    2.37
  -4   2  -3   59.43    2.31
  -4  -2  -3   54.86    2.86
  -4  -2  -3   54.86    2.96
   4   2  -3   55.36    2.51
   4   2  -3   52.91    2.21
   4   2   3   52.93    3.03
   4  -2   3   59.37    3.17
  -4   2   3   57.13    2.07
  -4  -2   3   52.62    2.61
  -4  -2  -3   60.78    2.20
  -4   2  -3   54.60    3.01
   4   2   3   58.50    2.26
  -4   2   3   58.93    2.36
  -5   2   3   80.52    3.07
  -5   2   3   70.65    2.62
  -5  -2  -3   68.82    3.76
   5   2  -3   66.14    3.71
   5   2   3   73.10    2.83
  -5  -2  -3   64.48    3.58
  -5  -2   3   74.24    3.26
   5  -2   3   67.24    3.94
  -5   2  -3   75.41    3.86
  -5  -2  -3   69.22    2.79
  -5   2  -3   79.32    2.81
  -5  -2   3   71.26    2.92
   5   2  -3   75.36    2.75
   5   2   3   72.60    3.86
  -6   2  -3  886.91   25.74
  -6   2  -3  919.68   27.06
  -6  -2  -3  921.36   26.87
  -6   2   3  898.53   25.64
  -6  -2   3  907.90   25.83
   6   2  -3  911.18   26.97
  -6  -2  -3  914.23   27.05
   7   2  -3  189.51    6.13
  -7  -2   3  193.97    6.40
  -7  -2   3  184.82    6.90
  -7   2  -3  191.38    6.23
   7   2   3  192.13    6.29
  -7  -2  -3  181.32    7.48
  -7   2  -3  202.35    7.96
  -7   2   3  191.27    6.13
  -7  -2  -3  183.29    7.76
  -7  -2  -3  189.00    6.35
  -7   2   3  208.59    6.66
   7   2  -3  193.00    7.40
  -8   2   3  138.58    5.53
  -8  -2   3  129.46    5.32
  -8   2  -3  142.81    5.13
  -8  -2  -3  131.73    7.15
  -8  -2  -3  138.69    6.87
  -8  -2  -3  151.33    5.44
  -8  -2   3  138.95    5.96
   8   2  -3  137.98    4.92
  -8   2  -3  139.37    7.53
  -8   2   3  146.76    5.00
   8   2   3  134.67    5.17
   8   2  -3  140.33    6.57
  -8   2  -3  140.75    6.64
  -9  -2  -3   15.01    5.65
   9   2   3   15.65    3.02
  -9  -2   3   16.54    4.18
  -9  -2  -3   19.01    6.36
  -9   2  -3   11.46    2.84
   9   2  -3   12.94    2.60
  -9   2  -3   11.29    5.00
  -9   2  -3   19.77    6.78
  -9  -2   3   16.24    3.50
  -9   2   3   15.20    3.51
   9   2  -3   15.82    4.86
  -9  -2  -3   13.82    3.64
  -9   2   3   12.22    2.78
 -10   2  -3   40.08    4.08
 -10   2  -3   33.78    8.60
 -10  -2   3   33.88    5.59
 -10   2   3   39.13    4.02
 -10  -2   3   40.00    4.75
 -10  -2  -3   43.96    7.62
 -10  -2  -3   36.79    5.01
 -10   2   3   36.10    4.65
  10   2  -3   38.34    3.45
  10   2   3   36.20    3.60
 -10  -2  -3   26.42    8.61
 -10   2  -3   31.08    6.56
 -11  -2  -3    3.93    6.23
 -11  -2   3    6.70    6.96
 -11  -2  -3    0.93   11.01
 -11   2   3    5.41    5.62
 -11   2  -3    1.98    8.64
 -11   2   3    5.66    4.47
 -11   2  -3    0.37    4.93
 -11  -2   3    9.71    5.94
   0   3  -3  467.22   13.17
   0  -3   3  467.52   13.54
   0   3   3  434.23   13.38
   0   3  -3  477.80   13.56
   1   3   3 4618.56  137.80
  -1  -3  -3 5101.83  140.08
  -1  -3   3 4826.53  138.39
   1  -3   3 5027.55  138.74
  -1  -3  -3 4745.10  138.40
  -1   3   3 4613.65  139.19
   1   3  -3 5052.70  139.54
   1   3  -3 4713.27  135.07
   2  -3   3 2072.71   58.77
   2   3   3 2067.14   58.69
  -2   3   3 2084.85   58.71
  -2  -3  -3 2018.40   58.64
   2   3   3 2049.30   57.59
   2   3   3 2082.79   58.32
   3   3  -3  774.01   21.94
  -3   3   3  734.90   21.81
  -3  -3   3  767.02   21.38
  -3  -3  -3  717.79   21.84
   3   3   3  760.64   21.26
   3   3   3  748.78   21.98
  -3   3  -3  761.21   22.07
   3  -3   3  753.13   22.07
  -3  -3   3  783.31   21.97
  -3  -3  -3  757.06   22.00
   3   3  -3  749.55   21.35
   4  -3   3   74.90    3.60
  -4  -3   3   70.24    2.74
  -4   3  -3   67.64    2.57
  -4   3   3   69.14    2.28
   4   3   3   63.98    3.41
   4   3   3   67.63    2.56
  -4  -3  -3   71.64    2.42
  -4  -3  -3   64.49    3.32
  -4   3  -3   61.06    3.39
   4   3  -3   64.12    2.92
  -4  -3  -3   71.49    2.47
   4   3  -3   73.93    2.71
  -4   3   3   67.20    3.02
  -5  -3  -3 2032.93   57.01
  -5  -3  -3 2079.41   58.74
  -5   3  -3 2131.04   57.06
  -5   3   3 1997.80   58.42
   5  -3   3 2065.37   58.76
  -5   3   3 2063.87   56.93
  -5   3  -3 2030.04   58.72
  -5  -3  -3 2026.46   58.50
  -5  -3   3 2090.30   58.49
   5   3  -3 2026.59   57.07
   5   3   3 1947.34   57.06
  -5  -3   3 2042.97   57.15
  -6   3   3   89.98    4.36
  -6  -3  -3  100.77    3.62
   6   3   3   94.85    3.62
  -6  -3   3   93.32    4.19
  -6   3  -3   88.76    4.98
  -6  -3  -3   90.22    4.56
   6   3  -3   96.58    3.52
  -6  -3  -3   93.11    4.96
  -6  -3   3  102.44    3.81
  -6   3  -3   88.83    3.49
   6   3  -3   92.05    4.78
  -7   3  -3  141.48    6.87
  -7  -3   3  134.55    5.18
   7   3  -3  135.09    6.33
  -7   3  -3  144.54    4.93
   7   3   3  144.35    5.04
  -7   3   3  132.48    5.86
  -7   3   3  147.41    4.74
  -7  -3  -3  142.17    5.12
  -7  -3  -3  128.76    6.74
  -7  -3   3  143.43    5.73
  -7  -3  -3  140.82    6.15
   7   3  -3  142.46    4.86
   8   3  -3  382.64   11.75
  -8  -3  -3  411.83   13.31
   8   3  -3  387.12   13.39
  -8  -3   3  402.57   12.13
  -8   3   3  393.87   11.69
  -8   3  -3  397.15   13.95
  -8  -3  -3  390.85   13.99
  -8   3  -3  405.10   11.86
  -8   3   3  342.91   12.55
  -8  -3   3  403.34   12.89
   8   3   3  390.76   11.91
  -8  -3  -3  400.85   12.02
  -9   3  -3   20.26    3.05
   9   3  -3   23.21    2.89
  -9   3   3   25.66    3.64
  -9  -3  -3   24.84    7.06
  -9  -3  -3   18.07    5.68
  -9  -3  -3   24.51    3.99
   9   3   3   23.65    3.10
  -9   3  -3   29.46    7.27
   9   3  -3   21.59    5.45
  -9   3  -3   24.99    4.91
  -9  -3   3   21.13    4.46
  -9   3   3   23.16    2.94
  -9  -3   3   29.67    3.94
 -10  -3  -3    6.88    7.19
  10   3   3   10.37    3.68
 -10   3   3   12.15    3.30
 -10  -3   3   15.46    5.84
 -10   3  -3   14.33    3.60
 -10   3   3   14.77    4.17
 -10   3  -3   13.75    9.33
 -10  -3  -3   10.04    4.90
 -10   3  -3   17.26    6.20
  10   3  -3   11.54    3.18
 -10  -3  -3   19.56    8.71
 -10  -3   3   17.88    4.86
   0   4  -3 1646.80   46.58
   0  -4   3 1661.85   47.56
   0   4  -3 1694.43   47.60
   1   4  -3   50.76    2.25
  -1  -4   3   47.57    2.23
  -1   4  -3   47.60    2.30
   1   4  -3   47.31    2.01
   1  -4   3   48.28    2.23
   2   4   3  171.02    5.54
   2  -4   3  175.22    5.73
  -2  -4  -3  191.67    5.32
  -2  -4  -3  174.35    5.34
  -2   4   3  165.55    5.28
  -2  -4   3  176.76    5.30
  -2   4  -3  180.47    5.75
   2   4  -3  174.18    5.65
  -2  -4   3  166.64    5.65
   2   4  -3  170.55    5.38
   3   4   3 2131.84   60.68
   3   4  -3 2090.53   59.39
  -3   4  -3 2159.39   60.80
  -3  -4  -3 2099.53   60.70
   3   4   3 2167.69   60.86
  -3  -4   3 2194.54   59.41
  -3   4   3 2024.73   60.54
   3  -4   3 2172.75   60.80
   3   4  -3 2110.58   60.67
  -3  -4   3 2157.02   60.71
  -3  -4  -3 2114.39   60.55
  -4  -4  -3  285.64    9.29
  -4  -4   3  305.74    9.17
  -4  -4  -3  286.89    9.06
   4   4   3  291.58    8.59
  -4  -4   3  292.58    8.72
  -4   4  -3  288.07    8.56
   4   4  -3  294.58    9.11
  -4   4   3  290.42    8.94
   4   4  -3  287.35    8.68
  -4   4  -3  279.65    9.34
   4   4   3  289.77    9.29
   4  -4   3  297.16    9.42
   5   4   3    9.19    1.65
  -5   4   3    8.90    1.18
  -5  -4   3    1.18    1.80
  -5   4  -3    9.69    1.59
  -5  -4   3    7.96    2.23
  -5   4   3    9.76    2.22
  -5  -4  -3    9.26    3.04
   5   4  -3   12.15    2.14
  -5  -4  -3   11.15    2.37
   5  -4   3    6.50    3.03
   5   4  -3   10.69    1.75
  -5   4  -3   11.04    3.02
   6   4   3  135.08    4.73
  -6  -4   3  130.08    5.36
  -6  -4  -3  132.79    6.02
  -6   4  -3  128.68    4.56
  -6   4   3  131.75    5.30
  -6  -4  -3  118.46    5.41
  -6   4  -3  134.03    6.12
   6   4  -3  122.22    5.95
  -6  -4  -3  135.22    4.45
  -6   4   3  133.54    4.27
  -6  -4  -3  134.25    4.42
  -6  -4   3  134.74    4.85
   6   4  -3  132.39    4.63
  -7  -4   3   89.65    4.19
  -7   4  -3   88.03    5.98
  -7   4   3   97.20    4.92
  -7  -4   3   92.63    4.79
  -7  -4  -3  101.41    5.98
   7   4  -3   94.55    5.66
  -7  -4  -3   92.77    3.92
  -7   4  -3   96.93    3.75
  -7  -4  -3   88.70    5.11
  -7   4   3   90.28    3.54
   7   4  -3   98.61    3.88
   7   4   3   95.39    3.97
  -8   4   3   42.05    2.73
  -8   4  -3   43.36    3.02
   8   4  -3   49.18    5.34
   8   4   3   43.47    3.10
  -8  -4   3   45.28    3.69
   8   4  -3   49.94    3.00
  -8  -4  -3   39.23    5.58
  -8   4   3   44.50    4.48
  -8   4  -3   44.78    6.29
  -8  -4  -3   38.86    4.92
  -8  -4  -3   43.05    3.46
  -8  -4   3   33.91    4.33
  -9   4  -3   33.73    7.73
  -9  -4   3   33.64    4.23
  -9   4  -3   32.54    3.27
   9   4   3   36.77    3.51
  -9  -4  -3   34.11    5.76
   9   4  -3   40.12    6.16
  -9  -4  -3   28.92    4.17
  -9  -4   3    4.28    4.90
  -9   4   3   39.29    3.08
  -9  -4  -3   33.40    5.74
   9   4  -3   39.21    3.34
  -9   4   3   24.75    4.91
  10   4  -3   74.62    8.06
 -10   4   3   67.23   11.92
 -10  -4  -3   62.37    7.63
 -10  -4   3   24.53    6.79
 -10   4  -3   56.57   10.52
 -10  -4  -3   66.38    6.16
 -10   4   3   71.26    5.12
 -10  -4  -3   73.68    7.61
  10   4   3   70.58    4.63
 -10   4   3   68.74    4.27
  10   4  -3   69.63    4.22
 -10   4  -3   67.20    4.37
   0   5  -3   -0.07    1.21
   0   5  -3   -1.55    1.47
   0  -5   3    0.07    1.45
   1  -5   3  863.09   25.85
  -1   5  -3  880.36   25.92
   1   5   3  898.63   25.79
   1   5  -3  900.75   25.28
   1   5   3  959.97   25.76
  -1  -5   3  906.36   25.89
   1   5  -3  864.17   25.90
   2   5  -3  231.10    6.72
  -2   5  -3  227.26    7.10
  -2  -5   3  223.50    6.99
  -2  -5  -3  211.71    6.53
  -2  -5  -3  235.43    6.54
   2   5   3  216.91    6.90
   2   5   3  207.62    6.81
   2   5  -3  206.51    6.96
   2  -5   3  215.75    7.01
  -3   5  -3  768.53   22.75
   3  -5   3  773.76   22.70
  -3  -5   3  804.67   22.69
  -3  -5   3  764.87   21.89
   3   5   3  790.36   22.61
   3   5  -3  803.91   22.69
   3   5   3  790.63   21.84
  -3  -5  -3  761.58   22.35
  -3  -5  -3  766.17   22.32
  -3   5   3  755.83   22.32
   3   5  -3  749.23   22.04
  -4  -5   3  125.56    4.69
  -4  -5   3  113.22    4.10
  -4  -5  -3  114.39    4.44
   4   5  -3  118.62    4.25
  -4  -5  -3  118.81    4.25
   4  -5   3  122.89    4.98
   4   5  -3  119.03    4.57
   4   5   3  127.74    4.08
  -4   5   3  123.53    4.30
  -4   5  -3  123.86    5.04
  -5   5   3   88.13    3.92
   5   5   3   98.83    3.62
  -5   5  -3   90.64    4.79
   5   5  -3   97.23    3.71
  -5  -5  -3   85.54    4.07
  -5  -5  -3   95.95    3.95
  -5  -5   3   97.71    3.72
  -5  -5   3   90.21    4.20
  -5   5  -3   96.25    3.47
   5   5  -3   90.94    4.08
  -6  -5  -3  108.82    4.82
   6   5   3  113.27    4.16
   6   5  -3   98.15    5.56
  -6   5  -3  109.40    5.84
  -6   5  -3  107.53    3.93
  -6   5   3  104.72    3.61
   6   5  -3  106.10    4.15
  -6   5   3   98.41    4.54
  -6  -5  -3  108.28    4.68
  -6  -5   3  112.53    4.45
  -6  -5   3  108.22    4.96
  -7  -5   3   56.39    3.74
  -7   5  -3   51.97    2.93
  -7   5   3   44.58    3.90
   7   5   3   50.35    3.35
  -7   5   3   46.39    2.48
  -7   5  -3   46.96    5.51
  -7  -5  -3   42.43    4.12
  -7  -5   3   49.04    4.25
   7   5  -3   52.98    3.01
   7   5  -3   42.89    5.04
  -7  -5  -3   46.87    4.04
  -8  -5  -3   60.44    5.09
   8   5   3   54.19    3.58
  -8   5   3   52.85    2.95
  -8  -5   3   51.90    4.23
  -8   5  -3   41.76    6.86
  -8  -5  -3   49.12    3.52
  -8   5   3   54.44    4.73
  -8  -5  -3   53.10    3.25
  -8   5  -3   48.24    3.15
   8   5  -3   57.15    3.39
  -8  -5  -3   53.28    5.02
  -8  -5   3   43.01    5.01
   8   5  -3   46.25    6.13
  -9  -5   3  109.07    7.33
   9   5  -3  113.40    4.95
   9   5  -3  106.04    8.11
  -9   5   3  109.32    6.63
  -9   5   3  114.52    4.63
  -9  -5  -3  109.46    5.49
  -9   5  -3  117.93    9.74
  -9  -5  -3  107.71    7.38
  -9  -5  -3  119.56    7.08
  -9  -5   3   95.84    6.13
  -9   5  -3  114.23    4.87
   9   5   3  112.10    5.09
 -10  -5  -3  145.64    7.57
 -10   5  -3  165.78    8.72
 -10  -5   3  159.81    8.47
 -10   5   3  153.42    6.09
  10   5  -3  137.09   10.51
 -10   5   3  121.53    8.03
 -10  -5  -3  162.93   10.14
 -10  -5   3  180.86    9.86
 -10  -5  -3  145.82    9.00
 -10   5  -3  163.30    6.40
  10   5   3  169.12    6.75
  10   5  -3  162.86    6.33
   0  -6   3 1013.33   28.76
   0   6  -3  981.39   28.82
  -1  -6   3   25.65    2.04
  -1   6  -3   24.48    2.13
   1  -6   3   25.15    2.04
   1   6  -3   24.66    2.08
   1   6   3   25.23    1.58
   1   6   3   25.83    1.71
   1   6  -3   28.05    1.86
   2   6   3  361.01   10.96
  -2  -6   3  357.22   11.05
   2  -6   3  370.82   11.04
   2   6   3  357.12   10.86
   2   6  -3  353.47   10.65
  -2   6  -3  367.54   11.16
   2   6  -3  373.31   11.12
   3   6  -3 1937.62   58.37
   3   6   3 2000.98   58.27
   3   6   3 2093.90   58.49
  -3  -6  -3 2066.92   58.12
   3   6  -3 2077.24   57.16
   3  -6   3 2060.25   58.39
  -3  -6   3 2043.15   58.39
  -3   6  -3 2120.92   58.52
  -3  -6  -3 1984.50   58.05
  -4  -6  -3  752.45   21.85
   4  -6   3  753.35   22.25
   4   6   3  794.83   21.39
  -4  -6   3  744.35   22.23
  -4   6  -3  757.55   22.40
  -4  -6  -3  745.69   21.84
   4   6   3  757.34   22.46
   4   6  -3  742.55   21.55
  -4  -6   3  766.98   21.30
   4   6  -3  703.06   22.16
  -5   6  -3  124.23    5.73
   5   6   3  134.20    4.52
  -5  -6  -3  126.74    4.91
  -5  -6   3  127.56    5.24
  -5  -6   3  122.56    4.42
  -5  -6  -3  123.02    4.78
   5   6  -3  118.17    4.57
  -5   6   3  122.53    4.75
   5   6  -3  118.46    5.07
  -6   6   3   46.65    2.21
   6   6  -3   48.01    4.51
   6   6   3   43.71    2.99
  -6  -6   3   47.49    3.86
   6   6  -3   43.39    3.02
  -6  -6   3   41.39    3.06
  -6  -6  -3   43.88    3.49
  -6   6  -3   47.73    2.61
  -6   6  -3   41.25    5.07
  -6   6   3   45.65    3.41
  -6  -6  -3   39.35    3.47
   7   6  -3   51.65    5.85
  -7  -6  -3   66.75    4.58
   7   6   3   51.76    3.46
  -7   6   3   48.47    4.00
  -7   6  -3   61.15    6.46
  -7   6  -3   54.07    3.06
  -7   6   3   53.11    2.68
  -7  -6   3   65.69    4.81
   7   6  -3   50.40    3.37
  -7  -6   3   53.41    3.93
  -7  -6  -3   48.92    4.24
  -8   6  -3   83.25    3.96
   8   6  -3   82.57    4.16
  -8  -6   3   85.40    5.32
  -8  -6  -3   73.91    5.87
  -8  -6  -3   76.73    5.43
  -8   6  -3   74.55    7.99
   8   6   3   80.72    4.64
  -8  -6   3   79.23    6.12
   8   6  -3   78.76    7.25
  -8   6   3   80.39    5.42
  -8   6   3   86.48    3.60
  -9  -6  -3   72.47    6.18
  -9   6   3   70.68    3.78
  -9   6   3   67.39    6.04
  -9   6   3   60.39   10.51
   9   6   3   69.44    4.59
  -9  -6   3   73.17    6.17
  -9  -6   3   63.92    7.39
   9   6  -3   60.56    8.26
   9   6  -3   65.31    4.30
  -9  -6  -3   62.40    7.31
  -9   6  -3   70.55    4.02
  -9   6  -3   55.52    9.99
 -10   6   3  143.62    8.82
 -10  -6   3  160.15    9.48
 -10  -6  -3  166.09   11.40
 -10  -6   3  182.37   11.29
 -10   6  -3  154.54    9.33
   0  -7   3   37.14    2.36
   0   7  -3   34.29    2.48
   1   7   3 1121.14   32.44
   1   7  -3 1155.97   31.94
  -1  -7   3 1100.85   32.61
   1   7   3 1140.85   32.57
  -1   7  -3 1125.64   32.77
   1   7  -3 1105.61   32.76
   1  -7   3 1183.47   32.64
  -2   7  -3 1468.24   42.22
   2  -7   3 1449.52   42.03
  -2  -7   3 1418.64   42.06
   2   7   3 1498.63   42.11
   2   7  -3 1496.45   41.22
  -3   7  -3  648.64   19.03
   3   7  -3  620.54   18.30
   3   7   3  644.86   18.94
   3  -7   3  639.49   18.76
  -3  -7   3  609.57   18.81
   3   7  -3  641.14   18.95
   4   7   3   87.21    3.29
   4   7   3   79.78    4.37
  -4   7  -3   80.38    4.51
  -4  -7  -3   81.22    3.30
  -4  -7  -3   76.09    3.34
  -4  -7   3   75.28    4.06
   4   7  -3   75.16    3.59
   4   7  -3   82.57    3.99
  -5  -7   3  551.44   16.69
   5   7   3  516.68   15.75
   5   7  -3  550.99   16.66
   5   7  -3  548.32   15.97
   5   7   3  552.27   17.13
  -5  -7  -3  522.96   16.11
  -5  -7  -3  517.58   16.07
  -5   7  -3  557.86   17.08
   6   7   3  119.03    4.68
  -6   7  -3  113.68    6.53
   6   7  -3  119.77    5.74
  -6   7  -3  110.42    4.21
   6   7  -3  111.42    4.72
  -6  -7  -3  119.80    5.04
  -6   7   3  106.35    4.88
  -6  -7  -3  105.64    4.99
  -6  -7   3   98.43    5.53
  -7  -7   3  136.51    6.78
   7   7  -3  144.96    8.35
  -7  -7   3  142.77    5.49
   7   7  -3  137.29    5.59
  -7   7   3  138.52    4.80
  -7  -7  -3  137.68    6.45
  -7  -7  -3  137.97    6.03
  -7   7   3  139.79    6.01
   7   7   3  132.20    5.62
  -7   7  -3  139.94    8.42
  -7   7  -3  132.40    5.03
  -8   7   3  186.39    7.58
  -8  -7  -3  208.39    8.63
  -8   7  -3  191.60    6.55
  -8   7   3  175.61    6.08
  -8  -7   3  172.16    7.23
  -8  -7   3  173.97    8.70
   8   7   3  162.38    6.93
  -8   7  -3  184.04   10.89
  -8  -7  -3  187.65    7.68
   8   7  -3  181.92    6.81
   8   7  -3  185.46   10.30
  -9   7  -3   38.93    3.60
   9   7   3   39.21    4.58
  -9  -7   3   32.94    7.55
  -9   7   3   30.19    5.80
  -9  -7  -3   38.67    5.79
  -9  -7  -3   36.46    7.59
   9   7  -3   36.04    4.32
  -9   7   3   31.10    3.36
  -9  -7   3   44.25    5.89
   9   7  -3   35.35    9.02
   0  -8   3   72.85    3.21
   0   8  -3   73.82    3.61
   1   8   3  115.02    4.12
  -1  -8   3  117.04    4.46
   1  -8   3  125.56    4.39
   1   8  -3  129.52    4.32
  -1   8  -3  117.53    4.79
   1   8   3  112.81    4.13
   1   8  -3  117.47    4.71
   2   8  -3   56.44    2.97
   2   8  -3   61.82    3.31
  -2  -8   3   58.60    3.22
  -2   8  -3   53.46    3.42
   2  -8   3   57.90    3.05
   2   8   3   53.94    3.15
   3  -8   3  246.55    8.21
  -3   8  -3  247.49    8.68
  -3  -8   3  277.73    8.54
   3   8  -3  248.28    8.10
   3   8   3  246.81    8.61
   3   8  -3  258.58    8.61
   4   8  -3   97.64    4.73
  -4  -8  -3   95.70    3.63
  -4  -8  -3   98.73    3.67
   4   8  -3  100.83    4.37
   4   8   3   94.42    3.80
  -4  -8   3   95.27    4.69
  -4   8  -3   96.23    5.28
   4   8   3  101.48    5.12
  -5   8   3   82.24    3.82
  -5  -8  -3   90.92    4.03
  -5  -8  -3   85.23    3.98
   5   8   3   91.80    5.61
   5   8   3   92.47    4.11
   5   8  -3   92.94    5.02
  -5   8  -3   88.83    5.74
  -5  -8   3   88.27    5.09
   5   8  -3   90.88    4.49
  -6  -8   3   74.20    5.23
  -6   8  -3   71.75    6.49
  -6  -8  -3   63.07    4.17
   6   8   3   71.73    4.18
   6   8  -3   77.61    5.16
  -6  -8  -3   64.48    4.34
  -6   8   3   67.91    4.09
   6   8  -3   68.52    4.14
   7   8  -3   13.60    7.06
  -7   8   3   12.66    3.85
   7   8  -3   11.00    3.55
   7   8   3   13.20    3.70
  -7  -8  -3   12.72    4.42
  -7   8  -3   11.43    2.77
  -7  -8   3    8.10    5.25
  -7  -8  -3    9.53    4.12
  -7   8  -3   14.24    7.13
  -7   8   3   10.12    2.29
  -8   8   3   20.53    4.57
  -8   8  -3   23.38    3.32
  -8   8   3   24.98    9.24
  -8  -8   3   23.59    6.54
  -8  -8  -3   24.80    4.80
  -8   8  -3   25.97    9.60
   8   8   3   20.25    4.31
   8   8  -3   28.06    8.81
  -8  -8  -3   29.34    5.94
   8   8  -3   20.96    4.05
  -8   8   3   21.07    2.74
  -9  -8  -3   49.24    8.32
  -9  -8   3   52.89    8.89
   0   9  -3    0.09    2.52
   0  -9   3    0.09    2.10
   1   9  -3  421.60   13.03
   1   9  -3  411.71   12.39
  -1   9  -3  392.62   12.91
   1   9   3  450.90   12.31
  -1  -9   3  409.37   12.57
   2   9   3  588.66   17.53
  -2   9  -3  610.37   17.79
   2   9  -3  575.26   17.07
  -2  -9   3  581.22   17.41
   2   9  -3  568.55   17.73
  -3   9  -3   49.03    4.24
   3   9  -3   45.83    3.75
   3   9  -3   46.31    3.28
  -3  -9   3   49.77    3.64
   3   9   3   53.36    4.09
   4   9  -3   16.77    3.29
   4   9  -3   16.33    3.56
  -4  -9   3   16.60    3.60
   4   9   3   22.41    4.15
   4   9   3   17.98    2.45
  -4   9  -3   16.83    4.30
   5   9  -3  187.78    7.90
  -5  -9   3  200.10    7.86
  -5   9  -3  204.96    8.60
  -5  -9  -3  192.10    6.47
  -5  -9  -3  199.92    6.67
   5   9   3  184.78    8.63
   5   9   3  192.07    6.94
   5   9  -3  203.93    7.25
   6   9  -3   33.26    4.05
   6   9  -3   31.00    5.18
  -6  -9  -3   33.53    3.67
  -6   9   3   29.12    3.46
   6   9   3   35.29    4.13
  -6   9   3   33.67    5.99
  -6  -9   3   33.25    5.27
  -6  -9  -3   34.81    3.60
  -6   9  -3   25.26    6.60
   6   9   3   36.75    6.77
  -7   9   3   38.73    7.52
  -7  -9  -3   35.24    4.28
  -7  -9   3   31.12    6.53
   7   9   3   34.88    4.50
   7   9  -3   33.82    4.55
  -7   9  -3   40.95    9.02
  -7  -9  -3   28.38    4.87
  -7   9   3   36.87    4.63
   7   9  -3   24.92    8.57
  -7   9  -3   33.95    3.34
  -8   9   3  189.47    6.78
  -8   9   3  183.73    8.23
  -8  -9   3  215.54   10.94
  -8   9  -3  179.37    6.97
  -8  -9  -3  205.28    8.37
   8   9  -3  193.74    8.03
  -8  -9  -3  209.97    9.51
  -8  -9   3  178.46    8.98
   8   9   3  199.26    8.27
   0  10  -3 1477.73   42.83
   1  10   3   68.18    2.87
  -1  10  -3   59.19    4.07
  -1 -10   3   67.68    3.37
   1  10  -3   62.12    4.22
   1  10  -3   66.97    3.67
   2  10  -3    2.06    3.25
  -2 -10   3   -0.73    2.68
   2  10   3    4.30    3.20
   2  10  -3    2.73    2.94
  -2  10  -3    2.03    3.49
  -3  10  -3   27.02    4.33
   3  10   3   27.98    4.40
  -3 -10   3   23.04    3.39
   3  10  -3   24.49    3.95
   3  10  -3   33.28    3.58
   4  10   3   46.14    3.21
   4  10   3   44.49    5.15
  -4 -10   3   40.78    4.32
   4  10  -3   43.75    4.74
  -4  10  -3   43.79    5.36
   4  10  -3   42.44    4.19
  -5 -10   3   50.25    5.19
   5  10  -3   40.19    5.28
   5  10  -3   44.20    4.61
   5  10   3   51.95    4.33
  -5  10  -3   46.12    6.30
   5  10   3   43.28    6.40
  -5  10   3   47.12    4.98
   6  10   3  396.81   15.68
   6  10  -3  383.39   14.29
  -6 -10   3  393.79   14.03
   6  10  -3  415.47   13.07
  -6 -10  -3  413.25   12.61
   6  10   3  397.84   13.01
  -6  10   3  411.67   13.94
  -6 -10  -3  400.85   12.24
  -6  10  -3  391.18   15.14
  -6  10   3  385.49   12.48
  -7  10   3  152.93    6.90
   7  10  -3  143.16   12.20
  -7 -10  -3  149.86    7.11
  -7  10   3  145.23    9.88
  -7  10  -3  147.99    5.84
  -7 -10   3  141.79    7.38
  -7 -10  -3  143.94    6.32
   7  10   3  149.60    7.42
   7  10  -3  141.87    7.16
  -7 -10   3  161.59    9.56
   0  11  -3    3.21    3.39
   0  11  -3    3.25    3.88
   1  11   3  172.69    5.64
  -1  11  -3  179.62    7.01
   1  11  -3  149.84    6.90
   1  11  -3  161.47    6.34
   2  11  -3   96.67    5.63
  -2 -11   3  103.40    4.50
  -2  11  -3  105.83    5.79
   2  11   3  109.04    5.43
   2  11  -3   99.95    5.23
   3  11   3   29.39    5.15
  -3  11  -3   25.85    4.88
  -3 -11   3   30.27    3.83
   3  11  -3   25.18    4.26
   3  11  -3   19.38    4.50
   4  11   3  373.50   11.58
   4  11  -3  373.33   13.14
   4  11   3  375.98   13.49
  -4 -11   3  390.55   12.34
   4  11  -3  351.44   12.34
  -4  11  -3  364.12   13.39
   5  11   3   93.46    8.15
  -5 -11   3   98.27    6.52
   5  11   3   94.12    5.70
   5  11  -3  101.18    7.36
  -5  11  -3   98.17    8.34
   5  11  -3   97.76    6.12
  -5  11   3   91.38    5.98
  -6  11   3   10.31    3.68
  -6 -11   3    8.89    6.61
   6  11  -3   11.66    5.59
   6  11   3    9.57    5.73
  -6 -11   3   12.99    4.66
  -6  11  -3   13.43    9.00
  -6  11   3   10.66    6.84
  -7 -11   3   90.05    9.40
  -7 -11  -3  106.34    6.39
   0  12  -3   22.17    4.49
   0  12  -3   17.55    4.66
   1  12   3  109.49    4.50
   1  12  -3   93.72    6.15
  -1  12  -3  103.43    6.21
   1  12  -3  100.13    5.53
   2  12   3    4.23    4.77
  -2  12  -3    5.21    4.93
   2  12  -3    4.34    4.99
   2  12  -3    8.22    4.42
   3  12  -3   16.57    5.40
   3  12  -3   16.44    5.11
  -3  12  -3   11.56    5.73
   3  12   3   14.02    5.96
   4  12  -3   20.89    5.97
   4  12  -3   21.35    6.34
  -4  12  -3   23.37    6.89
  -4 -12   3   20.84    3.77
   4  12   3   19.74    4.59
  -4 -12   3   22.51    4.55
   4  12   3   23.49    7.30
  -5 -12   3   63.15    6.43
  -5 -12   3   63.71    5.09
  -5  12   3   66.53    6.23
  -6 -12   3   79.87    8.26
   0  13  -3   -1.13    5.76
   0  13  -3    3.69    5.56
   1  13  -3  114.27    7.18
   1  13  -3  119.86    7.60
  -1  13  -3  114.49    7.32
   1  13   3  103.73    6.02
   2  13  -3   31.78    6.51
   2  13  -3   34.05    6.19
  -2  13  -3   25.26    6.46
   2  13   3   35.46    5.85
   3  13   3   57.09    7.86
  -3  13  -3   46.73    7.47
   0   0  -4 4122.44  115.28
   1   0   4 1222.09   34.63
   1   0   4 1256.84   35.48
   2   0   4  221.82    6.98
   2   0   4  223.53    6.57
  -2   0   4  220.44    6.54
   2   0  -4  227.77    6.78
  -2   0  -4  217.91    6.52
   2   0  -4  225.27    6.44
  -2   0  -4  222.59    6.61
  -2   0   4  226.67    6.85
   3   0   4  249.02    7.42
   3   0   4  259.97    8.03
   3   0  -4  254.26    7.64
  -3   0  -4  259.39    7.41
  -3   0   4  239.87    7.70
  -3   0  -4  247.38    7.90
   3   0  -4  245.45    7.26
  -3   0  -4  257.34    7.53
  -3   0   4  255.30    7.40
  -4   0  -4  198.17    6.97
   4   0   4  212.40    7.10
  -4   0   4  217.67    6.36
   4   0   4  218.46    6.40
  -4   0  -4  209.44    6.35
  -4   0   4  214.03    6.69
   4   0  -4  214.20    6.20
   4   0  -4  198.66    6.88
  -5   0   4  133.29    4.29
   5   0   4  123.90    5.35
  -5   0  -4  124.34    4.25
   5   0  -4  125.09    4.01
   5   0  -4  136.67    5.01
   5   0   4  127.37    4.27
  -5   0   4  129.18    4.63
  -5   0  -4  121.05    5.12
   6   0  -4  230.72    8.05
  -6   0   4  233.78    7.76
  -6   0  -4  242.95    7.36
   6   0   4  233.64    8.65
  -6   0   4  239.51    7.35
   6   0  -4  233.68    7.05
  -6   0  -4  242.82    8.36
  -7   0   4   60.60    3.43
  -7   0  -4   56.58    4.57
  -7   0   4   53.74    3.02
   7   0  -4   55.42    2.53
  -7   0  -4   50.96    2.96
  -7   0  -4   56.56    4.54
   7   0   4   62.68    2.88
   7   0  -4   53.18    3.82
   8   0  -4  229.34    6.88
  -8   0   4  230.67    7.96
   8   0  -4  231.06    8.41
  -8   0  -4  219.09    9.10
  -8   0  -4  222.30    9.11
  -8   0   4  231.25    7.39
  -8   0  -4  223.59    7.48
   8   0   4  197.21    7.11
  -9   0   4  184.77    6.82
  -9   0  -4  194.24    9.19
   9   0   4  192.25    6.54
  -9   0  -4  191.34    6.98
  -9   0   4  191.05    7.56
   9   0  -4  194.50    6.09
  -9   0  -4  185.02    9.07
 -10   0   4   75.99    4.71
  10   0  -4   72.40    3.42
 -10   0  -4   71.47    5.36
 -10   0   4   71.90    5.69
 -10   0  -4   68.28    8.19
 -10   0  -4   71.97    8.43
 -11   0  -4   -2.12    6.40
 -11   0   4   -0.08    6.08
 -11   0  -4   -0.09    9.92
 -11   0   4    4.55    4.90
   0  -1  -4 4696.04  132.02
   0   1  -4 4665.53  129.10
   0   1  -4 4498.38  131.35
   0   1   4 4661.24  131.63
   0   1   4 4515.78  128.75
   0  -1   4 4706.71  132.25
   0   1   4 4449.44  129.07
   1   1  -4 2950.46   82.65
  -1  -1   4 2836.41   81.01
  -1  -1   4 3009.11   82.68
  -1  -1  -4 2891.77   82.65
   1   1   4 2908.12   81.07
  -1  -1  -4 2832.84   81.71
  -1   1   4 2901.18   83.97
   1   1   4 2838.32   81.79
   1  -1   4 2930.19   81.07
  -1   1  -4 2901.39   82.67
   1  -1  -4 2954.65   83.56
   1  -1   4 3001.49   82.72
   1   1  -4 2950.76   81.98
   1   1   4 2924.40   82.67
  -1   1  -4 2753.15   80.95
  -1  -1  -4 3029.46   82.26
  -2  -1  -4 2223.30   62.77
  -2  -1   4 2246.66   64.06
   2   1   4 2313.67   62.81
  -2  -1   4 2297.95   62.77
   2   1  -4 2284.46   62.73
  -2   1  -4 2263.36   62.81
  -2   1  -4 2254.78   62.72
   2  -1   4 2240.63   64.15
  -2  -1  -4 2379.00   64.12
   2  -1  -4 2123.09   63.91
   2   1   4 2252.49   64.11
  -2   1  -4 2257.42   64.13
   2   1   4 2230.88   62.72
   2   1  -4 2235.87   64.02
  -2   1   4 2218.23   63.55
  -2   1   4 2237.80   63.99
  -3   1  -4 1840.44   52.79
   3  -1   4 1687.54   52.76
   3   1   4 1853.01   51.52
   3   1  -4 1857.90   52.61
   3   1   4 1917.46   52.83
   3   1  -4 1789.23   51.45
  -3   1  -4 1836.29   51.51
  -3   1   4 1836.12   51.45
  -3  -1   4 1866.33   52.67
  -3  -1  -4 1890.54   51.50
  -3   1   4 1920.23   52.59
  -3  -1  -4 1850.06   51.54
  -3  -1  -4 1873.33   52.73
   4   1   4  182.76    6.46
  -4  -1   4  182.75    5.76
  -4   1   4  190.08    5.99
  -4  -1  -4  193.81    6.34
   4  -1   4  186.88    6.53
   4   1   4  180.52    5.75
  -4  -1   4  190.25    6.14
   4  -1  -4  191.29    6.19
  -4   1  -4  190.78    5.75
   4   1  -4  183.38    5.62
   4   1  -4  183.03    6.00
  -4   1   4  184.46    5.62
   5  -1   4    8.42    2.96
  -5  -1  -4   10.17    2.55
  -5  -1   4   12.21    1.92
   5   1  -4    7.77    2.46
   5   1   4   11.22    1.67
  -5   1  -4   12.68    1.66
   5  -1   4   10.96    1.56
  -5  -1   4   11.01    1.65
   5   1  -4   11.58    1.34
  -5  -1  -4   11.53    1.61
   5  -1  -4   10.90    2.16
  -5   1  -4   11.45    2.75
  -5   1   4   12.07    1.82
  -5   1   4   11.32    1.47
   5   1   4    9.67    2.83
   6   1  -4  540.12   16.19
  -6  -1  -4  540.58   15.22
  -6  -1   4  491.63   15.19
  -6   1  -4  535.43   15.25
   6  -1  -4  528.37   15.92
  -6  -1  -4  504.13   16.33
   6   1   4  506.72   16.41
   6  -1   4  494.53   15.11
   6   1  -4  510.63   15.04
  -6   1   4  513.47   15.69
  -6  -1  -4  545.22   16.24
  -6   1  -4  523.26   16.30
  -6   1   4  552.22   15.16
  -6  -1   4  528.26   15.85
   6   1   4  558.65   15.26
   7  -1   4   10.79    1.98
   7   1  -4    9.60    1.79
  -7  -1  -4   12.29    2.32
   7   1   4   10.73    2.17
  -7   1  -4   11.40    2.15
  -7  -1   4   12.85    2.75
  -7   1  -4   14.86    3.98
   7   1  -4    9.88    3.16
  -7   1   4    7.60    2.53
  -7   1   4    9.02    2.00
  -7  -1  -4   11.43    3.74
  -7  -1   4    9.32    2.23
  -7  -1  -4    2.16    3.65
  -8  -1  -4  471.97   15.53
   8   1  -4  441.47   14.75
  -8  -1  -4  463.43   13.79
   8  -1   4  473.54   13.48
  -8   1   4  448.76   13.57
  -8   1  -4  463.50   15.30
  -8   1  -4  454.70   15.36
  -8   1  -4  459.94   13.68
   8   1  -4  460.99   13.36
  -8   1   4  466.02   14.28
  -8  -1   4  440.85   13.69
  -8  -1  -4  461.05   15.12
   8   1   4  434.63   13.54
  -8  -1   4  461.64   14.46
  -9  -1  -4  200.68    9.80
   9   1  -4  211.31    6.70
  -9  -1   4  203.74    7.25
   9  -1   4  197.62    6.79
  -9   1   4  210.25    7.10
  -9   1   4  216.70    7.92
   9   1   4  213.91    7.07
  -9   1  -4  195.49    9.24
  -9   1  -4  202.62    7.30
  -9   1  -4  202.71    9.86
  -9  -1   4  211.78    8.18
  -9  -1  -4  190.52    9.21
  -9  -1  -4  204.20    7.60
 -10   1   4    6.06    4.60
  10   1  -4    4.04    2.79
 -10  -1   4    0.05    5.03
 -10  -1   4    0.65    3.87
 -10   1  -4    3.34    4.18
 -10   1  -4    6.64    6.79
 -10  -1  -4    0.21    7.23
  10   1   4    2.82    3.23
 -10   1   4    5.11    3.82
 -10  -1  -4    2.39    4.89
 -10  -1  -4    2.10    7.89
 -10   1  -4    7.80    8.01
 -11   1  -4  125.42    6.99
 -11  -1  -4  123.14   12.47
 -11   1  -4   79.07   10.84
 -11  -1  -4  109.90    7.90
   0   2  -4 9999.99  278.69
  -1   2  -4  755.09   21.45
  -1  -2   4  768.67   21.98
   1   2  -4  762.57   21.97
  -1  -2  -4  759.35   21.82
   1  -2  -4  770.22   21.78
   1   2  -4  747.24   21.40
   1   2   4  752.77   21.33
   2   2  -4  132.05    4.17
  -2   2  -4  132.09    4.59
   2   2   4  132.57    4.13
  -2   2   4  129.20    4.22
   2  -2  -4  149.06    4.16
   2   2   4  128.13    4.45
  -2   2  -4  128.93    4.15
   2   2  -4  138.80    4.48
   2   2   4  128.76    4.04
  -2  -2  -4  136.46    4.37
  -2  -2   4  130.03    4.21
  -2  -2   4  136.17    4.51
   2  -2   4  128.90    4.59
  -3   2   4  859.08   24.49
   3   2  -4  822.65   24.63
  -3   2  -4  823.52   23.99
   3   2  -4  887.32   24.02
   3  -2   4  853.55   24.87
   3  -2  -4  830.09   24.56
  -3  -2   4  863.50   24.72
  -3  -2   4  839.93   24.06
  -3  -2  -4  837.56   24.65
  -3   2   4  849.03   23.87
  -3  -2  -4  867.56   23.94
   3   2   4  871.35   24.78
  -3  -2  -4  847.08   23.90
   3   2   4  880.30   24.00
  -4  -2  -4  161.91    5.10
  -4   2   4  174.42    5.39
  -4  -2   4  172.63    5.68
   4   2   4  166.53    5.97
  -4  -2  -4  160.79    5.73
   4   2  -4  168.34    5.55
  -4  -2   4  166.32    5.31
   4  -2   4  166.45    6.05
   4  -2  -4  162.04    5.50
  -4   2   4  166.07    5.04
  -4   2  -4  169.46    6.01
   4   2   4  170.04    5.25
  -4   2  -4  163.10    5.24
  -4  -2  -4  169.78    5.20
   5   2   4  124.43    5.23
   5  -2  -4  130.50    4.63
  -5   2  -4  126.47    4.27
  -5  -2  -4  113.98    4.95
  -5  -2  -4  130.03    4.22
   5   2  -4  126.93    4.15
  -5  -2   4  123.58    4.76
  -5  -2  -4  124.92    5.24
  -5  -2   4  123.92    4.34
   5   2   4  131.92    4.31
  -5   2   4  130.68    4.10
  -5   2   4  129.46    4.48
   5   2  -4  109.53    4.78
   5  -2   4  124.87    5.42
  -5   2  -4  134.53    5.29
  -6  -2  -4  897.39   25.84
   6   2  -4  847.78   24.39
   6   2  -4  847.49   25.70
  -6   2  -4  825.79   25.72
  -6   2   4  832.81   25.05
   6   2   4  866.54   25.81
  -6  -2  -4  923.18   24.53
  -6  -2   4  851.90   24.56
  -6  -2  -4  858.81   25.54
  -6   2  -4  842.15   24.48
   6  -2   4  872.29   25.93
  -6  -2   4  856.94   25.35
   6   2   4  867.53   24.53
  -6   2   4  868.13   24.37
  -7   2   4  335.85   10.22
   7   2  -4  340.65   10.21
  -7  -2   4  350.66   11.14
  -7   2   4  344.10   10.78
   7   2  -4  325.94   11.51
   7   2   4  351.86   10.45
  -7   2  -4  350.04   11.90
  -7  -2  -4  350.48   10.46
  -7  -2  -4  342.21   11.90
  -7  -2  -4  328.26   11.46
  -7  -2   4  340.72   10.50
  -7   2  -4  351.62   10.40
  -8  -2   4   49.02    3.62
   8   2  -4   60.38    2.98
  -8   2  -4   49.25    3.22
  -8  -2  -4   57.10    5.15
  -8   2  -4   53.70    5.84
  -8   2   4   58.10    3.17
   8   2  -4   57.59    4.87
  -8  -2  -4   52.87    3.58
  -8   2   4   55.55    3.76
   8   2   4   56.21    3.43
  -8  -2   4   52.00    4.16
  -8  -2  -4   59.55    5.91
  -9  -2   4  198.19    8.02
   9   2  -4  190.40    8.57
  -9   2  -4  204.59    8.94
   9   2   4  186.23    6.71
   9   2  -4  201.84    6.42
  -9   2  -4  181.31    6.78
  -9  -2  -4  184.46    8.67
  -9   2  -4  177.63    9.70
  -9  -2  -4  189.93    9.85
  -9   2   4  180.59    7.36
  -9   2   4  190.97    6.65
  -9  -2  -4  181.00    7.20
  -9  -2   4  200.11    7.21
 -10  -2   4   75.63    5.52
 -10   2  -4   77.56    7.82
 -10  -2  -4   70.85    5.79
 -10  -2   4   87.07    6.56
  10   2   4   80.89    4.59
 -10  -2  -4   79.59    7.69
 -10  -2  -4   75.00   10.05
 -10   2   4   76.13    5.58
 -10   2  -4   79.13    4.96
  10   2  -4   75.73    4.07
 -10   2  -4   62.94    9.38
 -10   2   4   74.94    4.53
   0   3  -4 3426.49   98.45
   0  -3  -4 3408.74  100.14
   0   3  -4 3617.40   98.35
   0   3   4 3489.83   99.62
   0  -3   4 3418.70   98.45
  -1   3  -4 1753.47   49.48
  -1   3  -4 1747.35   48.42
   1  -3   4 1749.93   49.48
   1   3  -4 1665.40   48.36
   1   3   4 1712.92   49.32
   1   3  -4 1756.56   49.44
  -1  -3  -4 1730.49   49.36
  -1  -3   4 1693.57   48.36
  -1  -3   4 1781.75   49.47
  -2   3   4   37.89    1.61
  -2  -3   4   34.25    1.85
  -2  -3   4   36.27    2.14
   2  -3   4   37.34    2.35
   2   3   4   33.87    2.02
   2   3  -4   38.05    1.88
   2   3   4   37.06    1.62
   2   3   4   38.58    1.51
  -2   3  -4   38.98    2.31
  -2  -3  -4   38.58    2.06
   2   3  -4   39.05    2.07
  -2  -3  -4   38.87    1.86
   2  -3  -4   37.77    1.57
  -3  -3  -4  278.45    8.71
  -3   3  -4  296.83    8.42
  -3   3   4  292.94    8.52
  -3  -3   4  280.82    8.51
  -3  -3  -4  295.87    8.93
   3   3  -4  284.39    8.83
   3   3  -4  278.53    8.45
   3  -3   4  281.71    9.07
   3   3   4  278.51    8.33
  -3   3  -4  284.22    9.02
   3   3   4  290.34    8.92
  -4  -3  -4   60.69    3.27
   4  -3   4   57.54    3.47
   4   3  -4   60.81    2.88
  -4  -3   4   61.37    2.97
  -4   3  -4   59.52    3.40
  -4  -3  -4   56.10    2.19
   4   3   4   62.61    3.34
  -4   3   4   59.74    2.13
  -4   3  -4   61.34    2.53
   4   3  -4   57.42    2.52
   4   3   4   62.48    2.46
  -4   3   4   61.80    2.52
  -4  -3   4   59.28    2.67
  -4  -3  -4   61.21    3.06
  -5   3  -4 1122.46   33.68
  -5   3  -4 1124.90   32.43
  -5  -3   4 1171.27   32.59
   5   3  -4 1147.32   33.35
   5   3   4 1114.62   33.62
   5  -3   4 1164.53   33.80
  -5  -3  -4 1175.55   33.44
  -5   3   4 1156.67   32.27
  -5  -3   4 1157.28   33.47
   5   3  -4 1178.06   32.46
  -5   3   4 1145.96   33.08
  -5  -3  -4 1176.62   32.35
   5   3   4 1148.25   32.49
  -5  -3  -4 1138.99   32.34
  -5  -3  -4 1167.23   33.72
  -6   3   4  331.68   10.17
  -6  -3   4  343.42   10.67
  -6  -3  -4  329.17   10.76
  -6  -3  -4  323.43   11.15
   6   3  -4  327.86    9.85
  -6  -3  -4  326.60    9.84
  -6  -3   4  321.95   10.05
  -6  -3  -4  332.87    9.85
  -6   3  -4  324.89   11.17
  -6   3  -4  330.63    9.90
   6   3   4  329.63    9.97
   6   3  -4  327.23   11.11
   6  -3   4  338.69   11.39
   7   3  -4  484.18   15.43
  -7  -3  -4  484.49   15.06
  -7   3   4  465.24   14.38
   7   3  -4  478.89   13.92
  -7  -3   4  489.97   14.21
  -7  -3  -4  483.26   14.02
  -7  -3  -4  485.39   15.64
  -7  -3   4  466.23   14.88
   7   3   4  485.23   14.09
  -7   3   4  462.30   13.81
  -7   3  -4  468.27   15.60
  -7   3  -4  447.08   13.95
  -8  -3   4   31.21    3.39
  -8   3   4   27.35    3.24
  -8  -3   4   32.04    4.17
  -8   3   4   34.10    2.62
  -8   3  -4   30.63    5.85
   8   3  -4   22.12    4.67
  -8  -3  -4   32.94    3.39
  -8  -3  -4   32.44    4.59
  -8  -3  -4   29.27    5.91
  -8   3  -4   32.33    2.83
   8   3  -4   28.21    2.66
   8   3   4   29.00    2.91
   9   3  -4   83.26    3.93
   9   3   4   76.11    4.29
   9   3  -4   67.92    6.35
  -9   3  -4   78.19    4.21
  -9   3   4   73.86    4.65
  -9   3   4   81.92    3.85
  -9  -3   4   75.73    5.80
  -9  -3  -4   74.88    4.94
  -9  -3   4   78.60    4.87
  -9   3  -4   65.65    7.99
  -9  -3  -4   73.42    8.47
  -9  -3  -4   78.09    6.35
  10   3  -4   81.23    7.64
 -10  -3  -4   83.22   10.90
 -10  -3   4   84.50    5.98
 -10   3  -4   86.85   10.16
 -10   3   4   78.67    5.53
  10   3   4   92.03    5.04
 -10   3   4   85.60    4.80
 -10  -3   4   95.31    7.14
 -10  -3  -4   84.50    7.87
  10   3  -4   95.40    4.52
 -10   3  -4   91.53    7.98
 -10  -3  -4   87.40    6.34
   0   4  -4 2902.98   79.86
   0   4  -4 2733.20   78.20
   0  -4   4 2791.57   79.81
  -1  -4   4 1258.01   35.20
   1   4   4 1265.21   35.02
   1   4  -4 1208.26   34.39
  -1   4  -4 1246.40   34.43
  -1   4   4 1152.22   34.98
   1  -4   4 1187.60   35.19
   1   4  -4 1244.55   35.22
  -1   4  -4 1253.61   35.26
  -1  -4   4 1208.57   34.34
  -2  -4   4 3710.82  103.04
  -2   4  -4 3672.13  105.18
   2   4   4 3809.65  105.06
  -2  -4  -4 3752.47  106.15
   2   4  -4 3465.88  102.98
   2   4  -4 3605.14  105.09
  -2  -4   4 3835.42  105.17
  -2  -4  -4 3799.87  107.12
  -3  -4   4  162.09    5.55
  -3  -4  -4  162.77    5.49
   3   4  -4  156.93    5.45
  -3   4   4  162.55    4.96
   3   4   4  164.80    5.52
  -3   4  -4  161.15    5.73
   3   4  -4  163.71    5.14
  -3  -4   4  148.14    5.11
   3  -4   4  161.27    5.73
   3   4   4  152.44    4.88
  -3  -4  -4  159.20    5.22
  -4   4   4  706.72   19.86
  -4  -4  -4  704.72   20.13
   4  -4   4  683.60   20.54
   4   4   4  686.15   20.35
   4   4   4  691.45   19.52
   4   4  -4  653.60   20.22
   4   4  -4  664.01   19.60
  -4   4  -4  684.34   20.52
  -4  -4   4  686.27   19.68
  -4   4  -4  678.31   19.53
  -4  -4  -4  713.59   20.43
  -4  -4   4  690.65   20.34
  -5   4  -4  502.10   14.13
   5   4  -4  492.98   14.80
  -5  -4   4  487.06   14.91
  -5  -4  -4  507.18   14.78
  -5   4  -4  497.72   15.26
  -5   4   4  499.61   14.39
   5  -4   4  481.92   15.27
  -5   4   4  471.17   13.85
  -5  -4  -4  476.31   15.14
   5   4   4  490.06   15.08
  -5  -4   4  491.96   14.31
   5   4   4  482.30   14.20
   5   4  -4  457.62   14.16
  -6  -4  -4  780.59   23.60
   6   4   4  718.67   22.20
  -6  -4  -4  774.50   21.95
  -6  -4  -4  777.68   21.91
   6   4  -4  770.19   22.17
  -6   4   4  783.07   21.93
  -6   4  -4  787.46   23.59
  -6  -4  -4  748.39   23.03
   6  -4   4  784.65   23.69
  -6   4   4  829.51   22.65
  -6  -4   4  774.35   22.34
  -6   4  -4  774.30   22.14
  -7  -4   4    2.80    2.78
  -7   4  -4    6.26    2.15
  -7  -4  -4    5.01    3.47
   7   4   4    6.53    2.29
  -7  -4  -4    1.40    4.81
   7   4  -4    7.05    4.27
  -7   4   4    4.92    1.86
  -7  -4   4   -1.54    3.23
  -7  -4  -4    4.38    2.42
  -7  -4  -4    5.71    2.36
   7   4  -4    6.11    2.16
  -7   4  -4    6.08    4.93
  -7   4   4    5.65    2.45
  -8  -4  -4  276.15    9.91
  -8   4  -4  278.55   11.37
   8   4  -4  272.81   10.66
  -8  -4  -4  258.30   11.36
   8   4   4  256.62    8.73
  -8  -4  -4  268.17    8.74
   8   4  -4  263.16    8.53
  -8   4   4  286.30    8.99
  -8   4  -4  266.58    8.59
  -8  -4   4  264.21    9.96
  -8  -4  -4  271.91    8.52
  -8   4   4  272.06    8.38
  -8  -4   4  260.78    9.07
  -9   4   4   17.99    3.71
  -9  -4  -4   16.79    7.94
  -9   4   4   19.34    2.97
   9   4   4   24.42    3.65
  -9  -4   4   20.48    5.48
   9   4  -4   20.29    6.21
  -9  -4   4   12.20    4.27
  -9  -4  -4   19.37    5.60
  -9   4  -4   17.02    3.28
  -9   4  -4   11.87    8.02
   9   4  -4   19.17    3.15
  -9  -4  -4   13.59    4.12
  10   4   4   -2.16    4.26
 -10   4   4   -0.26    4.43
  10   4  -4    5.28    7.50
 -10  -4  -4   -7.06    8.40
 -10  -4  -4    0.81    5.56
 -10  -4   4    2.67    5.49
 -10   4  -4    6.84   10.61
 -10  -4  -4    4.05    6.86
 -10   4  -4    0.90    3.73
 -10  -4   4   -2.82    6.78
  10   4  -4    4.62    3.51
 -10   4   4    0.78    3.41
 -10   4  -4   -3.47    6.51
   0   5  -4  188.67    5.78
   0   5  -4  181.45    6.09
   0   5   4  183.80    5.52
   0  -5   4  182.19    6.07
   1  -5   4  260.84    8.21
  -1  -5   4  264.57    8.20
   1   5  -4  259.65    8.22
   1   5  -4  248.17    7.83
   1   5   4  266.97    7.82
  -1   5  -4  261.05    8.26
   2   5  -4 1792.18   50.66
  -2  -5  -4 1717.07   50.40
  -2   5   4 1737.01   50.40
  -2  -5   4 1672.30   49.40
   2  -5   4 1764.24   50.65
  -2  -5   4 1800.81   50.65
   2   5   4 1820.96   50.46
  -2   5  -4 1849.28   50.74
  -2  -5  -4 1723.15   50.40
   2   5  -4 1815.42   49.55
  -3  -5   4  105.03    4.14
  -3   5  -4   97.19    4.28
  -3  -5  -4  102.58    3.49
  -3   5   4  106.56    3.33
  -3  -5  -4   96.38    3.52
   3   5  -4  106.45    4.09
   3   5   4   99.29    3.31
   3  -5   4   95.08    4.32
   3   5   4   93.40    4.04
  -3  -5   4   97.43    3.58
   3   5  -4  100.33    3.75
  -4  -5   4 4495.44  126.76
   4   5   4 4516.55  126.67
   4   5  -4 4473.73  126.71
  -4  -5   4 4541.73  124.16
  -4  -5  -4 4454.29  126.45
   4  -5   4 4611.19  126.92
  -4   5   4 4232.44  126.41
  -4   5  -4 4497.64  126.90
   4   5  -4 4373.97  124.12
  -5   5   4  465.43   14.50
   5   5   4  481.24   14.95
   5  -5   4  482.19   15.23
   5   5  -4  484.54   14.79
  -5   5  -4  493.89   14.00
   5   5  -4  482.62   14.14
  -5  -5   4  488.47   14.90
  -5  -5  -4  440.80   14.82
  -5  -5   4  492.03   14.20
  -5   5  -4  498.73   15.28
   5   5   4  492.44   14.09
  -6  -5   4  573.85   18.29
   6   5   4  590.26   17.41
  -6   5   4  580.99   17.92
  -6   5  -4  633.94   18.86
  -6  -5  -4  535.04   18.33
  -6   5   4  593.00   16.97
  -6  -5   4  607.78   17.57
   6   5  -4  621.42   17.42
  -6  -5  -4  628.07   18.09
  -6   5  -4  607.02   17.26
  -7   5   4   38.79    3.64
  -7   5   4   45.19    2.54
   7   5   4   45.87    3.27
  -7   5  -4   34.65    5.68
   7   5  -4   42.17    5.29
  -7  -5  -4   42.62    4.33
  -7  -5   4   37.96    3.71
   7   5  -4   48.02    2.95
  -7  -5   4   42.13    4.36
  -7   5  -4   44.55    3.00
  -7  -5  -4   63.85    4.83
  -8   5   4   30.84    3.33
  -8  -5  -4   33.85    4.74
  -8   5  -4   27.63    2.81
  -8   5   4   29.48    2.65
  -8  -5   4   25.26    4.94
  -8  -5   4   28.30    4.18
   8   5   4   30.24    3.19
  -8  -5  -4   31.36    5.07
  -8   5  -4   26.88    7.05
   8   5  -4   31.06    3.07
   8   5  -4   27.08    6.03
  -9   5   4   45.17    4.24
  -9   5   4   48.91    3.44
  -9  -5  -4   42.96    6.70
   9   5  -4   52.88    3.79
  -9   5  -4   54.43    3.90
   9   5   4   50.77    4.29
  -9  -5   4   43.81    6.73
  -9  -5   4   46.52    5.34
  -9  -5  -4   54.46    5.93
  -9   5  -4   51.63    9.32
   9   5  -4   63.28    7.51
 -10  -5  -4  376.47   13.48
 -10  -5  -4  421.48   16.21
 -10   5  -4  405.62   12.93
 -10   5   4  405.51   13.54
 -10  -5   4  417.85   16.07
 -10  -5  -4  432.18   12.76
   0   6  -4  139.93    4.99
   0  -6   4  137.93    4.93
   0   6  -4  132.18    4.58
  -1   6  -4  739.90   22.25
   1   6   4  755.76   21.84
   1   6  -4  774.49   22.29
   1  -6   4  749.26   22.20
  -1  -6   4  744.42   22.19
   1   6  -4  787.54   21.65
  -2  -6   4 1486.06   42.39
   2  -6   4 1472.29   42.37
   2   6   4 1460.27   42.10
  -2   6  -4 1496.41   42.46
   2   6  -4 1453.23   42.41
   2   6  -4 1471.25   41.41
  -3  -6  -4  104.29    3.59
  -3   6  -4  102.77    4.61
  -3   6   4  100.55    3.67
   3   6   4  102.32    3.49
   3   6   4  110.02    3.47
   3  -6   4  103.74    4.57
  -3  -6  -4  100.95    3.58
  -3  -6   4  108.87    4.40
   3   6  -4   99.09    4.31
   3   6  -4  114.79    4.07
   3   6   4   97.82    4.18
  -3  -6   4  106.57    3.68
   4   6  -4  996.31   27.69
  -4  -6  -4 1006.96   28.04
  -4   6  -4  985.36   28.72
   4  -6   4  998.60   28.63
   4   6   4  958.14   28.37
  -4   6   4  946.58   28.02
   4   6  -4  932.49   28.46
   4   6   4 1016.94   27.46
  -4  -6   4  982.31   28.55
  -4  -6  -4  901.17   27.96
  -4  -6   4  962.84   27.48
   5   6  -4   27.14    2.57
  -5   6   4   33.60    2.83
  -5  -6   4   31.54    3.37
   5   6   4   29.13    2.42
  -5  -6  -4   28.30    2.86
  -5   6  -4   29.53    4.20
  -5  -6   4   27.75    2.67
   5  -6   4   31.32    4.27
  -5  -6  -4   34.72    2.76
   5   6  -4   26.58    3.14
   6   6  -4   22.40    3.37
  -6   6  -4   19.54    2.32
  -6  -6  -4   20.59    3.30
  -6   6   4   20.20    3.24
  -6  -6   4   21.05    3.82
   6   6   4   24.50    2.75
  -6  -6   4   24.28    3.07
  -6   6  -4   25.60    4.99
   6   6  -4   24.08    2.72
  -6   6   4   23.48    1.82
  -7   6  -4  175.68    6.08
   7   6  -4  168.87    6.28
   7   6   4  173.62    6.59
  -7  -6  -4  194.35    7.38
  -7   6   4  159.73    6.97
  -7  -6   4  171.94    7.63
  -7   6  -4  180.37    8.87
  -7   6   4  169.95    5.69
  -7  -6   4  179.58    6.71
  -7  -6  -4  195.48    7.16
   7   6  -4  180.49    8.74
  -8   6  -4   10.35    2.99
  -8  -6   4   10.36    5.42
   8   6  -4   11.10    3.05
   8   6  -4   13.04    6.55
  -8   6   4   11.99    4.30
  -8  -6  -4   10.39    5.23
  -8   6  -4   11.54    7.61
  -8   6   4   12.31    2.51
  -8  -6  -4   18.25    4.79
   8   6   4   14.72    3.58
  -8  -6   4   12.80    4.74
  -9   6   4  330.75   10.54
  -9  -6  -4  304.55   11.46
  -9  -6  -4  314.03   12.46
  -9   6   4  290.48    9.63
   9   6  -4  296.76   10.04
  -9  -6   4  306.59   12.62
  -9   6  -4  301.65    9.95
  -9  -6   4  338.45   11.65
   9   6  -4  297.81   13.54
   9   6   4  309.02   10.30
  -9   6  -4  281.43   14.96
 -10  -6   4    8.26    9.22
   0  -7   4  496.47   14.74
   0   7  -4  495.09   14.31
   0   7  -4  480.09   14.85
   1   7   4  257.90    7.81
   1   7  -4  269.35    8.08
   1   7  -4  256.35    8.47
  -1   7  -4  249.27    8.47
  -1  -7   4  267.80    8.35
   1  -7   4  252.63    8.32
   2   7  -4  978.09   27.37
  -2   7  -4  964.72   28.19
   2   7  -4  942.71   28.14
   3   7  -4  289.75    9.08
   3   7   4  279.84    9.30
   3   7  -4  300.15    9.63
   3  -7   4  293.34    9.57
  -3  -7   4  303.32    9.60
  -3   7  -4  297.28    9.82
   4  -7   4  922.46   27.36
  -4  -7   4  955.36   27.40
  -4  -7  -4  927.69   26.71
   4   7  -4  957.58   26.57
  -4  -7  -4  908.69   26.65
  -4   7   4  885.73   26.69
   4   7  -4  885.65   27.33
  -4   7  -4  965.61   27.64
   4   7   4  928.03   26.24
  -5   7   4  314.22    9.03
   5   7   4  283.77    8.79
   5   7  -4  289.24    9.01
  -5  -7  -4  271.38    8.87
  -5   7  -4  266.77   10.05
  -5  -7  -4  279.56    8.99
   5   7  -4  281.18    9.65
  -5  -7   4  275.84    9.76
  -5  -7   4  274.03    8.58
   5  -7   4  272.09   10.01
  -6  -7  -4   44.13    3.67
   6   7  -4   38.40    3.33
   6   7  -4   45.18    4.31
  -6  -7  -4   43.52    3.76
  -6   7   4   42.25    3.57
  -6   7  -4   47.60    5.80
  -6  -7   4   41.08    3.32
   6   7   4   39.30    3.31
  -6  -7   4   47.96    4.62
  -6   7  -4   44.19    2.89
   7   7  -4  118.81    8.09
   7   7   4  113.27    5.23
  -7   7  -4  129.92    8.45
  -7   7   4  114.95    5.74
  -7  -7   4  119.81    5.42
  -7   7   4  122.23    4.26
   7   7  -4  109.03    5.16
  -7  -7  -4  127.98    6.21
  -7  -7   4  111.43    6.81
  -7  -7  -4  114.01    5.68
  -7   7  -4  119.00    4.73
  -8   7   4   54.84    3.26
  -8  -7  -4   67.85    6.39
  -8  -7   4   63.95    5.24
  -8  -7   4   63.37    6.54
   8   7   4   63.30    5.00
  -8   7  -4   53.61    3.88
  -8  -7  -4   52.37    5.31
   8   7  -4   67.11    8.57
  -8   7  -4   51.74    9.28
  -8   7   4   59.43    5.31
   8   7  -4   57.06    4.11
  -9   7   4  204.63    7.30
   9   7  -4  224.81    8.08
  -9   7  -4  196.73    7.59
  -9  -7   4  232.84   11.46
   9   7   4  202.06    8.35
  -9  -7  -4  235.45   11.14
  -9  -7   4  208.69    9.38
  -9  -7  -4  221.57    9.45
  -9   7   4  194.97    8.98
   0   8  -4 3174.81   90.93
   0  -8   4 3224.85   90.75
   0   8  -4 3173.36   88.97
  -1  -8   4   97.29    4.19
  -1   8  -4   87.41    4.28
   1   8   4   94.76    3.52
   1  -8   4   84.46    4.08
   1   8  -4   93.99    3.97
   1   8   4   96.10    3.60
   1   8  -4   98.99    4.35
   2   8   4  115.91    4.49
   2   8   4  125.21    4.70
   2   8  -4  111.69    5.02
   2   8  -4  122.07    4.63
   2  -8   4  116.64    4.99
  -2  -8   4  133.60    5.05
  -2   8  -4  118.74    5.21
   3  -8   4  360.12   11.63
   3   8  -4  364.80   11.25
  -3  -8   4  392.07   11.82
   3   8  -4  342.37   11.73
  -3   8  -4  371.63   12.02
   3   8   4  370.62   11.43
   4   8  -4  194.49    7.22
   4   8   4  185.76    6.12
  -4  -8   4  193.11    7.16
   4  -8   4  187.19    7.21
  -4   8  -4  191.30    7.69
   4   8  -4  183.11    6.68
  -4   8   4  184.93    6.17
  -5  -8   4   68.25    4.94
   5   8  -4   63.39    4.16
   5   8   4   65.75    3.72
   5   8  -4   60.51    4.52
  -5  -8  -4   69.03    3.52
  -5   8   4   64.72    3.44
  -5   8  -4   63.75    5.80
  -5  -8  -4   60.14    3.32
  -6  -8  -4  917.90   26.79
  -6  -8  -4  947.88   27.07
   6   8  -4  917.34   26.60
   6   8   4  866.87   26.48
   6   8  -4  930.54   27.78
  -6  -8   4  930.27   27.92
  -6   8  -4  911.29   28.33
   7   8   4    3.01    3.77
  -7  -8  -4    7.70    4.42
  -7   8  -4    3.22    2.81
  -7  -8  -4    4.56    3.99
   7   8  -4   -1.67    7.11
  -7  -8   4    6.00    5.61
  -7   8  -4    3.84    7.61
  -7   8   4    6.03    4.03
   7   8  -4    4.12    3.57
  -7   8   4    4.85    2.39
  -8   8   4    3.67    2.65
  -8  -8  -4    6.57    4.76
   8   8   4    1.74    4.33
  -8   8   4    1.48    5.04
  -8   8  -4    4.81    3.34
   8   8  -4   -2.19    3.97
   8   8  -4    5.45    9.19
  -8   8  -4    8.23   10.41
  -8  -8  -4    4.35    5.90
  -8  -8   4    2.16    7.29
   0  -9   4  646.96   19.18
   0   9  -4  635.85   18.81
   0   9  -4  656.70   19.58
  -1  -9   4  248.10    8.00
  -1   9  -4  231.42    8.31
   1  -9   4  239.15    7.92
   1   9   4  225.22    7.37
   1   9  -4  239.74    8.39
   1   9  -4  241.97    7.86
   2   9   4  529.92   15.93
  -2   9  -4  521.53   16.41
   2   9  -4  524.67   16.37
  -2  -9   4  537.37   16.09
   2  -9   4  539.25   15.93
   2   9  -4  514.13   15.68
  -3   9  -4   11.65    3.92
   3  -9   4    8.22    3.41
   3   9   4   15.68    3.33
   3   9  -4   13.53    3.04
  -3  -9   4   11.50    3.38
   3   9  -4   11.46    3.34
  -4  -9   4    3.72    3.91
   4   9  -4    4.64    3.33
  -4   9   4    3.31    2.24
   4   9   4    6.45    2.51
  -4   9  -4   -0.12    4.59
   4   9  -4    6.95    3.57
   5   9  -4   86.00    5.45
   5   9  -4   75.26    4.68
  -5  -9  -4   76.18    3.38
  -5   9  -4   80.99    6.48
  -5  -9   4   78.02    5.42
   5   9   4   81.05    4.31
  -5   9   4   79.18    4.01
  -5  -9  -4   76.24    3.63
   6   9  -4   75.91    4.81
   6   9  -4   80.00    6.28
  -6  -9  -4   76.39    4.47
  -6  -9  -4   69.39    4.01
  -6  -9   4   82.40    6.44
  -6   9   4   69.02    4.32
  -6   9  -4   72.09    7.83
   6   9   4   82.00    5.03
   7   9   4   45.95    5.24
  -7  -9  -4   39.63    5.04
  -7  -9   4   41.52    7.15
   7   9  -4   46.30    4.78
  -7  -9  -4   42.47    4.23
  -7   9  -4   34.23    8.84
   7   9  -4   34.18    8.63
  -7   9   4   45.44    4.79
  -7   9  -4   30.92    3.59
  -8   9   4  266.54    8.46
  -8  -9   4  281.92   13.26
  -8  -9  -4  254.60   11.16
   0 -10   4   69.09    3.81
   0  10  -4   64.54    4.42
   0  10  -4   66.45    4.00
   1  10   4  192.65    6.30
   1 -10   4  172.65    6.38
   1  10  -4  173.92    7.22
   1  10  -4  170.11    6.66
  -1  10  -4  190.99    7.36
  -1 -10   4  179.92    6.58
  -2  10  -4  316.18   10.73
   2  10   4  305.90   10.00
   2  10  -4  302.47   10.01
   2  10  -4  302.79   10.64
  -2 -10   4  305.41   10.15
  -3 -10   4   34.94    4.12
   3  10  -4   34.76    4.41
   3  10   4   36.94    4.27
  -3  10  -4   29.76    4.88
   3  10  -4   34.88    3.93
  -4  10  -4  134.22    7.69
   4  10  -4  128.90    6.67
  -4 -10   4  130.98    6.55
   4  10   4  126.18    5.12
   4  10  -4  133.11    6.14
  -5  10  -4   51.53    6.89
   5  10  -4   33.82    5.49
   5  10  -4   47.41    4.87
   5  10   4   45.57    4.42
  -5  10   4   37.57    3.49
  -5 -10   4   46.90    5.90
   6  10  -4   16.22    6.39
  -6  10   4   18.28    3.66
  -6 -10   4   16.88    6.18
  -6 -10  -4   14.50    2.78
   6  10  -4   15.99    4.68
   6  10   4   19.01    4.87
  -6 -10  -4   17.67    3.44
  -6  10  -4   18.52    7.94
  -7 -10   4   46.37    8.00
  -7  10   4   26.99    9.21
  -7  10  -4   32.43    3.88
   7  10  -4   34.36    5.27
  -7 -10  -4   39.06    4.96
  -7 -10  -4   37.10    3.95
  -7  10   4   30.81    4.95
   0  11  -4  111.64    6.41
   0  11  -4  133.72    5.79
  -1 -11   4   88.24    4.37
   1  11  -4   80.93    5.53
  -1  11  -4   83.88    5.59
   1  11  -4   71.49    5.04
  -2  11  -4   61.91    5.36
   2  11  -4   60.57    5.38
   2  11  -4   60.48    4.86
  -2 -11   4   64.68    4.36
   2  11   4   65.52    4.51
   3  11   4  344.35   11.59
   3  11  -4  331.93   11.87
   3  11  -4  306.71   10.98
  -3 -11   4  316.59   10.99
  -3  11  -4  325.96   12.02
   4  11  -4  121.99    6.69
  -4  11  -4  125.50    8.02
  -4 -11   4  124.74    6.82
   4  11  -4  125.28    7.37
   4  11   4  133.93    8.06
  -5  11   4    2.33    3.44
  -5  11   4    0.69    5.25
  -5 -11   4   -0.09    5.98
   5  11  -4    2.83    5.10
   5  11  -4    1.64    6.20
   5  11   4    2.93    4.76
  -5  11  -4    2.66    7.95
  -6 -11   4  189.07   10.34
  -6  11   4  173.68    7.14
   6  11  -4  173.50    8.49
  -6  11   4  193.90    9.76
   0  12  -4   22.72    4.82
   0  12  -4   21.55    5.67
   1  12  -4   56.60    5.83
  -1  12  -4   53.04    5.48
  -1  12  -4   46.51    5.92
   1  12  -4   53.30    6.09
   2  12  -4  149.53    7.15
   2  12   4  145.05    6.88
  -2  12  -4  143.75    7.98
  -2 -12   4  157.34    6.14
   2  12  -4  135.49    7.87
   3  12  -4   85.57    7.05
   3  12   4   69.22    6.50
  -3  12  -4   74.10    7.02
  -3 -12   4   80.51    5.39
   3  12  -4   77.65    6.30
   4  12   4  193.63   10.14
  -4  12  -4  164.69   10.28
   4  12  -4  195.34    9.03
   4  12  -4  188.51    9.81
  -4 -12   4  187.07    8.25
  -5 -12   4    7.58    6.76
   0  13  -4   79.86    6.81
   0  13  -4   74.25    7.68
   1  13  -4   17.62    6.89
  -1  13  -4   14.73    6.79
   1  13  -4   11.54    6.85
  -2  13  -4   67.93    7.98
   2  13   4   59.17    6.08
   2  13  -4   58.15    6.91
   0   0   5    0.22    1.05
   0   0  -5    0.10    0.89
   0   0   5   -0.51    1.30
   0   0  -5   -0.57    1.12
   0   0  -5    1.15    0.90
  -1   0   5   94.24    3.08
  -1   0  -5   95.28    3.03
   1   0   5   94.88    3.17
  -1   0  -5   93.33    3.40
  -1   0   5   91.62    3.34
   1   0  -5   88.76    2.89
   1   0   5   92.13    3.44
   1   0  -5   88.54    3.24
  -1   0  -5   90.88    2.98
  -2   0   5  224.28    6.54
  -2   0   5  220.35    6.88
   2   0  -5  210.65    6.76
  -2   0  -5  223.74    6.58
  -2   0  -5  219.70    6.97
   2   0  -5  219.59    6.38
   2   0   5  219.76    6.55
   3   0  -5  136.15    4.11
  -3   0  -5  142.70    4.87
  -3   0   5  140.24    4.66
   3   0   5  126.50    4.94
   3   0  -5  137.55    4.53
  -3   0  -5  133.68    4.42
  -3   0   5  140.28    4.32
  -3   0  -5  130.89    4.30
   3   0   5  134.32    4.36
  -4   0  -5  194.04    6.66
   4   0  -5  192.57    5.80
   4   0   5  201.59    6.90
  -4   0   5  198.02    6.02
  -4   0  -5  195.23    6.03
  -4   0   5  189.06    6.41
   4   0  -5  201.06    6.27
   4   0   5  195.11    6.06
  -4   0  -5  195.59    6.19
  -5   0  -5    0.09    2.60
   5   0   5   -0.08    2.98
   5   0  -5    0.98    1.19
  -5   0  -5    2.52    1.56
  -5   0   5    0.28    1.89
   5   0  -5    4.07    2.39
   5   0   5    2.04    1.64
  -5   0   5    1.81    1.58
   6   0  -5  497.20   14.40
  -6   0  -5  512.81   14.74
   6   0   5  496.80   15.99
   6   0  -5  491.36   15.53
   6   0   5  511.86   14.70
  -6   0   5  512.61   14.69
  -6   0   5  493.04   15.25
  -6   0  -5  521.26   15.78
   7   0  -5   23.42    3.39
  -7   0   5   25.57    2.37
  -7   0  -5   19.74    3.96
  -7   0  -5   25.84    2.65
  -7   0   5   25.00    2.91
   7   0   5   24.29    2.36
   7   0   5   22.94    4.89
   7   0  -5   24.11    1.95
   8   0  -5   10.52    1.90
  -8   0  -5   15.40    4.72
  -8   0   5    7.00    3.31
   8   0  -5    5.91    3.94
  -8   0   5   12.56    2.63
  -8   0  -5   10.68    4.98
  -8   0  -5   12.78    2.96
   8   0   5    7.18    2.49
  -9   0  -5  118.79    7.86
   9   0  -5  113.43    4.19
  -9   0  -5  121.53    5.58
  -9   0   5  111.77    5.14
  -9   0   5  127.44    6.07
  -9   0  -5  110.05    7.97
   9   0   5  119.49    4.86
 -10   0  -5   16.42    8.08
 -10   0  -5   19.01    4.90
 -10   0  -5   11.52    7.77
 -10   0   5   12.63    3.97
 -10   0   5   13.89    5.06
  10   0   5   14.30    3.45
   0   1   5 1868.49   52.22
   0   1  -5 1912.92   53.40
   0  -1   5 1885.95   52.29
   0   1  -5 1798.41   52.23
   0  -1   5 1949.90   53.45
   0  -1  -5 1819.02   53.27
   0   1   5 1883.63   52.23
   0   1   5 1871.83   53.33
  -1  -1   5  359.57   10.73
   1   1  -5  364.91   10.70
   1  -1  -5  358.08   10.54
   1   1   5  358.15   10.32
  -1   1  -5  350.64   10.29
  -1   1   5  354.06   10.22
   1   1  -5  361.60   10.29
   1   1   5  361.74   10.27
  -1   1  -5  351.29   10.34
   1   1   5  360.81   10.71
  -1  -1   5  359.80   10.36
  -1  -1  -5  337.99   10.14
  -1   1  -5  360.20   10.76
  -1  -1  -5  362.43   10.17
   1  -1   5  359.81   10.41
  -2   1   5   54.14    2.00
  -2  -1  -5   52.00    2.46
  -2  -1  -5   52.37    1.98
  -2   1  -5   52.77    2.63
  -2   1   5   51.56    2.31
   2   1   5   53.47    2.13
  -2  -1  -5   53.14    1.95
   2  -1  -5   52.50    2.16
   2   1  -5   53.26    2.06
  -2  -1   5   51.68    2.18
  -2   1  -5   60.56    2.19
  -2  -1   5   54.47    2.53
   2   1  -5   55.50    2.42
  -3   1  -5 1579.58   43.23
   3   1   5 1601.71   43.14
  -3   1   5 1589.83   44.06
  -3  -1  -5 1529.63   43.08
   3   1  -5 1509.76   44.05
  -3  -1  -5 1514.37   43.04
   3   1  -5 1507.02   43.02
  -3   1  -5 1515.47   44.26
   3  -1   5 1526.56   44.32
  -3  -1  -5 1504.97   44.15
  -3   1   5 1536.20   43.03
   3   1   5 1555.57   44.27
  -3   1  -5 1546.83   43.11
  -3  -1   5 1523.30   43.14
  -3  -1   5 1589.15   44.17
   4   1  -5  344.32   10.65
  -4   1  -5  358.22   11.04
  -4  -1   5  364.46   10.82
   4   1   5  354.52   10.33
  -4   1   5  351.29   10.21
   4  -1   5  342.80   11.14
  -4   1  -5  346.93   10.30
  -4  -1  -5  351.29   10.24
   4   1  -5  343.09   10.15
  -4  -1  -5  352.25   10.91
  -4  -1   5  361.14   10.35
  -4   1   5  360.06   10.68
   4  -1  -5  324.94   10.78
  -4  -1  -5  355.19   10.33
   4   1   5  359.08   11.11
   5   1  -5  810.48   22.47
  -5  -1   5  827.39   23.41
  -5   1   5  797.60   22.53
  -5  -1  -5  799.65   23.55
   5   1   5  814.92   23.77
  -5   1  -5  803.84   22.64
  -5  -1  -5  796.94   22.67
   5   1   5  793.21   22.65
  -5   1   5  819.43   23.24
   5  -1  -5  786.06   23.38
  -5   1  -5  803.82   23.67
  -5  -1   5  789.95   22.65
   5   1  -5  698.09   23.33
  -6  -1  -5  303.14    9.50
  -6  -1  -5  307.24   10.42
   6  -1  -5  293.91   10.07
   6  -1   5  327.06   10.98
  -6  -1   5  332.59    9.61
  -6   1  -5  304.88   10.57
   6   1  -5  310.88    9.28
  -6   1  -5  316.56    9.53
   6   1   5  321.33    9.56
   6   1   5  331.11   10.85
   6   1  -5  299.90   10.42
  -6   1   5  306.13    9.40
  -6  -1   5  327.20   10.14
  -6   1   5  319.52    9.94
   7   1  -5   13.57    3.50
   7   1  -5   12.71    1.84
  -7   1   5   13.40    2.73
  -7  -1  -5    8.45    3.90
  -7  -1   5   10.42    2.46
  -7   1   5   15.03    2.32
   7   1   5   12.49    2.37
  -7  -1  -5   12.04    3.90
   7  -1  -5   15.65    3.23
  -7   1  -5   14.12    2.32
   7  -1   5   13.56    2.20
   7   1   5   11.64    4.70
  -7  -1  -5   13.65    2.50
  -7   1  -5   10.35    4.18
   7  -1   5   -0.28    4.68
  -7  -1   5   12.29    2.81
  -8  -1  -5   55.38    5.96
  -8  -1   5   63.16    3.77
  -8   1   5   63.19    3.52
   8  -1   5   59.17    3.31
   8   1  -5   63.56    3.04
  -8  -1  -5   63.09    5.47
  -8  -1   5   56.42    4.26
  -8   1  -5   64.31    3.66
  -8  -1  -5   60.27    3.84
   8   1  -5   61.76    4.81
  -8   1  -5   64.40    5.85
   8   1   5   67.52    3.55
  -8   1   5   61.39    4.03
  -9  -1  -5  499.06   15.22
  -9  -1   5  496.97   15.94
  -9   1   5  502.55   14.89
  -9   1  -5  441.81   16.75
   9   1   5  519.06   14.79
  -9   1  -5  500.65   15.06
   9   1  -5  493.60   14.40
   9   1  -5  500.70   16.28
  -9   1   5  484.93   15.62
  -9  -1   5  469.40   15.00
  -9  -1  -5  486.52   16.71
  -9   1  -5  513.83   17.21
 -10  -1   5  145.74    7.51
 -10   1  -5  140.76    6.60
 -10   1   5  126.34    6.83
 -10   1  -5  131.80    9.64
 -10  -1  -5  141.46    7.25
 -10   1   5  124.83    5.99
 -10  -1  -5  133.35    9.44
 -10  -1   5  123.28    6.31
  10   1   5  129.61    5.59
 -10   1  -5  133.19   10.03
  10   1  -5  131.04    5.11
   0  -2  -5 1680.23   47.94
   0  -2   5 1695.11   48.15
   0   2   5 1674.61   47.03
   0   2   5 1667.37   47.97
   0   2  -5 1701.20   48.12
   0   2   5 1676.88   47.01
   0   2  -5 1674.97   47.06
   0  -2   5 1707.92   47.11
   1  -2  -5  963.62   27.69
  -1  -2   5  991.70   27.29
  -1   2   5  919.57   27.74
   1  -2   5  950.85   28.00
   1   2   5  946.33   27.13
   1   2  -5  978.84   27.95
   1   2   5 1003.21   27.17
   1   2  -5  995.79   27.25
  -1   2   5 1004.17   27.16
  -1   2   5  935.69   27.09
  -1   2  -5  935.33   27.96
  -1  -2  -5  967.45   27.77
   1   2   5  998.91   27.87
  -1  -2   5  945.88   27.96
  -1   2  -5  987.90   27.30
   2  -2  -5  205.62    6.21
  -2  -2  -5  197.80    6.43
   2  -2   5  187.95    6.70
  -2   2  -5  215.83    6.22
  -2   2  -5  205.98    6.35
  -2   2   5  200.26    6.33
  -2  -2   5  213.21    6.64
  -2  -2   5  208.59    6.31
   2   2   5  202.23    6.10
   2   2   5  206.90    6.19
   2   2  -5  211.33    6.57
  -2   2  -5  207.14    6.71
  -3   2  -5  278.89    8.28
  -3  -2  -5  285.24    8.06
  -3   2   5  292.09    8.51
  -3   2  -5  279.16    8.91
   3   2   5  272.59    8.23
   3   2  -5  285.08    8.68
   3   2  -5  275.57    8.24
   3  -2  -5  263.56    8.54
  -3  -2  -5  274.21    8.64
  -3  -2  -5  279.28    8.08
  -3  -2   5  280.65    8.77
  -3   2   5  285.86    8.07
   3   2   5  286.71    8.85
  -3   2  -5  275.15    8.44
  -3  -2   5  274.22    8.33
   4  -2  -5   44.56    2.55
   4  -2   5   49.00    3.33
  -4  -2   5   47.64    2.40
   4   2   5   46.61    2.24
  -4   2  -5   46.94    2.31
  -4  -2  -5   45.66    2.06
  -4   2   5   47.17    2.34
   4   2  -5   46.86    2.55
  -4   2   5   44.51    1.98
  -4   2  -5   42.74    3.05
   4   2  -5   46.57    2.14
   4   2   5   48.86    3.18
  -4  -2  -5   43.17    2.12
  -4  -2  -5   43.57    2.74
  -4  -2   5   40.88    2.60
  -5   2   5  341.96   10.03
  -5  -2  -5  349.47   10.10
   5   2  -5  350.27   10.09
  -5   2  -5  348.70   11.19
  -5   2   5  342.92   10.53
  -5  -2  -5  350.63   10.16
   5   2   5  345.00   11.17
  -5   2  -5  335.22   10.21
  -5  -2   5  359.21   10.86
  -5  -2   5  336.04   10.30
   5   2   5  343.72   10.27
   5   2  -5  339.08   10.65
   5  -2   5  336.47   11.33
  -5  -2  -5  330.95   10.84
   5  -2  -5  341.73   10.61
  -6   2  -5  743.92   22.63
   6   2  -5  744.03   21.20
  -6   2   5  741.03   21.19
  -6  -2  -5  730.87   22.68
   6   2   5  748.22   22.65
  -6  -2  -5  767.99   21.35
  -6  -2   5  743.81   21.44
  -6  -2  -5  727.12   21.29
  -6   2  -5  712.74   21.33
  -6  -2  -5  735.25   22.30
   6  -2   5  749.07   22.83
   6   2   5  789.50   21.43
  -6  -2   5  788.85   22.27
   6   2  -5  723.34   22.52
  -6   2   5  733.16   21.88
  -7  -2   5  130.86    5.13
   7   2  -5  148.07    6.46
   7   2   5  134.37    5.04
   7  -2   5  135.99    7.41
  -7   2   5  142.88    5.36
  -7  -2   5  128.99    5.69
  -7  -2  -5  139.56    5.14
  -7   2   5  137.89    4.77
  -7   2  -5  129.02    6.63
   7   2  -5  138.74    4.72
  -7   2  -5  124.70    4.94
   7   2   5  136.36    6.96
  -7  -2  -5  139.19    6.24
  -7  -2  -5  134.95    6.89
   8   2  -5  136.46    4.70
  -8  -2  -5  127.36    7.78
  -8  -2  -5  122.79    6.72
   8   2   5  130.32    5.10
  -8   2   5  125.16    5.42
  -8  -2   5  120.27    5.28
  -8   2  -5  121.19    5.07
  -8   2  -5  133.22    7.47
   8   2  -5  124.20    6.56
  -8  -2   5  132.55    6.11
  -8   2   5  125.37    4.84
  -8  -2  -5  131.91    5.34
   9   2  -5   11.98    5.18
  -9  -2  -5    2.76    5.84
  -9  -2  -5    9.67    7.26
  -9  -2  -5    6.57    3.96
  -9   2   5    9.18    2.94
  -9   2   5    7.82    3.77
  -9   2  -5    4.54    6.91
   9   2   5    6.44    3.23
  -9   2  -5    7.17    3.38
  -9  -2   5    7.71    4.56
  -9  -2   5    9.99    3.88
   9   2  -5    6.95    2.64
 -10   2  -5   41.34    4.64
 -10   2  -5   45.86    9.35
  10   2   5   41.01    4.26
 -10   2   5   36.25    5.03
 -10  -2  -5   43.53    5.89
 -10   2   5   39.12    4.22
 -10  -2  -5   39.21    7.51
  10   2  -5   41.16    3.55
 -10  -2   5   40.67    5.22
 -10   2  -5   49.02    7.95
 -10  -2   5   42.30    6.24
 -10  -2  -5   60.06   10.41
  10   2  -5   46.30    6.66
   0   3   5 1260.94   35.28
   0  -3   5 1253.22   35.54
   0  -3   5 1233.84   34.69
   0   3  -5 1213.88   35.50
   0   3  -5 1259.71   34.69
   0  -3  -5 1188.06   35.22
   1   3  -5  118.77    3.84
  -1   3  -5  111.86    3.84
   1   3   5  110.13    3.43
  -1  -3   5  116.08    3.86
   1   3  -5  112.79    4.12
  -1   3  -5  115.16    4.18
  -1   3   5  113.95    3.73
   1  -3  -5  110.33    3.50
  -1  -3  -5  109.00    3.66
   2   3   5  997.88   28.58
  -2  -3  -5  996.97   28.45
  -2   3   5  985.46   28.39
  -2   3  -5  993.74   28.78
   2  -3  -5  962.14   28.41
   2   3  -5  983.83   28.67
  -2  -3   5 1006.75   27.98
  -2   3  -5  998.21   28.03
   2   3   5 1019.19   27.83
   2   3  -5  995.98   27.96
   2  -3   5 1016.09   28.82
   2   3   5  988.42   27.79
  -2  -3   5  941.73   28.68
   3  -3   5  290.12    9.63
   3  -3  -5  291.13    9.03
  -3  -3   5  309.60    9.06
  -3   3  -5  306.05    9.62
  -3   3  -5  306.27    8.93
  -3  -3  -5  300.84    9.23
  -3  -3   5  308.38    9.50
  -3   3   5  310.88    9.07
   3   3  -5  303.96    9.41
   3   3  -5  291.19    8.94
   3   3   5  302.08    8.84
   3   3   5  298.84    9.43
  -4   3  -5  670.41   19.34
   4   3  -5  645.72   19.00
   4   3   5  623.32   18.33
  -4  -3  -5  651.36   18.95
   4  -3   5  670.97   19.41
  -4   3   5  650.57   18.71
  -4   3  -5  631.42   18.34
  -4  -3  -5  643.96   19.23
  -4  -3   5  665.54   19.15
  -4   3   5  607.75   18.08
   4   3   5  635.83   19.16
   4   3  -5  627.77   18.35
  -4  -3   5  623.72   18.45
   4  -3  -5  640.86   18.71
   5   3   5  520.06   14.38
   5   3  -5  509.21   14.27
  -5  -3  -5  477.61   14.06
   5   3  -5  497.96   14.90
  -5  -3   5  471.07   14.42
  -5  -3  -5  497.33   14.10
  -5  -3  -5  501.84   15.35
  -5   3   5  496.25   14.07
  -5   3  -5  486.04   15.35
  -5  -3   5  465.37   14.99
  -5   3   5  502.97   14.62
  -5   3  -5  478.05   14.29
   5   3   5  493.32   15.26
  -5  -3  -5  488.92   14.94
  -6   3   5   89.64    3.86
  -6  -3   5   91.22    3.90
  -6   3   5   95.96    3.41
   6   3  -5   95.43    3.51
  -6  -3  -5   93.73    5.34
   6   3   5   87.45    5.09
   6  -3   5   97.69    5.75
   6   3   5   88.68    3.73
  -6  -3   5   90.71    4.46
  -6  -3  -5   82.16    3.51
  -6   3  -5   91.49    5.37
  -6  -3  -5   89.05    4.60
   6   3  -5   76.19    4.66
  -6  -3  -5   90.83    3.53
  -6   3  -5   91.09    3.63
  -7   3  -5   14.20    2.41
  -7  -3  -5   17.59    2.68
  -7   3   5   18.25    2.16
   7  -3   5   19.99    5.55
   7   3  -5   13.85    4.25
  -7  -3  -5   26.18    5.09
   7   3  -5   24.30    2.29
  -7  -3   5   20.45    2.86
  -7  -3   5   15.49    3.55
   7   3   5   17.85    2.49
  -7  -3  -5   18.86    2.58
  -7   3  -5   16.56    4.84
  -7  -3  -5   11.04    3.75
  -7   3   5   17.55    2.73
  -8  -3  -5  397.28   11.81
  -8   3   5  402.75   12.38
  -8  -3  -5  383.48   12.02
  -8   3   5  385.31   11.65
  -8   3  -5  390.67   11.89
   8   3  -5  392.82   11.67
  -8   3  -5  377.95   14.00
   8   3  -5  392.90   13.54
  -8  -3  -5  387.59   13.11
  -8  -3   5  373.24   12.18
  -8  -3   5  390.19   13.10
   8   3   5  382.48   11.94
  -9  -3   5   26.01    4.34
   9   3   5   33.08    3.85
  -9   3   5   28.54    3.32
  -9  -3  -5   35.29    3.85
   9   3  -5   31.95    5.89
  -9  -3   5   24.37    5.31
  -9   3   5   32.23    4.11
  -9  -3  -5   25.20    8.07
  -9  -3  -5   34.07    4.56
  -9   3  -5   31.76    7.75
  -9   3  -5   30.59    3.73
  -9  -3  -5   32.71    5.85
   9   3  -5   28.47    3.10
 -10   3  -5   30.99    4.51
 -10   3  -5   32.21    7.33
 -10   3   5   30.23    4.88
 -10  -3  -5   34.34   11.07
 -10   3  -5   36.06   10.00
 -10  -3  -5   31.79    7.43
 -10  -3  -5   32.00    4.52
 -10  -3  -5   33.01    6.16
 -10  -3   5   35.80    5.56
 -10  -3   5   25.02    6.87
 -10   3   5   26.18    3.93
  10   3  -5   30.47    7.34
  10   3  -5   29.37    3.58
  10   3   5   32.59    4.31
   0   4  -5  125.82    4.48
   0  -4   5  123.18    4.48
   0   4   5  117.13    3.93
   0   4  -5  117.43    4.14
   1   4  -5  775.35   22.72
  -1  -4   5  808.11   23.39
  -1  -4  -5  832.02   23.12
  -1   4  -5  772.60   23.39
   1   4  -5  827.97   23.42
   1   4   5  795.40   23.09
   1  -4   5  816.46   23.46
  -1   4   5  805.09   22.99
  -1  -4   5  813.18   22.72
  -1  -4  -5  788.86   22.96
  -1   4  -5  775.92   22.76
  -2   4  -5  959.53   27.93
  -2  -4  -5  946.88   27.46
  -2   4   5  936.71   27.43
  -2   4  -5  970.04   27.19
   2   4   5  972.98   26.87
  -2  -4  -5  972.35   27.65
   2   4  -5  945.23   27.84
   2  -4   5  963.25   27.94
  -3   4   5  233.31    6.92
  -3   4  -5  229.61    7.66
   3   4   5  226.26    6.83
  -3  -4   5  219.97    7.48
   3   4  -5  227.63    6.99
   3  -4   5  230.00    7.71
  -3  -4  -5  230.04    7.38
  -3  -4  -5  229.69    7.08
  -3  -4   5  223.50    7.01
   3   4  -5  211.60    7.39
   3   4   5  228.77    7.39
   3   4   5  219.64    6.75
  -4  -4   5  289.53    9.05
  -4   4   5  267.91    8.37
  -4  -4   5  266.01    8.46
   4   4   5  275.28    9.00
  -4   4  -5  283.51    8.32
  -4  -4  -5  272.01    8.65
   4   4  -5  272.30    8.36
  -4  -4  -5  274.23    9.07
  -4   4  -5  277.62    9.25
   4   4   5  272.31    8.28
   4  -4   5  275.90    9.30
   4   4  -5  270.88    8.89
  -5  -4   5  447.28   13.26
  -5  -4  -5  437.17   13.60
  -5   4   5  450.10   13.28
  -5   4   5  439.67   12.73
  -5   4  -5  446.73   14.21
  -5   4  -5  452.14   13.05
   5   4   5  447.46   13.98
   5   4  -5  434.06   13.71
   5   4  -5  447.21   13.09
   5  -4   5  457.72   14.35
   5   4   5  440.94   13.07
  -5  -4  -5  443.41   14.10
   6   4   5   22.09    4.08
   6  -4   5   21.81    4.92
  -6  -4  -5   31.93    4.45
  -6   4   5   23.25    1.88
   6   4  -5   23.13    2.22
  -6   4   5   22.54    2.43
   6   4  -5   23.66    3.03
  -6  -4   5   21.96    3.31
  -6  -4   5   21.86    2.89
  -6   4  -5   23.03    2.51
   6   4   5   25.01    2.39
  -6   4  -5   17.81    4.44
  -6  -4  -5   19.05    3.20
  -7   4   5  314.88    9.96
   7   4  -5  298.23   11.40
  -7  -4  -5  326.13    9.36
   7  -4   5  320.18   12.04
  -7   4   5  318.28    9.38
   7   4   5  327.91    9.84
  -7   4  -5  308.27    9.63
  -7  -4  -5  307.25    9.46
  -7  -4   5  287.64   10.67
  -7  -4  -5  311.56   11.69
   7   4  -5  317.98    9.61
  -7   4  -5  324.48   11.72
  -7  -4  -5  289.84   10.52
  -8  -4   5   86.43    5.02
  -8  -4  -5   92.88    7.97
  -8   4  -5   85.95    4.25
   8   4  -5   94.93    4.10
  -8  -4  -5   88.52    5.69
  -8   4   5   85.03    3.86
   8   4  -5   82.55    6.66
   8   4   5   89.93    4.50
  -8  -4  -5   84.17    4.39
  -8  -4   5   92.22    5.89
  -8  -4  -5   85.63    4.07
  -8   4  -5   95.11    7.56
  -8   4   5   87.36    4.56
  -9   4   5  100.00    4.51
  -9  -4  -5  109.64    7.00
  -9  -4  -5  103.62    4.93
  -9   4   5   94.73    5.45
   9   4   5  107.79    5.42
  -9  -4  -5  112.89   10.34
   9   4  -5  112.84    7.80
  -9   4  -5  101.34    9.19
  -9  -4   5  106.30    6.13
  -9   4  -5   98.56    4.93
  -9  -4   5   95.62    7.08
   9   4  -5  105.18    4.68
  -9  -4  -5   93.12    5.59
 -10   4   5   49.51    5.37
 -10  -4   5   43.36    6.52
 -10  -4  -5   57.79   12.50
 -10   4  -5   48.62    4.76
 -10  -4  -5   55.26    4.84
 -10  -4   5   37.55    7.76
 -10  -4  -5   42.79    6.28
   0   5  -5   83.88    3.36
   0  -5   5   88.76    3.75
   0   5   5   82.16    2.97
   0   5  -5   87.59    3.69
  -1  -5   5   18.43    2.24
   1  -5   5   17.77    2.35
   1   5  -5   20.27    1.88
  -1   5  -5   19.84    2.40
  -1   5  -5   17.77    1.98
   1   5  -5   18.19    2.19
   1   5   5   18.02    1.70
  -1   5   5   19.22    1.29
   2  -5   5 1483.54   44.19
   2   5   5 1573.13   43.90
  -2  -5   5 1538.74   43.05
  -2  -5  -5 1480.86   43.71
  -2  -5  -5 1467.48   43.85
  -2  -5   5 1574.70   44.22
  -2   5  -5 1557.15   44.25
  -2   5   5 1548.66   43.71
   2   5  -5 1535.56   43.12
   2   5  -5 1594.87   44.22
  -3  -5  -5 1300.87   37.76
   3  -5   5 1356.07   38.38
  -3  -5   5 1343.41   38.29
  -3  -5   5 1295.38   37.18
   3   5   5 1321.10   37.01
   3   5   5 1327.93   37.01
  -3  -5  -5 1317.71   38.02
   3   5   5 1326.55   38.05
  -3   5  -5 1293.38   38.34
   3   5  -5 1300.09   38.22
   3   5  -5 1357.11   37.28
  -4   5  -5 2198.59   60.60
   4  -5   5 2102.03   60.55
  -4  -5   5 2036.53   58.90
   4   5  -5 2138.38   58.91
  -4  -5   5 2114.69   60.41
  -4  -5  -5 2193.89   60.36
  -4  -5  -5 1971.31   59.90
   4   5   5 2097.64   60.25
   4   5  -5 2156.34   60.36
  -4   5   5 2071.03   59.77
   4   5   5 2069.39   58.77
  -5   5   5  107.90    3.97
   5   5  -5   98.38    4.05
  -5   5  -5  110.34    4.00
   5  -5   5  102.54    5.73
   5   5   5  106.70    4.10
  -5   5  -5  107.23    5.46
   5   5   5  101.77    5.10
   5   5  -5  104.50    4.73
  -5  -5   5  106.30    4.99
  -5  -5  -5  100.55    4.36
  -5  -5   5  105.00    4.31
  -5  -5  -5  109.24    5.31
  -6   5  -5   65.23    3.30
   6   5  -5   70.24    4.16
  -6   5  -5   64.13    5.40
  -6  -5   5   70.63    4.51
  -6  -5  -5   59.72    3.99
   6   5   5   67.50    4.89
   6   5   5   73.75    3.50
  -6  -5  -5   66.20    5.40
  -6   5   5   64.68    2.72
  -6   5   5   72.20    3.34
   6   5  -5   62.25    3.31
  -6  -5   5   46.84    3.79
   6  -5   5   76.66    6.03
   7   5   5   54.82    3.43
  -7   5   5   49.28    2.75
   7   5  -5   44.02    5.73
  -7   5  -5   49.97    3.32
  -7  -5   5   51.39    4.79
   7   5  -5   53.76    3.23
  -7  -5  -5   54.17    6.14
  -7  -5  -5   51.44    4.36
  -7   5  -5   58.83    6.41
  -7   5   5   51.47    3.37
  -8  -5   5   10.60    4.38
   8   5  -5   15.51    3.03
  -8   5   5   17.32    2.53
  -8   5   5   16.01    3.30
  -8   5  -5   15.29    7.35
   8   5   5   15.30    3.48
  -8  -5  -5   16.50    4.63
  -8  -5  -5   21.84    7.12
  -8  -5   5   15.01    5.10
  -8   5  -5   16.91    2.88
   8   5  -5   13.58    6.02
   9   5  -5   30.08    3.52
  -9  -5  -5   44.97    8.10
  -9   5  -5   40.60    9.53
  -9   5   5   27.40    4.26
   9   5  -5   37.85    7.47
  -9  -5  -5   29.07    5.85
  -9  -5   5    2.67    5.62
   9   5   5   31.27    4.12
  -9   5  -5   25.80    3.83
  -9   5   5   26.79    3.27
  -9  -5   5   32.74    6.70
 -10  -5   5  157.73    9.37
   0   6  -5  485.48   14.47
   0  -6   5  502.94   15.01
   0   6  -5  504.48   15.07
   0   6   5  488.29   14.36
  -1   6  -5   62.91    3.08
   1   6  -5   63.80    3.36
  -1  -6   5   59.92    3.33
   1  -6   5   60.03    3.34
   1   6  -5   62.18    2.93
   1   6   5   65.00    2.61
  -1   6  -5   60.27    3.42
  -2   6   5  827.28   23.81
   2   6   5  816.84   24.08
   2   6  -5  848.99   23.78
   2   6  -5  840.26   24.52
   2  -6   5  807.16   24.46
  -2   6  -5  845.20   24.60
  -2  -6   5  833.09   24.46
   3   6  -5  382.34   11.19
   3   6  -5  364.08   11.68
   3   6   5  365.51   10.69
   3   6   5  367.41   10.70
  -3  -6  -5  376.07   10.93
  -3   6  -5  383.73   11.95
  -3  -6   5  362.55   11.69
   3  -6   5  386.35   11.91
  -3   6   5  369.61   10.85
  -3  -6   5  350.32   10.92
   3   6   5  369.37   11.42
  -3  -6  -5  360.76   10.90
   4   6   5  231.41    7.96
  -4  -6  -5  241.33    7.39
  -4  -6  -5  215.11    7.30
   4   6  -5  236.06    8.06
   4  -6   5  238.03    8.51
   4   6  -5  230.76    7.51
  -4   6  -5  242.97    8.50
  -4  -6   5  231.12    7.38
  -4  -6   5  218.57    8.10
   4   6   5  237.36    7.22
  -5   6  -5   79.76    3.41
   5   6   5   81.13    4.60
  -5  -6  -5   70.08    3.66
  -5  -6   5   65.74    3.74
  -5  -6  -5   79.18    3.79
  -5  -6   5   76.11    4.52
  -5   6   5   76.41    3.19
  -5   6  -5   78.39    5.31
   5  -6   5   74.62    5.41
   5   6  -5   71.38    4.22
   5   6   5   78.75    3.53
   5   6  -5   70.80    3.60
   6   6  -5  152.52    5.60
   6   6   5  142.73    5.61
  -6  -6   5  157.94    5.98
   6   6  -5  150.66    6.41
   6  -6   5  150.27    7.80
  -6   6   5  155.19    5.36
  -6   6  -5  150.83    7.58
  -6  -6  -5  144.52    6.07
  -6   6  -5  151.80    5.31
  -6  -6   5  148.22    6.85
  -6   6   5  146.43    4.80
  -6  -6  -5  153.65    5.92
  -7  -6   5   59.76    5.53
   7   6   5   59.14    3.96
  -7   6   5   62.03    2.98
  -7  -6  -5   61.30    4.53
  -7   6  -5   56.92    3.41
  -7  -6   5   56.21    4.55
  -7   6   5   61.21    3.59
   7   6  -5   60.50    3.64
  -7   6  -5   63.44    7.01
   7   6  -5   51.50    5.93
  -7  -6  -5   62.96    4.98
  -8   6  -5  142.44    5.74
  -8  -6  -5  145.86    7.02
  -8   6  -5  146.76   10.33
   8   6  -5  147.79    9.30
  -8  -6   5  144.34    8.19
  -8  -6   5  153.76    7.11
   8   6   5  141.58    6.08
   8   6  -5  128.00    5.66
  -8  -6  -5  154.11    7.90
  -8   6   5  143.18    5.98
  -8   6   5  147.76    5.28
   9   6   5   16.23    4.43
   9   6  -5   33.11    8.50
  -9  -6   5   26.11    6.74
  -9   6   5   20.90    3.31
  -9   6   5   22.68    4.35
  -9   6  -5   25.06   10.85
  -9  -6  -5   27.20    5.82
  -9  -6  -5   19.03    7.58
   9   6  -5   22.47    3.92
  -9  -6   5   21.80    7.48
  -9   6  -5   22.28    3.83
   0   7  -5   34.61    2.55
   0  -7   5   37.93    3.07
   0   7  -5   39.49    3.09
   1   7  -5    7.51    2.61
  -1  -7   5   10.11    2.70
   1   7  -5    5.76    2.23
   1   7   5    7.37    1.76
   1  -7   5   11.65    2.66
  -1   7  -5    8.52    2.37
  -1   7  -5    5.84    2.55
   2   7  -5  789.92   23.17
  -2  -7   5  778.19   23.10
   2   7  -5  777.49   22.41
  -2   7  -5  770.06   23.22
   2   7   5  780.88   22.62
   2  -7   5  771.09   23.08
   3   7  -5  566.27   16.65
   3   7   5  557.32   16.90
   3   7  -5  570.87   17.34
   3  -7   5  573.22   17.40
  -3  -7   5  565.52   17.35
  -3   7   5  558.88   16.34
  -3   7  -5  572.80   17.52
  -4   7   5  515.61   14.95
   4  -7   5  515.74   16.19
   4   7   5  522.55   14.94
  -4  -7   5  491.91   16.00
   4   7   5  512.61   15.71
  -4  -7   5  550.37   14.97
  -4  -7  -5  495.82   15.10
  -4   7  -5  515.26   16.30
   4   7  -5  511.89   15.24
   4   7  -5  492.86   15.91
  -4  -7  -5  522.46   15.07
  -5  -7   5  215.63    8.07
   5   7   5  214.65    6.90
  -5  -7  -5  200.42    6.95
  -5  -7   5  204.46    6.88
   5   7   5  198.74    7.72
   5  -7   5  198.06    8.52
   5   7  -5  183.59    7.62
   5   7  -5  214.69    7.08
  -5  -7  -5  199.22    6.78
  -5   7  -5  201.85    8.57
  -6   7   5   93.14    4.05
  -6   7  -5   94.80    6.94
   6   7  -5   97.91    5.64
  -6  -7   5  104.62    6.10
  -6  -7  -5  105.30    5.07
   6   7   5  108.19    4.69
  -6   7  -5  106.10    4.25
   6   7  -5   91.17    4.55
  -6  -7   5   89.54    4.72
  -6  -7  -5   96.11    4.63
   6  -7   5  102.53    7.18
   7   7  -5   45.26    5.55
  -7   7   5   35.14    3.21
   7   7  -5   34.72    3.63
  -7  -7   5   30.90    4.38
  -7   7  -5   37.37    7.20
  -7  -7   5   32.38    5.89
  -7   7   5   30.29    2.45
  -7   7  -5   32.90    3.14
  -7  -7  -5   32.61    4.05
   7   7   5   36.04    4.30
  -7  -7  -5   33.47    4.91
  -8  -7  -5   86.00    5.83
   8   7  -5   90.05    9.14
  -8   7  -5   78.58   10.14
  -8  -7   5   82.87    6.00
   8   7  -5   83.79    4.78
  -8   7  -5   84.45    4.64
   8   7   5   87.92    5.41
  -8  -7  -5   86.59    7.04
  -8   7   5   79.55    3.94
  -8   7   5   83.95    4.73
  -9  -7   5   37.40    9.05
  -9   7  -5   33.16    4.08
  -9  -7   5   35.32    7.37
  -9  -7  -5   19.13    8.71
  -9   7   5   35.72    3.68
   0  -8   5  170.53    6.29
   0   8  -5  164.14    6.46
   0   8  -5  171.41    5.97
   1   8  -5  457.73   14.46
  -1   8  -5  445.27   14.46
  -1  -8   5  459.72   14.28
   1   8  -5  457.87   13.83
   1   8   5  455.44   13.59
   1  -8   5  483.00   14.31
  -1   8  -5  473.87   13.87
   2  -8   5  403.00   12.36
  -2  -8   5  361.12   12.28
   2   8  -5  367.00   12.41
   2   8  -5  394.64   11.82
   2   8   5  376.04   11.71
  -2   8  -5  418.57   12.66
   3  -8   5    0.28    3.66
   3   8  -5    0.32    3.10
   3   8   5   -1.76    2.70
   3   8  -5    1.06    2.69
  -3   8  -5   -1.76    3.62
  -3  -8   5    1.45    3.32
   4   8  -5  344.17   12.19
   4  -8   5  370.42   12.49
   4   8   5  376.54   11.93
   4   8  -5  365.72   11.59
   4   8   5  388.34   11.13
  -4   8  -5  377.62   12.71
  -4  -8   5  382.07   12.39
  -4   8   5  367.13   10.97
  -5   8   5  250.74    7.43
  -5  -8  -5  234.38    7.53
  -5  -8  -5  237.29    7.73
  -5   8  -5  224.36    9.70
  -5  -8   5  233.62    9.11
   5  -8   5  229.94    9.52
   5   8   5  236.34    7.91
   5   8  -5  230.00    8.93
   5   8  -5  242.18    8.26
  -6  -8  -5  276.20    8.93
  -6  -8  -5  268.90    8.61
  -6   8  -5  262.39    8.37
  -6   8  -5  253.43   11.34
   6   8  -5  259.24    8.87
   6   8  -5  241.69    9.87
  -6  -8   5  258.68   10.43
   6   8   5  250.72    8.83
  -7  -8  -5  107.01    5.40
  -7   8   5  117.06    4.89
   7   8  -5  111.14    7.16
  -7   8  -5  103.71    9.44
  -7  -8  -5  117.46    6.37
   7   8  -5  108.06    5.41
  -7  -8   5  114.86    7.98
  -7   8  -5  116.70    4.84
   7   8   5   97.38    5.69
  -7   8   5  104.96    4.12
  -8  -8   5   81.56    6.20
  -8   8   5   83.14    4.04
   8   8   5   84.55    6.39
  -8   8   5   87.74    4.88
   8   8  -5   86.52   10.75
  -8   8  -5   80.85    4.69
  -8  -8  -5   90.51    7.52
  -8  -8   5   87.95    8.95
  -8  -8  -5   82.07    5.65
   8   8  -5   92.97    5.34
   0  -9   5  777.27   22.55
   0   9  -5  766.31   22.85
   0   9  -5  724.79   21.98
  -1   9  -5   82.33    4.96
   1   9  -5   87.97    4.95
  -1  -9   5   85.64    4.68
   1  -9   5   88.64    4.60
   1   9  -5   88.60    4.45
   1   9   5   81.62    3.59
  -1   9  -5   87.39    4.49
   2   9  -5  135.29    6.09
  -2  -9   5  141.02    5.95
   2   9   5  128.05    5.11
   2  -9   5  137.54    5.95
  -2   9  -5  143.42    6.21
   2   9  -5  126.78    5.39
  -3   9  -5  107.59    6.21
   3  -9   5  112.43    5.74
   3   9  -5  108.41    5.66
   3   9   5  112.00    5.01
  -3  -9   5  116.85    5.71
   3   9  -5  112.79    5.13
  -4   9  -5   35.99    5.72
  -4   9   5   44.87    2.29
   4   9  -5   44.05    4.53
   4   9   5   45.97    3.29
   4  -9   5   42.48    5.27
  -4  -9   5   47.64    5.05
   4   9  -5   46.06    4.06
  -5   9  -5  137.39    8.31
   5   9  -5  122.52    6.94
   5   9   5  141.13    5.83
  -5   9   5  131.65    5.05
  -5  -9   5  153.93    7.36
   5   9  -5  150.52    6.24
   6   9  -5  206.87    8.34
  -6  -9  -5  252.13    8.20
  -6  -9   5  237.35   10.26
   6   9   5  240.07    8.63
  -6   9  -5  232.19   11.44
   6   9  -5  220.70    9.87
  -6  -9  -5  227.15    7.67
   7   9   5   16.05    5.01
   7   9  -5    9.17    6.82
   7   9  -5   20.91    4.59
  -7  -9  -5   20.56    3.91
  -7  -9  -5   22.53    5.01
  -7   9  -5   24.88    9.93
  -7   9   5    6.95    3.45
  -7   9  -5   19.42    3.54
  -7  -9   5   29.44    8.06
  -8  -9  -5   42.91    7.27
   0  10  -5  443.68   13.54
   0 -10   5  441.96   13.72
   0  10  -5  420.49   14.24
   1  10  -5   47.34    4.75
  -1  10  -5   46.85    4.31
   1 -10   5   52.79    4.29
   1  10  -5   53.64    4.36
  -1  10  -5   50.89    4.91
  -1 -10   5   51.89    4.13
   2 -10   5   21.08    4.02
  -2 -10   5   24.53    4.15
   2  10  -5   19.82    3.66
  -2  10  -5   19.09    4.49
   2  10  -5   18.30    4.35
   2  10   5   21.22    3.17
   3 -10   5  111.90    6.03
  -3  10  -5  119.34    7.03
  -3 -10   5  121.08    6.26
   3  10  -5  117.23    6.48
   3  10  -5  123.18    5.84
  -4 -10   5   52.77    5.74
   4 -10   5   53.20    5.40
   4  10   5   52.08    3.92
  -4  10  -5   56.79    6.48
   4  10  -5   50.83    5.43
   4  10  -5   59.46    4.94
  -5 -10   5   12.55    6.30
   5  10  -5   15.01    4.59
   5  10   5    8.59    4.31
  -5  10  -5    2.41    7.38
  -5  10   5    9.62    3.01
   5  10  -5   13.48    5.59
   6  10  -5  188.46    7.81
  -6 -10   5  201.50    9.96
   6  10  -5  172.35    9.49
  -6  10  -5  172.92   11.36
   6  10   5  182.52    8.16
  -6  10   5  161.72    6.71
  -7 -10  -5   20.24    4.78
  -7 -10   5   12.19    8.75
  -7 -10  -5   16.75    3.62
   0 -11   5  172.86    6.81
   0  11  -5  153.25    7.73
   0  11  -5  158.51    6.93
   1  11  -5   34.34    5.33
   1 -11   5   40.48    4.34
   1  11  -5   38.17    4.88
  -1 -11   5   39.95    4.35
  -1  11  -5   35.50    4.88
  -1  11  -5   40.94    5.53
  -2  11  -5  162.93    8.29
   2 -11   5  177.66    6.88
   2  11  -5  168.37    7.22
  -2 -11   5  176.56    7.30
   2  11  -5  161.67    8.06
   3 -11   5  143.45    6.42
   3  11  -5  146.17    7.82
  -3 -11   5  141.46    7.17
   3  11  -5  134.03    6.85
  -3  11  -5  141.67    8.02
   4  11  -5  195.17    8.68
   4  11  -5  214.62    9.75
  -4 -11   5  226.85    9.46
  -4  11  -5  209.82   10.53
  -5  11  -5  136.68   10.71
  -5 -11   5  141.24    8.95
   5  11  -5  131.13    7.33
   5  11   5  136.03    7.10
   5  11  -5  140.46    9.04
  -6 -11   5   16.01    9.15
   0  12  -5   12.07    5.13
   0 -12   5   15.66    4.15
   0  12  -5   12.50    6.27
  -1  12  -5  271.88   10.43
   1  12  -5  256.74   11.25
  -1  12  -5  272.19   11.21
  -1 -12   5  295.52    9.68
   1  12  -5  260.20   10.42
   2  12  -5  103.98    6.81
  -2  12  -5   98.97    8.07
  -2 -12   5  116.95    6.26
   2  12  -5   98.48    7.76
   3  12  -5    1.72    6.79
  -3 -12   5   10.70    5.60
   3  12  -5    0.96    5.84
  -3  12  -5    6.07    7.37
  -4 -12   5   14.93    6.59
  -5 -12   5   46.46    8.40
  -2 -13   5    9.03    5.05
  -3 -13   5   32.57    6.10
   0   0  -6 1680.54   47.40
   0   0  -6 1686.89   48.49
   0   0   6 1706.55   47.49
   0   0   6 1737.37   48.59
   0   0  -6 1687.54   47.39
  -1   0   6 1504.44   42.22
   1   0  -6 1456.05   41.16
   1   0  -6 1405.41   42.11
  -1   0  -6 1453.13   41.19
  -1   0  -6 1428.77   42.18
   1   0  -6 1469.51   41.13
  -1   0  -6 1493.65   41.19
   1   0   6 1462.09   42.27
  -1   0   6 1529.93   41.28
   1   0   6 1542.09   41.33
  -2   0   6 4156.43  113.04
   2   0   6 3955.02  113.12
   2   0   6 3981.11  110.86
  -2   0  -6 3898.20  113.03
   2   0  -6 4032.35  112.93
  -2   0   6 4021.96  112.61
  -2   0  -6 3891.57  110.74
  -2   0  -6 3968.46  110.77
   3   0  -6  275.79    8.46
  -3   0   6  287.52    8.63
  -3   0  -6  250.03    8.67
   3   0   6  267.84    8.83
  -3   0   6  277.83    8.18
   3   0   6  287.33    8.23
  -3   0  -6  278.65    8.22
   3   0  -6  269.93    7.92
   4   0   6  582.47   17.52
   4   0  -6  570.98   16.29
  -4   0   6  586.90   17.14
  -4   0   6  564.97   16.53
  -4   0  -6  572.57   16.53
  -4   0  -6  564.32   17.32
   4   0  -6  573.35   16.95
  -4   0  -6  586.84   16.63
   4   0   6  587.14   16.60
  -5   0   6   29.35    2.52
   5   0  -6   27.29    1.62
  -5   0   6   30.46    2.18
  -5   0  -6   31.21    3.09
  -5   0  -6   27.88    2.14
  -5   0  -6   28.93    2.51
   5   0   6   29.46    3.65
   5   0  -6   26.91    2.90
   5   0   6   33.61    2.25
   6   0  -6    7.08    1.50
  -6   0   6    5.79    2.07
   6   0   6    4.63    4.04
  -6   0   6    6.37    2.50
   6   0  -6    8.67    3.01
  -6   0  -6    7.32    2.45
  -6   0  -6   10.06    3.40
   6   0   6    8.35    2.14
  -6   0  -6   10.29    2.25
  -7   0   6 1055.39   30.05
   7   0  -6 1109.69   29.69
  -7   0   6 1048.82   31.05
   7   0   6 1039.54   30.02
   7   0  -6 1051.04   31.23
   7   0   6 1045.24   31.96
  -7   0  -6 1073.76   30.15
  -7   0  -6 1029.15   31.48
  -8   0  -6  229.19    9.64
  -8   0  -6  224.32    7.98
  -8   0   6  234.04    8.53
   8   0  -6  230.56    7.07
   8   0   6  234.61    7.67
   8   0   6  222.63   10.40
  -8   0   6  248.86    7.80
   8   0  -6  231.12    8.76
  -9   0  -6   30.92    4.35
  -9   0  -6   32.28    6.66
   9   0  -6   32.06    4.96
  -9   0   6   25.10    3.78
   9   0   6   20.89    3.37
  -9   0  -6   35.51    7.34
  -9   0   6   41.58    4.77
 -10   0  -6   -0.02    9.14
 -10   0  -6    0.37    5.27
 -10   0   6    1.80    4.29
 -10   0  -6   -2.43    8.22
 -10   0   6   -1.47    5.26
   0   1  -6   49.54    2.10
   0  -1   6   50.97    2.34
   0  -1   6   49.39    2.64
   0   1  -6   49.48    2.13
   0   1   6   51.96    2.44
   0   1   6   49.27    2.09
   0   1  -6   51.34    2.45
   1   1  -6   41.55    1.94
  -1   1  -6   46.60    2.45
  -1   1   6   46.65    2.24
   1   1   6   46.39    2.04
   1  -1   6   46.55    2.23
  -1  -1  -6   45.10    2.33
   1  -1   6   47.37    2.62
   1  -1  -6   53.84    2.21
  -1  -1  -6   44.41    1.72
  -1   1  -6   44.83    2.02
  -1   1   6   47.84    1.95
   1   1  -6   46.27    2.36
   1   1   6   46.87    2.48
  -1   1  -6   43.03    2.07
  -1  -1   6   45.43    2.46
  -1  -1  -6   44.04    1.72
  -1  -1   6   45.75    2.13
  -2  -1   6 2683.52   78.22
   2   1  -6 2796.68   78.19
   2   1   6 2748.77   76.63
  -2  -1  -6 2820.46   78.21
  -2   1   6 2835.29   78.17
  -2  -1  -6 2736.52   77.62
   2   1  -6 2641.17   76.48
  -2   1  -6 2708.07   76.61
  -2   1  -6 2583.80   78.23
  -2   1  -6 2804.92   78.44
   2  -1   6 2907.48   78.41
  -2  -1   6 2761.28   76.62
   2   1   6 2834.00   78.30
  -2  -1  -6 2746.83   77.60
  -2   1   6 2666.38   76.50
   3  -1   6  175.68    6.15
   3   1  -6  169.94    5.28
  -3  -1   6  170.11    5.50
  -3   1   6  165.94    5.70
  -3   1  -6  163.80    6.04
  -3  -1  -6  166.90    5.87
   3   1  -6  174.44    5.75
  -3  -1  -6  179.26    5.33
  -3  -1   6  173.44    5.90
  -3  -1  -6  165.99    5.34
  -3   1   6  170.26    5.34
   3   1   6  174.55    5.47
  -3   1  -6  172.58    5.45
   3   1   6  174.72    6.07
   3  -1  -6  195.53    5.61
   4   1  -6  318.98    9.92
   4   1  -6  328.00    9.38
  -4  -1  -6  323.77    9.54
   4   1   6  303.83   10.37
  -4  -1   6  331.49   10.13
   4  -1   6  318.30   10.52
  -4   1   6  314.94    9.94
  -4   1  -6  300.90   10.27
  -4  -1  -6  319.84    9.47
  -4   1  -6  322.77    9.74
  -4  -1   6  331.54    9.65
  -4   1  -6  327.33    9.59
   4   1   6  312.89    9.59
  -4  -1  -6  328.62   10.19
   4  -1  -6  348.25    9.82
  -4   1   6  317.47    9.47
  -5   1   6   56.88    2.62
  -5   1  -6   55.20    3.84
   5   1   6   56.70    2.84
  -5   1   6   58.97    3.10
  -5  -1  -6   56.49    2.89
   5  -1  -6   56.37    3.42
   5   1  -6   55.80    2.45
   5   1   6   52.85    4.00
  -5  -1  -6   55.76    3.54
  -5   1  -6   61.34    3.09
  -5  -1   6   58.82    3.25
   5  -1   6   66.34    4.34
  -5  -1   6   62.75    2.90
  -5  -1  -6   59.18    2.79
  -5   1  -6   57.69    2.87
   5   1  -6   59.50    3.00
   6  -1   6  138.17    6.76
  -6  -1  -6  149.24    5.04
  -6  -1   6  148.69    5.10
  -6   1  -6  136.23    4.97
   6   1   6  138.04    6.54
  -6  -1   6  142.37    5.59
   6  -1  -6  138.40    5.68
  -6  -1  -6  146.03    5.14
   6   1  -6  143.84    4.65
  -6   1  -6  135.39    6.21
  -6  -1  -6  127.14    5.90
  -6   1   6  147.73    4.92
  -6   1   6  139.56    5.34
   6   1   6  140.80    5.05
   6   1  -6  147.35    6.06
  -7  -1  -6  188.22    6.43
   7  -1  -6  187.14    7.04
  -7  -1   6  177.20    6.37
  -7  -1   6  169.87    6.97
   7   1   6  182.81    6.27
  -7  -1  -6  191.73    7.64
  -7   1  -6  172.89    6.29
  -7   1  -6  180.13    7.87
   7  -1   6  189.49    8.63
   7   1   6  192.12    8.46
  -7   1   6  175.49    6.70
   7   1  -6  194.51    7.54
   7   1  -6  185.05    5.85
  -7   1   6  178.24    6.15
   8   1   6  275.06    8.60
   8   1  -6  269.33    9.89
  -8  -1   6  262.20    8.73
  -8   1  -6  277.74    8.76
  -8  -1  -6  259.48   10.89
  -8   1   6  261.61    9.21
  -8   1   6  262.26    8.51
  -8  -1   6  251.98    9.50
   8   1  -6  257.16    8.10
   8  -1  -6  268.88    9.39
  -8   1  -6  271.71   10.65
  -8  -1  -6  252.72   10.22
  -9   1   6  131.37    6.43
  -9   1  -6  134.62    6.06
  -9   1  -6  146.00    8.85
  -9  -1  -6  120.39    9.32
   9   1  -6  137.90    4.93
   9   1   6  129.69    5.45
  -9   1  -6  122.95    8.69
  -9  -1  -6  138.25    8.10
  -9   1   6  138.30    5.56
   9   1  -6  127.30    7.12
  -9  -1   6  141.39    6.99
  -9  -1   6  144.56    6.13
 -10  -1  -6   75.65    8.71
 -10   1  -6   83.56    9.43
  10   1  -6   68.52    7.04
 -10   1   6   75.62    5.05
 -10  -1   6   81.69    6.91
 -10  -1  -6   77.71    6.79
 -10  -1  -6   92.77   10.89
  10   1   6   85.93    4.78
 -10   1  -6   78.90    5.99
 -10  -1   6   78.44    5.69
  10   1  -6   81.11    3.98
 -10   1  -6   70.49    9.67
 -10   1   6   74.46    6.08
   0   2  -6  154.57    5.35
   0  -2   6  159.40    5.45
   0  -2  -6  151.89    4.99
   0   2  -6  161.12    5.00
   0  -2   6  154.03    5.06
   0   2   6  156.16    4.76
   0   2   6  162.23    4.79
   0   2   6  154.22    5.14
  -1  -2   6   53.25    2.78
  -1   2   6   54.55    2.07
   1  -2   6   56.84    2.53
   1   2  -6   54.59    2.70
  -1   2  -6   59.06    2.91
  -1  -2  -6   53.92    2.39
   1   2   6   57.62    2.66
   1  -2  -6   57.57    2.29
   1   2   6   54.59    2.19
   1  -2   6   58.71    3.01
  -1  -2   6   57.70    2.55
  -1   2   6   57.71    2.49
  -1   2  -6   58.17    2.46
  -2   2   6  325.64   10.05
  -2   2  -6  342.80    9.93
   2  -2  -6  339.08    9.89
  -2   2  -6  339.48    9.81
  -2  -2   6  355.73   10.39
  -2   2  -6  333.26   10.40
   2   2  -6  334.24   10.25
   2   2  -6  319.62    9.76
  -2  -2   6  339.31    9.91
  -2   2   6  328.38    9.60
   2   2   6  337.99    9.81
   2   2   6  321.83   10.24
   2   2   6  321.40    9.73
  -3  -2  -6   21.06    2.19
  -3   2   6   20.06    1.47
   3   2  -6   18.32    2.00
   3   2   6   17.18    2.30
  -3   2  -6   15.88    1.99
  -3  -2   6   18.53    2.20
  -3  -2   6   17.81    1.86
   3   2  -6   18.05    1.64
  -3   2  -6   20.96    2.49
  -3   2  -6   16.05    1.74
  -3   2   6   16.24    1.73
  -3  -2  -6   17.73    1.29
   3  -2  -6   19.26    1.51
   3  -2   6   17.37    2.61
   3   2   6   17.61    1.70
  -3  -2  -6   17.54    1.35
  -4  -2   6  474.75   13.90
   4   2  -6  465.03   14.29
   4   2  -6  481.22   13.70
   4   2   6  456.96   14.59
  -4  -2  -6  491.11   13.61
  -4   2  -6  486.23   14.01
   4  -2   6  440.78   14.74
  -4  -2   6  481.01   14.47
  -4   2  -6  501.48   13.85
  -4   2  -6  490.52   14.72
  -4   2   6  473.33   14.16
   4  -2  -6  451.72   14.21
  -4  -2  -6  492.64   14.41
  -4  -2  -6  481.12   13.62
   4   2   6  456.24   13.79
  -5  -2   6  322.22    9.70
  -5   2  -6  311.47   10.56
  -5  -2   6  329.64   10.26
   5   2   6  311.73    9.61
   5   2   6  322.47   10.59
   5   2  -6  322.03   10.01
  -5   2  -6  317.94    9.59
  -5   2   6  318.67    9.38
  -5  -2  -6  321.28    9.44
   5  -2  -6  296.67    9.97
   5   2  -6  312.86    9.39
  -5   2   6  334.28    9.94
  -5  -2  -6  309.22    9.42
  -5  -2  -6  308.48   10.21
  -6  -2   6  164.99    5.76
  -6  -2  -6  167.43    5.52
  -6  -2  -6  166.41    5.60
   6  -2  -6  183.41    6.14
  -6   2   6  155.76    5.83
  -6  -2   6  163.28    6.30
   6   2  -6  139.51    6.37
   6  -2   6  167.55    7.41
   6   2   6  162.29    7.05
  -6   2  -6  159.99    5.62
   6   2   6  169.52    5.72
  -6  -2  -6  158.45    6.43
  -6   2  -6  157.51    6.89
  -6   2   6  158.41    5.33
   6   2  -6  167.37    5.34
  -7  -2  -6  224.10    8.50
  -7  -2  -6  236.45    9.51
   7   2  -6  220.90    7.06
  -7   2   6  217.07    7.14
  -7   2  -6  221.89    9.08
   7   2   6  228.33    7.48
  -7  -2   6  215.33    7.53
  -7  -2  -6  229.56    7.44
  -7  -2  -6  238.69    7.59
   7   2  -6  225.84    8.76
   7   2   6  221.17    9.14
  -7  -2   6  215.28    8.25
  -7   2   6  215.25    7.74
   7  -2  -6  227.07    7.96
   7  -2   6  236.21    9.94
  -8  -2   6   67.77    5.16
  -8   2  -6   75.29    6.71
   8   2  -6   75.20    5.84
  -8  -2  -6   84.59    4.28
   8   2  -6   76.74    3.47
  -8  -2   6   67.71    4.24
  -8   2   6   72.32    3.86
  -8   2  -6   76.48    4.18
  -8  -2  -6   75.86    4.44
  -8  -2  -6   80.17    5.93
  -8   2   6   71.40    4.43
   8   2   6   78.95    4.17
  -9  -2   6   29.62    5.28
  -9   2  -6   22.57    7.65
  -9   2   6   25.86    4.24
   9   2   6   25.83    3.77
  -9  -2   6   23.22    4.18
  -9  -2  -6   26.45    8.49
   9   2  -6   30.53    5.70
  -9   2  -6   23.16    3.99
   9   2  -6   25.64    2.89
  -9  -2  -6   30.37    3.97
  -9   2   6   22.14    3.59
  -9  -2  -6   26.71    6.19
  -9  -2  -6   27.05    4.62
 -10  -2  -6   31.18    6.31
 -10   2  -6   33.18    8.24
 -10  -2   6   29.31    5.15
 -10  -2  -6   39.95   11.51
  10   2  -6   31.81    3.50
 -10  -2   6   33.27    6.60
 -10   2   6   28.24    4.40
 -10   2  -6   24.14    4.91
 -10   2   6   17.76    5.25
  10   2   6   30.26    4.28
   0   3  -6  679.81   20.09
   0   3  -6  673.58   19.46
   0  -3  -6  686.55   19.64
   0   3   6  682.82   19.18
   0  -3   6  687.75   19.50
  -1  -3  -6   50.77    2.24
   1   3   6   53.13    2.07
   1   3  -6   55.81    2.46
  -1  -3   6   51.21    2.87
  -1   3   6   53.80    2.38
  -1   3  -6   58.35    2.58
   1  -3  -6   51.87    2.03
  -1  -3   6   51.56    2.54
   1   3   6   56.42    2.62
   1   3  -6   51.50    2.73
  -1   3  -6   49.88    2.91
   1   3   6   53.96    2.04
   2   3   6  506.23   14.62
  -2  -3   6  485.75   14.76
   2   3  -6  498.27   14.17
  -2   3  -6  498.88   14.85
   2  -3   6  488.25   14.88
   2   3   6  485.74   14.00
   2  -3  -6  471.58   14.15
  -2  -3  -6  462.10   14.37
   2   3  -6  499.85   14.72
  -2   3  -6  489.05   14.27
   2   3   6  489.62   14.04
  -2  -3   6  491.34   14.24
  -2   3   6  498.26   14.40
   3   3   6   22.15    1.75
  -3   3  -6   22.90    2.74
  -3  -3   6   25.04    2.12
   3   3  -6   23.36    2.26
   3   3  -6   22.06    1.89
  -3   3  -6   23.95    2.28
   3  -3  -6   21.88    1.96
   3  -3   6   20.63    2.83
   3   3   6   25.72    1.91
  -3  -3  -6   26.41    2.17
  -3   3  -6   25.66    1.96
   3   3   6   23.63    2.46
  -3   3   6   22.93    1.40
  -3  -3   6   25.41    2.53
  -3   3   6   21.26    1.84
   4   3  -6   60.93    3.39
  -4  -3  -6   66.72    3.23
  -4   3  -6   64.84    2.91
  -4  -3   6   65.67    3.51
   4  -3   6   67.48    4.20
   4   3   6   62.25    2.86
  -4   3  -6   64.25    3.86
   4  -3  -6   64.15    3.03
  -4  -3   6   66.49    3.15
   4   3   6   58.23    3.70
  -4   3   6   68.55    2.98
  -4   3   6   63.97    2.44
   4   3  -6   67.34    2.86
  -5  -3  -6  909.44   25.02
  -5   3  -6  863.30   26.49
   5  -3  -6  888.67   25.79
   5   3  -6  889.32   26.08
  -5  -3  -6  906.86   26.54
  -5   3   6  918.78   25.82
   5   3   6  925.97   26.45
  -5   3  -6  878.24   25.27
   5  -3   6  916.65   26.75
  -5  -3   6  887.93   26.27
  -5  -3   6  858.54   25.37
  -5   3   6  868.51   25.01
  -5  -3  -6  897.76   24.97
   5   3   6  860.13   25.28
  -5  -3  -6  845.19   26.02
  -6  -3  -6  123.19    6.26
   6   3   6  120.73    5.99
  -6  -3   6  122.86    4.80
  -6   3  -6  106.18    4.42
   6   3   6  122.18    4.69
  -6  -3  -6  118.67    5.27
  -6   3  -6  118.27    5.97
   6   3  -6  117.23    5.09
  -6   3   6  123.59    4.74
  -6  -3  -6  117.64    4.27
  -6   3   6  119.30    4.23
  -6  -3  -6  122.20    4.20
   6  -3   6  115.92    6.66
   6   3  -6  123.80    4.32
  -6  -3   6  115.30    5.30
  -7   3  -6  662.34   20.81
  -7   3   6  678.24   19.69
  -7   3   6  644.10   18.88
   7   3  -6  632.05   20.61
  -7  -3   6  609.90   20.14
   7   3   6  660.84   20.75
  -7  -3  -6  672.74   21.08
  -7  -3   6  642.78   19.34
   7   3   6  682.64   19.24
   7   3  -6  656.41   18.93
  -7   3  -6  631.22   19.11
  -7  -3  -6  663.84   20.13
   7  -3   6  651.65   21.27
  -7  -3  -6  699.81   18.94
  -7  -3  -6  658.96   19.02
   8   3  -6  135.56    7.59
  -8  -3  -6  143.97    5.83
  -8  -3  -6  137.34    5.43
   8   3  -6  143.23    5.17
  -8   3   6  139.24    5.99
  -8  -3   6  134.25    5.97
  -8   3  -6  138.50    8.23
  -8   3  -6  133.85    5.54
   8   3   6  150.40    5.77
  -8  -3   6  145.50    6.95
  -8  -3  -6  153.26    8.96
  -8   3   6  131.71    5.24
  -8  -3  -6  139.08    7.01
  -9   3   6    5.37    3.99
  -9  -3  -6    5.37    4.76
   9   3  -6    9.50    2.86
  -9  -3   6    8.24    4.40
  -9  -3  -6    5.25    5.91
  -9   3   6    6.88    3.11
   9   3   6    3.75    3.77
  -9   3  -6   -1.75    7.88
  -9  -3  -6    1.65    8.46
  -9   3  -6    6.92    3.81
  -9  -3   6    2.13    5.50
  -9  -3  -6    6.04    3.85
   9   3  -6    5.70    5.94
 -10  -3  -6   39.13    5.03
 -10  -3   6   33.32    6.02
 -10   3   6   33.85    5.43
 -10  -3  -6   35.49    6.81
 -10  -3   6   41.12    7.46
 -10   3  -6   32.12    5.08
 -10  -3  -6   38.85   12.36
   0  -4   6  361.12   11.50
   0   4   6  375.35   11.04
   0   4  -6  369.45   10.99
   0   4  -6  378.32   11.52
   1  -4   6  383.37   11.55
  -1  -4   6  369.80   11.47
  -1   4  -6  363.49   11.44
  -1   4  -6  366.53   10.96
  -1   4   6  370.75   10.93
   1   4  -6  364.54   11.40
   1   4   6  351.05   11.04
  -1  -4   6  368.18   10.92
   1   4  -6  383.17   10.96
  -1  -4  -6  364.10   10.79
  -2   4  -6 1287.20   36.46
   2  -4   6 1235.31   36.44
  -2  -4   6 1286.02   36.41
  -2   4   6 1278.45   35.91
   2   4  -6 1264.70   35.40
  -2   4  -6 1219.64   35.45
   2   4  -6 1158.62   36.26
   2   4   6 1295.99   35.17
  -2  -4  -6 1273.87   35.90
  -2  -4   6 1234.65   35.39
   2   4   6 1261.32   35.16
   2   4   6 1276.09   36.12
  -3  -4   6  682.71   19.29
  -3   4  -6  652.62   19.34
   3   4   6  664.48   19.07
   3  -4   6  666.28   20.11
   3   4   6  677.12   19.79
   3   4  -6  698.17   19.23
  -3  -4  -6  652.12   19.48
   3   4  -6  639.79   19.84
  -3  -4  -6  690.19   19.83
  -3   4   6  661.13   19.41
   3   4   6  671.11   19.04
  -3   4  -6  666.32   20.09
  -4   4  -6  690.96   19.59
  -4   4   6  672.77   19.90
   4   4  -6  664.50   20.35
   4   4  -6  669.88   19.60
  -4   4  -6  695.52   20.69
  -4  -4  -6  650.55   20.04
   4   4   6  705.04   20.45
  -4  -4   6  694.71   19.76
  -4   4   6  664.19   19.22
   4   4   6  690.23   19.58
   4  -4   6  681.97   20.78
  -4  -4  -6  718.84   20.55
   5   4  -6  572.18   17.50
  -5  -4   6  570.22   17.72
  -5  -4  -6  560.63   17.87
  -5   4  -6  557.27   16.73
   5   4  -6  604.14   16.77
  -5  -4   6  586.23   17.01
   5  -4   6  602.50   18.23
   5   4   6  560.22   17.71
  -5   4   6  580.96   16.41
  -5  -4  -6  558.60   17.30
   5   4   6  596.07   16.82
  -5   4   6  584.10   17.06
  -5   4  -6  569.98   17.98
  -6   4   6  181.34    6.36
  -6   4   6  180.47    5.81
  -6   4  -6  183.57    7.82
  -6  -4   6  175.45    6.57
  -6  -4  -6  188.00    6.85
   6   4  -6  175.06    6.04
  -6  -4  -6  169.02    7.87
  -6  -4   6  196.60    7.31
   6  -4   6  183.09    8.40
   6   4   6  189.56    6.32
   6   4   6  181.34    7.56
   6   4  -6  175.92    6.83
  -6   4  -6  190.48    6.26
  -7  -4  -6   87.69    5.10
  -7   4  -6   89.78    6.54
  -7  -4   6   93.92    5.53
   7   4  -6   80.14    6.07
  -7   4   6   88.18    4.25
   7   4   6   89.41    6.23
   7  -4   6   82.87    7.54
  -7  -4   6   88.71    4.82
  -7   4   6   91.24    3.67
   7   4   6   84.51    4.23
  -7  -4  -6   96.65    6.91
   7   4  -6   98.47    3.93
  -7   4  -6   87.97    4.07
  -8   4  -6   51.18    7.03
  -8  -4  -6   47.60    3.21
  -8   4   6   51.49    3.97
  -8  -4  -6   53.66    8.05
  -8  -4   6   43.48    5.39
   8   4   6   49.94    4.13
   8   4  -6   43.87    6.34
  -8   4   6   44.30    3.10
  -8   4  -6   47.89    3.70
  -8  -4   6   42.72    4.59
  -8  -4  -6   50.77    5.25
  -8  -4  -6   47.52    3.80
   8   4  -6   45.76    3.32
   9   4  -6   35.02    7.08
   9   4  -6   36.04    3.48
  -9   4   6   30.42    4.42
  -9   4   6   29.18    3.57
  -9   4  -6   35.95    9.00
  -9  -4  -6   34.46    4.71
  -9  -4   6   30.37    6.40
  -9  -4  -6   38.85    3.73
  -9  -4  -6   35.91    6.07
  -9  -4   6   32.17    5.32
   9   4   6   39.54    4.61
  -9  -4  -6   40.28   10.51
  -9   4  -6   33.00    3.93
 -10  -4   6   45.16    7.07
 -10  -4   6   33.91    8.42
   0   5   6   33.07    1.97
   0   5  -6   29.08    2.71
   0   5  -6   33.00    2.35
   0  -5   6   29.62    2.79
  -1   5  -6   40.14    2.99
  -1  -5   6   48.60    3.10
   1   5   6   49.45    2.43
   1   5  -6   47.27    3.01
   1   5  -6   44.60    2.49
   1  -5   6   43.97    3.08
  -1   5  -6   41.68    2.58
  -2  -5   6   17.09    2.09
   2   5  -6   16.97    2.37
  -2   5  -6   15.76    2.76
   2   5  -6   15.05    2.10
   2  -5   6   17.30    2.83
  -2  -5  -6   15.46    2.13
   2   5   6   18.29    2.20
  -2   5  -6   17.58    2.32
  -2  -5   6   16.58    2.70
  -2  -5  -6   16.71    1.44
  -3   5   6   44.20    2.22
  -3   5  -6   40.94    2.91
  -3   5  -6   46.81    3.73
   3   5   6   44.24    2.97
   3   5  -6   42.02    2.73
  -3  -5   6   43.94    2.78
   3   5   6   44.15    2.36
  -3  -5  -6   48.72    3.15
  -3  -5   6   48.15    3.31
   3   5  -6   45.42    3.17
   3   5   6   45.23    2.22
  -3  -5  -6   42.73    2.45
   3  -5   6   44.31    3.74
   4  -5   6  781.22   23.20
   4   5   6  776.66   21.85
  -4   5  -6  747.93   23.06
  -4   5   6  763.79   22.14
   4   5  -6  745.89   21.94
   4   5  -6  788.62   22.81
  -4  -5   6  771.01   22.93
  -4  -5  -6  747.22   22.71
  -4   5  -6  765.62   21.85
  -4  -5  -6  752.56   22.27
   4   5   6  767.48   22.71
  -5   5   6   33.57    2.52
   5  -5   6   29.93    4.73
   5   5  -6   28.94    3.25
  -5  -5  -6   37.76    4.30
  -5   5   6   31.83    1.82
   5   5   6   28.09    3.83
  -5   5  -6   35.98    4.33
   5   5  -6   31.21    2.60
  -5   5  -6   35.48    2.58
  -5  -5  -6   32.79    2.87
  -5  -5   6   28.70    3.06
   5   5   6   35.99    2.65
  -5  -5   6   30.16    3.67
   6   5   6  106.63    4.47
  -6  -5  -6  115.73    5.04
  -6  -5   6  109.92    5.80
   6  -5   6  108.85    7.12
  -6  -5  -6   96.98    6.49
  -6   5  -6  110.02    6.60
   6   5  -6  104.10    4.39
  -6  -5   6  106.88    4.94
  -6   5  -6  111.80    4.41
  -6   5   6  108.12    4.42
   6   5   6  118.78    6.04
   6   5  -6  104.19    5.23
  -6   5   6  104.60    3.83
  -7  -5  -6  161.21    8.75
   7   5  -6  155.29    5.62
  -7   5  -6  141.46    8.18
  -7  -5  -6  155.75    6.50
   7   5   6  143.70    5.92
  -7   5   6  152.24    5.24
  -7   5   6  164.19    5.89
   7   5  -6  147.70    7.26
   7  -5   6  151.74    9.36
  -7   5  -6  161.92    5.84
  -7  -5   6  158.49    7.37
  -7  -5   6  148.49    6.61
  -8   5   6   20.66    2.82
  -8   5  -6   15.10    3.15
   8   5  -6   16.74    6.62
  -8  -5  -6   20.28    4.72
  -8   5   6   16.61    3.62
  -8  -5   6   25.62    5.68
  -8   5  -6   12.76    7.57
  -8  -5   6   24.11    4.85
   8   5   6   21.75    3.68
  -8  -5  -6   19.93    8.45
   8   5  -6   20.72    3.07
  -9   5  -6   11.46    4.03
  -9  -5  -6   10.06   10.70
   9   5   6    7.56    4.08
  -9   5  -6    8.77    9.75
  -9   5   6   10.90    3.23
   9   5  -6   17.09    3.58
   9   5  -6   22.23    7.91
  -9  -5   6   16.69    5.74
  -9  -5   6    8.14    6.91
  -9   5   6   18.54    4.31
  -9  -5  -6   13.07    5.77
   0   6  -6  758.15   21.64
   0   6  -6  729.78   22.36
   0  -6   6  745.03   22.34
   0   6   6  772.42   21.68
  -1   6  -6  117.38    5.04
  -1   6   6  121.10    4.01
  -1  -6   6  123.12    5.08
   1   6  -6  121.37    4.51
   1  -6   6  122.77    5.12
   1   6   6  122.06    4.30
  -1   6  -6  127.37    4.60
   1   6  -6  114.01    5.04
  -2   6  -6  301.59    9.63
   2  -6   6  288.90    9.54
   2   6  -6  286.02    8.86
  -2   6   6  281.22    8.48
   2   6  -6  273.57    9.36
  -2   6  -6  277.13    8.94
   2   6   6  280.10    8.86
  -2  -6   6  278.69    9.42
  -3  -6   6   26.34    2.59
   3  -6   6   25.72    3.64
   3   6  -6   26.88    3.08
   3   6   6   28.06    2.83
   3   6  -6   29.33    2.74
  -3   6   6   25.54    1.86
   3   6   6   27.29    2.02
  -3  -6  -6   29.92    2.02
  -3   6  -6   27.49    3.72
   3   6   6   30.45    2.04
  -3  -6   6   32.53    3.32
  -3  -6  -6   26.00    2.01
   4  -6   6   97.33    5.65
  -4  -6   6  101.62    5.06
   4   6  -6   94.33    4.17
   4   6  -6  100.35    4.77
  -4   6  -6  100.43    5.35
  -4  -6  -6   90.37    4.37
   4   6   6  100.20    3.86
  -4  -6  -6   98.08    3.89
   4   6   6  102.25    4.78
  -4  -6   6   96.27    4.25
  -4   6   6   93.72    3.66
  -5  -6  -6  399.05   13.53
   5  -6   6  431.67   14.41
  -5   6  -6  429.84   14.24
   5   6   6  390.34   13.50
   5   6   6  453.76   12.85
  -5   6   6  420.49   12.73
  -5  -6   6  428.39   13.92
   5   6  -6  430.57   12.79
   5   6  -6  429.51   13.65
  -5   6  -6  431.15   12.64
  -5  -6  -6  432.82   12.94
  -5  -6   6  415.22   12.95
   6   6   6  178.22    7.61
   6   6  -6  178.50    7.28
  -6  -6   6  180.05    7.78
  -6   6  -6  166.77    8.58
   6   6  -6  168.52    6.28
  -6   6   6  174.81    5.58
   6   6   6  177.70    6.46
   6  -6   6  189.84    9.05
  -6  -6   6  172.32    6.72
  -6   6  -6  170.78    6.08
  -6  -6  -6  188.83    6.62
  -6   6   6  173.35    6.14
  -6  -6  -6  171.87    7.80
   7  -6   6   73.80    8.51
   7   6  -6   73.21    5.57
  -7  -6  -6  110.37    6.65
  -7  -6   6   83.68    5.35
   7   6   6   69.50    4.39
   7   6  -6   74.38    4.13
  -7   6   6   72.50    3.47
  -7   6  -6   79.82    7.47
  -7   6   6   75.66    4.15
  -7  -6  -6   75.18    4.85
  -7   6  -6   81.01    4.08
  -8   6  -6    4.24    8.26
  -8   6   6    8.18    3.63
  -8  -6   6    9.43    5.34
  -8   6   6    8.02    2.75
   8   6  -6    7.39    7.44
  -8  -6   6    8.42    6.57
   8   6  -6    8.34    3.25
  -8  -6  -6    9.09    4.47
   8   6   6    9.89    4.01
  -8  -6  -6    9.04    6.21
  -8   6  -6    8.78    3.46
  -9   6   6   18.84    4.50
  -9   6  -6   31.99    4.28
  -9  -6  -6   26.47    8.27
  -9  -6  -6   24.70    5.82
  -9   6   6   28.48    3.68
  -9  -6   6   19.89    8.35
  -9  -6   6   32.14    7.26
   0   7  -6  516.48   15.64
   0   7  -6  544.03   16.34
   0   7   6  528.95   15.39
   0  -7   6  522.96   16.24
  -1   7  -6   25.24    2.70
  -1   7   6   22.41    1.55
   1   7  -6   21.95    2.64
   1   7  -6   19.21    3.19
   1   7   6   22.27    2.08
  -1  -7   6   19.28    3.18
  -1   7  -6   21.28    3.20
   1  -7   6   24.27    3.27
  -2  -7   6  208.84    7.41
  -2   7   6  196.34    6.10
   2   7  -6  208.86    6.77
  -2   7  -6  187.48    7.38
   2   7  -6  201.39    7.34
  -2   7  -6  197.87    6.88
   2   7   6  198.98    6.63
   2  -7   6  189.94    7.33
  -3  -7   6  356.31   11.23
  -3   7  -6  326.97   11.30
   3  -7   6  299.92   11.11
   3   7  -6  333.54   11.03
   3   7  -6  334.67   10.38
  -3   7   6  338.35    9.90
   3   7   6  329.64   10.53
   3   7   6  332.99    9.75
  -4   7  -6  184.56    7.91
   4  -7   6  182.97    7.84
  -4  -7   6  185.45    6.37
   4   7   6  186.94    6.90
   4   7  -6  185.20    6.48
   4   7   6  184.94    6.10
  -4   7   6  180.62    5.87
   4   7  -6  169.97    7.03
  -4  -7   6  174.89    7.29
  -4  -7  -6  184.15    5.98
  -4  -7  -6  168.81    5.85
   5   7  -6  264.87    8.84
   5   7   6  264.28    8.66
   5   7  -6  265.21    9.68
  -5  -7  -6  270.49    8.57
  -5   7  -6  267.59   10.44
   5   7   6  265.13    9.52
  -5  -7  -6  278.17    8.78
  -5  -7   6  268.43    8.86
  -5  -7   6  258.40    9.93
   5  -7   6  282.76   10.79
  -6  -7  -6   65.94    4.53
   6   7  -6   71.17    5.45
  -6  -7  -6   71.08    4.01
   6   7  -6   75.49    4.13
  -6  -7   6   69.25    4.59
  -6   7  -6   72.19    6.78
  -6   7  -6   72.93    3.84
   6   7   6   73.44    4.69
  -6   7   6   70.21    3.63
   6  -7   6   72.43    7.60
  -6  -7   6   66.90    6.03
   7   7   6  275.03    9.60
  -7  -7  -6  281.70   10.23
  -7  -7   6  289.90   11.49
   7   7  -6  248.19   10.60
  -7   7   6  279.84    9.16
  -7   7  -6  290.15    9.06
  -7  -7   6  279.90    9.95
  -7   7  -6  282.02   12.62
  -7   7   6  267.24    8.48
  -7  -7  -6  269.45    9.51
   7   7  -6  280.15    9.28
  -8  -7  -6   98.52    5.90
   8   7   6   88.49    5.55
  -8  -7  -6   84.71    7.41
  -8  -7   6   89.26    8.60
  -8   7   6   88.49    5.13
   8   7  -6   88.86    5.03
  -8   7   6   84.62    4.19
   8   7  -6   84.65    9.96
  -8   7  -6   85.86    5.00
  -8   7  -6   89.23   10.82
  -8  -7   6   93.61    6.91
   0  -8   6   90.84    4.81
   0   8  -6   90.79    4.81
   0   8  -6   89.51    4.41
   0   8   6   93.33    3.40
  -1  -8   6  135.58    6.01
  -1   8  -6  135.66    5.40
  -1   8  -6  128.15    6.09
   1   8   6  134.01    4.79
   1   8  -6  146.39    6.09
   1   8  -6  138.28    5.36
   1  -8   6  135.59    5.96
  -2   8  -6  111.56    5.01
  -2  -8   6  109.57    5.49
   2   8  -6  115.07    4.80
   2   8   6  122.61    4.53
  -2   8  -6   93.56    5.49
   2   8  -6  111.23    5.36
   2  -8   6  102.46    5.58
  -3   8  -6  115.91    6.34
   3  -8   6  133.10    6.42
  -3   8   6  130.49    4.24
   3   8   6  121.80    5.20
   3   8  -6  135.76    6.03
   3   8  -6  120.34    5.28
  -3  -8   6  120.97    6.09
   4   8  -6  126.53    6.28
  -4  -8   6  137.79    6.70
   4   8   6  118.50    5.65
  -4   8   6  126.90    4.51
  -4   8  -6  134.19    7.28
   4   8   6  125.19    4.97
   4   8  -6  131.44    5.58
   4  -8   6  126.49    6.91
   5   8  -6  105.33    5.09
  -5  -8  -6  104.42    4.34
   5   8   6  102.72    5.92
  -5   8   6   99.13    4.08
  -5   8  -6  103.54    7.20
  -5  -8  -6  103.46    4.18
   5   8   6  111.77    4.93
   5  -8   6  101.92    7.47
  -5  -8   6  103.48    6.45
   5   8  -6   99.15    6.00
  -6   8  -6  106.24    4.91
   6   8  -6  118.70    5.55
  -6  -8  -6  118.17    5.57
  -6  -8   6  116.26    5.67
   6   8  -6  110.65    6.87
  -6   8   6  143.19    4.90
   6   8   6  111.77    5.64
  -6   8  -6  121.66    8.53
   6  -8   6  120.52    9.02
  -6  -8  -6  111.64    4.94
  -6  -8   6  113.78    7.47
   7   8  -6   33.80    6.38
  -7   8  -6   47.26    9.18
   7   8  -6   40.33    4.33
  -7   8   6   46.01    3.85
  -7  -8   6   48.77    5.37
  -7   8  -6   40.31    3.72
  -7   8   6   38.53    2.84
  -7  -8  -6   46.35    4.15
  -7  -8  -6   34.71    5.47
   7   8   6   43.92    5.44
  -7  -8   6   47.88    7.95
  -8  -8   6   12.17    6.21
  -8  -8   6   26.21    9.23
  -8   8   6   17.98    3.19
  -8   8  -6   13.01    3.99
  -8  -8  -6   16.27    7.05
   0  -9   6  288.99   10.43
   0   9  -6  311.26   10.76
   0   9  -6  322.69   10.13
   1   9   6    0.60    2.21
   1  -9   6   -0.92    3.90
  -1   9  -6   -2.84    3.94
  -1   9  -6    1.71    3.25
   1   9  -6   -4.63    3.09
   1   9  -6    1.29    3.88
  -1  -9   6    2.40    3.97
  -2  -9   6  133.06    6.21
  -2   9  -6  120.10    5.79
   2   9  -6  133.54    6.31
   2   9  -6  127.35    5.58
   2  -9   6  128.68    6.31
   2   9   6  124.18    5.03
  -2   9  -6  124.96    6.49
   3   9   6  102.73    4.97
   3   9  -6  103.00    5.87
   3   9  -6   91.78    5.02
   3  -9   6  113.95    6.32
  -3   9  -6   93.12    6.44
  -3  -9   6  101.95    5.99
  -4  -9   6  238.49    9.56
   4   9  -6  246.60    8.53
   4   9   6  224.62    8.61
   4  -9   6  231.07    9.83
  -4   9  -6  227.49    9.97
   4   9   6  239.00    7.79
  -4   9   6  233.53    7.33
   4   9  -6  235.92    9.35
   5   9  -6   38.18    4.57
  -5   9   6   34.71    2.83
   5   9   6   36.59    4.32
   5   9  -6   32.91    5.59
  -5  -9   6   46.18    6.33
   5  -9   6   35.78    7.26
  -5   9  -6   37.99    7.45
  -6  -9   6   18.34    6.71
  -6  -9  -6   20.63    3.16
   6   9  -6   21.78    4.23
  -6   9  -6   25.30    3.64
  -6   9  -6   27.88    8.62
  -6  -9  -6   22.57    3.83
  -6   9   6   23.61    3.17
   6   9   6   17.62    4.90
   6   9  -6   27.92    6.27
   7   9  -6   85.09    5.67
  -7   9  -6   73.87    4.74
  -7  -9  -6   77.45    4.75
  -7  -9  -6   82.27    6.04
  -7   9   6   92.34    4.71
  -7  -9   6   70.29    9.17
   0  10  -6  113.17    6.61
   0 -10   6  113.97    6.10
   0  10  -6  121.91    5.86
  -1 -10   6  334.69   11.14
   1  10  -6  305.47   11.46
  -1  10  -6  310.57   11.63
   1  10   6  304.91    9.82
   1 -10   6  329.02   11.08
   1  10  -6  308.87   10.50
  -1  10  -6  320.33   10.67
   2 -10   6 1066.93   30.55
  -2  10  -6 1028.93   31.09
   2  10   6  955.76   29.69
   2  10  -6  995.69   30.94
   2  10  -6 1039.07   29.82
  -2 -10   6 1068.47   30.73
  -2  10  -6 1015.38   29.90
   3  10   6    3.06    3.82
  -3  10  -6    2.22    5.38
  -3 -10   6    8.68    5.15
   3  10  -6    9.25    4.19
   3  10  -6    2.49    5.00
   3 -10   6    5.42    5.20
   4  10  -6  231.09   10.34
  -4 -10   6  259.36   10.61
  -4  10  -6  257.03   11.37
   4  10  -6  269.21    9.51
   4  10   6  252.72    8.62
   4 -10   6  265.80   10.56
   5  10  -6   29.64    6.53
   5  10   6   19.53    5.11
   5 -10   6   20.92    7.26
   5  10  -6   28.00    5.02
  -5  10  -6   28.06    8.57
  -5  10   6   22.97    2.75
  -5 -10   6   25.26    7.35
  -6 -10   6    2.52    8.39
   6  10  -6    3.41    5.09
  -6  10   6    0.28    3.12
   0  11  -6    8.65    5.85
   0  11  -6   15.27    5.08
   0 -11   6    8.52    4.81
  -1 -11   6  133.03    6.90
  -1  11  -6  133.10    6.82
   1  11   6  120.33    5.13
   1  11  -6  131.49    6.57
   1 -11   6  133.12    6.84
   1  11  -6  134.48    7.82
  -1  11  -6  127.18    7.80
  -2 -11   6  299.19   11.22
   2  11  -6  305.81   11.83
  -2  11  -6  304.55   11.10
   2  11   6  307.88    9.88
   2 -11   6  306.21   10.94
   2  11  -6  271.92   10.53
  -2  11  -6  294.46   12.06
  -3  11  -6    2.31    6.86
  -3 -11   6    1.93    5.80
   3  11  -6   11.52    5.13
   3 -11   6   13.32    5.80
   3  11  -6   10.52    6.26
   4 -11   6  143.21    8.16
   4  11  -6  142.26    7.61
  -4 -11   6  162.18    9.03
  -4  11  -6  130.23    9.90
   4  11  -6  136.14    8.86
  -5 -11   6   16.16    8.59
   5  11  -6   11.00    6.10
   0  12  -6  140.99    9.22
   0  12  -6  151.47    8.44
   0 -12   6  156.01    7.68
  -1  12  -6    2.45    5.91
   1 -12   6    1.02    5.35
  -1  12  -6    2.53    7.00
   1  12  -6   -0.10    5.61
  -1 -12   6    5.33    5.60
   1  12  -6    4.93    7.27
  -2 -12   6   70.12    6.38
   2  12  -6   58.89    8.12
  -2  12  -6   56.64    8.34
  -2  12  -6   64.66    7.44
   2  12  -6   52.72    6.40
   2 -12   6   62.10    5.81
  -3 -12   6   20.75    6.94
   3  12  -6   16.41    6.37
   3 -12   6   19.77    5.68
  -4 -12   6    4.28    7.76
  -1 -13   6   90.95    7.10
  -2 -13   6  164.62    8.83
   0   0   7   -0.52    1.53
   0   0  -7    0.19    1.21
   0   0   7   10.78    2.03
   0   0  -7    0.09    1.65
   0   0  -7    0.15    1.09
   1   0   7    1.04    1.65
  -1   0   7    1.67    1.55
  -1   0   7   -1.13    1.82
   1   0   7    0.34    2.03
  -1   0  -7   -0.76    1.79
   1   0  -7    0.40    1.13
  -1   0  -7    0.77    1.28
   1   0  -7   -0.43    1.20
   1   0  -7   -0.39    1.54
  -1   0  -7    1.27    1.32
  -2   0   7  135.50    4.97
   2   0  -7  136.85    4.24
   2   0  -7  142.94    4.37
  -2   0  -7  133.21    4.98
   2   0   7  137.84    4.79
   2   0   7  144.14    5.24
   2   0  -7  141.06    4.82
  -2   0   7  138.75    4.56
  -2   0  -7  137.42    4.48
  -2   0  -7  139.86    4.48
  -3   0  -7  338.14   10.49
   3   0  -7  331.62   10.17
  -3   0  -7  345.49    9.88
   3   0  -7  333.03    9.56
  -3   0   7  339.19    9.89
   3   0   7  321.62   10.65
  -3   0   7  328.13   10.36
  -3   0  -7  324.43    9.82
   4   0  -7  147.76    5.00
  -4   0  -7  133.55    5.44
   4   0  -7  139.08    4.31
   4   0   7  138.17    5.82
   4   0   7  135.79    4.79
  -4   0  -7  136.34    4.80
  -4   0   7  141.00    5.21
  -4   0   7  140.64    4.73
   5   0   7  362.93   10.86
   5   0   7  366.62   12.07
  -5   0   7  340.75   10.78
   5   0  -7  366.72   11.14
  -5   0  -7  376.78   10.86
  -5   0   7  366.13   11.41
  -5   0  -7  369.12   10.92
  -5   0  -7  369.82   11.74
   5   0  -7  335.82   10.39
  -6   0  -7   91.07    5.22
   6   0  -7   94.50    3.31
   6   0   7  100.73    5.99
   6   0   7   96.99    4.01
  -6   0  -7   90.84    4.07
  -6   0   7   89.98    4.50
  -6   0   7   95.28    4.00
   6   0  -7   94.83    4.96
  -6   0  -7   99.08    4.33
  -7   0   7   25.64    2.91
  -7   0  -7   21.94    4.29
  -7   0  -7   26.44    3.36
   7   0   7   27.23    2.91
  -7   0  -7   24.05    3.00
  -7   0   7   29.71    3.57
   7   0  -7   29.89    4.06
   7   0   7   22.10    5.61
   8   0  -7    1.93    4.16
  -8   0  -7    4.99    5.09
  -8   0  -7    2.14    3.53
   8   0   7   -5.69    6.84
   8   0   7    1.47    2.97
  -8   0  -7    2.27    3.80
  -8   0   7    0.16    3.87
  -8   0   7    1.44    3.13
  -9   0   7    0.00    4.83
  -9   0   7   -0.46    3.86
  -9   0  -7    2.17    4.61
  -9   0  -7    2.27    4.15
   9   0   7    0.18    3.51
   9   0  -7   -0.30    5.13
  -9   0  -7   -3.16    6.41
  -9   0  -7   -8.52    7.34
 -10   0  -7  114.16   12.13
 -10   0   7  135.76    6.72
 -10   0   7  124.34    7.92
 -10   0  -7  126.77    7.81
   0   1   7    9.86    1.49
   0  -1  -7    8.31    1.62
   0  -1   7   12.95    2.18
   0  -1   7    9.50    1.76
   0   1  -7   -0.44    1.36
   0   1  -7   10.05    1.53
   0   1   7   10.46    1.91
   0   1  -7   11.09    1.81
   1   1  -7  935.88   27.69
   1  -1   7  971.93   27.88
  -1   1  -7  950.45   26.96
  -1  -1  -7  955.76   26.79
  -1  -1   7  978.11   27.82
  -1  -1  -7  927.41   27.59
  -1  -1  -7  932.01   26.75
  -1  -1   7  978.73   27.07
  -1   1   7  951.89   26.93
  -1   1  -7  960.82   26.94
  -1   1   7  936.61   27.66
   1   1  -7  965.60   26.89
   1   1   7  976.00   27.01
   1  -1   7  943.49   27.08
   1   1   7  963.33   27.76
  -1   1  -7  960.44   27.79
   2   1   7  153.31    4.93
   2   1   7  153.93    5.48
  -2  -1  -7  156.93    4.65
  -2   1   7  155.01    5.23
  -2   1  -7  152.31    4.91
   2   1   7  148.49    5.01
  -2   1  -7  151.90    5.44
  -2  -1   7  146.33    4.99
   2  -1   7  153.83    5.63
  -2   1  -7  143.21    4.86
  -2  -1  -7  146.04    5.23
  -2  -1  -7  151.45    4.66
   2   1  -7  154.96    4.75
  -2   1   7  146.61    4.80
   2   1  -7  150.59    5.22
  -2  -1   7  139.58    5.34
  -3  -1   7   80.24    3.60
   3  -1   7   74.44    4.07
  -3   1  -7   74.87    3.11
  -3   1   7   76.55    3.39
   3   1  -7   72.38    2.78
  -3   1   7   74.65    2.95
  -3  -1  -7   78.66    3.61
   3   1  -7   75.55    3.35
  -3   1  -7   82.53    3.22
   3   1   7   76.72    3.14
   3   1   7   77.45    3.86
  -3  -1  -7   74.16    2.87
  -3  -1   7   78.22    3.14
   3  -1  -7   71.17    3.07
  -3   1  -7   76.53    3.75
  -3  -1  -7   74.54    2.85
  -4  -1  -7  274.32    8.37
  -4  -1   7  294.36    9.13
  -4   1  -7  265.26    8.45
  -4  -1  -7  272.66    9.07
  -4   1  -7  273.75    9.25
   4  -1  -7  285.18    8.63
   4   1   7  279.24    8.52
   4  -1   7  279.99    9.53
  -4   1   7  276.88    8.39
  -4   1   7  284.59    8.91
  -4  -1   7  277.76    8.55
  -4  -1  -7  281.45    8.35
   4   1  -7  274.31    8.82
   4   1  -7  278.63    8.21
   4   1   7  273.84    9.40
  -5  -1  -7  220.80    7.08
   5   1  -7  217.24    7.45
  -5  -1   7  224.81    7.23
   5  -1  -7  222.23    7.77
  -5   1   7  214.23    7.53
  -5   1  -7  236.27    7.24
  -5  -1  -7  242.83    7.15
   5   1   7  227.10    8.39
   5   1  -7  228.28    6.84
  -5   1  -7  218.85    8.10
  -5  -1   7  225.53    7.78
  -5   1   7  224.93    7.06
   5  -1   7  227.45    8.53
   5   1   7  227.05    7.25
  -5  -1  -7  221.86    7.92
   6  -1   7  341.95   12.19
   6   1   7  342.51   10.61
  -6  -1  -7  364.62   10.60
  -6  -1   7  338.32   10.61
  -6   1   7  338.37   10.44
  -6   1  -7  357.10   11.81
   6   1  -7  329.14   11.48
   6  -1  -7  350.64   11.31
  -6  -1   7  337.35   11.27
  -6  -1  -7  356.13   10.59
   6   1   7  350.66   12.06
  -6   1  -7  361.26   10.66
  -6  -1  -7  352.86   11.54
  -6   1   7  356.76   11.14
   6   1  -7  337.01   10.19
  -6   1  -7  341.10   10.78
   7   1  -7  198.20    7.92
   7  -1  -7  184.34    7.36
  -7  -1   7  182.15    6.73
  -7   1   7  180.15    7.14
   7   1   7  185.02    6.63
   7   1   7  209.54    8.93
  -7   1   7  182.96    6.47
  -7   1  -7  208.13    7.02
   7  -1   7  199.43    9.34
  -7   1  -7  190.38    6.70
  -7  -1  -7  186.66    7.79
  -7  -1   7  201.73    7.53
  -7  -1  -7  196.61    6.72
  -7  -1  -7  189.89    6.77
   7   1  -7  200.90    6.12
  -7   1  -7  180.99    8.15
   8   1   7   42.51    7.24
  -8   1   7   55.12    4.45
  -8   1  -7   45.69    5.81
   8  -1   7   43.97    7.81
   8   1  -7   37.94    5.15
  -8   1  -7   48.29    3.90
   8   1  -7   49.81    2.85
  -8  -1   7   42.26    3.83
  -8  -1  -7   48.05    4.20
  -8  -1   7   47.70    4.67
  -8  -1  -7   42.35    3.91
   8  -1  -7   42.04    4.76
  -8  -1  -7   49.78    6.90
  -8  -1  -7   49.44    5.47
  -8   1   7   45.42    3.48
   8   1   7   53.97    3.69
  -9  -1   7   62.58    4.88
   9   1   7   82.69    4.57
  -9   1   7   69.12    5.52
  -9  -1  -7   69.71    7.10
  -9  -1  -7   69.08    9.21
  -9  -1  -7   77.13    5.02
  -9   1  -7   69.15    5.13
  -9  -1  -7   70.85    5.84
  -9   1   7   73.98    4.52
   9   1  -7   58.29    6.27
   9   1  -7   74.18    3.53
  -9   1  -7   67.35    7.85
  -9  -1   7   70.43    6.12
 -10  -1   7   27.80    6.95
 -10  -1  -7   32.43    6.89
 -10   1  -7   26.70    6.09
 -10   1   7   31.24    6.11
 -10  -1  -7   37.18   11.94
 -10   1  -7   22.09    9.82
 -10  -1   7   25.28    5.52
 -10   1   7   29.07    4.80
   0   2  -7  624.40   17.57
   0   2   7  611.86   18.04
   0   2  -7  596.63   18.18
   0  -2  -7  607.90   17.87
   0   2   7  617.66   17.45
   0  -2   7  617.27   18.29
   0  -2   7  617.94   17.68
   1   2   7  114.73    3.96
  -1   2   7  115.15    4.25
  -1   2  -7  134.65    4.15
   1   2   7  122.57    4.46
  -1  -2   7  113.72    4.54
   1   2  -7  119.80    4.50
  -1   2  -7  119.50    4.08
  -1   2   7  114.03    3.84
   1   2  -7  114.90    4.04
  -1  -2  -7  111.85    4.13
  -1   2  -7  119.19    4.60
  -1  -2   7  115.72    4.26
   1   2   7  116.91    4.02
   1  -2   7  118.54    4.77
   1  -2  -7  116.41    4.03
   1  -2   7  116.24    4.27
   2   2   7  437.60   13.56
  -2   2   7  437.15   12.82
  -2  -2  -7  458.47   13.39
   2   2   7  453.13   13.03
  -2   2  -7  443.43   13.09
   2  -2   7  449.01   13.81
   2   2  -7  436.79   13.51
   2   2  -7  448.03   12.95
  -2  -2   7  448.09   13.64
   2  -2  -7  439.03   13.14
  -2   2   7  460.43   13.39
  -2   2  -7  444.23   13.70
  -2   2  -7  456.77   13.02
   2   2   7  452.48   12.98
  -2  -2   7  442.94   13.11
   3   2  -7 1149.45   32.03
   3  -2   7 1124.00   33.32
   3  -2  -7 1105.36   32.59
  -3   2  -7 1142.20   32.13
  -3  -2   7 1160.76   32.26
  -3   2   7 1149.28   32.86
  -3  -2   7 1143.24   33.13
   3   2   7 1170.11   33.14
   3   2   7 1137.69   32.13
   3   2  -7 1119.44   32.98
  -3   2  -7 1144.84   33.20
  -3   2   7 1110.09   31.95
  -3  -2  -7 1169.59   32.93
  -3   2  -7 1121.04   32.21
   4   2   7  492.09   14.84
  -4  -2  -7  480.73   13.69
  -4   2  -7  496.52   14.90
   4  -2   7  488.65   15.10
  -4  -2   7  485.80   14.07
  -4   2   7  474.82   14.34
  -4   2  -7  484.48   14.13
   4   2  -7  451.99   13.76
  -4  -2  -7  474.81   14.51
   4   2  -7  483.89   14.51
  -4   2  -7  462.78   13.95
  -4  -2   7  497.69   14.73
   4   2   7  482.50   13.98
   4  -2  -7  435.18   14.33
  -4  -2  -7  465.98   13.65
   5   2   7  165.94    6.70
   5   2  -7  160.31    5.25
  -5  -2   7  166.82    6.31
  -5  -2  -7  163.92    6.17
  -5  -2  -7  164.28    5.30
  -5   2   7  151.34    5.79
  -5  -2  -7  166.50    5.39
  -5   2   7  155.40    5.31
  -5  -2   7  155.12    5.64
   5   2  -7  159.47    5.97
   5  -2  -7  166.94    6.03
  -5   2  -7  165.46    5.55
  -5   2  -7  161.69    6.64
   5   2   7  170.25    5.66
  -5   2  -7  172.72    5.91
   5  -2   7  158.59    7.05
  -6   2  -7  285.79    9.33
   6  -2  -7  296.03    9.57
  -6  -2  -7  286.69    8.99
   6   2  -7  298.23    8.76
   6   2   7  287.20    9.15
  -6  -2   7  274.19    9.82
  -6  -2  -7  291.43    9.87
  -6   2   7  295.46    9.46
   6   2  -7  293.97    9.53
  -6   2  -7  290.76   10.36
  -6  -2   7  286.46    9.21
   6   2   7  291.07   10.45
  -6   2  -7  285.36    9.11
  -6  -2  -7  295.20    8.87
  -6   2   7  286.28    8.86
  -7   2   7   48.42    3.08
  -7  -2  -7   44.20    3.26
  -7   2   7   48.36    3.66
   7   2   7   45.27    5.77
   7   2  -7   43.75    4.94
  -7  -2  -7   49.46    3.79
   7   2   7   51.53    3.47
  -7  -2  -7   53.29    5.99
  -7   2  -7   38.79    5.35
   7  -2  -7   56.90    4.01
  -7  -2  -7   47.60    4.52
   7  -2   7   36.61    6.58
   7   2  -7   48.47    2.75
  -7  -2   7   51.66    4.32
  -7  -2   7   46.05    3.62
  -7   2  -7   49.89    3.45
  -8  -2   7    0.61    3.51
   8   2   7    1.76    3.22
   8   2  -7    0.78    2.36
  -8   2   7   -1.70    2.84
   8  -2   7    9.05    7.83
  -8   2  -7    5.06    5.71
  -8   2  -7    4.03    3.45
  -8  -2   7   -0.92    4.36
   8   2   7    8.38    6.62
  -8   2   7   -0.60    3.49
   8   2  -7   -0.06    5.02
  -8  -2  -7    1.16    4.66
  -8  -2  -7   -0.73    7.01
  -8  -2  -7    1.05    3.17
  -8  -2  -7   -3.85    3.68
  -9   2  -7  176.35   10.24
  -9   2  -7  174.01    7.39
   9   2  -7  178.40    8.96
  -9  -2  -7  191.11   11.86
  -9   2   7  182.73    6.88
   9   2   7  176.28    7.01
   9   2  -7  170.08    6.23
  -9   2   7  180.35    7.68
  -9  -2   7  182.89    8.73
  -9  -2   7  177.22    7.49
  -9  -2  -7  176.83    9.09
  -9  -2  -7  195.81    7.03
  -9  -2  -7  178.99    7.82
 -10  -2  -7   91.70   13.16
   0   3   7    9.30    1.28
   0   3  -7    8.85    2.08
   0   3   7    8.53    1.36
   0   3   7   10.67    1.85
   0  -3   7    8.34    2.38
   0  -3  -7    9.82    1.43
   0  -3   7   11.55    1.96
   0   3  -7   11.10    1.74
   1   3  -7  206.74    6.59
   1  -3  -7  196.95    6.40
  -1   3  -7  204.85    6.62
   1   3   7  207.89    6.37
  -1   3   7  206.66    6.23
   1   3   7  214.02    6.38
   1   3  -7  216.39    7.10
  -1   3  -7  209.87    7.16
  -1   3   7  212.63    6.31
  -1   3   7  214.74    6.72
  -1  -3   7  203.99    6.70
  -1  -3  -7  218.96    6.59
  -1  -3   7  220.42    7.22
   1   3   7  210.52    6.87
   2  -3  -7  583.84   17.27
  -2   3  -7  594.41   18.00
  -2   3   7  600.24   16.91
   2   3  -7  583.56   17.83
  -2   3   7  613.44   17.56
  -2   3  -7  617.14   17.21
   2   3   7  576.39   17.08
  -2   3  -7  615.38   17.33
  -2  -3   7  629.92   18.02
  -2  -3   7  593.18   17.33
   2   3  -7  584.73   17.18
  -2  -3  -7  582.73   17.50
   2   3   7  597.01   17.75
  -3   3  -7  156.53    5.12
   3   3  -7  149.93    5.55
  -3   3  -7  156.74    5.31
  -3   3   7  151.43    4.72
  -3   3  -7  142.33    5.84
   3  -3   7  160.97    6.14
   3   3   7  149.33    5.02
  -3  -3   7  150.78    5.74
   3  -3  -7  143.94    5.12
   3   3   7  149.10    5.65
  -3   3   7  154.67    5.21
   3   3   7  152.93    5.10
   3   3  -7  141.31    5.01
  -3  -3   7  149.72    5.26
   4  -3   7  300.65   10.34
  -4  -3   7  279.20    9.82
  -4   3  -7  300.77    9.15
   4  -3  -7  277.39    9.31
  -4   3   7  292.73    8.80
  -4   3   7  305.19    9.37
   4   3   7  306.08    9.16
   4   3   7  304.74    9.97
   4   3  -7  304.90    9.70
  -4  -3  -7  293.33    9.54
  -4   3  -7  298.77    9.40
  -4  -3   7  321.72    9.40
  -4   3  -7  307.41   10.15
   5  -3  -7    5.86    2.38
  -5   3   7    5.46    1.69
  -5  -3   7    7.57    3.08
  -5   3  -7    6.79    2.40
  -5   3  -7    7.67    3.51
   5   3   7    6.01    3.54
  -5   3  -7    8.84    2.69
   5   3  -7    8.77    2.60
  -5  -3   7    9.90    2.65
   5  -3   7    7.31    4.17
   5   3   7   10.91    2.41
  -5   3   7    9.36    2.21
   5   3  -7    6.96    1.86
  -5  -3  -7    6.61    2.70
  -6  -3  -7  310.21   10.90
   6  -3   7  290.05   11.14
  -6   3  -7  273.94   10.51
  -6  -3  -7  291.86    8.82
  -6  -3   7  284.14    9.34
   6   3  -7  297.02    8.89
  -6  -3   7  274.64   10.08
   6  -3  -7  296.53    9.41
  -6   3   7  294.90    9.47
  -6  -3  -7  291.48    9.83
  -6   3  -7  296.86    9.17
   6   3  -7  305.12    9.75
   6   3   7  280.48   10.49
   6   3   7  288.37    9.25
  -6  -3  -7  289.85    8.70
  -7  -3  -7    4.48    2.49
   7   3  -7    4.96    4.52
   7   3  -7    5.91    2.31
  -7  -3  -7    8.11    5.94
   7  -3   7    3.31    6.68
  -7   3   7    4.66    2.30
  -7  -3   7    6.03    3.32
  -7  -3  -7    5.60    2.81
   7   3   7    0.91    5.26
  -7  -3   7    3.82    4.08
   7   3   7    3.01    3.02
  -7   3   7    4.61    2.97
  -7  -3  -7    4.40    3.91
  -7   3  -7    3.89    2.90
  -7   3  -7    1.90    5.38
   8   3   7   54.04    4.09
  -8  -3  -7   52.82    3.60
  -8  -3  -7   49.69    8.09
   8   3  -7   46.42    3.20
  -8   3   7   47.77    4.13
   8   3   7   46.85    7.29
   8  -3   7   47.81    9.16
  -8  -3   7   44.61    5.40
  -8   3  -7   44.57    3.93
  -8  -3  -7   36.15    5.08
  -8   3   7   48.03    3.46
  -8  -3  -7   55.98    4.34
  -8   3  -7   57.21    7.03
  -8  -3   7   49.18    4.50
   8   3  -7   45.67    6.19
  -9  -3  -7   10.10    9.95
   9   3  -7   16.57    3.07
  -9  -3  -7   15.64    5.26
   9   3   7   17.34    4.32
   9   3  -7   16.75    6.73
  -9   3   7   14.76    3.69
  -9  -3  -7   18.27    6.06
  -9  -3   7   12.65    4.96
  -9   3  -7   16.98    8.17
  -9   3  -7   21.67    4.40
  -9  -3  -7   14.97    3.85
  -9  -3   7   21.65    6.14
  -9   3   7   21.59    4.44
   0   4  -7  891.87   25.80
   0   4  -7  892.40   24.98
   0  -4  -7  865.25   25.08
   0  -4   7  862.10   25.82
   0   4   7  869.00   25.34
   1   4  -7  257.28    7.77
   1   4  -7  252.03    8.27
  -1   4  -7  249.98    7.82
   1  -4  -7  240.81    7.33
   1   4   7  246.76    7.88
  -1  -4   7  244.73    8.34
  -1  -4  -7  250.51    7.52
   1   4   7  253.11    7.35
  -1   4  -7  242.95    8.36
  -1   4   7  254.69    7.72
   1   4   7  240.78    7.31
  -1  -4   7  244.10    7.79
   2   4  -7  253.10    8.57
   2   4   7  272.48    7.87
  -2  -4   7  259.04    8.18
  -2   4  -7  257.02    8.18
   2   4   7  276.58    8.39
  -2  -4  -7  254.77    7.98
   2   4   7  265.68    7.81
   2  -4  -7  242.06    7.83
  -2   4  -7  263.42    8.76
   2  -4   7  256.67    8.85
   3   4  -7 1022.05   27.57
   3   4   7  948.31   27.43
   3  -4  -7  911.35   27.80
  -3   4  -7  950.45   27.70
  -3   4  -7  947.00   28.62
  -3  -4  -7  941.24   27.99
  -3  -4   7  968.04   28.57
   3  -4   7  971.19   28.72
   3   4   7  987.68   28.33
  -3   4   7  977.40   27.99
   3   4   7  976.44   27.45
   3   4  -7  992.94   28.49
  -3  -4   7 1002.38   27.70
  -3   4  -7  987.51   27.52
  -3   4   7  959.03   27.14
   4   4  -7  365.39   11.62
  -4   4   7  368.22   11.14
  -4  -4  -7  354.49   11.27
   4   4  -7  374.04   10.96
  -4   4  -7  369.77   10.97
  -4  -4  -7  357.30   11.80
  -4   4  -7  356.69   12.06
   4  -4  -7  355.10   10.93
   4   4   7  339.23   11.64
  -4   4   7  366.98   10.55
  -4   4  -7  362.88   11.27
   4   4   7  377.57   10.98
  -4  -4   7  365.83   11.18
   4  -4   7  372.02   12.29
  -4  -4   7  394.05   11.96
   5   4   7  141.91    5.04
  -5  -4  -7  133.27    6.35
  -5  -4   7  132.80    5.96
  -5   4  -7  130.59    4.93
   5  -4   7  136.13    6.93
   5   4  -7  129.62    5.51
  -5   4   7  131.97    4.99
  -5   4   7  130.20    4.43
  -5  -4   7  128.99    5.31
  -5   4  -7  133.02    6.32
   5   4   7  128.86    5.95
  -5  -4  -7  130.53    5.30
   5   4  -7  142.59    4.83
  -6  -4   7   53.07    4.58
  -6  -4  -7   47.54    5.66
   6   4   7   48.63    3.35
  -6   4  -7   47.81    5.36
   6   4  -7   52.06    2.98
  -6   4   7   51.99    3.27
  -6  -4   7   51.44    3.81
   6   4  -7   48.14    4.01
   6   4   7   47.51    4.89
  -6   4  -7   48.14    3.33
  -6   4   7   51.74    2.79
   6  -4   7   54.83    6.16
  -6  -4  -7   52.73    3.83
   7   4   7   85.64    4.53
  -7   4   7   86.74    3.91
  -7  -4   7   89.11    6.00
   7   4  -7   91.68    4.02
  -7  -4  -7   87.88    7.54
  -7  -4  -7   90.73    5.30
  -7   4   7   91.21    4.43
  -7   4  -7   98.91    4.33
   7  -4   7   82.45    8.23
  -7   4  -7   81.74    6.81
   7   4  -7  113.54    5.76
  -7  -4   7   84.32    5.07
   7   4   7   98.58    6.58
  -8   4   7   57.57    3.53
  -8   4  -7   45.11    7.27
   8  -4   7   51.89    9.72
  -8   4  -7   64.61    4.26
  -8  -4  -7   51.10    8.83
  -8  -4   7   54.50    5.29
  -8  -4  -7   57.51    5.40
   8   4  -7   43.54    6.81
  -8   4   7   57.37    4.27
   8   4  -7   55.23    3.58
  -8  -4   7   61.28    6.16
   8   4   7   57.61    4.54
  -9  -4   7  121.22    8.59
  -9  -4  -7  117.45    7.44
  -9   4  -7  121.35   10.18
  -9   4   7  120.27    5.29
  -9  -4  -7  134.47   12.64
  -9   4   7  110.81    6.09
   9   4   7  119.30    6.21
   9   4  -7  110.03    8.86
  -9   4  -7  112.49    5.91
  -9  -4   7  114.34    7.16
   9   4  -7  118.26    5.19
   0   5  -7    0.15    2.50
   0  -5   7    1.60    2.77
   0   5   7   -0.12    1.78
   0   5  -7    1.69    1.99
  -1  -5   7   10.37    2.82
   1   5   7   10.99    2.05
   1   5  -7   13.79    2.20
   1  -5   7   12.05    2.91
  -1   5  -7   12.14    2.39
  -1  -5   7    9.87    2.24
  -1   5   7   11.42    1.71
  -1   5  -7    8.32    2.82
   1   5  -7    8.60    2.65
  -2   5  -7  189.93    6.50
   2   5  -7  202.35    6.48
  -2   5   7  197.70    6.20
   2   5  -7  190.36    6.92
  -2  -5  -7  186.10    6.01
   2   5   7  178.37    5.89
   2   5   7  192.99    5.95
  -2  -5  -7  206.65    6.47
   2   5   7  205.01    6.60
  -2   5  -7  181.24    7.03
  -2  -5   7  195.85    6.43
   2  -5   7  190.83    7.24
  -2  -5   7  187.58    7.03
   3   5  -7  240.53    7.69
  -3  -5  -7  231.37    7.54
   3  -5   7  242.39    8.75
  -3   5  -7  248.23    7.96
   3   5   7  239.80    7.40
  -3  -5   7  249.37    8.49
   3   5   7  244.59    7.43
  -3   5   7  234.07    7.54
   3   5  -7  239.31    8.31
  -3  -5  -7  256.07    8.13
  -3   5  -7  222.08    8.55
   3   5   7  238.13    8.05
  -4  -5   7  311.17    9.61
   4   5  -7  307.16    9.36
  -4  -5  -7  305.98    9.43
   4  -5   7  318.96   10.78
  -4   5  -7  290.44    9.62
  -4   5  -7  289.68   10.57
   4   5  -7  292.69   10.01
   4   5   7  315.19    9.28
  -4   5   7  287.67    9.29
  -4   5  -7  281.46    9.23
   4   5   7  304.44   10.02
  -4  -5   7  298.07   10.29
  -4  -5  -7  307.89   10.18
  -5   5   7  551.43   16.68
  -5   5  -7  557.80   16.44
  -5  -5   7  567.26   16.80
  -5  -5  -7  536.95   16.83
   5   5  -7  577.17   16.48
  -5   5   7  558.95   16.02
   5  -5   7  572.01   18.26
   5   5   7  581.09   16.57
  -5  -5  -7  554.14   17.69
   5   5  -7  556.24   17.39
   5   5   7  581.41   17.52
  -5   5  -7  535.93   17.87
  -5  -5   7  569.00   17.67
  -6  -5  -7   55.57    3.95
  -6   5   7   63.47    2.90
   6   5   7   60.01    5.20
  -6   5  -7   58.33    3.49
   6  -5   7   62.59    6.98
   6   5  -7   61.96    3.40
  -6  -5  -7   64.93    5.98
   6   5   7   58.67    3.69
  -6   5  -7   64.34    5.97
  -6   5   7   61.47    3.50
  -6  -5   7   58.75    4.34
  -6  -5   7   33.62    4.80
   6   5  -7   58.73    4.55
  -7  -5   7   10.15    4.44
   7   5  -7   11.56    2.84
  -7   5   7    9.25    2.39
  -7   5   7    7.01    3.14
  -7  -5  -7    9.49    3.91
  -7   5  -7   11.62    6.51
   7   5   7    7.07    3.57
   7  -5   7   -0.13    8.02
   7   5   7    9.28    5.62
  -7   5  -7   13.35    3.19
   7   5  -7   10.13    4.26
  -7  -5   7    5.22    5.11
  -7  -5  -7   10.95    7.02
  -8  -5  -7   38.79    9.51
  -8   5   7   46.32    4.25
  -8  -5   7   48.93    6.65
   8   5   7   44.23    4.51
  -8   5  -7   48.02    8.61
  -8   5  -7   41.71    3.87
  -8   5   7   48.40    3.44
   8   5  -7   42.52    7.60
  -8  -5  -7   49.54    5.23
   8   5  -7   45.26    3.62
   8  -5   7   53.41   10.67
  -8  -5   7   49.04    5.93
  -9  -5   7   17.42    6.65
  -9   5   7   18.02    4.68
  -9  -5  -7   15.84   12.83
  -9   5  -7   19.90    4.70
  -9  -5   7   17.54    7.92
   0   6  -7 1014.89   29.39
   0  -6   7 1038.61   30.41
   0   6  -7 1038.11   30.39
  -1   6   7  221.08    7.29
   1   6  -7  241.20    8.29
   1  -6   7  238.42    8.40
   1   6   7  240.89    7.55
  -1  -6   7  234.00    8.33
  -1   6  -7  231.32    7.69
   1   6  -7  238.91    7.67
  -1   6  -7  240.00    8.43
  -2   6  -7   90.63    4.85
   2  -6   7   93.28    5.10
  -2   6  -7   95.67    4.25
  -2   6   7   94.49    3.59
  -2  -6   7   94.95    4.92
   2   6   7   96.29    4.15
   2   6  -7  102.80    4.71
  -2  -6   7   90.74    4.07
   2   6  -7   95.91    4.07
  -3  -6   7  502.92   14.88
  -3   6  -7  499.52   15.89
   3   6   7  499.29   14.47
   3  -6   7  475.01   15.90
   3   6   7  523.85   14.53
  -3  -6   7  478.08   15.76
  -3  -6  -7  504.98   14.65
   3   6  -7  509.96   14.92
   3   6   7  489.34   15.20
   3   6  -7  506.46   15.70
  -3  -6  -7  491.87   15.03
  -3   6  -7  521.72   15.09
   4   6   7   22.42    3.58
  -4  -6   7   20.84    3.20
  -4  -6  -7   18.90    2.39
  -4   6  -7   18.43    3.22
   4   6   7   20.15    2.62
  -4  -6  -7   22.13    3.74
  -4   6  -7   20.94    4.60
   4   6  -7   13.27    3.40
  -4   6   7   19.58    2.20
  -4  -6   7   18.63    3.88
   4   6  -7   18.56    2.85
   4  -6   7   21.82    4.78
   5  -6   7   95.29    6.95
  -5  -6  -7   91.28    4.31
  -5  -6   7   92.60    4.84
  -5   6  -7   90.19    4.15
   5   6   7   95.88    4.27
   5   6  -7   94.92    4.28
  -5  -6   7   90.57    5.63
  -5   6  -7   88.36    6.17
   5   6   7   97.17    5.47
  -5   6   7   93.63    3.99
   5   6  -7   87.12    5.19
  -5  -6  -7   97.98    5.85
  -6   6   7  182.64    6.49
   6   6   7  175.50    8.01
  -6  -6  -7  204.89    9.04
   6   6  -7  174.79    7.74
  -6   6   7  173.05    5.84
  -6   6  -7  188.50    9.01
  -6   6  -7  177.02    6.50
   6  -6   7  180.75   10.04
  -6  -6   7  182.50    7.28
   6   6   7  189.63    6.82
  -6  -6   7  186.63    8.44
   6   6  -7  182.68    6.57
  -6  -6  -7  194.14    6.87
  -7  -6   7   16.41    4.96
   7   6  -7   17.84    3.24
  -7   6   7   21.30    3.41
  -7  -6  -7   19.41    3.84
   7   6   7   12.55    5.86
   7  -6   7   14.41    8.84
  -7   6   7   10.35    2.59
   7   6  -7   12.28    4.75
  -7  -6  -7   22.68    7.53
  -7   6  -7   17.27    7.13
  -7   6  -7   15.29    3.30
  -7  -6   7   13.81    6.02
   7   6   7   13.79    3.96
  -8  -6   7  204.90   10.76
  -8  -6  -7  194.83    8.38
  -8   6  -7  195.15   12.23
  -8  -6   7  216.25    9.33
  -8   6   7  206.02    6.96
   8   6  -7  214.75    7.40
  -8   6  -7  186.89    7.40
   8   6  -7  187.53   11.14
   8   6   7  217.39    8.17
  -8  -6  -7  192.35   11.92
  -8   6   7  222.36    7.82
   0   7  -7   85.21    4.70
   0   7   7   79.23    3.41
   0   7  -7   81.89    4.10
   0  -7   7   82.56    4.85
   1   7  -7    0.29    2.44
  -1  -7   7    1.48    3.46
  -1   7  -7    1.62    2.80
  -1   7   7    0.67    1.66
  -1   7  -7    4.10    3.48
   1  -7   7    1.68    3.42
   1   7   7    0.05    2.07
   1   7  -7    0.04    3.14
  -2   7  -7  226.46    7.86
  -2   7  -7  233.20    8.74
   2  -7   7  236.23    8.67
   2   7   7  221.54    7.60
  -2  -7   7  232.33    8.59
   2   7  -7  234.21    7.75
   2   7  -7  231.26    8.46
  -2   7   7  233.72    7.20
  -3   7  -7  476.34   15.90
   3   7   7  514.33   15.05
   3  -7   7  483.10   15.90
  -3   7  -7  480.74   14.95
  -3   7   7  479.38   14.44
   3   7   7  485.84   14.26
   3   7  -7  508.04   15.68
   3   7  -7  518.33   14.85
  -3  -7   7  482.02   15.71
   3   7   7  484.17   14.23
  -4   7  -7   84.50    4.85
  -4  -7   7   84.64    4.53
   4  -7   7   88.78    6.50
  -4   7   7   84.27    3.56
   4   7  -7   86.45    4.41
  -4  -7  -7   81.98    3.66
   4   7   7   87.05    3.98
  -4  -7   7   91.47    5.66
   4   7   7   90.31    4.83
  -4  -7  -7   83.04    3.60
   4   7  -7   78.03    5.06
  -4   7  -7   93.04    6.08
  -5   7  -7  103.14    7.32
  -5  -7   7  119.67    6.61
  -5  -7   7  104.74    5.43
  -5   7  -7   99.52    4.70
   5   7   7  115.35    5.21
   5  -7   7  111.74    7.77
   5   7  -7  119.11    6.24
  -5  -7  -7  115.33    4.92
   5   7  -7  114.28    5.07
   5   7   7  104.11    5.89
  -5  -7  -7  116.07    4.59
   6   7   7  126.65    6.11
   6   7   7  154.46    7.50
  -6  -7   7  143.52    6.65
   6   7  -7  146.52    7.44
  -6   7  -7  148.03    8.81
   6   7  -7  153.33    6.02
  -6   7  -7  154.56    5.76
   6  -7   7  160.53    9.97
  -6  -7   7  153.02    8.26
  -6   7   7  146.55    4.99
  -6   7   7  155.61    5.66
  -6  -7  -7  151.69    5.95
  -6  -7  -7  142.96    6.53
  -7   7  -7   91.23    9.37
  -7  -7  -7   99.49    6.77
  -7  -7   7  104.12    6.68
   7   7  -7   96.45    5.09
   7   7  -7   89.08    7.08
  -7   7  -7  105.63    5.02
   7   7   7  105.61    5.61
  -7   7   7  107.07    5.04
  -7  -7   7  106.57    8.47
  -7   7   7  103.38    4.19
  -7  -7  -7   98.87    5.36
   7  -7   7  100.55   11.08
  -8   7   7   46.37    4.75
   8   7  -7   48.10    4.58
  -8  -7  -7   50.92    7.77
  -8  -7   7   49.78    7.36
  -8   7   7   49.67    3.69
  -8  -7   7   59.58    9.26
  -8   7  -7   41.31    4.77
   0   8  -7  230.37    7.81
   0   8  -7  218.33    8.43
   0  -8   7  227.45    8.57
   0   8   7  216.36    7.07
   1  -8   7   27.43    4.30
   1   8  -7   31.10    4.15
  -1   8  -7   27.84    3.53
  -1  -8   7   31.72    4.46
   1   8  -7   29.64    3.29
  -1   8   7   26.87    2.07
  -1   8  -7   30.63    4.22
   1   8   7   29.19    2.79
  -2   8  -7  148.05    6.09
  -2   8  -7  147.19    6.94
   2   8  -7  147.14    5.94
   2   8   7  160.64    5.62
   2   8  -7  149.36    6.72
   2  -8   7  149.01    6.86
  -2  -8   7  149.31    6.94
  -2   8   7  147.55    4.93
   3   8  -7  545.57   15.85
   3  -8   7  523.53   16.91
  -3   8   7  494.14   15.21
   3   8  -7  504.41   16.67
  -3   8  -7  512.06   15.95
   3   8   7  527.29   15.93
  -3  -8   7  513.79   16.82
   3   8   7  517.03   15.01
  -3   8  -7  541.27   17.13
  -4   8  -7  299.70   11.63
  -4   8   7  288.96    9.25
  -4  -8   7  308.72   11.41
   4  -8   7  314.64   11.78
   4   8  -7  286.33   10.85
   4   8   7  294.26   10.34
   4   8  -7  307.82    9.96
   4   8   7  309.73    9.62
   5  -8   7   30.20    7.27
   5   8   7   29.71    3.87
  -5   8  -7   24.74    6.95
  -5  -8  -7   30.65    3.21
  -5   8   7   26.49    2.66
   5   8  -7   24.34    5.27
   5   8  -7   25.25    3.84
  -5  -8   7   27.79    4.25
  -5  -8   7   26.66    5.86
  -5  -8  -7   27.81    2.68
   5   8   7   25.65    4.83
  -6   8  -7   30.92    7.86
  -6  -8  -7   23.64    3.51
  -6  -8   7   29.72    6.89
   6   8  -7   25.90    4.14
   6   8  -7   32.93    5.85
   6   8   7   33.54    5.79
   6  -8   7   15.55    8.95
  -6  -8   7   29.26    5.08
   6   8   7   33.27    4.98
  -6   8  -7   29.74    3.63
  -6   8   7    6.96    3.07
  -6  -8  -7   29.76    4.27
  -7   8   7   18.09    2.87
   7  -8   7   24.32   11.02
  -7   8   7   23.56    3.79
   7   8  -7   19.00    6.64
  -7   8  -7   15.76    9.83
  -7  -8  -7   19.79    4.00
  -7  -8   7   19.53    5.94
   7   8   7   23.25    5.12
  -7  -8  -7   25.32    5.71
  -7  -8   7   20.32    8.29
   7   8  -7   15.35    4.19
  -7   8  -7   17.83    3.81
   0   9  -7   43.80    4.98
   0  -9   7   45.36    4.89
   0   9   7   49.43    2.86
   0   9  -7   48.28    4.25
  -1   9  -7  192.67    7.38
  -1  -9   7  210.51    8.31
  -1   9  -7  200.17    8.35
   1   9  -7  181.07    8.19
   1   9  -7  173.98    7.12
   1  -9   7  188.19    8.09
   1   9   7  183.15    6.43
  -2   9  -7   67.00    4.79
  -2  -9   7   75.35    5.76
  -2   9  -7   66.44    5.93
   2   9  -7   73.50    4.48
   2   9   7   69.46    4.03
   2   9  -7   73.22    5.65
   2  -9   7   75.67    6.11
   3   9  -7   43.57    5.25
   3   9  -7   41.89    4.37
   3   9   7   39.76    4.10
   3  -9   7   40.17    6.02
  -3  -9   7   49.55    5.60
  -3   9  -7   47.80    4.86
  -3   9  -7   45.12    5.79
   4   9   7   22.02    4.30
   4  -9   7   25.70    6.96
  -4   9   7   26.58    2.47
  -4  -9   7   25.38    6.02
   4   9  -7   19.97    5.16
   4   9  -7   19.53    4.36
   4   9   7   25.82    4.00
  -4   9  -7   19.26    6.54
   5   9   7   78.46    6.07
   5  -9   7   85.48    8.91
  -5   9  -7   67.53    8.35
   5   9   7   74.76    5.35
  -5   9   7   78.94    3.76
   5   9  -7   82.52    7.05
  -5  -9   7   84.97    7.97
   5   9  -7   80.91    5.59
   6   9  -7  175.22    7.31
   6  -9   7  168.09   11.80
  -6  -9  -7  190.53    6.87
   6   9  -7  170.26    9.51
   6   9   7  172.76    7.88
  -6  -9   7  170.08   10.41
  -6   9   7  173.50    6.49
  -6  -9  -7  177.47    6.27
  -6   9  -7  170.90    6.76
  -6   9  -7  178.86   12.34
  -7  -9  -7   91.19    6.28
   0  10  -7   93.00    5.78
   0  10  -7   93.21    6.85
   0 -10   7   91.87    6.31
  -1 -10   7   66.07    5.89
   1 -10   7   57.05    5.85
  -1  10  -7   57.12    5.20
   1  10  -7   60.38    6.18
  -1  10  -7   56.14    6.44
   1  10   7   52.55    3.58
   1  10  -7   54.68    4.90
   2 -10   7    9.29    5.70
   2  10  -7   13.45    4.47
  -2  10  -7   15.34    6.05
   2  10   7   14.78    3.47
   2  10  -7   16.07    5.48
  -2  10  -7   14.04    4.62
  -2 -10   7   18.17    5.78
   3  10  -7  217.75   10.02
   3  10   7  208.50    8.33
  -3 -10   7  228.45   10.19
   3  10  -7  237.43    8.86
  -3  10  -7  242.49    9.42
   3 -10   7  252.42   10.47
  -3  10  -7  232.00   10.62
   4  10   7   25.55    5.12
   4  10   7   27.56    4.71
   4  10  -7   21.63    6.37
  -4  10   7   28.16    2.64
  -4  10  -7   26.40    8.05
   4 -10   7   16.38    7.16
   4  10  -7   23.73    5.19
  -4  10  -7   26.31    5.99
  -4 -10   7   32.23    7.04
   5  10   7  176.28    8.05
  -5  10   7  166.04    5.98
  -5 -10   7  181.12   10.54
   5  10  -7  150.87    9.61
   5  10  -7  174.40    7.90
   5 -10   7  155.81   11.00
  -6 -10   7  149.29   11.71
   6 -10   7  121.82   11.74
   0 -11   7  128.98    7.63
   0  11  -7  112.07    7.13
   0  11  -7  138.86    8.57
   1  11   7  266.06    8.77
  -1  11  -7  269.01   10.37
   1  11  -7  275.87   11.62
  -1  11  -7  249.97   11.47
  -1 -11   7  268.70   10.82
   1  11  -7  269.62   10.18
   1 -11   7  264.24   10.92
  -2 -11   7  101.42    7.95
   2  11  -7  108.40    8.14
   2  11  -7  102.04    6.62
  -2  11  -7  102.24    8.71
  -2  11  -7  100.30    7.04
   2  11   7  103.17    5.32
   2 -11   7  105.53    7.67
   3  11   7    7.59    4.80
  -3 -11   7    9.37    7.16
   3  11  -7    1.22    7.02
   3 -11   7    7.18    6.77
   3  11  -7    4.04    5.31
  -3  11  -7    6.58    7.76
  -3  11  -7    6.01    6.48
   4  11  -7   79.46    7.02
   4 -11   7   82.16    9.01
  -4 -11   7   93.29    9.12
   5 -11   7  107.03   10.50
   0  12  -7  154.03    8.90
   0 -12   7  150.43    8.62
  -1  12  -7   62.95    7.60
   1 -12   7   81.01    7.45
  -1 -12   7   78.82    7.63
   1  12  -7   76.35    7.24
  -2 -12   7    7.49    7.21
   2  12   7   -0.46    4.66
   2 -12   7    6.71    7.14
  -3 -12   7   76.89    9.26
   3 -12   7   67.05    8.33
   0   0  -8 4526.17  131.76
   0   0  -8 4619.34  131.53
   0   0  -8 4673.49  133.28
   0   0   8 4789.47  130.75
   0   0   8 4923.32  133.47
  -1   0  -8  493.51   13.95
   1   0  -8  494.83   13.91
  -1   0   8  486.34   14.14
   1   0   8  485.32   14.82
  -1   0  -8  475.40   14.61
   1   0  -8  496.70   14.56
  -1   0   8  467.90   14.65
   1   0  -8  491.05   13.83
   1   0   8  491.77   14.23
  -1   0  -8  475.61   13.95
   2   0  -8  139.93    4.52
   2   0   8  138.19    5.01
  -2   0  -8  149.38    4.76
  -2   0   8  146.24    4.91
  -2   0   8  139.73    5.28
   2   0  -8  146.04    5.12
  -2   0  -8  144.89    4.70
   2   0  -8  140.82    4.39
   2   0   8  139.58    5.54
  -2   0  -8  146.40    5.37
  -3   0  -8  137.19    5.42
   3   0  -8  141.69    4.35
  -3   0   8  139.48    4.83
  -3   0  -8  137.79    4.73
   3   0   8  137.90    5.80
   3   0  -8  134.28    5.00
  -3   0  -8  141.12    4.79
   3   0  -8  145.20    4.53
  -3   0   8  153.08    5.38
   4   0  -8   56.28    2.31
  -4   0  -8   66.83    2.99
  -4   0   8   57.88    3.49
  -4   0   8   58.52    2.98
   4   0  -8   56.68    3.14
  -4   0  -8   65.23    3.00
   4   0   8   63.15    4.37
  -4   0  -8   62.15    3.97
   5   0   8  137.87    6.53
  -5   0  -8  135.25    5.03
  -5   0  -8  142.28    5.03
  -5   0   8  142.27    5.69
   5   0  -8  138.00    5.19
  -5   0   8  134.17    5.00
  -5   0  -8  146.02    6.03
  -6   0   8  893.46   26.07
   6   0   8  943.13   26.10
   6   0  -8  878.18   27.12
  -6   0  -8  913.59   26.08
  -6   0  -8  895.88   27.27
   6   0   8  889.58   27.77
  -6   0  -8  921.82   26.12
  -6   0   8  941.38   27.06
  -7   0   8   57.02    4.43
   7   0   8   54.35    6.85
   7   0   8   55.96    3.67
   7   0  -8   62.62    4.97
  -7   0   8   52.08    3.71
  -7   0  -8   58.01    5.38
  -7   0  -8   62.76    3.91
   8   0  -8  103.74    6.34
  -8   0   8  105.67    6.03
  -8   0  -8  119.69    5.41
  -8   0   8  106.02    5.14
  -8   0  -8  107.87    7.29
   8   0   8  104.99    9.08
  -9   0   8   -3.22    5.22
  -9   0  -8   -0.43    7.04
  -9   0  -8    1.89    5.32
   9   0  -8    4.98    5.57
  -9   0  -8   -1.91    4.64
   9   0   8   -3.05   10.42
  -9   0   8   -0.33    4.24
   0  -1   8 2084.36   58.03
   0   1   8 2037.17   57.88
   0  -1   8 2054.02   56.67
   0   1  -8 2027.53   57.88
   0   1   8 1998.79   56.56
   0   1  -8 2074.79   56.50
   0  -1  -8 1928.49   57.68
   0   1  -8 1986.56   56.51
  -1   1  -8  126.35    4.71
  -1   1   8  117.32    4.65
   1   1   8  117.96    4.83
  -1   1  -8  121.17    4.21
   1   1   8  118.76    4.38
  -1  -1   8  123.25    4.83
  -1  -1   8  123.30    4.40
  -1  -1  -8  121.60    3.84
  -1  -1  -8  119.85    3.80
  -1   1  -8  115.21    4.18
  -1  -1  -8  121.78    4.51
   1   1  -8  123.23    4.60
   1  -1   8  120.10    4.44
   1  -1  -8  122.98    4.40
   1   1  -8  121.14    4.07
   1   1  -8  122.43    4.21
  -1   1   8  129.16    4.24
   1  -1   8  126.46    5.02
  -2   1   8 1050.23   29.76
   2  -1  -8 1044.07   30.40
  -2  -1   8 1053.41   29.88
  -2   1  -8 1064.96   29.78
  -2   1  -8 1082.93   30.77
   2   1   8 1059.17   29.84
  -2  -1  -8 1073.66   29.58
   2   1   8 1094.77   30.83
  -2   1   8 1104.84   30.66
   2  -1   8 1042.60   30.90
   2   1  -8 1068.23   29.63
  -2  -1  -8 1048.01   29.60
  -2  -1  -8 1028.99   30.56
   2   1   8 1073.50   29.91
  -2  -1   8 1021.43   30.71
   2   1  -8 1057.70   30.59
  -2   1  -8  960.76   29.73
  -3  -1   8   74.07    3.31
  -3   1   8   73.34    3.02
   3  -1   8   76.42    4.36
  -3   1  -8   69.64    3.21
   3   1   8   76.98    3.28
  -3   1  -8   71.17    3.91
  -3  -1   8   68.58    3.72
   3   1  -8   70.43    3.39
  -3  -1  -8   73.68    3.67
   3   1   8   70.45    4.06
  -3   1  -8   76.11    3.14
   3  -1  -8   70.39    3.18
  -3  -1  -8   73.33    2.89
  -3   1   8   73.00    3.55
   3   1  -8   70.52    2.77
  -3  -1  -8   76.43    2.95
   4   1   8  289.82    8.95
   4   1   8  293.27    9.90
  -4  -1   8  294.14    8.96
  -4   1   8  289.43    9.36
  -4   1  -8  296.98    9.77
  -4  -1   8  304.43    9.61
   4  -1  -8  271.25    8.94
  -4   1   8  281.17    8.78
  -4  -1  -8  294.81    8.69
  -4  -1  -8  282.84    9.51
  -4  -1  -8  280.72    8.69
  -4   1  -8  292.16    8.92
   4  -1   8  287.86   10.06
   4   1  -8  293.21    9.26
  -4   1  -8  283.25    8.90
   4   1  -8  279.01    8.50
   5   1   8  218.81    8.33
   5   1   8  227.91    7.19
  -5   1  -8  200.93    8.03
   5   1  -8  216.53    7.39
  -5   1   8  214.51    7.53
  -5   1   8  215.47    6.97
  -5   1  -8  216.95    7.17
  -5  -1  -8  216.21    6.90
   5  -1   8  204.17    8.53
  -5  -1   8  207.76    7.13
  -5  -1  -8  221.89    7.86
   5   1  -8  216.39    6.61
  -5  -1   8  229.19    7.86
  -5  -1  -8  224.72    6.99
  -5   1  -8  214.98    7.13
  -6   1  -8  522.04   15.54
  -6   1  -8  519.74   16.62
  -6  -1   8  514.68   16.30
  -6  -1   8  501.92   15.47
  -6  -1  -8  537.58   15.43
  -6  -1  -8  501.90   16.35
  -6   1   8  504.53   16.05
  -6   1   8  523.44   15.35
   6   1   8  521.68   17.02
   6   1  -8  572.80   16.08
   6  -1  -8  512.02   16.17
   6   1  -8  531.21   15.00
  -6  -1  -8  527.64   15.29
  -6   1  -8  535.09   15.50
   6   1   8  508.91   15.45
   6  -1   8  507.08   17.22
  -7   1  -8   50.08    5.47
  -7   1  -8   49.14    4.09
   7   1   8   49.07    3.69
  -7  -1   8   49.01    4.52
   7   1  -8   52.28    5.11
   7  -1   8   53.28    7.05
   7  -1  -8   47.54    4.51
   7   1  -8   45.67    2.64
   7   1   8   52.22    6.63
  -7  -1  -8   44.87    5.14
  -7  -1   8   54.15    3.78
  -7   1   8   56.18    4.17
  -7   1   8   47.29    3.43
  -7  -1  -8   55.68    3.62
  -7  -1  -8   42.95    3.87
  -7   1  -8   46.74    3.68
  -8   1  -8  190.99    6.92
   8   1  -8  166.81    5.52
  -8   1   8  160.02    7.19
  -8  -1  -8  171.77    6.45
  -8  -1  -8  143.28    7.99
   8  -1  -8  144.39    7.19
   8  -1   8  160.18   10.76
  -8  -1  -8  151.85    6.82
  -8  -1   8  162.28    6.57
  -8   1  -8  164.07    6.67
  -8   1   8  161.15    6.27
   8   1   8  161.35    9.96
   8   1  -8  155.74    7.86
   8   1   8  164.10    6.41
  -8   1  -8  167.04    8.61
  -8  -1   8  171.14    7.71
  -9  -1  -8  141.95    7.85
  -9  -1   8  129.29    7.85
   9  -1   8  151.39   12.60
  -9  -1  -8  151.89    6.45
   9  -1  -8  138.16    7.32
  -9   1   8  153.74    6.40
   9   1   8  134.79    6.25
   9   1   8  143.29   11.61
  -9  -1   8  124.23    6.52
  -9  -1  -8  154.78   11.60
   9   1  -8  134.62    8.06
  -9  -1  -8  138.43    8.93
  -9   1  -8  153.38    6.89
  -9   1   8  141.26    7.30
   9   1  -8  146.01    5.21
  -9   1  -8  147.79    9.61
  -9   1  -8  141.96    7.15
   0  -2  -8   39.58    2.34
   0   2   8   39.17    2.21
   0   2  -8   38.17    2.30
   0  -2   8   40.25    3.07
   0   2   8   38.57    2.76
   0  -2   8   43.93    2.68
   0   2  -8   42.53    2.83
   1   2   8 2811.57   80.44
   1   2   8 2905.32   82.20
  -1   2  -8 2942.50   82.35
   1   2   8 2830.00   80.42
  -1   2   8 2881.25   82.11
   1  -2   8 3016.06   80.68
  -1  -2   8 2873.99   82.35
   1  -2  -8 2803.81   81.91
  -1   2  -8 2881.21   80.47
   1   2  -8 2878.86   80.42
   1   2  -8 2864.31   82.26
  -1   2  -8 2835.56   80.46
  -1  -2   8 2900.99   80.59
   1  -2   8 3007.85   82.49
  -2  -2   8  522.95   15.45
   2  -2  -8  479.94   14.79
   2   2  -8  489.26   15.21
   2   2   8  508.83   14.66
   2   2   8  510.01   15.32
   2   2   8  515.85   14.70
  -2  -2  -8  514.84   15.08
   2   2  -8  502.00   14.54
  -2   2   8  512.84   15.13
  -2   2  -8  492.90   14.65
  -2  -2   8  495.81   14.78
  -2   2  -8  509.70   15.44
   2  -2   8  492.04   15.56
   3  -2  -8  775.31   22.84
  -3   2  -8  814.87   23.56
  -3   2  -8  819.48   22.59
  -3   2   8  806.67   23.16
   3   2   8  814.63   22.60
  -3   2  -8  754.13   22.59
   3   2  -8  797.51   23.28
  -3  -2   8  771.48   23.44
  -3  -2   8  805.13   22.69
   3  -2   8  745.49   23.65
   3   2  -8  764.68   22.39
  -3  -2  -8  771.20   23.16
   3   2   8  818.15   23.49
  -4  -2   8  833.12   23.31
  -4   2   8  790.42   23.75
   4   2  -8  802.05   22.93
   4  -2  -8  838.62   23.46
  -4   2  -8  814.76   23.17
  -4  -2  -8  778.12   23.82
   4   2  -8  810.07   23.86
  -4   2   8  821.88   22.99
   4   2   8  837.53   24.24
  -4  -2  -8  791.15   22.83
  -4  -2   8  774.13   24.04
  -4  -2  -8  811.19   22.81
   4  -2   8  816.34   24.51
   4   2   8  793.93   23.19
  -4   2  -8  818.73   24.26
  -4   2  -8  802.56   23.23
   5   2  -8  523.97   16.47
  -5   2   8  537.40   16.46
   5  -2   8  565.30   17.52
  -5   2   8  537.06   15.74
   5   2   8  555.21   17.14
  -5   2  -8  527.87   17.04
  -5   2  -8  552.80   16.09
   5   2  -8  540.16   15.63
  -5  -2   8  532.31   16.84
   5   2   8  537.86   16.01
  -5  -2  -8  559.20   15.61
  -5  -2  -8  566.70   16.69
  -5  -2  -8  556.29   15.70
  -5   2  -8  525.86   15.92
  -5  -2   8  526.86   16.04
   5  -2  -8  539.47   16.47
   6   2   8   88.29    6.00
   6   2  -8   91.61    3.51
   6  -2  -8   80.25    4.65
  -6  -2   8   83.38    4.24
  -6   2   8   84.87    3.76
  -6  -2   8   89.14    5.14
   6   2  -8   81.54    4.44
  -6   2  -8   80.25    5.54
  -6  -2  -8   88.45    3.76
  -6  -2  -8   81.81    4.89
  -6   2   8   81.13    4.34
   6  -2   8   85.00    6.61
  -6  -2  -8   90.57    4.13
   6   2   8   85.03    4.20
  -6   2  -8   86.52    4.23
  -6   2  -8   92.72    4.55
   7   2  -8   73.14    3.45
  -7  -2   8   71.44    4.39
  -7   2  -8   78.27    4.32
  -7   2  -8   81.81    4.69
  -7  -2  -8   72.53    4.28
  -7  -2  -8   74.59    3.95
  -7   2   8   81.08    4.68
   7   2  -8   79.11    5.85
  -7   2  -8   71.64    6.09
  -7  -2   8   83.27    5.46
  -7   2   8   72.32    3.82
   7   2   8   73.53    6.78
   7   2   8   70.28    4.21
  -7  -2  -8   78.63    5.36
  -8   2  -8    0.40    4.03
   8  -2   8    0.18    8.89
   8  -2  -8    4.71    4.09
  -8   2   8    4.06    3.18
  -8  -2   8    7.93    5.01
  -8  -2   8    2.17    3.91
  -8  -2  -8    3.24    5.23
   8   2  -8    7.38    2.61
   8   2  -8    9.57    5.46
  -8  -2  -8   10.83    4.24
   8   2   8    6.07    3.69
  -8  -2  -8    2.68    3.40
  -8   2  -8    5.68    3.89
   8   2   8    6.63    7.22
  -8   2   8    3.98    4.11
  -8  -2  -8   -2.52    7.74
  -8   2  -8    2.41    6.49
   9  -2   8  215.61   14.67
  -9   2   8  196.33    8.67
  -9   2  -8  202.45   11.33
   9   2   8  198.57    7.86
  -9  -2  -8  206.28    7.65
  -9   2  -8  213.94    8.44
  -9  -2  -8  209.10   10.03
  -9  -2   8  218.85    9.87
   9   2  -8  193.09    9.96
  -9  -2  -8  199.63   13.50
  -9  -2  -8  202.39    8.84
  -9   2   8  208.71    7.66
   9   2  -8  214.11    7.00
   0   3   8   54.19    3.04
   0   3   8   57.23    2.63
   0   3   8   61.48    2.55
   0  -3   8   57.69    3.07
   0   3  -8   54.91    3.33
   0  -3   8   56.62    3.62
   0   3  -8   57.72    2.84
   0  -3  -8   56.82    2.56
   1   3   8  409.77   12.44
   1  -3   8  402.23   12.84
  -1   3   8  395.27   12.27
  -1  -3  -8  414.97   12.13
   1   3   8  405.99   11.84
  -1   3   8  393.56   11.72
  -1   3  -8  384.97   12.00
   1  -3  -8  399.35   11.97
   1   3  -8  406.12   12.64
   1   3   8  423.34   11.89
  -1  -3   8  405.51   12.76
  -1  -3   8  405.10   12.15
  -1   3  -8  412.37   12.75
   1   3  -8  417.38   12.02
  -2  -3   8  534.50   16.59
  -2   3  -8  525.10   16.57
  -2  -3   8  559.17   15.97
   2   3  -8  531.84   16.41
  -2   3   8  541.14   16.12
   2  -3  -8  522.07   15.78
   2   3   8  550.77   15.71
  -2   3  -8  549.25   15.86
   2  -3   8  549.21   16.77
  -2   3  -8  573.81   15.81
  -2   3   8  522.48   15.47
   2   3   8  567.44   16.40
   2   3   8  551.48   15.70
  -2  -3  -8  512.02   16.01
   3   3   8  221.18    7.90
   3   3   8  225.12    7.25
  -3   3   8  224.29    6.91
  -3   3  -8  227.68    8.17
  -3  -3   8  245.20    7.52
  -3   3   8  230.57    7.47
  -3   3  -8  230.00    7.43
   3   3   8  232.26    7.29
   3   3  -8  229.17    7.15
  -3   3  -8  239.14    7.32
   3   3  -8  221.52    7.78
  -3  -3   8  222.30    8.00
   3  -3  -8  231.55    7.05
   3  -3   8  210.73    8.32
  -4   3   8  458.70   13.66
  -4   3   8  458.91   14.30
   4   3   8  488.65   14.86
  -4   3  -8  478.07   14.16
  -4  -3   8  487.46   14.91
   4   3  -8  470.93   13.80
  -4  -3  -8  467.20   14.41
  -4  -3   8  473.81   14.14
  -4   3  -8  466.25   15.04
   4   3   8  479.14   14.03
   4   3  -8  472.78   14.61
  -4   3  -8  480.43   14.00
   4  -3  -8  463.06   14.24
   5   3   8  125.62    5.02
  -5   3  -8  122.70    4.94
  -5   3  -8  122.76    6.29
  -5   3  -8  125.58    5.27
   5   3  -8  124.34    4.52
  -5  -3   8  137.53    5.21
   5   3  -8  128.54    5.40
  -5  -3   8  134.14    6.00
  -5  -3  -8  126.56    5.38
   5  -3   8  127.14    6.91
  -5   3   8  128.42    4.50
   5   3   8  128.61    6.11
  -5   3   8  120.44    5.04
   5  -3  -8  125.94    5.10
  -6  -3   8    9.46    3.36
  -6   3   8    9.67    2.30
   6  -3   8    8.53    5.91
  -6   3  -8    7.46    2.64
  -6  -3   8   11.56    4.01
   6   3  -8    9.15    2.20
   6  -3  -8    7.09    3.04
  -6  -3  -8    8.14    5.22
   6   3   8   10.99    4.86
   6   3  -8    7.66    3.30
  -6   3  -8    7.89    3.35
  -6  -3  -8    8.68    3.45
   6   3   8    4.68    3.00
  -6   3  -8    6.96    4.71
  -6   3   8    7.09    2.93
   7   3   8  144.62    8.08
  -7   3  -8  145.16    6.29
   7  -3   8  165.12    9.83
  -7   3   8  151.32    6.18
  -7  -3   8  157.11    7.36
  -7  -3  -8  153.19    6.81
   7   3  -8  152.29    5.32
  -7   3  -8  146.88    5.96
   7  -3  -8  148.36    6.18
  -7   3  -8  153.28    8.06
  -7  -3  -8  137.60    8.85
  -7  -3  -8  147.44    5.14
  -7  -3   8  143.65    6.34
  -7   3   8  146.65    5.45
   7   3   8  159.54    6.13
   7   3  -8  113.55    6.87
  -8   3  -8   76.79    7.88
  -8   3  -8   68.42    5.26
   8  -3   8   72.57   10.40
   8   3  -8   75.85    3.87
  -8  -3  -8   80.48    6.10
   8   3   8   73.93    7.91
  -8  -3  -8   77.69    9.43
  -8  -3   8   64.17    5.24
  -8   3  -8   72.57    4.81
   8   3  -8   69.63    7.03
  -8  -3   8   74.85    6.53
   8   3   8   69.02    4.89
  -8  -3  -8   78.30    4.11
  -8  -3  -8   68.45    5.03
  -8   3   8   67.53    4.17
  -8   3   8   72.11    4.96
  -9  -3  -8   77.93    6.41
   9  -3   8   83.49   13.63
  -9  -3  -8   67.36   11.85
  -9   3  -8   73.16    5.73
  -9   3   8   79.05    5.90
  -9  -3   8   68.63    6.17
   9   3  -8   80.28    4.23
  -9  -3  -8   79.00    4.77
  -9  -3   8   68.31    7.72
   0  -4   8  197.67    6.74
   0   4  -8  208.77    6.65
   0   4   8  209.75    6.25
   0   4   8  198.11    6.16
   0   4   8  204.59    6.74
   0  -4  -8  193.72    6.27
   0   4  -8  210.86    7.28
   1   4  -8  117.84    4.89
  -1   4   8  116.32    3.72
   1   4   8  114.89    3.93
   1   4  -8  109.00    4.25
  -1   4  -8  115.18    5.12
  -1  -4  -8  112.43    3.97
   1   4   8  126.75    4.57
  -1   4   8  115.41    3.87
   1  -4   8  110.08    5.25
  -1   4  -8  113.99    4.35
  -1  -4   8   97.98    5.05
   1  -4  -8  115.45    3.76
  -1   4   8  114.91    4.29
   1   4   8  114.78    3.98
  -1  -4   8  106.54    4.41
   2   4   8  599.49   16.86
   2   4  -8  593.69   17.01
  -2  -4   8  575.42   17.85
  -2  -4   8  580.53   17.14
   2   4   8  611.32   17.53
  -2   4   8  588.04   17.27
  -2   4  -8  579.16   17.92
   2   4   8  602.83   16.83
   2  -4   8  571.72   18.01
   2   4  -8  577.81   17.74
  -2   4  -8  574.29   17.11
  -2  -4  -8  587.45   17.13
  -2   4   8  571.17   16.57
   2  -4  -8  568.34   16.84
   3   4   8    9.86    2.12
  -3  -4  -8    6.83    2.30
  -3   4  -8    6.02    2.32
   3   4  -8    9.51    2.29
  -3   4  -8    9.40    3.39
  -3   4   8    9.73    2.16
  -3  -4   8    9.58    3.10
   3  -4  -8    9.44    1.97
   3   4   8    6.21    2.20
   3  -4   8    9.26    3.81
   3   4  -8    9.20    2.87
   3   4   8    7.98    2.83
  -3   4   8    8.66    1.61
  -3   4  -8    7.63    2.41
  -3  -4   8    8.16    2.78
   4  -4   8  757.98   23.39
   4   4   8  774.54   21.90
   4   4   8  762.84   22.79
  -4   4  -8  759.46   21.86
  -4   4   8  746.06   21.48
  -4  -4   8  798.62   23.06
   4   4  -8  758.86   21.79
  -4   4  -8  773.05   22.08
  -4   4   8  785.89   22.30
  -4   4  -8  732.85   23.08
  -4  -4  -8  775.53   22.33
  -4  -4   8  771.13   22.10
   4  -4  -8  726.93   22.02
   4   4  -8  698.66   22.63
  -5   4  -8   41.99    4.98
  -5  -4   8   37.89    4.30
  -5  -4  -8   33.39    4.77
   5  -4   8   36.42    5.58
   5  -4  -8   32.82    2.77
   5   4   8   41.61    3.29
   5   4  -8   44.03    2.77
  -5  -4   8   36.83    3.54
  -5   4  -8   38.68    3.64
  -5   4   8   32.81    2.34
  -5   4  -8   38.99    3.17
  -5  -4  -8   37.19    3.50
   5   4  -8   39.89    3.77
  -5   4   8   36.72    2.98
   5   4   8   35.02    4.42
  -6  -4  -8  371.69   13.41
   6   4   8  376.49   12.81
  -6  -4  -8  352.33   11.87
   6   4  -8  329.49   12.04
   6   4  -8  370.57   11.15
  -6   4  -8  373.66   11.43
  -6   4   8  369.49   10.99
  -6   4   8  385.22   11.72
  -6  -4   8  385.33   12.75
  -6  -4   8  367.19   11.86
   6  -4   8  381.43   13.89
  -6   4  -8  368.10   11.80
  -6   4  -8  352.32   13.02
   6   4   8  368.81   11.60
  -7   4   8   70.15    4.29
   7   4  -8   68.68    3.69
  -7   4   8   61.17    3.49
   7   4  -8   61.53    4.97
   7  -4   8   66.50    9.04
  -7   4  -8   69.10    4.93
   7   4   8   71.01    4.58
  -7  -4  -8   66.07    4.93
  -7   4  -8   67.70    4.03
   7   4   8   61.23    6.53
  -7  -4   8   64.48    5.03
  -7  -4  -8   77.74    8.04
  -7   4  -8   60.45    7.10
   8   4   8  149.35    6.57
  -8  -4   8  146.73    8.53
  -8  -4  -8  137.20   11.11
  -8   4   8  151.64    6.48
  -8  -4   8  131.35    7.02
  -8   4   8  136.64    5.56
  -8   4  -8  144.32    9.63
   8   4  -8  133.60    5.43
   8  -4   8  136.70   12.53
   8   4   8  132.61    9.13
  -8  -4  -8  135.71    7.19
   8   4  -8  125.46    8.74
  -8   4  -8  133.50    6.27
  -9  -4   8   16.58    6.49
  -9   4  -8   10.30    4.91
  -9   4   8    5.15    4.97
  -9  -4   8    5.61    7.87
   0   5  -8   -0.20    2.66
   0   5   8   -0.70    2.13
   0  -5   8   -0.20    3.29
   0   5  -8   -0.15    2.20
   1   5   8    4.89    1.54
   1   5  -8    1.77    2.21
  -1  -5   8    0.69    3.22
   1   5  -8    4.13    2.78
  -1   5   8    4.45    1.91
   1  -5   8    4.00    3.33
   1   5   8    3.83    2.28
  -1  -5   8    1.21    2.55
   1   5   8    1.80    1.69
  -1   5  -8    2.73    2.95
  -1  -5  -8    2.49    1.36
  -1   5  -8    2.13    2.43
  -2   5  -8   61.33    3.56
   2   5   8   63.68    2.95
   2  -5   8   63.65    4.50
   2   5   8   63.21    3.52
  -2   5  -8   59.19    4.34
   2   5   8   64.53    2.96
  -2  -5  -8   61.01    3.46
   2   5  -8   68.79    3.41
  -2  -5   8   61.43    3.51
  -2   5   8   60.20    3.03
  -2  -5  -8   60.50    2.72
  -2  -5   8   56.39    4.17
   2   5  -8   62.72    3.91
   3   5  -8   71.11    4.29
   3   5   8   74.97    3.38
  -3   5  -8   68.58    4.77
  -3  -5   8   72.97    4.73
  -3  -5  -8   73.57    3.28
  -3   5   8   75.70    3.37
   3   5  -8   70.78    3.49
   3   5   8   72.80    3.39
   3   5   8   77.60    4.17
   3  -5   8   66.78    5.01
  -3   5  -8   71.91    3.82
  -3  -5   8   67.91    3.93
  -3  -5  -8   75.12    4.25
  -4   5  -8  373.96   12.61
   4  -5   8  355.29   12.80
  -4   5  -8  373.32   11.22
  -4  -5  -8  374.82   12.20
   4   5  -8  362.69   12.03
  -4  -5  -8  363.94   11.29
   4   5   8  360.93   11.94
  -4  -5   8  375.73   11.55
  -4  -5   8  361.70   12.33
  -4   5   8  356.96   10.64
  -4   5  -8  367.52   11.53
  -4   5   8  366.90   11.28
   4   5   8  365.97   11.20
   4   5  -8  370.67   11.22
  -5   5   8   35.59    2.90
  -5   5  -8   39.09    5.64
   5   5  -8   32.46    2.98
  -5  -5  -8   30.88    3.22
   5   5   8   30.17    3.31
   5   5  -8   32.39    4.01
  -5   5  -8   32.59    3.08
   5  -5   8   31.97    6.03
   5   5   8   39.39    4.52
  -5  -5  -8   39.13    5.30
  -5   5   8   32.32    2.42
  -5  -5   8   34.23    3.74
  -5   5  -8   33.20    3.78
   6   5  -8   20.42    2.93
  -6   5   8   21.11    2.53
   6   5   8   16.61    5.11
  -6  -5  -8   25.42    3.68
  -6   5   8   22.13    3.09
  -6   5  -8   22.65    5.87
   6   5   8   12.70    3.33
  -6  -5   8   22.96    5.14
   6  -5   8   10.79    7.19
  -6  -5  -8   33.93    6.29
  -6   5  -8   21.12    4.01
  -6  -5   8   18.53    4.14
  -6   5  -8   21.48    3.13
   6   5  -8   17.67    4.25
   7   5  -8  177.09    8.02
  -7   5   8  178.05    7.00
  -7  -5  -8  191.92   10.50
  -7   5  -8  173.97    6.96
  -7   5   8  176.41    6.24
   7   5   8  186.69    9.09
   7   5   8  180.40    7.24
  -7   5  -8  193.48   10.02
   7   5  -8  173.30    6.49
  -7  -5   8  182.74    7.83
  -7  -5   8  200.93    9.12
   7  -5   8  187.12   11.79
  -7  -5  -8  179.44    7.35
   8   5   8    0.96    7.42
   8   5  -8    2.29    3.33
  -8  -5  -8    0.75    4.93
  -8   5  -8   -4.64    8.54
  -8   5  -8   -2.34    3.75
  -8   5   8   -1.57    3.15
   8  -5   8    8.22   12.17
  -8  -5   8   -0.25    6.06
   8   5   8    2.22    4.84
   8   5  -8    0.28    7.46
  -8  -5  -8   -1.71   10.12
  -8   5   8   -0.94    4.02
  -8  -5   8    5.41    6.99
   0   6   8    2.05    2.24
   0   6  -8    1.65    2.54
   0   6  -8    2.73    3.12
   0  -6   8    5.49    3.63
   1   6  -8  267.13    9.55
   1   6   8  285.88    8.78
  -1   6  -8  264.39    8.87
  -1   6   8  270.12    8.54
  -1   6  -8  279.84    9.67
  -1  -6   8  287.26    9.81
   1  -6   8  273.19    9.76
   1   6  -8  266.19    8.77
  -2   6   8   89.50    3.65
  -2   6  -8   82.93    4.35
   2   6   8   87.65    3.45
  -2  -6   8   88.10    4.32
   2  -6   8   78.47    5.37
   2   6   8   86.54    3.45
   2   6  -8   86.98    4.15
   2   6  -8   85.42    4.79
  -2  -6   8   93.08    5.20
   2   6   8   88.97    4.19
  -2   6  -8   93.39    5.21
   3   6   8  230.93    7.93
  -3   6  -8  216.43    8.78
  -3   6   8  231.42    7.30
   3   6  -8  218.79    8.37
   3   6   8  217.83    7.18
   3   6   8  216.37    7.20
  -3  -6   8  225.59    7.77
   3  -6   8  227.52    9.04
  -3  -6  -8  242.49    7.79
  -3  -6  -8  223.60    7.07
   3   6  -8  225.05    7.63
  -3   6  -8  222.67    7.79
  -3  -6   8  230.89    8.76
  -4  -6  -8  188.28    7.11
   4  -6   8  168.61    8.11
  -4  -6   8  175.23    6.64
  -4   6  -8  178.74    6.18
  -4   6   8  147.51    5.88
   4   6  -8  162.86    6.28
   4   6   8  182.56    6.97
  -4   6  -8  173.78    6.75
   4   6  -8  172.79    7.19
  -4  -6  -8  170.29    5.97
   4   6   8  172.24    6.13
  -4  -6   8  164.82    7.53
  -4   6  -8  175.52    7.93
  -5  -6   8  291.48   10.98
  -5  -6   8  276.24    9.84
  -5   6  -8  260.91    9.82
   5   6  -8  288.22    9.29
  -5   6   8  290.47    9.23
  -5  -6  -8  304.62   10.75
  -5   6   8  277.75    8.58
  -5   6  -8  303.34    9.30
   5   6   8  284.47    9.45
   5   6   8  298.15   10.36
   5   6  -8  278.85   10.42
   5  -6   8  295.01   11.94
  -5  -6  -8  295.53    9.34
  -5   6  -8  278.11   11.38
  -6  -6   8  172.70    7.67
  -6   6   8  183.50    5.95
  -6   6  -8  177.46    6.66
  -6   6  -8  178.14    7.51
  -6  -6  -8  186.75    6.95
  -6   6  -8  183.55    9.57
   6   6  -8  184.62    7.95
   6   6   8  181.58    8.26
   6   6  -8  179.62    6.55
   6  -6   8  167.93   10.42
  -6  -6  -8  179.41    9.29
  -6   6   8  184.80    6.64
   6   6   8  175.19    7.08
  -6  -6   8  178.90    8.77
  -7  -6   8  200.46   10.03
  -7   6  -8  179.37   10.78
   7  -6   8  185.92   12.76
  -7   6  -8  187.82    7.22
  -7  -6  -8  206.51    7.56
  -7   6   8  178.82    6.33
  -7  -6   8  176.90    8.39
   7   6   8  161.71    9.10
  -7  -6  -8  197.48   11.21
  -7   6   8  182.67    7.11
   7   6  -8  193.84    8.65
   7   6   8  192.76    7.69
   7   6  -8  181.55    6.85
  -8  -6   8  131.48   10.26
  -8  -6  -8  154.16   12.89
  -8   6   8  153.97    6.64
  -8  -6   8  161.14    8.79
  -8   6  -8  145.02    6.45
   8  -6   8  139.67   15.04
  -8   6   8  139.56    5.85
   0   7   8   20.79    2.71
   0   7  -8   27.47    3.97
   0   7  -8   24.62    3.23
   0  -7   8   26.20    4.44
   1   7   8   41.51    3.06
  -1  -7   8   35.86    4.44
   1   7  -8   40.16    4.22
  -1   7   8   40.69    2.59
   1   7  -8   39.58    3.35
  -1   7  -8   45.15    4.44
  -1   7  -8   39.48    3.65
   1  -7   8   43.12    4.68
   2  -7   8    9.27    4.66
  -2   7  -8    6.28    4.04
   2   7  -8    5.35    3.73
  -2   7  -8    7.24    3.29
   2   7  -8    8.40    2.97
  -2  -7   8    9.53    4.37
   2   7   8    7.75    2.92
  -2   7   8    6.68    2.10
  -3  -7   8   58.69    5.21
  -3  -7   8   58.51    4.18
   3   7  -8   64.10    4.90
   3   7  -8   57.89    4.04
   3  -7   8   63.79    5.96
   3   7   8   65.37    4.13
  -3   7   8   62.91    3.10
   3   7   8   63.72    3.62
  -3   7  -8   59.82    5.28
  -3   7  -8   55.48    4.22
   3   7   8   58.23    3.22
  -4   7  -8   52.60    4.63
   4   7   8   57.32    3.73
  -4  -7  -8   56.14    3.02
  -4  -7   8   49.84    5.80
  -4   7  -8   55.50    5.94
  -4  -7  -8   57.19    3.34
   4   7   8   50.18    4.58
  -4   7   8   72.12    3.28
   4  -7   8   54.94    6.60
   4   7  -8   60.26    5.17
   4   7  -8   55.99    3.99
  -4  -7   8   55.54    4.45
  -5   7  -8  261.49    8.72
   5   7   8  250.97    9.75
  -5   7  -8  256.25    9.54
  -5  -7  -8  259.93    8.91
   5   7   8  248.62    8.93
   5   7  -8  267.15    8.84
  -5  -7  -8  272.13    8.52
   5   7  -8  249.86   10.09
  -5   7   8  266.63    8.55
  -5  -7   8  260.05   10.73
  -5   7  -8  283.42   11.47
   5  -7   8  267.27   11.91
  -5  -7   8  259.25    9.47
  -6  -7  -8   41.45    5.06
  -6   7   8   45.30    2.88
   6   7   8   47.96    5.88
  -6   7  -8   46.44    8.29
   6   7  -8   46.03    4.06
   6   7   8   42.11    4.62
   6  -7   8   38.43    9.77
  -6   7   8   46.08    3.65
  -6  -7   8   41.56    7.00
  -6  -7   8   46.56    5.56
   6   7  -8   40.99    5.77
  -6  -7  -8   39.05    3.95
  -6   7  -8   45.20    3.84
   7   7   8   42.70    5.44
  -7   7   8   39.65    3.38
   7   7  -8   46.56    4.39
  -7  -7   8   45.33    6.67
   7   7  -8   36.33    6.57
  -7  -7  -8   44.62    4.63
  -7   7  -8   41.66    4.31
   7   7   8   48.99    7.29
   7  -7   8   33.12   12.07
  -7  -7  -8   34.54    6.48
  -7   7  -8   35.27    9.83
  -7  -7   8   46.80    8.37
  -7   7   8   45.36    4.10
   0   8   8  300.01    9.42
   0   8  -8  300.25   10.97
   0   8  -8  289.16    9.91
   0  -8   8  317.19   11.17
   1   8  -8  597.30   19.91
  -1   8  -8  629.57   18.94
  -1   8  -8  618.42   20.01
   1  -8   8  638.21   20.00
   1   8  -8  663.86   18.91
   1   8   8  651.76   18.72
  -1   8   8  619.47   18.49
  -1  -8   8  639.57   20.02
  -2   8   8   57.83    2.98
  -2   8  -8   61.34    5.63
   2  -8   8   65.34    5.91
  -2   8  -8   62.97    4.45
   2   8  -8   62.32    5.32
   2   8   8   59.44    3.91
  -2  -8   8   62.29    5.73
   2   8  -8   66.89    4.23
   3   8   8  494.32   14.34
  -3   8  -8  481.99   15.10
   3   8   8  461.96   14.99
  -3  -8   8  494.29   16.27
   3   8  -8  501.47   16.10
  -3   8  -8  477.91   16.28
   3   8  -8  472.91   14.87
  -3   8   8  480.35   14.36
   3  -8   8  487.57   16.52
   3   8   8  482.73   14.18
   4   8  -8  357.90   13.03
  -4  -8   8  389.02   13.51
   4   8   8  369.34   11.55
   4   8  -8  368.91   11.74
  -4   8  -8  351.36   13.73
   4  -8   8  368.71   13.96
   4   8   8  371.91   12.19
  -4   8   8  360.59   11.19
  -4   8  -8  350.62   12.21
  -5  -8   8   15.29    6.73
  -5   8   8    9.63    2.86
  -5   8  -8    7.76    5.04
  -5  -8  -8    9.24    2.67
   5   8  -8   11.40    5.56
   5   8   8    9.05    5.06
  -5  -8  -8    6.19    3.15
  -5   8  -8    6.98    3.64
   5   8   8    7.94    4.09
   5   8  -8    8.91    3.96
   5  -8   8    9.04    8.29
  -5  -8   8    6.56    5.13
  -5   8  -8   12.81    7.34
  -6   8  -8  161.39   11.60
  -6  -8  -8  156.91    6.27
   6   8   8  152.22    8.38
  -6  -8   8  170.10    8.04
  -6  -8  -8  155.94    7.06
   6  -8   8  180.27   12.63
   6   8  -8  164.52    8.88
  -6   8   8  197.53    6.47
   6   8   8  144.83    7.32
   6   8  -8  166.40    6.92
  -6  -8   8  181.32   10.16
  -6   8  -8  154.90    6.60
  -7   8  -8   31.89    4.59
  -7  -8  -8   34.86    6.33
   7  -8   8   43.85   13.78
  -7  -8   8   36.28    9.80
  -7  -8   8   35.12    7.39
   0   9  -8   21.46    3.95
   0   9   8   18.36    2.76
   0   9  -8   21.78    5.41
   0  -9   8   24.51    5.36
   1   9  -8   31.10    5.35
   1  -9   8   35.88    5.83
  -1   9   8   30.50    2.79
  -1  -9   8   32.76    5.91
  -1   9  -8   30.76    4.65
  -1   9  -8   35.38    5.86
   1   9  -8   34.16    4.10
   1   9   8   31.23    3.34
  -2   9  -8  378.90   14.51
  -2  -9   8  402.38   14.36
  -2   9   8  406.01   12.22
   2   9   8  422.61   12.79
  -2   9  -8  397.36   13.23
   2  -9   8  451.60   14.71
   2   9  -8  400.10   13.06
   3   9  -8  211.80    9.62
  -3   9  -8  203.94   10.22
   3  -9   8  228.56   10.40
   3   9   8  232.12    7.29
  -3   9  -8  217.57    8.71
  -3  -9   8  215.87   10.13
  -3   9   8  215.61    7.23
   3   9   8  245.59    7.62
   3   9   8  227.65    8.36
   3   9  -8  229.11    8.43
   4   9   8  292.40   10.67
  -4  -9   8  301.43   12.64
   4   9  -8  303.42   11.92
   4   9  -8  317.88   10.48
  -4   9  -8  292.46   10.95
  -4   9   8  285.49    9.36
   4  -9   8  310.09   13.11
  -4   9  -8  282.28   12.79
   4   9   8  302.31   10.06
   5   9  -8   67.84    7.37
  -5   9   8   64.85    3.91
  -5   9  -8   69.39    9.34
   5  -9   8   71.86    9.84
   5   9  -8   70.08    5.78
   5   9   8   65.04    6.27
  -5   9  -8   69.77    6.72
  -5  -9   8   70.10    8.86
   5   9   8   63.46    5.84
  -6  -9  -8   30.78    3.53
   6  -9   8   44.51   12.38
  -6  -9  -8   25.20    3.97
  -6   9   8   28.19    3.79
  -6  -9   8   44.41   10.12
  -6   9  -8   32.16    4.42
   6   9   8   25.64    6.79
   0  10   8  421.60   13.99
   0  10  -8  476.12   16.58
   0 -10   8  466.21   16.17
   0  10  -8  509.71   15.09
   1  10  -8   22.51    4.68
  -1  10  -8   18.60    5.23
  -1 -10   8   15.18    6.53
   1 -10   8   17.29    6.25
   1  10   8   18.69    3.31
   1  10  -8   17.81    6.24
  -1  10  -8   25.42    6.39
  -2 -10   8   41.35    7.00
   2 -10   8   45.35    7.49
  -2  10  -8   40.01    7.31
  -2  10  -8   42.45    5.45
   2  10  -8   38.24    6.70
   2  10   8   45.33    4.18
   2  10  -8   41.52    5.24
  -3  10  -8   41.38    5.92
   3  10  -8   47.00    5.49
  -3 -10   8   40.42    7.58
   3 -10   8   34.74    8.02
   3  10  -8   49.37    6.98
   3  10   8   33.28    4.91
  -3  10  -8   41.24    7.67
   4  10  -8  214.14   10.69
  -4  10   8  208.60    7.04
   4 -10   8  213.52   12.13
   4  10  -8  209.07    8.90
  -4 -10   8  225.81   11.55
   4  10   8  202.26    8.52
  -4  10  -8  200.20   11.61
  -4  10  -8  205.71    9.65
  -5  10   8    5.34    3.17
  -5 -10   8    6.22    9.48
   5 -10   8   -0.17   11.05
   0  11  -8  381.17   15.18
   0 -11   8  357.48   14.19
   0  11  -8  384.66   13.08
   1  11  -8   15.39    5.48
   1  11   8   17.42    3.84
  -1 -11   8   11.63    7.32
   1  11  -8   19.60    7.79
   1 -11   8   16.16    7.73
  -1  11  -8   20.30    7.72
  -1  11  -8   14.99    6.42
   2  11  -8   82.60    8.59
  -2  11  -8   67.45    6.79
  -2 -11   8   75.28    8.95
   2  11   8   70.28    5.11
   2 -11   8   87.34    8.45
   2  11  -8   75.79    6.57
   3  11   8   14.53    5.03
  -3 -11   8   19.59    8.75
   3 -11   8   17.60    9.20
   3  11  -8   19.47    6.28
   4 -11   8   81.60   10.56
   0 -12   8  297.17   13.25
   1 -12   8  377.39   15.29
  -1 -12   8  383.31   15.26
  -2 -12   8  166.05   11.35
   2 -12   8  170.92   11.18
   0   0   9   -1.84    2.61
   0   0  -9    0.67    1.46
   0   0  -9   -0.75    2.03
   0   0  -9    1.19    1.63
   0   0   9    2.54    2.26
   1   0  -9  650.57   18.91
  -1   0  -9  666.89   18.99
   1   0   9  686.73   20.06
  -1   0   9  668.00   19.91
   1   0   9  683.23   19.31
   1   0  -9  672.99   18.82
   1   0  -9  656.23   19.69
  -1   0  -9  667.12   18.93
  -1   0   9  645.46   19.21
  -1   0  -9  665.27   19.79
  -2   0  -9 1705.97   47.42
   2   0  -9 1671.28   48.54
  -2   0  -9 1638.85   48.69
   2   0   9 1697.91   47.69
  -2   0  -9 1740.92   47.35
   2   0   9 1692.69   48.93
  -2   0   9 1748.63   48.81
   2   0  -9 1696.93   47.30
   2   0  -9 1650.62   47.17
  -2   0   9 1687.37   47.56
  -3   0   9  205.84    7.17
  -3   0   9  200.25    6.65
  -3   0  -9  203.07    6.49
  -3   0  -9  191.27    6.37
   3   0   9  214.85    7.76
  -3   0  -9  193.33    7.16
   3   0  -9  198.28    6.80
  -4   0   9   71.93    4.11
  -4   0  -9   73.46    4.28
   4   0  -9   70.68    3.58
  -4   0  -9   69.22    3.23
  -4   0   9   73.46    3.43
   4   0   9   73.09    4.95
  -4   0  -9   59.95    3.27
  -5   0  -9  307.66    9.51
  -5   0   9  318.87   10.39
   5   0  -9  302.73    9.82
  -5   0  -9  280.52    9.52
  -5   0  -9  320.18   10.63
   5   0   9  304.12   11.21
  -5   0   9  313.38    9.65
  -6   0  -9    5.76    3.15
  -6   0   9    5.94    2.74
   6   0   9    6.63    5.63
  -6   0  -9    7.13    2.97
  -6   0   9    6.75    3.60
   6   0  -9    4.39    3.84
  -6   0  -9    5.07    4.25
  -7   0  -9  161.88    6.19
  -7   0  -9  154.64    7.63
  -7   0   9  160.00    7.06
   7   0   9  156.16    9.32
  -7   0  -9  165.43    6.50
   7   0  -9  153.37    7.29
  -7   0   9  159.86    6.21
   8   0   9  480.71   18.55
  -8   0   9  487.91   15.18
  -8   0  -9  524.19   15.64
  -8   0  -9  501.05   15.13
   8   0  -9  483.24   16.28
  -8   0   9  532.35   16.38
  -8   0  -9  445.98   16.69
  -9   0   9  145.96    6.99
   9   0   9  143.27   13.46
  -9   0   9  162.98    8.53
  -9   0  -9  171.33    8.48
   0   1  -9  606.28   17.95
   0  -1   9  650.26   19.02
   0   1  -9  628.88   18.05
   0   1   9  635.34   18.15
   0   1  -9  643.69   18.80
   0  -1   9  633.46   18.28
   0  -1  -9  600.30   18.55
   0   1   9  628.73   18.82
  -1  -1   9   40.06    2.89
  -1   1  -9   45.47    2.56
   1   1  -9   40.29    2.25
  -1   1   9   40.26    2.52
  -1  -1  -9   41.57    2.78
   1   1   9   41.61    2.79
   1   1  -9   41.68    2.91
   1  -1  -9   39.27    2.66
  -1   1  -9   41.12    2.47
  -1  -1   9   42.15    3.35
   1  -1   9   40.18    3.52
   1  -1   9   43.04    2.79
  -1   1   9   46.74    3.12
   1   1   9   42.88    3.31
   1   1  -9   46.37    2.51
  -1   1  -9   40.91    3.06
   2  -1   9  229.16    8.12
  -2  -1   9  234.26    7.95
  -2  -1  -9  223.41    6.78
  -2  -1   9  217.64    7.31
   2   1  -9  228.29    7.14
   2   1  -9  213.74    7.59
   2   1  -9  229.90    6.92
  -2   1  -9  223.15    7.86
   2   1   9  222.70    7.34
  -2  -1  -9  231.90    7.68
  -2   1  -9  238.15    7.19
   2  -1  -9  207.52    7.33
   2   1   9  241.61    8.04
  -2   1   9  230.55    7.22
  -2   1   9  225.90    7.69
  -2   1  -9  240.38    7.23
  -2  -1  -9  227.87    6.86
   3  -1  -9   86.85    3.75
  -3   1  -9   80.08    4.40
   3   1   9   93.41    4.84
  -3  -1   9   87.78    4.41
  -3   1   9   78.45    3.53
   3  -1   9   92.39    5.10
  -3  -1  -9   83.33    4.22
  -3   1  -9   83.36    3.58
  -3  -1  -9   82.10    3.26
   3   1  -9   88.15    3.17
  -3   1   9   90.96    4.13
  -3  -1  -9   86.03    3.36
  -3  -1   9   89.25    3.89
   4   1   9  172.55    7.25
   4   1   9  172.49    6.25
  -4  -1   9  185.66    6.92
  -4  -1  -9  182.54    5.96
  -4   1   9  181.76    6.69
  -4   1   9  181.22    6.07
  -4   1  -9  153.35    6.10
  -4  -1   9  174.25    6.31
  -4   1  -9  173.70    6.15
  -4  -1  -9  197.27    5.88
  -4  -1  -9  185.74    6.81
   4  -1  -9  189.06    6.24
   4   1  -9  183.98    5.65
   4  -1   9  184.93    7.65
  -4   1  -9  184.86    7.16
   4   1  -9  182.66    6.56
  -5   1  -9  136.96    6.39
   5  -1   9  132.71    7.09
  -5  -1   9  143.18    6.12
   5   1  -9  142.01    4.63
  -5   1   9  137.40    5.77
  -5  -1  -9  144.10    4.96
  -5  -1   9  131.01    5.33
   5   1   9  144.94    5.41
  -5   1  -9  128.87    5.30
   5  -1  -9  147.05    5.24
  -5  -1  -9  143.45    5.19
  -5   1  -9  146.19    5.39
  -5   1   9  137.05    5.09
  -5  -1  -9  141.44    6.15
   5   1   9  127.37    6.76
   5   1  -9  135.45    5.49
  -6   1  -9  364.25   11.29
  -6  -1  -9  355.14   10.95
   6  -1   9  363.82   13.33
   6   1   9  336.31   12.92
  -6  -1   9  361.13   12.15
   6   1  -9  362.40   10.57
   6   1  -9  342.16   11.48
  -6   1  -9  364.50   11.21
  -6   1  -9  355.62   12.43
  -6  -1  -9  360.51   12.17
  -6   1   9  365.18   11.11
   6   1   9  358.38   11.23
  -6  -1  -9  373.95   11.19
   6  -1  -9  359.14   11.92
  -6  -1   9  350.06   11.25
  -6   1   9  377.97   11.92
   7   1  -9   43.65    2.69
   7  -1  -9   40.00    4.87
  -7   1   9   46.59    3.70
  -7   1  -9   47.10    4.13
   7   1  -9   41.71    5.41
  -7  -1   9   42.43    3.99
  -7  -1   9   50.89    5.09
  -7   1  -9   41.20    4.02
   7  -1   9   60.71    7.79
   7   1   9   40.68    7.03
  -7   1  -9   41.22    5.65
  -7   1   9   47.47    4.53
   7   1   9   42.22    3.95
  -7  -1  -9   38.51    4.14
  -7  -1  -9   41.13    3.74
  -7  -1  -9   46.66    5.15
   8  -1  -9   -0.40    4.85
  -8   1  -9    0.53    6.26
  -8  -1  -9   -1.33    5.59
  -8   1   9    0.47    3.77
  -8  -1  -9    4.79    4.87
   8  -1   9    5.31    9.30
   8   1  -9    5.17    5.83
  -8  -1   9    2.65    4.00
  -8   1   9    3.39    4.64
  -8  -1  -9    2.30    3.67
   8   1   9    3.60    3.97
  -8   1  -9    2.01    4.14
  -8  -1   9    2.06    5.20
  -8   1  -9    0.56    4.52
   8   1   9    2.41    8.33
  -9  -1   9    4.35    6.53
  -9  -1  -9  -10.97   10.48
   9   1   9    2.65   10.94
  -9   1   9   -0.77    5.89
  -9  -1   9    7.14    4.97
  -9   1  -9    2.62    6.08
   9  -1   9   10.41   12.48
  -9  -1  -9    4.37    7.19
   0   2  -9  585.52   16.68
   0   2  -9  593.99   17.48
   0   2   9  585.43   16.67
   0  -2   9  577.62   16.91
   0  -2  -9  544.71   16.99
   0   2   9  562.93   17.29
   0   2  -9  573.89   16.72
   0  -2   9  587.00   17.65
   1   2  -9  306.45    9.86
   1  -2  -9  302.71    9.41
   1  -2   9  309.22   10.29
  -1  -2   9  297.20    9.47
  -1   2   9  290.66    9.67
  -1   2  -9  301.00    9.27
   1   2   9  306.46    9.33
  -1  -2   9  300.62   10.07
  -1   2   9  296.74    9.18
   1   2  -9  298.44    9.14
   1  -2   9  306.22    9.53
  -1   2  -9  290.88    9.91
  -1  -2  -9  341.19    9.60
   1   2   9  305.30    9.90
  -1   2  -9  313.61    9.33
   2  -2  -9  473.63   14.03
  -2   2   9  476.15   14.37
   2   2   9  450.18   13.90
   2   2   9  469.05   13.93
  -2   2  -9  475.24   13.88
  -2   2  -9  484.74   13.94
  -2  -2   9  493.12   14.79
  -2   2  -9  455.79   14.66
  -2  -2  -9  467.53   14.25
   2  -2   9  460.84   14.90
   2   2  -9  476.48   13.73
   2   2  -9  458.03   14.46
  -2   2   9  475.64   13.77
  -2  -2   9  474.85   14.06
   2   2   9  488.27   14.66
  -3  -2   9  253.56    8.69
   3  -2   9  246.33    9.17
   3   2  -9  246.52    8.39
   3   2   9  250.70    8.75
  -3   2  -9  244.58    7.89
  -3   2   9  248.49    7.70
  -3  -2  -9  258.65    8.34
  -3  -2   9  245.66    8.08
  -3   2  -9  245.07    7.93
   3  -2  -9  251.80    7.86
   3   2   9  250.18    8.00
  -3   2   9  248.73    8.29
  -3   2  -9  253.89    8.78
   3   2  -9  245.35    7.62
   3   2   9  240.10    7.96
  -4  -2   9   90.86    4.93
   4  -2  -9   93.86    3.83
   4   2  -9   91.01    3.57
  -4   2  -9   87.14    5.21
  -4  -2   9  100.04    4.37
   4   2  -9   96.85    4.48
  -4  -2  -9   92.22    4.58
   4  -2   9  103.26    5.83
   4   2   9   98.40    4.27
  -4   2   9   94.47    3.84
  -4   2  -9   89.78    4.08
  -4   2   9   93.64    4.44
   4   2   9   97.81    5.27
   5  -2  -9  117.04    5.27
  -5  -2   9  113.47    5.05
   5   2  -9  117.30    4.24
   5  -2   9  126.45    7.04
  -5   2  -9  121.24    4.99
  -5  -2  -9  121.43    4.31
  -5  -2  -9  119.22    4.50
   5   2   9  111.65    6.26
  -5   2  -9  119.34    6.39
  -5   2   9  116.61    5.26
   5   2  -9  120.70    5.25
   5   2   9  118.47    5.04
  -5   2  -9  126.89    4.94
  -5  -2   9  116.57    5.85
  -5  -2  -9  123.35    5.59
  -5   2   9  120.23    4.61
   6   2   9  121.54    5.35
  -6   2  -9  125.78    5.45
   6   2  -9  114.91    5.53
  -6   2  -9  124.24    5.46
  -6  -2  -9  120.88    4.53
   6   2  -9  130.14    4.49
  -6   2  -9  123.31    6.86
   6   2   9  113.12    7.18
  -6  -2   9  121.52    5.48
  -6  -2   9  134.70    6.38
  -6   2   9  121.60    4.88
  -6   2   9  124.47    5.61
  -6  -2  -9  125.81    5.09
  -6  -2  -9  128.21    6.06
   6  -2  -9  120.88    5.73
   6  -2   9  125.29    8.17
  -7  -2  -9   46.90    5.10
  -7  -2  -9   45.26    3.25
  -7  -2   9   48.41    5.45
  -7   2  -9   44.38    6.09
  -7   2   9   45.03    4.44
   7   2  -9   44.32    2.92
  -7   2  -9   44.51    4.24
   7  -2  -9   40.27    4.44
  -7   2  -9   40.24    4.19
  -7   2   9   41.71    3.51
   7  -2   9   42.67    8.22
  -7  -2   9   43.13    4.30
   7   2  -9   37.95    5.39
  -7  -2  -9   41.74    4.08
   7   2   9   40.68    6.93
   7   2   9   43.87    4.12
  -8   2  -9  185.12    7.50
  -8  -2  -9  184.18   11.49
  -8   2   9  181.25    7.77
   8   2   9  159.85    7.16
   8   2  -9  172.89    6.13
   8   2  -9  170.55    9.18
  -8   2   9  174.36    6.85
  -8  -2  -9  200.32    7.66
  -8   2  -9  188.78    7.53
  -8   2  -9  161.37    9.48
  -8  -2   9  181.50    8.83
  -8  -2  -9  187.25    8.59
  -8  -2  -9  184.71    6.70
   8   2   9  158.80   10.51
   9  -2   9   90.64   14.50
   0   3   9  746.30   21.32
   0  -3  -9  751.22   21.74
   0   3   9  756.60   22.08
   0   3   9  734.93   21.40
   0   3  -9  757.59   22.38
   0  -3   9  743.98   22.53
   0  -3   9  746.64   21.69
   1   3   9   32.58    2.54
  -1   3  -9   34.80    2.55
   1  -3   9   33.74    3.72
  -1   3  -9   28.09    2.65
  -1   3  -9   30.68    3.26
  -1   3   9   25.66    2.11
  -1  -3   9   31.57    2.88
   1   3  -9   36.37    2.59
   1  -3  -9   29.38    2.16
  -1  -3  -9   31.00    2.38
  -1  -3   9   29.64    3.49
   1   3  -9   26.46    3.01
   1   3   9   33.32    3.15
  -1   3   9   29.66    2.73
  -2   3   9  180.07    6.03
  -2   3  -9  186.30    7.14
   2   3   9  197.91    6.99
   2   3  -9  184.94    6.88
   2   3   9  192.23    6.39
  -2   3   9  195.45    6.60
   2  -3  -9  185.02    6.10
   2   3  -9  187.79    6.25
  -2  -3   9  200.67    6.70
  -2   3  -9  194.14    6.41
  -2   3  -9  196.65    6.44
  -2  -3   9  190.89    7.19
   2   3   9  192.83    6.36
  -2  -3  -9  191.55    6.42
   2  -3   9  188.27    7.46
  -3   3   9  527.92   16.39
   3   3   9  567.95   16.73
   3   3   9  584.87   17.54
  -3   3  -9  572.24   16.79
  -3   3   9  582.38   17.15
   3   3   9  565.34   16.72
   3   3  -9  572.51   16.53
  -3  -3   9  573.22   16.89
  -3   3  -9  587.74   16.75
   3  -3  -9  563.31   16.67
  -3   3  -9  583.41   17.72
   3   3  -9  548.11   17.39
  -3  -3   9  584.16   17.69
   3  -3   9  578.94   18.06
   4   3   9  535.95   16.01
  -4   3  -9  559.92   16.03
  -4   3  -9  542.49   17.15
   4   3   9  550.24   16.94
  -4   3   9  547.02   16.40
   4  -3  -9  527.04   16.23
  -4  -3   9  543.77   16.14
  -4   3  -9  548.94   16.08
   4   3  -9  552.83   15.73
   4  -3   9  516.68   17.40
  -4  -3  -9  555.69   16.42
   4   3  -9  509.03   16.56
  -4  -3   9  545.47   17.03
  -4   3   9  533.62   15.67
  -5   3  -9   24.26    3.32
   5   3  -9   28.01    2.39
  -5  -3   9   21.25    4.20
   5   3   9   25.81    3.32
  -5  -3  -9   25.08    3.57
   5  -3  -9   22.40    3.29
  -5   3   9   24.37    2.56
   5  -3   9   -1.17    5.39
  -5   3  -9   22.82    4.74
  -5  -3   9   27.17    3.66
   5   3   9   25.85    4.49
  -5   3  -9   23.58    3.23
   5   3  -9   22.17    3.47
  -5   3   9   22.27    3.22
   6   3  -9   65.30    4.64
  -6   3   9   74.31    4.39
  -6   3   9   66.50    3.57
   6   3   9   80.27    6.13
  -6   3  -9   67.44    6.10
   6   3   9   76.16    4.38
   6  -3   9   65.63    7.54
  -6  -3   9   62.80    4.48
  -6   3  -9   63.92    4.42
  -6  -3   9   65.85    5.51
   6   3  -9   67.66    3.36
  -6  -3  -9   70.48    4.82
   6  -3  -9   67.59    4.27
  -6   3  -9   65.07    4.11
  -7  -3   9   90.03    6.55
  -7  -3  -9   95.98    8.55
  -7   3   9   83.30    4.28
  -7   3  -9   78.81    7.19
   7   3  -9   93.42    4.06
   7   3   9   88.28    5.08
  -7  -3  -9   92.49    5.78
  -7   3  -9   87.63    5.45
   7  -3   9   84.73    9.60
   7   3   9   85.07    7.52
  -7   3  -9   88.86    5.23
  -7   3   9   87.05    5.13
   7  -3  -9   89.49    5.05
   7   3  -9   83.60    5.50
  -7  -3   9   84.78    5.58
  -8   3   9   75.48    4.61
   8   3  -9   76.19    7.73
  -8   3  -9   81.83    6.02
   8   3  -9   81.71    4.13
   8   3   9   79.22    8.90
  -8  -3  -9   78.84    6.41
   8  -3   9   78.81   12.12
  -8   3  -9   74.60    5.51
  -8   3  -9   82.66    8.37
  -8  -3  -9   92.89   10.93
  -8   3   9   69.24    5.54
   8   3   9   68.89    5.32
  -8  -3   9   80.81    6.35
  -8  -3   9   74.16    7.43
   0   4   9   47.90    2.80
   0   4  -9   48.80    2.98
   0  -4   9   46.37    4.20
   0  -4  -9   44.08    2.40
   0   4   9   49.87    2.55
   0   4   9   46.37    3.23
   0   4  -9   48.01    3.81
  -1  -4   9  110.75    4.60
   1   4   9  105.11    4.01
   1   4   9  105.55    4.60
   1   4  -9  111.41    4.39
   1   4  -9  101.90    5.01
   1  -4  -9   99.71    3.68
   1   4   9  107.40    4.16
  -1   4  -9  106.00    5.16
  -1   4   9  104.06    4.37
  -1   4  -9  110.23    4.34
  -1   4   9  107.20    4.03
  -1  -4   9  102.11    5.29
  -1   4   9  104.58    3.78
  -1  -4  -9  103.48    3.92
  -2   4  -9  251.41    8.00
   2   4   9  240.14    7.74
  -2   4  -9  228.82    8.79
  -2   4   9  241.82    7.99
   2   4   9  245.73    8.30
   2   4   9  241.16    7.80
   2  -4  -9  239.11    7.44
  -2  -4  -9  245.17    7.78
  -2  -4   9  235.63    8.11
  -2  -4   9  249.49    8.86
   2   4  -9  249.17    7.85
  -2   4  -9  262.35    7.98
   2  -4   9  248.74    9.10
   2   4  -9  253.48    8.60
  -2   4   9  242.45    7.43
  -3  -4   9  154.25    6.60
   3  -4  -9  143.14    5.29
  -3   4   9  149.58    5.60
   3   4   9  158.04    6.26
  -3   4  -9  144.16    5.55
  -3   4  -9  150.66    5.77
  -3   4   9  151.67    5.01
   3   4   9  152.15    5.53
   3  -4   9  151.82    7.09
  -3  -4  -9  156.79    5.53
   3   4  -9  161.77    5.41
   3   4  -9  148.65    6.20
  -3   4  -9  152.12    6.60
   3   4   9  138.65    5.40
  -4   4  -9  338.19   11.71
  -4  -4   9  334.09   11.52
  -4   4   9  344.26   10.66
  -4  -4  -9  336.61   10.61
   4   4   9  336.08   10.49
  -4  -4   9  327.57   10.70
   4   4   9  313.39   11.20
   4   4  -9  346.97   11.21
  -4   4   9  334.36    9.97
   4  -4  -9  326.65   10.35
   4  -4   9  336.69   12.22
  -4   4  -9  332.94   10.61
  -4   4  -9  335.29   10.44
  -5   4   9  190.25    6.73
   5   4  -9  176.66    7.26
  -5   4  -9  178.15    6.53
   5  -4   9  194.07    9.17
  -5  -4   9  173.39    6.94
  -5   4  -9  202.12    6.95
   5   4   9  173.49    6.74
  -5  -4  -9  183.30    6.82
  -5   4  -9  166.14    8.24
   5   4   9  182.41    7.74
  -5   4   9  175.66    5.97
  -5  -4  -9  184.63    8.52
   5   4  -9  180.19    6.21
   5  -4  -9  169.85    6.36
  -5  -4   9  176.40    7.86
  -6  -4  -9   17.97    3.94
  -6  -4  -9    5.36    6.48
   6   4  -9    9.61    4.13
  -6   4   9   12.57    2.64
  -6   4  -9   14.19    3.61
   6   4   9   11.53    5.33
   6  -4   9   12.12    7.69
  -6  -4   9   10.39    4.15
   6   4   9   12.97    3.77
  -6   4   9   14.46    3.30
   6   4  -9   13.78    2.76
  -6  -4   9   12.23    5.10
  -6   4  -9   10.70    3.98
  -6   4  -9   12.88    6.07
  -7  -4   9   18.34    5.24
   7   4  -9   19.75    3.09
  -7   4  -9   18.01    4.85
  -7   4   9   17.60    3.14
   7   4   9   19.99    6.49
   7   4   9   23.56    4.35
  -7  -4  -9   27.42    8.61
  -7   4  -9   17.99    3.79
  -7  -4   9   15.92    6.06
  -7  -4  -9   19.01    4.65
   7  -4   9   21.83    9.26
  -7   4  -9   13.43    6.85
  -7   4   9   22.93    3.88
   7   4  -9   19.30    4.81
   8   4   9    2.15    8.09
  -8   4  -9    7.97    5.47
  -8  -4   9    6.51    7.23
   8  -4   9   17.10   12.36
  -8  -4  -9    5.42    5.34
  -8   4   9    4.75    3.63
  -8  -4  -9   19.76   11.25
   8   4  -9    8.08    7.64
   8   4  -9    7.22    3.32
  -8   4  -9    6.89    4.99
  -8   4   9    4.54    4.66
  -8  -4   9    5.76    5.94
   8   4   9    6.93    4.86
   0   5   9    4.80    1.76
   0  -5   9    4.69    3.75
   0   5   9    7.96    2.09
   0   5  -9    6.59    3.40
   0   5   9    7.46    2.64
   0   5  -9    6.37    2.49
   1   5  -9   56.24    4.22
  -1   5  -9   59.47    4.33
  -1   5   9   59.81    2.93
  -1   5   9   54.74    3.28
  -1  -5  -9   59.88    2.58
  -1  -5   9   51.17    4.58
   1   5   9   61.52    3.02
  -1   5   9   55.30    2.50
   1   5  -9   58.98    3.38
   1  -5   9   57.27    4.76
   1   5   9   58.85    3.52
  -1   5  -9   57.81    3.50
   1   5   9   62.98    2.93
  -1  -5   9   60.15    3.83
   2   5   9   54.71    3.12
  -2   5   9   51.87    3.07
  -2  -5  -9   52.30    2.73
  -2   5  -9   52.70    3.59
   2   5  -9   57.90    4.11
   2   5  -9   54.63    3.42
  -2   5   9   56.53    2.50
  -2   5   9   49.41    2.89
   2  -5   9   50.79    4.87
  -2  -5   9   52.54    4.62
   2   5   9   49.06    3.61
   2   5   9   55.44    3.11
  -2   5  -9   49.28    4.47
  -2  -5   9   52.66    3.72
   3   5  -9   49.12    3.45
   3   5   9   51.66    3.25
  -3   5  -9   53.24    3.74
   3   5  -9   54.80    4.31
   3   5   9   50.19    3.98
  -3   5   9   59.64    3.31
  -3   5  -9   49.66    4.71
  -3  -5   9   53.82    3.94
   3   5   9   53.47    3.36
  -3  -5  -9   54.48    4.28
  -3  -5  -9   50.62    2.96
  -3   5  -9   54.54    3.53
   3  -5   9   61.58    5.45
  -3   5   9   51.16    2.57
  -4   5   9   45.16    3.38
  -4  -5   9   45.32    4.22
  -4  -5   9   36.72    4.81
   4   5  -9   45.75    4.26
  -4  -5  -9   42.98    4.97
   4   5  -9   46.15    3.19
  -4   5  -9   43.33    5.14
   4  -5   9   41.32    6.09
  -4   5  -9   39.64    3.41
  -4   5  -9   46.10    3.76
  -4  -5  -9   43.59    3.35
  -4   5   9   47.51    2.66
   4   5   9   45.05    3.50
   4   5   9   44.40    4.31
   5   5  -9   21.11    3.02
  -5   5  -9   28.18    3.43
  -5   5  -9   26.61    3.82
   5   5   9   17.56    4.67
  -5  -5   9   32.11    4.45
  -5  -5   9   28.16    5.23
   5   5  -9   27.77    4.63
  -5  -5  -9   24.73    3.49
  -5   5   9   23.16    2.60
  -5  -5  -9   32.75    5.97
  -5   5  -9   22.32    5.67
   5  -5   9   23.96    6.95
  -5   5   9   26.28    3.32
   5   5   9   31.83    3.80
  -6   5  -9   41.55    4.02
  -6   5  -9   47.20    4.90
  -6  -5   9   47.43    6.21
   6   5  -9   46.14    3.49
  -6  -5  -9   35.44    4.18
   6  -5   9   45.20    8.76
  -6  -5   9   47.94    5.11
  -6  -5  -9   55.64    7.67
  -6   5  -9   45.86    7.34
  -6   5   9   44.73    3.87
  -6   5   9   43.65    3.16
   6   5  -9   38.02    5.02
   6   5   9   42.93    5.89
   6   5   9   45.51    4.56
  -7   5  -9   19.78    5.18
   7   5  -9   21.82    5.33
  -7   5   9   16.83    4.01
  -7  -5  -9   30.71    9.13
   7  -5   9    5.56   10.72
  -7  -5   9   22.48    6.93
  -7   5  -9   16.50    7.43
   7   5   9   26.79    4.80
  -7   5  -9   18.87    3.96
   7   5   9   19.33    6.59
  -7  -5   9   23.30    5.73
  -7  -5  -9   21.66    4.73
  -7   5   9   22.71    3.34
   7   5  -9   22.95    3.32
   8  -5   9   65.91   14.94
  -8  -5   9   67.84    9.17
  -8   5  -9   55.45    5.38
   8   5   9   51.38    9.04
  -8  -5  -9   52.32   12.70
  -8  -5   9   55.93    7.31
   0  -6   9   64.61    5.35
   0   6  -9   68.41    4.92
   0   6   9   74.72    3.75
   0   6  -9   73.07    3.89
   1  -6   9  470.80   15.16
  -1  -6   9  467.68   15.04
  -1   6  -9  469.09   15.00
  -1   6   9  457.26   13.79
   1   6   9  444.30   13.24
   1   6  -9  444.10   13.84
  -1   6  -9  461.76   13.92
   1   6   9  452.05   13.36
   1   6  -9  439.38   14.83
   1   6   9  468.93   13.99
   2   6   9   61.78    3.33
   2   6  -9   63.07    3.89
   2   6  -9   62.02    4.65
  -2   6  -9   67.09    4.13
  -2  -6   9   58.08    4.35
  -2  -6  -9   71.48    3.75
  -2   6   9   51.21    3.23
   2   6   9   59.80    3.26
  -2   6  -9   63.28    5.27
  -2  -6  -9   62.03    2.66
   2   6   9   58.09    3.98
  -2  -6   9   58.35    5.19
   2  -6   9   64.01    5.61
  -3  -6   9  111.85    5.40
  -3  -6  -9  119.45    5.48
  -3   6   9  107.89    4.60
  -3   6  -9  111.93    5.33
  -3  -6   9  114.89    6.47
  -3  -6  -9  110.71    4.18
   3   6   9  119.55    4.65
   3   6  -9  113.70    5.92
   3  -6   9  110.27    6.92
   3   6   9  109.27    5.31
   3   6  -9  112.82    4.94
  -3   6  -9  115.92    6.59
   3   6   9  104.50    4.70
  -4  -6   9  129.55    6.09
  -4   6  -9  122.06    7.46
  -4  -6  -9  132.43    4.99
  -4  -6  -9  124.21    6.59
  -4   6  -9  137.82    5.44
  -4   6   9  134.76    5.21
   4   6  -9  126.01    6.56
   4   6   9  127.01    5.49
   4  -6   9  126.00    8.05
  -4  -6   9  135.41    7.36
  -4   6  -9  131.78    5.87
   4   6  -9  127.85    5.32
   4   6   9  130.79    6.21
  -4   6   9  124.21    4.44
  -5   6  -9  542.60   18.81
  -5   6  -9  567.65   16.73
   5   6  -9  571.51   17.98
  -5  -6   9  555.84   18.50
  -5  -6   9  553.61   17.29
  -5   6  -9  568.94   17.19
  -5  -6  -9  560.86   16.82
   5  -6   9  575.40   19.60
  -5   6   9  578.30   16.93
   5   6   9  553.17   17.80
  -5  -6  -9  574.52   18.24
   5   6   9  521.31   16.84
  -5   6   9  547.49   16.10
   5   6  -9  552.18   16.65
  -6   6   9  134.14    5.84
  -6  -6  -9  150.35    9.24
  -6   6   9  133.14    5.17
   6   6   9  134.15    6.52
  -6   6  -9  129.89    9.65
  -6  -6  -9  138.06    6.07
  -6  -6   9  148.17    8.67
  -6   6  -9  137.33    6.86
  -6   6  -9  143.43    6.13
   6  -6   9  144.89   10.94
   6   6  -9  139.54    7.38
   6   6  -9  140.28    5.72
  -6  -6   9  136.10    7.43
   6   6   9  145.03    7.87
  -7   6  -9   21.60    4.58
  -7   6   9   21.22    4.18
  -7  -6   9   22.92    6.86
   7  -6   9   22.11   12.33
  -7  -6  -9   25.05    9.88
  -7   6  -9   19.97    9.11
   7   6   9   23.12    5.13
  -7  -6  -9   20.62    4.62
  -7  -6   9   11.60    7.99
  -7   6   9   21.54    3.26
   7   6  -9   21.79    6.11
   7   6  -9   21.97    3.74
  -7   6  -9   19.39    5.59
   7   6   9   32.76    7.33
   0   7  -9   46.35    4.95
   0  -7   9   53.77    5.64
   0   7  -9   41.61    3.67
   0   7   9   43.28    3.43
   1   7  -9    4.14    3.15
  -1   7  -9    5.02    3.12
  -1   7  -9   10.82    4.51
   1   7  -9    4.90    4.33
  -1   7   9    4.26    2.51
   1  -7   9    9.99    4.99
   1   7   9    6.76    3.03
  -1  -7   9    3.92    4.83
   2   7  -9  137.02    5.99
  -2  -7   9  140.51    7.51
   2   7   9  138.85    5.27
   2   7  -9  146.49    6.94
  -2   7  -9  147.34    7.48
  -2   7   9  168.77    5.41
   2  -7   9  130.88    7.73
   2   7   9  143.87    5.14
  -2   7  -9  152.47    6.25
   2   7   9  145.84    5.98
   3   7  -9  341.94   10.67
   3   7   9  325.75   10.31
   3   7   9  321.66   10.12
   3  -7   9  347.35   12.70
   3   7   9  320.54   10.89
  -3   7  -9  330.15   10.88
  -3  -7   9  332.72   10.94
   3   7  -9  308.08   11.68
  -3  -7   9  318.57   12.24
  -3   7  -9  328.96   12.30
  -4   7  -9  310.99    9.63
   4   7   9  295.24    9.75
  -4  -7   9  313.39   11.85
  -4   7   9  285.30    9.36
  -4   7  -9  287.23   10.08
  -4  -7  -9  272.59    9.71
   4   7  -9  257.65   10.82
  -4   7  -9  292.25   11.79
  -4  -7   9  280.65   10.20
   4   7  -9  293.39    9.70
   4  -7   9  282.89   12.16
  -4  -7  -9  299.07    9.02
   4   7   9  302.06   10.30
  -5  -7  -9   81.47    6.29
  -5  -7  -9   77.79    4.26
  -5  -7   9   76.87    6.09
  -5   7  -9   83.63    4.87
   5  -7   9   79.30    9.49
   5   7  -9   83.38    4.70
  -5  -7   9   87.71    7.59
  -5   7  -9   85.98    8.31
  -5   7   9   83.97    3.63
  -5   7  -9   75.09    5.72
   5   7   9   79.42    6.32
   5   7   9   84.52    5.44
  -5   7   9   82.45    4.39
   5   7  -9   90.25    6.52
  -6   7  -9  121.02    5.59
  -6   7   9  110.68    5.16
   6   7   9  104.77    7.31
  -6   7  -9  102.36    6.76
  -6   7   9  107.53    4.45
  -6  -7   9  105.10    7.37
   6   7  -9   94.23    5.26
  -6  -7  -9  106.61    8.04
  -6   7  -9  106.44    9.99
   6   7   9  101.81    6.32
   6   7  -9  107.00    7.34
  -6  -7  -9  103.41    5.19
  -6  -7   9  112.62    8.75
   6  -7   9  112.24   11.58
   7  -7   9  160.58   15.63
  -7  -7   9  154.34   11.48
   7   7   9  147.17    9.42
  -7  -7   9  141.68    9.31
  -7  -7  -9  208.06   10.48
  -7   7  -9  154.57    7.05
   0   8   9  224.55    7.82
   0   8  -9  223.87    8.32
   0  -8   9  242.15   10.14
   0   8  -9  244.71    9.84
  -1   8  -9  164.80    7.92
   1  -8   9  140.59    8.04
  -1   8  -9  157.58    6.60
   1   8  -9  153.04    7.81
  -1   8   9  158.75    5.67
   1   8  -9  159.84    6.47
  -1  -8   9  150.86    8.14
  -2  -8   9   19.52    6.00
   2   8   9   16.82    2.60
  -2   8   9   17.21    2.65
   2   8   9   20.03    3.65
   2  -8   9   16.60    6.00
   2   8  -9   21.13    3.87
   2   8  -9   20.20    5.06
   2   8   9   19.71    3.23
  -2   8  -9   23.77    6.08
  -2   8  -9   15.46    4.41
   3   8   9    9.65    4.11
  -3   8  -9   13.71    6.22
  -3   8  -9    9.40    4.21
   3   8   9    9.99    3.06
  -3   8   9    9.57    2.71
   3   8  -9    8.50    4.11
   3  -8   9   13.30    7.04
   3   8   9   10.91    3.40
  -3  -8   9   12.56    6.32
   3   8  -9   10.45    5.34
  -4   8  -9  320.06   11.01
   4  -8   9  325.04   13.69
   4   8  -9  323.13   10.54
   4   8   9  285.13   10.33
  -4  -8   9  309.24   12.75
   4   8  -9  312.26   12.05
  -4   8  -9  285.38   12.72
   4   8   9  320.15   11.12
  -4   8   9  310.69    9.90
  -5   8  -9   42.95    5.97
  -5   8  -9   40.44    8.60
  -5  -8  -9   45.42    3.13
   5   8   9   48.50    6.08
   5   8   9   41.08    5.29
  -5   8  -9   44.87    4.39
   5   8  -9   42.52    6.63
  -5  -8   9   56.15    8.57
   5  -8   9   34.08   10.07
   5   8  -9   43.69    4.78
  -5  -8   9   50.37    6.51
  -5   8   9   40.60    3.85
  -6   8  -9   36.37    4.54
  -6  -8   9   33.20    9.51
   6   8   9   33.05    6.72
  -6  -8   9   32.59    7.14
   6   8  -9   35.34    4.61
  -6  -8  -9   41.24    5.22
   6  -8   9   48.76   12.85
  -6  -8  -9   39.91    4.16
  -6   8   9   36.84    3.38
   0   9  -9   26.68    4.58
   0   9  -9   26.62    6.38
   0   9   9   34.00    3.29
   0  -9   9   39.38    6.56
   1   9  -9   68.97    5.08
  -1  -9   9   71.31    7.52
  -1   9  -9   59.18    6.77
  -1   9   9   65.48    3.77
   1   9   9   65.24    4.22
  -1   9  -9   66.58    5.36
   1   9  -9   60.75    6.61
   1  -9   9   64.02    7.35
   2  -9   9   98.87    8.31
   2   9  -9   88.55    7.15
   2   9  -9   89.91    5.49
  -2  -9   9   85.52    7.94
  -2   9   9   94.33    4.22
   2   9   9   89.76    5.01
  -2   9  -9   90.50    7.76
  -2   9  -9   96.65    6.15
   3   9   9  197.45    7.99
  -3   9  -9  195.17   10.53
   3   9  -9  203.53    9.85
  -3   9  -9  192.40    8.44
  -3   9   9  194.73    6.91
   3   9   9  213.38    7.07
   3  -9   9  205.04   10.99
  -3  -9   9  209.68   10.68
   3   9  -9  205.58    8.23
   3   9   9  201.19    7.58
   4  -9   9   67.94   10.03
  -4  -9   9   49.56    8.70
  -4   9  -9   67.15    6.23
   4   9   9   64.94    5.77
   4   9  -9   62.32    5.45
   4   9   9   65.34    5.72
  -4   9   9   64.81    3.91
  -4   9  -9   59.56    8.67
   4   9  -9   58.98    7.34
  -5   9  -9  221.97    8.60
   5   9   9  239.03    9.89
   5  -9   9  234.30   14.35
   5   9  -9  229.97    8.98
  -5   9   9  214.48    8.01
  -5  -9   9  234.38   12.95
   0  10  -9  111.27    8.96
   0  10   9  117.86    5.01
   0 -10   9  110.63    8.78
   0  10  -9  103.46    6.49
   1  10   9  280.31    9.44
   1  10  -9  273.21   12.41
   1 -10   9  296.54   12.76
   1  10  -9  287.67   10.45
  -1  10  -9  264.42   12.38
  -1  10  -9  271.36   10.60
  -1  10   9  276.65    9.10
  -1 -10   9  300.63   12.81
  -2  10   9  300.89    9.79
   2  10  -9  313.89   13.09
  -2  10  -9  329.48   11.67
   2  10   9  316.84   10.63
  -2  10  -9  289.54   13.77
   2 -10   9  317.18   13.78
  -2 -10   9  303.22   13.70
   2  10  -9  320.88   11.17
   3  10   9   45.14    4.07
   3  10  -9   47.83    5.83
  -3  10  -9   42.09    6.31
   3  10   9   47.89    5.52
  -3  10   9   43.65    3.42
   3 -10   9   41.76    9.68
  -3 -10   9   42.66    9.02
  -4 -10   9   12.92    9.92
   4 -10   9   21.85   11.42
   0 -11   9   39.54    9.34
   0  11   9   43.67    4.28
  -1 -11   9   23.70    8.93
   1 -11   9   43.79    9.34
   1  11   9   30.42    4.47
   2 -11   9  165.78   11.58
  -2 -11   9  152.79   12.03
   0   0 -10 1842.52   52.54
   0   0  10 1950.33   54.39
   0   0 -10 1809.93   52.68
   0   0  10 1922.00   53.00
   0   0 -10 1902.96   54.10
   1   0 -10  208.07    6.94
   1   0 -10  196.17    6.04
   1   0  10  189.23    6.76
  -1   0 -10  188.76    6.35
  -1   0  10  204.62    6.72
  -1   0  10  198.23    7.34
  -1   0 -10  202.06    7.06
   1   0  10  201.66    7.50
  -1   0 -10  201.01    6.20
   1   0 -10  208.65    6.22
  -2   0  10  637.50   19.95
   2   0  10  652.89   19.33
   2   0  10  648.39   20.14
  -2   0 -10  691.43   18.89
  -2   0 -10  658.44   19.83
  -2   0  10  659.77   19.18
   2   0 -10  665.45   19.64
  -2   0 -10  664.66   18.98
   3   0 -10   69.18    3.60
  -3   0  10   63.97    3.53
  -3   0 -10   67.69    3.23
  -3   0 -10   67.96    3.40
  -3   0 -10   71.07    4.31
   3   0  10   66.52    4.97
  -3   0  10   69.87    4.16
   4   0 -10  134.09    5.30
  -4   0 -10  128.49    4.86
  -4   0  10  137.05    5.86
  -4   0  10  131.42    5.28
  -4   0 -10  130.03    5.11
  -4   0 -10  137.97    5.96
   4   0  10  130.06    6.75
   5   0 -10   18.83    3.15
  -5   0  10   18.54    3.78
   5   0  10   17.34    5.34
  -5   0  10   17.69    2.95
  -5   0 -10   20.35    4.30
  -5   0 -10   17.83    2.74
  -5   0 -10   14.15    3.18
  -6   0  10  198.88    7.08
  -6   0 -10  192.58    8.33
  -6   0 -10  205.69    6.82
   6   0  10  187.98    9.58
  -6   0 -10  184.59    7.24
   6   0 -10  180.61    7.35
  -6   0  10  187.56    7.85
  -7   0  10  103.87    6.44
   7   0  10  109.07    9.25
   7   0 -10   97.27    6.64
  -7   0 -10  107.98    5.95
  -7   0  10   97.07    5.23
  -7   0 -10   97.81    5.14
  -7   0 -10   95.79    7.05
  -8   0  10    2.04    5.64
   8   0  10   -1.12    9.92
  -8   0 -10    2.39    4.18
  -8   0 -10   -1.31    5.77
   8   0 -10    1.61    6.06
  -8   0  10    1.11    4.29
   0   1 -10  134.03    4.82
   0   1 -10  135.82    4.56
   0   1  10  130.18    5.61
   0   1  10  133.27    5.00
   0  -1  10  128.85    5.80
   0   1 -10  132.21    5.34
   0  -1 -10  125.20    5.01
   0  -1  10  132.38    5.12
   1  -1  10  192.36    7.42
   1   1  10  191.73    7.17
   1   1 -10  183.96    6.23
  -1  -1  10  189.45    7.19
   1   1 -10  185.93    5.95
   1   1  10  186.45    6.43
   1   1 -10  182.95    6.72
   1  -1  10  190.43    6.56
  -1   1 -10  180.54    6.87
  -1   1  10  197.93    6.39
  -1   1 -10  188.97    6.30
  -1  -1 -10  192.97    6.65
   1  -1 -10  191.51    6.53
  -1   1 -10  189.96    6.14
  -1  -1  10  196.79    6.69
  -1   1  10  175.79    6.87
   2   1 -10  445.76   13.32
   2  -1  10  412.29   13.77
  -2  -1  10  424.41   12.90
  -2   1  10  433.46   12.78
  -2   1 -10  418.52   12.71
   2   1  10  432.89   12.91
  -2   1 -10  439.04   13.55
   2   1 -10  417.30   12.61
   2   1  10  430.58   13.68
   2   1 -10  422.87   12.38
  -2   1 -10  439.84   12.63
   2  -1 -10  419.14   13.01
  -2  -1  10  411.89   13.56
  -2   1  10  432.97   13.43
  -2  -1 -10  425.69   13.23
  -3   1  10    7.69    2.54
  -3  -1  10    6.00    3.14
  -3  -1 -10    3.23    2.10
  -3   1 -10    5.64    2.44
   3  -1  10   10.37    4.24
  -3  -1  10    2.72    2.73
   3   1 -10    4.46    1.67
  -3   1 -10    4.72    3.50
  -3  -1 -10    5.14    1.94
  -3   1  10    7.00    3.03
   3   1 -10    5.22    2.40
   3   1  10    5.99    3.89
   3  -1 -10    5.19    2.37
  -3   1 -10    4.86    2.45
  -3  -1 -10    3.84    2.89
   3   1 -10    2.56    2.63
  -4   1 -10   63.49    3.49
   4  -1 -10   64.50    3.63
   4   1  10   60.82    5.11
  -4  -1 -10   62.85    3.19
  -4   1  10   60.51    4.19
  -4   1 -10   69.03    4.74
   4   1 -10   66.84    2.84
  -4   1 -10   70.01    3.95
  -4  -1 -10   69.26    3.45
   4   1 -10   68.17    4.09
  -4  -1  10   61.11    4.48
   4  -1  10   71.30    5.54
  -4  -1  10   65.42    3.79
  -4  -1 -10   73.36    4.42
   4   1 -10   69.53    3.56
  -4   1  10   66.21    3.51
  -5   1  10   22.07    3.80
  -5   1 -10   22.90    4.57
  -5  -1  10   19.84    4.11
  -5  -1 -10   20.15    2.71
  -5  -1  10   23.30    3.55
   5  -1  10   19.74    5.62
   5   1  10   19.97    5.24
   5  -1 -10   19.38    2.87
  -5   1 -10   23.96    3.09
   5   1 -10   18.01    3.35
  -5   1  10   18.70    3.02
  -5   1 -10   19.25    3.26
   5   1 -10   20.39    2.09
  -5  -1 -10   23.17    3.07
  -5  -1 -10   24.16    4.12
  -6   1 -10   88.18    4.64
  -6  -1  10   75.14    4.65
  -6   1  10   92.06    5.33
   6   1 -10   82.14    4.78
  -6  -1 -10   88.82    5.89
  -6   1 -10   81.46    6.32
   6   1  10   77.57    7.08
   6  -1  10   77.41    7.69
   6  -1 -10   81.76    5.53
  -6  -1 -10   85.11    4.64
  -6  -1 -10   90.73    4.07
   6   1 -10   86.89    3.43
  -6  -1  10   87.99    5.77
  -6   1  10   81.81    4.38
  -6   1 -10   91.00    4.94
  -7  -1 -10   22.49    5.73
   7   1  10   28.62    7.74
  -7   1 -10   36.20    6.32
  -7   1  10   25.64    3.80
   7  -1  10   28.65    8.53
  -7  -1  10   25.08    5.39
  -7   1 -10   27.90    4.75
  -7  -1 -10   32.88    4.66
   7  -1 -10   22.68    5.08
  -7   1 -10   30.15    4.00
  -7  -1 -10   32.35    3.50
  -7   1  10   26.16    4.85
  -7  -1  10   24.83    4.19
   7   1 -10   32.14    5.75
  -8  -1  10  372.07   12.61
   8   1 -10  374.06   13.88
   8   1  10  377.52   16.24
  -8  -1 -10  394.21   12.11
  -8  -1  10  383.47   14.03
   8  -1  10  364.96   17.21
  -8   1 -10  409.27   13.15
  -8   1  10  358.79   12.29
  -8  -1 -10  392.37   13.25
  -8   1  10  389.20   13.58
   0   2  10    0.46    2.99
   0   2 -10   -0.38    2.78
   0  -2 -10   -1.02    2.12
   0   2 -10   -0.10    2.48
   0   2 -10    2.25    2.23
   0  -2  10    1.23    2.56
   0   2  10   -0.20    2.24
   0  -2  10    0.61    3.42
  -1   2  10  334.69   10.46
   1  -2  10  346.22   10.85
  -1  -2  10  360.68   11.58
   1   2  10  366.43   10.63
  -1   2 -10  331.86   11.27
   1  -2 -10  358.14   10.71
  -1   2 -10  352.24   10.45
   1   2  10  352.99   11.29
   1   2 -10  346.46   10.60
   1  -2  10  348.03   11.68
  -1   2  10  338.57   11.10
   1   2 -10  355.34   10.37
  -1  -2 -10  334.81   10.76
  -1  -2  10  344.92   10.82
   1   2 -10  317.93   11.09
   2   2 -10  209.19    7.25
   2   2 -10  207.84    6.42
  -2   2  10  198.20    6.62
  -2  -2  10  194.70    7.62
   2   2  10  203.56    6.81
  -2  -2  10  199.58    7.05
   2  -2  10  214.15    8.01
   2   2  10  204.22    7.52
  -2  -2 -10  191.83    6.91
   2  -2 -10  187.88    6.60
  -2   2 -10  203.46    6.68
  -2   2 -10  193.18    7.57
  -2   2 -10  204.52    6.81
  -2   2  10  194.40    7.17
  -3   2 -10   70.08    4.74
  -3  -2  10   75.87    3.98
  -3   2  10   67.96    3.36
  -3  -2  10   65.41    4.62
   3   2  10   73.95    4.83
   3   2  10   63.39    3.72
  -3   2  10   77.45    4.14
  -3  -2 -10   68.75    4.02
  -3   2 -10   72.78    3.86
  -3   2 -10   72.27    3.56
   3   2 -10   75.89    3.20
   3  -2  10   70.42    5.47
   3  -2 -10   71.28    3.47
   3   2 -10   69.13    4.12
   3   2  10   74.95    3.89
  -4   2 -10  111.94    4.73
  -4   2  10  105.51    5.07
  -4  -2  10  112.15    4.90
   4   2  10  104.56    5.86
   4   2 -10  107.34    4.01
  -4   2 -10  112.00    4.63
   4   2  10  106.14    4.83
   4  -2  10  105.55    6.50
   4  -2 -10   99.68    4.28
  -4   2 -10  103.64    5.79
  -4  -2  10  115.66    5.76
  -4   2  10  103.80    4.38
   4   2 -10  109.78    5.04
  -4  -2 -10  109.65    5.07
  -5   2  10   19.85    2.86
   5   2  10   25.82    5.11
  -5  -2 -10   18.07    3.88
  -5   2 -10   18.98    3.36
  -5   2 -10   18.38    4.76
   5   2 -10   19.63    2.33
   5  -2  10   20.07    5.91
  -5  -2  10   20.09    3.56
  -5   2 -10   19.28    3.47
  -5  -2  10   18.04    4.28
   5  -2 -10   17.98    3.67
   5   2  10   19.57    3.41
  -5   2  10   15.24    3.59
   5   2 -10   18.94    3.47
   6   2  10  149.48    8.25
   6  -2  10  133.17    9.11
  -6   2 -10  143.41    7.75
  -6   2 -10  131.05    6.26
   6   2 -10  148.19    5.05
  -6  -2 -10  137.23    6.71
   6   2  10  144.15    6.17
  -6  -2 -10  147.54    5.57
  -6   2 -10  143.32    5.87
   6   2 -10  129.25    6.20
  -6   2  10  144.67    6.49
  -6   2  10  143.97    5.60
  -6  -2  10  131.13    6.15
  -6  -2  10  147.57    7.32
   6  -2 -10  124.88    6.26
  -6  -2 -10  151.09    5.16
   7  -2  10  244.88   12.85
   7   2 -10  249.22    7.78
  -7   2 -10  225.44    8.86
  -7   2 -10  225.15   10.85
  -7  -2  10  238.22    9.14
  -7   2  10  244.47    9.34
  -7  -2 -10  249.61    8.56
  -7  -2 -10  253.80    9.87
  -7  -2  10  261.61   10.28
   7   2  10  240.29   11.41
  -7   2 -10  254.76    8.71
  -7   2  10  235.61    8.35
  -7  -2 -10  233.79    7.87
   7   2 -10  238.75    9.56
   7   2  10  222.20    8.66
   7  -2 -10  264.29    9.24
   8   2 -10   48.64    3.38
   8   2  10   31.32    9.44
  -8   2  10   42.69    5.68
  -8  -2 -10   46.73    5.65
  -8   2 -10   34.76    5.61
  -8  -2  10   38.85    5.67
  -8  -2 -10   46.17    3.96
  -8  -2 -10   38.40   11.65
   8  -2  10   33.90   11.77
  -8  -2  10   41.71    7.09
   0   3  10  127.68    5.31
   0  -3  10  125.21    5.13
   0   3 -10  115.82    5.45
   0  -3 -10  121.27    4.57
   0  -3  10  126.72    6.00
   0   3 -10  123.56    4.97
   0   3 -10  122.52    4.80
  -1   3  10   29.01    3.10
   1   3 -10   33.29    2.70
   1  -3 -10   28.03    2.35
  -1   3 -10   28.62    3.05
   1   3 -10   28.27    3.40
  -1   3 -10   24.47    3.70
   1   3  10   29.00    2.93
  -1   3  10   30.83    2.54
  -1   3 -10   36.10    2.88
  -1  -3 -10   24.77    2.49
   1  -3  10   32.95    4.23
   1   3  10   26.61    3.33
   1   3  10   28.41    2.90
  -1  -3  10   26.10    3.12
  -1  -3  10   27.44    4.02
  -2   3  10  488.69   14.61
  -2   3  10  455.86   13.88
  -2   3 -10  492.87   14.13
  -2  -3  10  491.50   15.21
   2   3 -10  479.03   13.95
   2   3 -10  456.74   14.79
   2   3  10  468.07   14.20
  -2  -3  10  460.33   14.34
  -2   3 -10  461.13   15.08
  -2  -3 -10  479.13   14.35
   2   3  10  485.01   14.13
  -2   3 -10  467.04   14.18
   2  -3 -10  470.69   14.05
   2   3  10  466.46   14.82
   2  -3  10  482.35   15.46
   3   3  10   59.47    3.58
  -3   3 -10   64.84    3.77
  -3   3  10   53.73    3.04
   3   3 -10   55.41    4.04
   3   3  10   51.75    4.46
  -3  -3 -10   60.58    3.64
   3   3 -10   53.78    3.11
  -3  -3  10   56.80    4.70
   3  -3  10   54.08    5.51
  -3   3 -10   58.67    3.47
  -3   3  10   53.38    3.72
   3   3  10   53.84    3.70
  -3  -3  10   53.12    4.10
  -3   3 -10   59.84    4.90
   3  -3 -10   59.36    2.91
   4   3 -10  156.87    6.43
  -4   3 -10  155.75    6.01
   4   3 -10  157.70    5.42
  -4  -3  10  155.95    6.23
  -4   3  10  159.38    5.50
  -4   3 -10  162.48    7.25
  -4  -3 -10  164.59    6.27
  -4   3  10  160.72    6.21
   4   3  10  147.05    6.06
   4   3  10  159.33    6.99
   4  -3  10  143.94    7.88
   4  -3 -10  142.43    5.92
  -4   3 -10  163.80    6.09
  -4  -3  10  148.85    7.01
  -5   3 -10   47.32    5.53
  -5   3  10   40.75    3.13
  -5  -3  10   46.77    5.18
  -5  -3 -10   41.42    4.13
   5   3  10   43.20    4.02
  -5   3 -10   40.12    3.68
   5   3 -10   44.08    2.88
   5  -3  10   37.75    6.72
   5  -3 -10   37.90    3.81
  -5   3  10   38.61    3.85
   5   3  10   46.40    5.47
   5   3 -10   45.22    4.31
  -5  -3  10   45.20    4.17
  -5   3 -10   41.73    3.84
   6   3  10   79.19    6.73
  -6  -3 -10   70.19    5.17
  -6  -3  10   72.75    5.23
   6  -3 -10   68.51    4.65
  -6   3 -10   72.73    4.63
  -6   3 -10   68.32    6.91
  -6   3  10   65.81    3.95
   6   3 -10   72.53    5.06
  -6  -3  10   67.67    6.04
  -6   3 -10   74.08    4.81
   6   3 -10   74.55    3.60
   6   3  10   74.98    4.77
  -6   3  10   74.64    4.92
   6  -3  10   16.01    7.98
   7  -3 -10   48.60    4.68
  -7   3  10   47.19    4.97
  -7  -3 -10   51.34    5.69
  -7  -3  10   58.12    6.86
   7   3 -10   56.37    5.29
  -7   3 -10   47.06    5.22
  -7   3 -10   44.58    7.74
   7   3  10   46.89    4.92
  -7   3 -10   44.48    4.84
   7   3  10   38.66    7.49
  -7   3  10   47.72    4.04
  -7  -3  10   47.68    5.48
  -7  -3 -10   36.93    9.41
   7  -3  10   42.41   10.20
   7   3 -10   50.18    3.49
   8   3  10  117.20   10.60
  -8   3 -10  118.71    7.07
  -8  -3  10  124.93    7.45
  -8   3  10  122.14    7.03
   8  -3  10  123.75   14.35
  -8  -3  10  121.08    8.99
   0   4  10  423.46   13.05
   0   4  10  402.90   12.34
   0  -4  10  424.23   12.98
   0   4  10  409.21   12.55
   0   4 -10  407.63   12.58
   0  -4 -10  417.40   12.46
   0  -4  10  432.71   13.94
   0   4 -10  425.73   13.63
  -1  -4  10   60.21    3.96
  -1  -4 -10   62.85    3.11
  -1   4  10   61.95    3.62
  -1   4 -10   65.84    4.61
   1   4  10   60.08    4.01
   1   4 -10   71.75    3.64
   1  -4  10   65.25    5.20
  -1   4  10   59.33    3.10
   1  -4 -10   58.76    2.74
  -1  -4  10   62.18    4.83
   1   4 -10   56.79    4.36
   1   4  10   63.32    3.37
   1   4  10   60.93    3.63
  -1   4 -10   58.21    3.58
  -1   4 -10   63.70    3.85
  -2   4 -10  355.14   11.90
   2  -4 -10  332.27   10.36
  -2   4 -10  344.70   10.82
  -2   4  10  354.61   11.02
  -2   4  10  347.96   10.38
   2   4  10  363.76   10.67
  -2  -4 -10  341.66   10.69
   2   4  10  358.60   11.32
   2   4 -10  339.70   11.53
   2   4  10  344.05   10.78
  -2  -4  10  346.65   11.08
  -2  -4  10  333.86   11.92
  -2   4 -10  340.48   10.77
   3   4 -10   75.16    3.76
   3   4  10   74.15    3.90
  -3   4  10   71.49    4.10
   3  -4  10   81.44    6.20
  -3   4 -10   72.39    5.52
  -3   4 -10   70.39    4.09
  -3  -4  10   70.39    5.32
  -3  -4 -10   71.73    3.71
  -3   4  10   71.40    3.39
  -3  -4  10   78.02    4.59
  -3   4 -10   68.73    4.09
   3   4 -10   70.21    4.73
   3   4  10   76.20    4.13
   3   4  10   73.26    4.83
   3  -4 -10   70.89    3.63
   4  -4 -10  230.92    7.87
   4   4  10  235.62    9.00
  -4  -4  10  233.60    8.61
  -4   4 -10  228.09    8.11
   4   4 -10  249.33    7.74
   4  -4  10  242.75   10.21
   4   4  10  238.88    8.22
  -4  -4 -10  234.87    8.15
  -4  -4  10  229.33    9.30
  -4   4 -10  253.66    8.27
   4   4 -10  238.45    8.80
  -4   4  10  226.53    7.52
  -4   4  10  228.26    8.19
  -4   4 -10  237.54    9.45
   5  -4 -10   48.11    3.68
  -5   4 -10   57.49    6.24
  -5  -4  10   51.51    4.75
  -5  -4 -10   55.79    4.19
  -5   4  10   51.90    3.34
  -5   4 -10   50.97    4.33
   5  -4  10   51.37    7.52
   5   4 -10   55.06    4.83
  -5  -4  10   45.54    5.55
  -5   4 -10   51.67    4.25
  -5   4  10   47.65    3.98
   5   4 -10   54.84    3.36
   5   4  10   51.20    4.40
   5   4  10   52.00    5.62
  -6  -4 -10  261.67   11.89
  -6  -4  10  237.76    9.28
   6   4  10  235.24   10.33
  -6   4 -10  228.74    8.62
   6   4 -10  248.67    9.53
  -6   4  10  234.48    8.09
  -6  -4 -10  258.01    9.05
   6  -4  10  261.45   12.65
   6   4  10  235.88    8.96
  -6   4 -10  258.86    8.96
  -6   4  10  260.61    9.02
   6   4 -10  244.14    8.03
  -6   4 -10  250.40   11.03
  -6  -4  10  246.72   10.49
   6  -4 -10  240.75    8.44
  -7  -4 -10  247.85   13.25
  -7  -4  10  207.27    9.34
  -7   4  10  229.50    7.97
  -7   4  10  230.60    8.95
  -7   4 -10  232.36    8.96
  -7   4 -10  248.76    8.87
  -7  -4  10  222.08   10.91
  -7  -4 -10  241.84    9.28
   7   4 -10  233.29    9.50
   7   4  10  235.71   11.22
   7   4  10  210.92    8.84
  -7   4 -10  224.29   11.78
   7  -4  10  218.97   14.29
   7   4 -10  241.91    7.77
   0   5 -10  157.83    5.85
   0   5  10  150.87    5.96
   0   5 -10  148.52    6.95
   0  -5  10  154.83    7.39
   0   5  10  150.70    5.67
   0   5  10  160.05    5.27
   0  -5 -10  147.30    4.92
  -1   5  10   36.05    2.43
   1   5  10   37.28    3.43
  -1   5  10   32.09    3.20
  -1  -5 -10   31.08    2.28
  -1  -5  10   31.36    3.91
  -1   5 -10   32.69    4.48
   1   5  10   32.03    2.80
  -1  -5  10   31.54    4.73
   1   5  10   30.27    3.18
   1   5 -10   35.88    3.37
   1   5 -10   31.13    4.05
   1  -5  10   25.80    4.88
  -1   5 -10   29.52    3.16
  -1   5  10   32.44    3.11
  -2   5  10  284.29    8.70
  -2   5 -10  286.51    9.42
   2   5 -10  295.49    9.29
  -2  -5  10  287.44    9.67
  -2  -5 -10  279.92    8.91
   2   5  10  288.12    9.09
  -2   5 -10  274.17   10.55
   2  -5  10  309.47   11.06
   2   5  10  292.28    9.73
  -2   5 -10  303.70    9.41
  -2   5  10  284.10    9.34
   2   5 -10  259.28   10.08
   2   5  10  291.30    9.26
  -3   5  10   87.39    3.74
  -3  -5  10   82.45    5.12
   3   5  10   80.39    5.15
   3   5  10   93.11    4.69
   3  -5  10   85.66    6.82
   3   5  10   89.11    4.35
  -3   5 -10   99.96    6.33
  -3   5  10   99.25    4.54
  -3  -5  10   94.51    6.19
  -3   5 -10   89.88    4.67
  -3   5 -10   81.83    4.72
  -3  -5 -10   93.48    4.05
   3   5 -10   95.27    5.56
   3   5 -10   94.80    4.40
   4  -5  10  162.46    9.01
  -4   5 -10  151.39    7.99
  -4  -5 -10  154.03    6.00
   4   5 -10  154.62    7.08
  -4   5 -10  159.87    6.47
  -4   5  10  157.80    6.25
  -4  -5  10  144.92    6.77
  -4  -5 -10  157.11    7.80
  -4   5  10  154.53    5.44
  -4   5 -10  158.17    6.22
   4   5  10  153.93    6.40
   4   5 -10  162.79    5.87
   4   5  10  158.62    7.19
  -4  -5  10  175.91    8.05
  -5  -5  10  341.05   11.37
   5   5 -10  319.89   11.58
  -5   5  10  301.75    9.88
  -5   5 -10  338.30   10.81
   5   5  10  316.10   10.88
  -5   5 -10  314.26   12.62
  -5  -5 -10  331.56   12.67
  -5   5 -10  298.91   10.55
  -5  -5  10  325.58   12.37
   5   5  10  331.36   11.84
  -5   5  10  326.28   10.70
  -5  -5 -10  316.56   10.55
   5  -5  10  338.91   13.89
  -6   5 -10  185.19    7.62
  -6   5  10  199.66    7.67
  -6   5 -10  193.70   10.44
  -6  -5 -10  209.56   11.23
  -6   5 -10  185.70    7.92
   6   5  10  193.33    9.30
   6   5 -10  192.49    6.85
  -6   5  10  183.14    6.69
   6   5  10  194.71    8.02
   6  -5  10  199.19   12.70
  -6  -5  10  189.00    8.51
  -6  -5  10  196.76    9.96
   6   5 -10  190.07    8.51
   7  -5  10   81.74   13.12
  -7   5  10   91.71    4.71
  -7  -5  10   88.36    8.90
  -7  -5 -10  102.87   11.67
  -7   5 -10   94.06    5.74
   7   5  10   89.45    8.48
  -7   5 -10   81.64    6.23
  -7   5  10  100.38    5.90
  -7  -5  10  102.24    7.47
   0   6 -10  537.98   17.05
   0   6  10  504.45   15.16
   0   6 -10  537.04   15.82
   0   6  10  522.82   15.96
   0  -6  10  541.98   17.39
   0   6  10  498.60   15.37
  -1   6  10   34.36    3.37
   1   6  10   31.72    3.48
   1   6 -10   33.26    4.64
   1   6 -10   38.54    3.54
  -1  -6  10   41.33    5.51
  -1   6 -10   30.58    3.56
   1   6  10   36.62    3.29
   1   6  10   35.21    2.81
  -1   6  10   36.12    2.48
   1  -6  10   42.79    5.53
  -1   6  10   34.46    3.21
  -1   6 -10   45.74    4.91
   2   6  10  486.13   14.40
   2  -6  10  476.71   16.35
  -2  -6  10  481.06   16.18
  -2   6  10  459.43   13.80
  -2  -6 -10  472.66   14.00
  -2   6  10  484.81   14.56
  -2  -6  10  476.68   14.95
   2   6 -10  500.49   14.59
  -2   6  10  474.06   14.16
  -2   6 -10  468.85   14.59
   2   6 -10  434.85   15.50
   2   6  10  490.29   14.19
  -2  -6 -10  513.82   14.69
  -2   6 -10  485.56   16.02
   2   6  10  454.98   14.85
   3   6 -10  175.01    6.75
  -3   6 -10  178.47    7.08
  -3  -6  10  180.01    7.49
   3   6  10  181.45    6.51
   3  -6  10  189.69    9.39
   3   6  10  184.18    7.35
  -3   6 -10  192.49    6.93
  -3   6 -10  173.50    8.54
   3   6 -10  178.12    8.00
  -3  -6 -10  181.70    6.15
  -3  -6 -10  198.18    7.57
  -3   6  10  172.88    5.95
   3   6  10  178.17    6.88
  -3  -6  10  184.09    8.78
  -3   6  10  180.52    6.65
  -4   6  10  377.91   11.77
   4  -6  10  386.48   14.57
  -4  -6 -10  376.94   12.88
  -4   6  10  360.71   10.97
   4   6 -10  344.37   12.89
  -4  -6  10  379.93   13.81
   4   6 -10  371.75   11.61
  -4   6 -10  377.34   12.06
   4   6  10  369.06   12.55
  -4  -6 -10  324.29   11.30
   4   6  10  371.16   11.96
  -4   6 -10  377.97   11.79
  -5   6 -10   66.07    4.83
  -5   6 -10   68.87    7.74
   5   6 -10   58.84    5.97
  -5  -6 -10   66.82    7.38
   5   6 -10   64.44    4.14
  -5   6 -10   59.99    5.20
  -5  -6  10   67.70    7.37
   5  -6  10   67.13    9.74
  -5  -6 -10   59.63    4.36
   5   6  10   61.67    6.18
  -5   6  10   68.01    4.54
  -5   6  10   67.72    3.58
   5   6  10   67.03    5.43
  -6  -6 -10  187.27   11.20
  -6  -6 -10  180.10    7.22
   6   6 -10  190.21    8.97
  -6  -6  10  154.10    8.90
  -6   6 -10  166.18    8.03
  -6   6  10  210.74    7.54
   6  -6  10  187.82   13.66
  -6  -6  10  185.41   10.52
   6   6 -10  184.12    6.95
   6   6  10  168.64    8.18
  -6   6 -10  184.54   11.09
  -6   6  10  181.93    6.58
   6   6  10  197.69    9.49
  -6   6 -10  191.15    7.57
  -7  -6  10   68.24    9.81
  -7  -6 -10   70.57   12.16
  -7  -6  10   45.39    8.29
   0   7  10    8.16    3.24
   0   7 -10    4.57    3.53
   0  -7  10    7.50    6.04
   0   7 -10    2.74    4.80
   1   7  10   12.54    3.00
  -1  -7  10   16.19    6.04
  -1   7 -10   13.62    3.58
   1   7 -10   12.05    3.57
  -1   7  10   11.12    3.16
   1   7  10   13.18    2.51
   1  -7  10   13.98    6.07
   1   7  10   15.07    3.61
   1   7 -10    5.55    4.94
  -1   7 -10   11.40    5.17
   2  -7  10   15.81    6.46
  -2  -7  10   10.27    6.20
   2   7  10   12.57    3.21
  -2   7  10   11.77    2.92
   2   7 -10   12.74    4.92
   2   7  10   15.78    3.57
   2   7 -10   12.95    3.77
   2   7  10   13.07    3.86
  -2   7 -10   13.25    3.94
  -2   7 -10   14.95    5.54
   3   7 -10   88.63    5.07
  -3  -7  10   95.42    7.64
   3   7  10  105.19    5.55
   3   7  10  101.29    5.29
  -3  -7  10   99.82    6.19
   3   7  10   91.67    4.59
  -3   7 -10   93.18    7.28
  -3   7  10   91.10    4.51
   3   7 -10  102.19    6.74
   3  -7  10   87.64    8.05
  -3   7 -10   95.95    5.75
  -4   7 -10   21.61    4.71
   4   7 -10   23.22    5.67
   4   7  10   24.90    4.54
  -4   7  10   23.99    2.59
  -4   7 -10   22.86    6.86
  -4  -7  10   24.35    6.92
  -4   7  10   20.70    3.65
   4   7 -10   27.25    4.05
  -4  -7  10   25.21    5.78
   4   7  10   13.08    4.98
  -4  -7 -10   21.70    2.68
  -4  -7 -10   25.11    5.19
  -4   7 -10   24.33    4.17
   4  -7  10   13.77    8.26
  -5  -7 -10   69.15    7.19
  -5   7 -10   64.86    8.84
   5   7  10   76.67    5.76
   5   7 -10   61.25    6.79
  -5  -7  10   70.62    6.75
  -5   7  10   66.49    4.56
   5   7 -10   70.35    4.67
   5   7  10   68.63    6.65
  -5   7 -10   59.52    5.75
  -5   7  10   61.97    3.61
   5  -7  10   72.89   11.22
  -5  -7 -10   65.79    4.05
  -5  -7  10   67.13    8.75
  -5   7 -10   67.66    4.88
  -6  -7  10   68.18    7.88
  -6   7 -10   69.89    5.65
   6   7  10   63.47    7.64
  -6  -7 -10   67.72    9.28
   6  -7  10   57.38   13.19
  -6  -7  10   71.75    9.69
   0   8 -10    5.96    6.02
   0  -8  10    6.83    6.81
   0   8  10    3.29    3.45
   0   8 -10    0.31    3.98
   1  -8  10  237.17   10.79
   1   8 -10  226.22   10.15
  -1   8  10  224.69    8.01
   1   8 -10  224.71    8.55
  -1   8 -10  235.30   10.30
  -1   8 -10  240.33    8.65
  -1  -8  10  238.57   11.12
   1   8  10  229.41    8.17
   2   8 -10  135.78    7.95
  -2  -8  10  132.22    8.90
   2   8 -10  155.86    6.68
   2   8  10  140.25    5.42
   2   8  10  130.77    5.89
   2  -8  10  139.90    9.37
  -2   8  10  132.68    5.59
  -2   8 -10  137.20    6.61
  -2   8 -10  126.72    8.51
   2   8  10  139.16    6.24
  -3   8 -10   78.65    5.93
  -3  -8  10   80.34    8.58
   3   8 -10   75.98    7.16
   3   8  10   73.45    5.46
   3   8  10   74.83    4.46
  -3   8  10   68.26    4.07
   3   8  10   79.51    5.44
   3   8 -10   72.06    5.34
  -3   8 -10   79.45    8.20
   3  -8  10   70.29    9.14
  -4   8 -10   89.17    9.53
   4   8  10   88.75    6.41
   4   8  10   86.98    6.45
   4   8 -10   83.03    5.62
  -4   8  10   85.29    4.67
   4  -8  10   96.55   10.54
  -4   8 -10   94.26    5.50
   4   8 -10   80.08    7.61
  -4   8 -10   91.83    6.33
  -4  -8  10   84.76    9.32
  -5  -8  10   50.55    7.94
  -5   8 -10   44.98    5.09
  -5  -8 -10   46.75    3.41
   5  -8  10   39.61   12.35
  -5  -8  10   56.95    9.78
   5   8  10   52.67    6.71
   5   8 -10   40.64    4.94
   0   9 -10   10.11    7.10
   0  -9  10    4.47    7.65
   0   9  10    6.27    3.65
   0   9 -10    8.74    4.60
  -1   9 -10  152.09    7.21
   1  -9  10  160.54   10.41
   1   9  10  154.46    6.66
  -1   9  10  147.79    6.28
   1   9 -10  162.48    9.38
   1   9 -10  155.90    7.21
  -1  -9  10  161.77   10.50
  -1   9 -10  151.58    9.37
   2   9  10  147.09    6.15
  -2  -9  10  135.51   10.11
  -2   9 -10  123.20    9.51
   2   9 -10  127.75    6.87
   2   9  10  134.93    6.45
   2   9  10  141.05    5.42
  -2   9 -10  127.89    7.13
  -2   9  10  133.98    5.54
   2  -9  10  137.79   10.31
   2   9 -10  121.02    8.73
   3   9  10    8.03    5.07
  -3   9  10   11.06    3.35
  -3   9 -10   11.51    8.69
   3  -9  10   18.62   10.00
   3   9 -10    9.69    5.23
   3   9 -10    9.21    7.53
   3   9  10   12.89    3.93
  -3  -9  10   12.01    8.72
  -3   9 -10   11.18    5.69
  -4  -9  10   33.52   10.22
   4  -9  10   48.31   11.41
   0  10 -10  450.66   15.27
   0  10  10  444.97   14.38
   0 -10  10  497.46   18.38
   1  10  10   40.29    4.64
  -1 -10  10   43.76    9.96
  -1  10  10   39.99    4.16
  -1  10 -10   39.36    6.05
   1 -10  10   36.30    9.72
   2 -10  10  270.99   14.51
  -2  10  10  236.43    8.71
  -2 -10  10  267.25   14.18
   0   0 -11   -2.63    1.73
   0   0 -11    0.03    2.10
   0   0  11   -1.40    3.03
   0   0 -11    2.08    2.77
   0   0  11   -0.45    3.68
   1   0  11  449.01   14.16
  -1   0  11  475.33   14.96
  -1   0 -11  473.25   13.56
  -1   0 -11  468.54   14.59
  -1   0  11  475.76   14.19
  -1   0 -11  465.02   13.75
   1   0  11  480.34   15.11
   1   0 -11  467.46   14.47
   2   0  11    1.88    3.14
   2   0 -11    2.42    2.82
   2   0  11    3.90    3.89
  -2   0  11    1.54    2.81
  -2   0 -11    0.81    2.46
  -2   0 -11   -0.15    2.10
  -2   0  11    1.97    3.28
  -2   0 -11    3.09    3.09
   3   0  11    2.83    4.49
  -3   0  11    2.67    2.97
  -3   0 -11   -0.67    3.62
   3   0 -11    3.01    2.73
  -3   0 -11    1.29    2.57
  -3   0  11   -2.76    3.61
  -3   0 -11    0.19    2.66
   4   0 -11   72.77    4.17
  -4   0 -11   75.38    4.06
  -4   0  11   70.74    4.08
  -4   0 -11   66.67    5.29
  -4   0  11   73.26    4.93
  -4   0 -11   77.56    3.73
   4   0  11   75.86    6.20
  -5   0 -11    1.20    4.43
  -5   0  11    7.01    3.71
  -5   0  11    4.97    4.22
   5   0  11    3.98    6.16
  -5   0 -11    3.84    2.96
  -5   0 -11   13.27    3.79
   5   0 -11    5.08    3.32
   6   0  11  147.33    9.67
  -6   0 -11  149.98    7.80
   6   0 -11  162.94    6.44
  -6   0 -11  157.57    6.94
  -6   0 -11  149.40    5.87
  -6   0  11  162.70    7.59
  -6   0  11  140.76    6.30
   7   0  11  310.50   14.11
  -7   0 -11  244.79   11.56
  -7   0 -11  323.37   11.00
  -7   0  11  296.87   10.20
  -7   0  11  304.28   11.54
   7   0 -11  290.21   11.36
  -7   0 -11  295.02    9.73
   0   1 -11   83.18    3.49
   0  -1  11   80.23    4.25
   0  -1  11   77.45    5.04
   0  -1 -11   82.96    4.12
   0   1  11   85.33    4.28
   0   1 -11   83.10    4.42
   0   1  11   83.79    4.86
   0   1 -11   85.74    3.80
   1  -1 -11   33.11    3.09
  -1   1  11   29.72    3.83
  -1   1 -11   33.73    2.59
   1  -1  11   28.57    4.43
  -1  -1  11   30.39    3.58
   1   1  11   35.60    3.26
  -1   1  11   30.94    3.09
   1   1  11   31.00    4.18
  -1  -1 -11   32.08    3.20
   1   1 -11   30.79    2.38
   1   1 -11   34.16    2.90
   1   1 -11   34.21    3.33
  -1  -1  11   33.13    4.09
  -1   1 -11   32.85    3.56
   1  -1  11   27.10    3.39
  -1   1 -11   31.37    2.91
   2   1 -11  129.15    4.90
   2   1  11  120.15    6.07
   2   1  11  118.74    5.25
  -2  -1  11  131.53    6.06
  -2  -1  11  126.80    5.32
  -2  -1 -11  130.11    5.45
   2   1 -11  126.04    4.37
  -2   1 -11  126.65    5.01
   2   1 -11  131.41    5.46
  -2   1  11  130.80    5.08
  -2   1 -11  125.12    5.75
  -2   1  11  124.23    5.70
   2  -1 -11  129.81    5.08
   2  -1  11  132.03    6.43
  -2   1 -11  123.99    4.88
  -3   1 -11  217.24    7.14
  -3  -1 -11  227.70    7.94
   3   1 -11  208.11    6.66
   3  -1 -11  224.10    7.42
  -3  -1  11  205.33    7.51
  -3   1 -11  208.54    7.43
  -3   1  11  216.89    8.05
   3   1 -11  215.31    7.71
   3   1 -11  210.44    7.10
  -3   1  11  210.23    7.34
   3  -1  11  217.68    8.96
  -3   1 -11  210.41    8.21
  -3  -1  11  228.12    8.48
   3   1  11  223.80    8.76
  -4   1 -11  293.94    9.29
   4   1 -11  286.12    9.20
  -4  -1  11  297.20    9.73
  -4   1 -11  299.57    9.73
   4   1 -11  298.32    9.93
   4   1 -11  293.43    8.74
  -4  -1 -11  301.48    9.16
  -4  -1 -11  303.78   10.22
   4  -1 -11  301.78    9.58
  -4   1  11  280.99   10.20
  -4  -1 -11  302.67    8.94
   4   1  11  281.61   11.01
  -4   1 -11  292.52   10.63
  -4  -1  11  294.76   10.53
  -4   1  11  294.04    9.53
   4  -1  11  278.83   11.33
   5  -1 -11   37.56    3.57
  -5   1 -11   38.48    3.52
  -5   1 -11   39.27    5.25
  -5  -1 -11   47.07    3.29
  -5  -1  11   38.34    5.05
   5   1 -11   40.32    4.08
  -5  -1 -11   36.74    4.68
  -5  -1 -11   43.30    3.73
  -5  -1  11   40.78    4.00
   5   1  11   45.21    6.17
  -5   1  11   46.57    4.70
  -5   1  11   45.13    3.69
   5  -1  11   50.16    6.89
  -5   1 -11   39.46    4.21
   6  -1 -11   97.34    6.27
  -6   1  11  117.03    6.45
  -6   1 -11  111.25    5.10
   6   1 -11  100.14    5.54
  -6   1 -11  113.08    5.91
  -6  -1  11  109.02    6.91
  -6  -1 -11  112.59    5.60
   6   1  11  103.53    8.40
  -6  -1  11  113.31    5.79
  -6   1 -11  115.89    7.27
  -6  -1 -11  117.42    4.86
   6  -1  11  101.15    9.03
  -6  -1 -11  114.59    6.64
  -6   1  11  101.55    5.31
   7  -1  11   52.38   10.02
  -7   1 -11   45.63    4.63
  -7   1  11   40.93    4.72
  -7  -1  11   46.24    5.37
  -7  -1 -11   45.24    5.60
   7  -1 -11   44.67    5.78
   7   1 -11   47.49    6.63
  -7   1 -11   35.72    7.35
  -7  -1 -11   51.44    4.08
  -7  -1 -11   55.82    6.72
  -7  -1  11   43.16    6.58
  -7   1 -11   57.87    6.11
  -7   1  11   46.63    5.96
   7   1  11   52.81    9.05
   0   2 -11  209.02    6.90
   0   2  11  214.98    7.89
   0   2 -11  205.48    7.83
   0  -2  11  206.40    7.49
   0   2  11  220.69    7.28
   0  -2  11  211.81    8.48
   0   2 -11  223.42    7.34
  -1   2 -11  295.45    9.48
   1   2 -11  294.81    9.03
  -1   2 -11  306.26    9.25
   1   2  11  295.53   10.19
   1  -2  11  286.83   10.67
  -1  -2  11  297.41    9.66
  -1   2 -11  292.53   10.11
  -1   2  11  284.83    9.27
   1  -2  11  302.79    9.79
   1   2 -11  281.23    9.94
  -1  -2 -11  280.79    9.51
   1  -2 -11  289.65    9.41
  -1   2  11  303.92   10.02
  -1  -2  11  308.84   10.55
   1   2  11  299.06    9.47
   1   2 -11  297.69    9.44
  -2   2 -11  172.74    7.09
  -2   2 -11  174.62    6.07
  -2  -2 -11  168.14    6.40
   2   2 -11  167.34    6.74
   2   2  11  167.40    7.10
   2   2 -11  173.17    5.79
  -2   2  11  176.00    6.75
   2   2  11  175.71    6.36
  -2   2 -11  174.67    6.39
  -2  -2  11  177.86    6.77
   2  -2  11  168.95    7.69
  -2  -2  11  166.64    7.40
   2  -2 -11  170.19    6.05
  -2   2  11  179.72    6.15
   2   2 -11  181.28    6.40
  -3  -2  11   11.05    3.37
  -3   2 -11    6.33    2.79
   3   2 -11    9.47    3.54
   3   2 -11   13.04    3.39
  -3   2 -11    9.73    3.17
   3   2 -11   12.58    2.27
   3  -2 -11    8.98    2.67
  -3  -2 -11   11.55    3.18
  -3   2  11   12.71    3.34
  -3   2  11   10.39    3.01
   3   2  11   10.62    4.37
  -3  -2  11   13.51    4.22
  -3   2 -11    7.00    4.02
   3  -2  11    5.17    5.20
  -4   2  11   63.21    3.69
   4   2 -11   57.66    3.06
  -4  -2 -11   60.10    4.54
  -4   2 -11   64.62    5.54
  -4  -2  11   56.22    5.11
  -4  -2  11   58.07    4.33
   4   2 -11   60.92    4.29
  -4   2 -11   58.04    3.77
   4  -2 -11   57.36    3.56
   4  -2  11   59.55    6.50
   4   2  11   57.57    5.53
  -4   2  11   61.48    4.56
  -5   2 -11   74.97    5.13
  -5   2 -11   69.67    6.01
  -5  -2 -11   75.33    5.09
   5  -2 -11   58.42    4.56
   5   2  11   76.57    4.86
  -5  -2  11   65.10    5.94
   5  -2  11   70.41    7.77
  -5  -2  11   75.56    4.86
   5   2 -11   72.76    3.37
  -5   2  11   63.49    4.15
  -5   2 -11   77.39    4.26
  -5   2  11   69.86    5.09
   5   2  11   72.11    6.59
   5   2 -11   64.49    4.75
   6   2 -11  129.36    4.80
  -6   2 -11  128.78    7.96
  -6   2  11  127.95    5.57
  -6  -2 -11  115.97    6.69
   6  -2  11  126.10    9.97
   6   2  11  130.54    8.65
  -6  -2  11  126.33    6.43
  -6   2 -11  139.65    5.93
  -6  -2  11  124.59    7.51
   6   2  11  129.68    6.23
   6   2 -11  130.23    6.41
   6  -2 -11  122.34    6.45
  -6   2  11  123.71    6.69
   7  -2  11  136.73   12.08
  -7   2  11  146.26    7.51
   7   2 -11  145.32    7.08
  -7   2 -11  136.22    7.26
   7   2  11  118.37    9.93
  -7  -2  11  124.12    6.89
  -7   2  11  132.84    6.18
   7   2 -11  134.55    5.08
   7   2  11  133.24    6.86
  -7  -2 -11  127.35    7.71
  -7  -2  11  137.00    8.55
   0  -3 -11   66.85    3.50
   0   3 -11   69.91    4.60
   0   3 -11   64.08    4.07
   0   3 -11   68.90    3.72
   0  -3  11   66.85    4.31
   0  -3  11   63.00    5.38
   0   3  11   64.57    3.64
   0   3  11   67.21    4.46
  -1  -3  11  197.78    8.25
  -1  -3 -11  197.20    6.84
   1   3  11  196.68    6.90
  -1   3 -11  198.06    7.78
  -1   3 -11  200.20    7.07
   1   3 -11  197.83    6.67
   1  -3 -11  200.41    6.61
  -1   3 -11  204.63    6.79
   1  -3  11  192.16    8.43
   1   3  11  193.72    7.65
  -1   3  11  204.96    6.74
   1   3 -11  201.62    7.66
  -1  -3  11  187.10    7.24
  -1   3  11  201.48    7.42
   2   3  11  107.11    5.17
   2   3  11  121.47    5.80
   2   3 -11  116.33    5.49
  -2  -3  11  107.07    6.21
  -2  -3 -11  108.30    4.75
   2   3  11  112.01    4.91
  -2   3 -11  106.59    5.84
   2   3 -11  116.09    4.54
   2  -3 -11  111.26    4.38
  -2  -3  11  115.27    5.39
  -2   3 -11  118.81    4.85
  -2   3 -11  115.32    5.16
   2  -3  11  110.53    6.74
  -2   3  11  102.78    5.17
   3   3  11  171.01    6.42
  -3   3 -11  168.96    7.50
   3   3 -11  162.07    6.90
   3   3  11  166.89    7.46
  -3   3 -11  170.66    6.22
   3  -3  11  162.94    8.44
  -3  -3  11  172.27    7.66
  -3   3 -11  158.26    6.49
  -3   3  11  172.96    6.63
   3   3 -11  167.91    5.82
  -3  -3  11  173.24    6.99
  -3  -3 -11  171.86    6.35
   3  -3 -11  161.28    5.82
   3   3  11  163.04    6.56
  -4   3  11   84.28    4.21
  -4   3 -11   94.19    4.55
  -4  -3 -11   86.85    4.78
  -4   3 -11   87.05    4.90
  -4   3 -11   83.71    6.46
  -4   3  11   85.11    4.97
   4   3  11   86.43    6.07
   4  -3  11   92.23    7.54
   4  -3 -11   96.25    4.19
   4   3  11   85.24    4.98
   4   3 -11   90.80    3.93
  -4  -3  11   87.90    6.10
   4   3 -11   83.87    5.15
  -4  -3  11   93.10    5.24
   5   3 -11  106.15    4.38
  -5  -3 -11  105.04    5.64
  -5   3  11  109.45    4.89
   5   3 -11   99.17    5.86
   5  -3  11   97.38    8.99
   5  -3 -11  110.68    5.50
   5   3  11  115.55    7.21
  -5  -3  11  102.97    7.00
   5   3  11  109.26    5.82
  -5  -3  11  101.56    5.80
  -5   3 -11  113.46    7.30
  -5   3 -11  105.00    5.47
  -5   3  11  116.55    5.81
  -6   3 -11   43.05    7.14
  -6   3 -11   38.18    4.56
  -6  -3  11   37.83    6.45
  -6   3  11   37.57    3.83
   6   3 -11   34.37    5.10
  -6  -3 -11   38.23    5.13
  -6   3  11   35.47    4.90
   6  -3 -11   41.67    4.73
   6   3  11   48.88    6.98
   6   3 -11   39.67    3.25
   6  -3  11   34.23    9.59
   6   3  11   41.90    5.07
  -6   3 -11   39.61    5.12
  -6  -3  11   32.73    5.15
   7   3 -11   66.71    4.10
   7   3  11   70.44    9.21
  -7  -3  11   80.02    8.20
   7  -3  11   79.21   12.05
  -7   3 -11   69.60    6.47
  -7  -3  11   74.03    6.61
  -7   3  11   79.18    6.19
   0  -4 -11   69.20    3.31
   0  -4  11   65.99    4.59
   0   4  11   66.00    4.46
   0   4 -11   88.17    4.14
   0  -4  11   61.91    5.86
   0   4 -11   67.66    4.93
   0   4  11   66.79    3.67
   1   4 -11  117.95    4.83
   1  -4 -11  105.86    4.12
   1   4  11  115.03    5.44
   1   4  11  111.30    4.86
  -1  -4  11  107.82    5.48
   1  -4  11  120.08    6.84
   1   4  11  104.35    5.16
  -1   4  11  110.40    5.31
  -1   4 -11  101.36    5.87
   1   4 -11  100.87    5.74
  -1  -4 -11  108.57    4.47
  -1   4  11  109.01    4.50
  -1   4 -11  115.77    4.85
  -1  -4  11  118.63    6.70
  -1   4 -11  118.83    5.20
  -2   4 -11  117.59    6.39
   2   4 -11  116.87    5.97
  -2   4  11  116.36    4.67
   2  -4  11  110.91    7.13
  -2   4 -11  120.13    5.43
   2  -4 -11  116.68    4.41
   2   4  11  124.67    5.53
  -2   4  11  116.68    5.30
  -2   4 -11  119.26    5.15
  -2  -4  11  110.32    6.79
  -2  -4  11  121.55    5.79
  -2  -4 -11  117.32    4.83
   2   4 -11  124.38    4.97
   2   4  11  128.24    5.86
   2   4  11  124.32    5.10
   3  -4  11  144.15    8.66
   3   4  11  157.30    7.14
  -3  -4  11  148.71    7.76
  -3   4 -11  162.21    7.82
  -3   4 -11  160.86    6.23
   3   4 -11  165.17    5.88
  -3  -4  11  166.57    6.89
  -3   4  11  164.39    6.41
  -3  -4 -11  150.40    6.07
  -3   4 -11  161.73    6.53
  -3   4  11  160.56    5.77
   3   4  11  170.48    6.64
   3   4  11  170.86    6.29
   3   4 -11  169.99    7.17
  -4   4 -11   -0.35    5.68
   4  -4  11    7.30    6.71
  -4  -4  11    0.05    4.68
   4   4 -11   -0.55    4.24
  -4  -4  11    6.78    5.49
  -4   4 -11    3.46    3.97
  -4   4  11    0.77    2.80
  -4   4 -11    2.39    3.62
   4   4  11    2.43    4.86
   4   4  11    1.59    4.12
  -4  -4 -11    4.32    3.35
  -4   4  11    0.94    3.49
   4   4 -11   -1.01    2.83
   4  -4 -11    0.48    3.09
   5   4 -11   61.09    5.74
  -5  -4  11   73.53    6.75
  -5   4 -11   60.31    6.84
  -5  -4 -11   61.98    4.79
   5  -4  11   70.35    8.60
  -5   4  11   67.33    4.96
  -5   4 -11   53.56    4.72
   5   4 -11   56.82    3.75
  -5  -4  11   55.98    5.84
   5   4  11   56.85    5.18
   5  -4 -11   61.40    4.36
  -5   4  11   58.56    3.86
  -5   4 -11   64.23    5.01
   5   4  11   56.06    6.30
   6  -4 -11   19.77    4.24
  -6  -4  11   21.54    5.61
  -6   4 -11   29.38    4.71
   6   4 -11   20.46    5.33
   6  -4  11   31.35   10.73
  -6  -4 -11   17.61    9.09
   6   4  11   22.31    7.06
   6   4 -11   28.93    3.31
  -6  -4 -11   29.90    4.76
  -6   4  11   24.55    4.81
  -6   4 -11   27.46    7.63
  -6   4 -11   31.21    4.78
   6   4  11   24.06    5.30
  -6  -4  11   28.93    7.17
  -6   4  11   32.26    3.93
  -7  -4  11    3.26    8.12
  -7  -4  11   16.00    6.59
   7  -4  11   21.89   13.02
  -7   4 -11   13.01    5.95
   0   5  11  197.02    7.12
   0  -5 -11  170.82    5.77
   0   5  11  178.92    6.21
   0   5 -11  177.12    7.83
   0   5  11  182.68    6.82
   0   5 -11  168.36    6.58
  -1   5 -11  123.16    6.58
  -1   5  11  123.86    5.48
   1   5 -11  110.06    6.37
   1  -5 -11  120.11    4.24
  -1   5  11  125.02    4.82
   1   5  11  127.24    5.60
  -1  -5  11  114.46    7.30
   1   5  11  126.43    5.68
   1   5 -11  127.26    5.36
  -1   5 -11  129.83    5.38
   1   5  11  120.31    5.00
  -1  -5 -11  123.61    4.53
  -1  -5  11  116.80    6.11
   1  -5  11  115.55    7.46
  -2  -5  11  245.42   10.64
   2   5  11  267.69    9.51
   2  -5  11  276.62   11.14
   2   5  11  274.72    8.77
  -2   5 -11  280.46    9.03
  -2  -5  11  251.82    9.49
  -2   5 -11  275.14    9.17
  -2   5  11  259.64    8.43
   2   5 -11  255.76    9.94
  -2   5 -11  273.13   10.35
   2   5 -11  279.59    8.83
   2   5  11  260.37    9.16
  -2   5  11  272.50    9.11
  -2  -5 -11  273.16    8.54
  -3   5  11  220.38    8.00
  -3   5 -11  232.48    8.15
  -3   5 -11  223.77    7.99
   3   5  11  201.08    7.70
  -3   5  11  224.23    7.32
   3   5  11  222.17    8.31
  -3  -5  11  232.83    9.97
   3   5  11  215.25    8.70
   3   5 -11  234.64    7.74
   3  -5  11  216.76   10.51
  -3  -5 -11  226.45    7.58
  -3  -5  11  222.67    8.68
  -3   5 -11  239.63    9.82
   3   5 -11  224.77    9.08
  -4  -5  11  313.01   12.17
   4   5  11  305.55   10.46
  -4   5 -11  297.51   10.16
   4   5  11  316.20   11.08
   4  -5  11  290.01   12.99
  -4   5  11  278.02    9.30
  -4  -5 -11  306.73   11.88
  -4  -5  11  300.60   10.76
   4   5 -11  279.75    9.57
  -4   5  11  299.19   10.12
   4   5 -11  281.76   10.94
  -4   5 -11  296.06   12.05
  -4   5 -11  308.40   10.14
  -4  -5 -11  290.86    9.70
   5  -5  11    1.75    9.17
   5   5 -11    0.86    5.19
  -5  -5 -11   -7.80    7.54
  -5   5  11   -0.50    3.19
   5   5  11    2.96    5.75
  -5   5  11   -2.06    4.15
   5   5 -11    2.37    3.18
  -5   5 -11    1.97    4.67
  -5  -5  11    4.04    6.96
  -5  -5 -11    3.71    3.67
  -5   5 -11    0.24    6.71
  -5   5 -11    7.86    4.55
   5   5  11    5.63    4.98
  -5  -5  11   -0.25    5.67
  -6  -5  11  143.99    9.82
  -6   5 -11  145.58    7.26
   6   5  11  142.30    8.82
   6  -5  11  129.86   13.37
  -6  -5 -11  164.71   11.99
  -6   5  11  140.84    5.97
  -6   5  11  139.81    6.94
  -6   5 -11  139.56    7.15
  -6  -5  11  149.65    8.69
   0  -6  11  254.10   10.96
   0   6 -11  251.55   10.11
   0   6  11  245.19    8.71
   0   6  11  244.93    8.05
   0   6  11  262.43    8.93
   0   6 -11  255.31    8.74
   1   6 -11  115.57    5.59
  -1  -6  11  122.70    7.90
  -1   6  11  116.80    5.47
   1   6  11  113.64    4.82
  -1   6  11  112.84    4.51
  -1   6 -11  125.66    5.56
   1   6  11  119.87    5.74
   1   6 -11  106.82    6.72
   1   6  11  119.79    5.56
  -1   6 -11  113.36    7.04
  -1   6  11  113.92    5.39
   1  -6  11  110.03    7.86
  -2   6  11   35.49    3.02
  -2  -6 -11   38.39    4.50
   2   6  11   44.88    4.42
  -2   6 -11   35.27    5.93
   2  -6  11   39.36    7.32
  -2   6  11   37.68    3.90
  -2  -6  11   43.44    5.34
   2   6 -11   40.81    4.04
   2   6  11   38.59    4.47
  -2  -6 -11   34.95    2.62
   2   6  11   34.97    3.74
  -2   6 -11   38.28    4.51
  -2  -6  11   38.18    6.52
   2   6 -11   29.09    5.17
  -2   6 -11   37.18    4.04
   3   6  11  189.42    7.09
  -3   6 -11  201.82    7.59
   3   6 -11  215.50    7.28
   3   6  11  193.95    8.09
   3  -6  11  200.79   10.77
  -3   6 -11  184.44    7.52
   3   6  11  200.14    7.88
  -3   6  11  190.58    7.23
  -3  -6 -11  198.05    8.37
  -3  -6  11  199.26   10.00
  -3  -6 -11  172.10    6.48
   3   6 -11  187.26    8.80
  -3   6 -11  195.37    9.69
  -3   6  11  181.70    6.50
  -4  -6  11   51.52    6.01
   4   6 -11   62.60    4.29
   4   6  11   60.14    5.79
  -4   6 -11   53.15    4.96
   4  -6  11   64.87    9.39
   4   6 -11   61.25    6.17
  -4   6 -11   62.69    5.35
   4   6  11   58.52    5.62
  -4  -6 -11   64.28    3.90
  -4  -6  11   64.12    7.72
  -4   6 -11   59.00    7.81
  -4   6  11   59.85    3.73
  -4  -6 -11   62.62    6.99
  -4   6  11   61.42    4.67
  -5   6 -11    1.31    4.84
  -5   6 -11    2.58    4.93
   5   6 -11    2.10    6.11
  -5  -6 -11    0.96    8.21
  -5  -6 -11   -2.73    3.67
   5   6  11    1.74    6.03
  -5  -6  11    0.14    8.11
  -5   6  11    5.55    3.31
  -5   6 -11    4.00    7.77
   5   6  11    4.03    5.65
  -5   6  11   -0.07    4.39
   5  -6  11    4.11   10.35
   5   6 -11    0.59    3.80
  -5  -6  11    1.27    6.50
  -6  -6 -11  113.13   11.58
   6  -6  11   96.13   14.65
  -6   6 -11  113.80    6.74
   0   7  11  130.31    5.22
   0   7 -11  132.57    8.04
   0  -7  11  143.43    9.23
   0   7  11  145.20    6.13
   0   7  11  130.91    5.99
   0   7 -11  139.66    6.24
   1   7 -11  239.27    8.62
  -1  -7  11  236.68   11.27
   1   7 -11  227.13   10.06
  -1   7  11  234.32    8.36
  -1   7  11  234.89    8.33
   1   7  11  239.61    7.83
   1   7  11  234.37    8.42
   1  -7  11  228.59   11.27
  -1   7 -11  219.53   10.27
  -1   7  11  228.44    7.51
   1   7  11  246.84    8.63
  -1   7 -11  235.88    8.51
   2   7  11  153.26    6.76
  -2   7 -11  142.62    8.64
  -2   7 -11  154.66    6.68
   2  -7  11  146.18   10.01
  -2   7  11  133.92    6.41
   2   7  11  146.90    6.01
  -2   7  11  143.11    5.34
   2   7 -11  141.25    8.07
   2   7 -11  154.53    6.66
  -2  -7  11  150.37    9.33
   2   7  11  157.02    6.82
  -2   7  11  148.47    6.14
   3   7  11  154.94    7.21
  -3   7 -11  150.98    9.55
   3   7  11  145.26    6.16
   3   7 -11  143.24    6.54
  -3  -7  11  135.87    7.92
   3   7  11  155.08    7.21
  -3   7  11  151.51    6.18
   3  -7  11  152.32   10.40
  -3  -7  11  143.68    9.63
   3   7 -11  148.94    8.37
  -3   7 -11  142.49    6.76
  -3   7  11  147.67    5.48
  -3   7 -11  154.67    6.98
  -4  -7  11   65.93    7.43
   4   7 -11   64.50    4.90
  -4   7 -11   65.21    5.92
  -4   7  11   65.62    3.91
  -4   7  11   74.68    4.91
  -4   7 -11   55.52    8.67
   4   7  11   64.33    6.24
   4   7  11   61.48    6.32
  -4  -7 -11   65.46    6.46
  -4  -7  11   77.48    9.13
  -4   7 -11   65.78    5.41
   4  -7  11   67.84   10.84
  -4  -7 -11   68.20    3.78
   4   7 -11   64.63    7.11
  -5  -7  11   57.16   10.09
  -5   7 -11   55.62    5.58
   5   7  11   46.83    7.08
  -5  -7  11   57.31    7.92
   5  -7  11   50.21   13.18
  -5  -7 -11   56.41    8.24
   0   8  11    1.48    3.06
   0   8  11   -0.37    3.83
   0   8 -11   -5.24    6.80
   0   8 -11    3.06    4.29
   0  -8  11   -2.67    8.25
   1   8 -11   66.19    7.55
   1   8 -11   79.51    5.47
   1   8  11   80.98    5.29
   1  -8  11   75.43    9.14
  -1  -8  11   90.22    9.72
   1   8  11   72.75    4.95
  -1   8 -11   74.56    5.43
   1   8  11   69.27    4.26
  -1   8  11   82.78    4.97
  -1   8 -11   69.73    7.96
   2   8  11  113.68    6.13
  -2  -8  11  121.23   10.12
  -2   8 -11  109.54    6.27
   2  -8  11  105.13   10.66
   2   8 -11  113.07    6.31
   2   8 -11   99.52    8.09
   2   8  11  103.51    5.38
  -2   8 -11  119.36    9.10
   3  -8  11   64.04   10.86
   3   8  11   60.01    4.77
  -3   8  11   81.72    4.64
  -3  -8  11   61.05    9.83
   3   8 -11   55.08    5.39
   3   8 -11   51.26    7.70
   3   8  11   47.52    5.77
  -3   8 -11   59.67    5.85
  -4  -8  11   25.64   10.40
   4  -8  11   32.43   11.71
  -4   8 -11   31.53    5.34
   0   9 -11  326.07   12.13
   0   9  11  345.74   11.48
   0  -9  11  369.32   15.77
   1  -9  11  108.12   11.08
  -1   9  11  108.69    5.69
   1   9 -11   99.39    6.52
   1   9  11   92.17    5.81
   1   9  11  104.08    4.91
  -1  -9  11   91.52   11.53
   2  -9  11   58.50   11.18
  -2  -9  11   79.56   11.29
   0   0 -12  397.64   12.98
   0   0  12  420.65   12.75
   0   0  12  407.14   13.68
   1   0  12  226.52    9.11
  -1   0 -12  224.52    8.24
  -1   0  12  232.37    8.16
   1   0 -12  234.89    8.13
   1   0  12  223.68    8.05
  -1   0  12  235.98    8.87
  -2   0  12  137.01    6.46
   2   0  12  128.93    5.85
  -2   0 -12  137.08    4.72
  -2   0 -12  129.16    5.94
   2   0  12  121.39    6.83
  -2   0 -12  135.98    5.11
   2   0 -12  127.99    5.62
  -2   0  12  129.26    5.52
  -3   0 -12  251.18    9.18
   3   0  12  248.33   10.23
  -3   0  12  264.97    9.58
  -3   0 -12  268.19    8.01
  -3   0  12  256.78    8.70
  -3   0 -12  238.23    8.27
   3   0 -12  235.42    8.63
  -4   0 -12   96.60    4.30
   4   0 -12   88.22    4.87
  -4   0 -12   91.19    5.82
   4   0  12   85.75    7.22
  -4   0 -12   95.42    5.13
  -4   0  12   80.48    5.80
  -4   0  12   80.76    5.05
  -5   0 -12    5.50    5.37
  -5   0 -12    7.73    3.33
   5   0 -12    8.21    3.81
  -5   0  12    8.56    4.02
   5   0  12   19.76    7.16
  -5   0 -12    9.56    4.44
  -5   0  12    8.98    5.18
  -6   0  12   55.28    6.36
  -6   0 -12   70.65    6.22
  -6   0 -12   69.69    4.50
   6   0  12   66.00    9.42
  -6   0 -12   67.96    6.77
   6   0 -12   68.78    4.84
  -6   0  12   65.55    5.42
   0   1 -12  652.64   20.22
   0   1  12  688.12   19.66
   0   1  12  665.80   20.54
   0   1 -12  662.75   19.05
   0  -1 -12  662.16   19.96
   0  -1  12  681.27   20.87
   0  -1  12  647.12   19.73
   0   1 -12  659.36   19.38
   1   1 -12  178.03    5.87
  -1  -1  12  175.30    7.78
   1  -1  12  171.96    6.91
  -1   1  12  186.84    6.81
  -1  -1 -12  171.23    6.79
   1  -1  12  179.90    8.17
   1   1 -12  181.86    7.02
  -1   1 -12  179.24    6.52
  -1   1 -12  182.83    6.04
   1   1  12  174.17    7.76
   1   1  12  180.32    6.72
  -1   1  12  180.24    7.46
  -1  -1  12  185.10    7.00
   1   1 -12  176.24    6.38
   1  -1 -12  185.54    6.71
  -1   1 -12  184.59    7.31
  -2   1  12  257.10    9.12
  -2  -1  12  239.92    9.33
   2   1 -12  242.57    8.67
   2   1 -12  236.75    7.39
  -2  -1  12  240.01    8.63
  -2   1  12  243.24    8.27
   2   1  12  246.29    9.48
   2   1  12  240.57    8.43
  -2  -1 -12  242.48    8.56
  -2   1 -12  245.70    7.83
  -2   1 -12  241.96    8.95
   2   1 -12  243.16    7.92
  -2   1 -12  234.04    8.26
   2  -1 -12  227.19    8.21
   2  -1  12  247.37    9.77
   3  -1  12   80.13    6.89
  -3  -1  12   90.15    4.99
  -3   1 -12   98.18    5.74
  -3   1  12   88.84    4.69
  -3  -1  12   91.61    6.00
  -3   1 -12   99.39    5.13
   3   1 -12   89.41    3.49
  -3   1 -12   90.00    4.34
   3  -1 -12   86.14    4.39
   3   1 -12   94.54    4.94
   3   1 -12   96.65    4.48
   3   1  12   79.65    6.40
  -3   1  12   83.14    5.56
  -3  -1 -12   88.24    5.06
   4   1  12  153.41    8.27
  -4  -1  12  162.47    7.67
   4  -1 -12  161.60    6.15
  -4   1 -12  154.21    6.58
  -4  -1 -12  152.32    7.00
  -4   1  12  144.52    6.17
  -4   1  12  141.75    6.94
  -4   1 -12  164.85    5.97
  -4  -1  12  155.20    6.57
  -4   1 -12  150.79    7.39
   4   1 -12  141.76    6.57
   5   1  12  182.20    9.34
  -5  -1 -12  140.37    7.45
   5  -1  12  162.71    9.96
  -5  -1  12  161.19    8.00
  -5  -1  12  144.66    6.77
  -5   1 -12  160.00    7.14
  -5   1 -12  148.70    7.97
  -5   1  12  158.64    6.69
  -5   1  12  141.04    7.39
   5  -1 -12  138.36    6.17
   5   1 -12  140.30    6.71
  -5   1 -12  157.88    6.12
  -6  -1  12   28.91    6.24
  -6   1  12   26.53    5.67
  -6  -1 -12   24.67    3.71
  -6   1 -12   31.92    4.17
   6   1  12   26.18    8.43
  -6   1 -12   20.54    6.72
  -6  -1 -12   20.35    5.85
  -6   1 -12   24.62    5.80
  -6   1  12   19.08    4.39
   6   1 -12   25.32    4.68
   6  -1 -12   28.93    5.49
  -6  -1 -12   28.35    5.02
  -6  -1  12   24.08    4.98
   6  -1  12   19.34    9.37
   0   2 -12   29.17    4.07
   0  -2  12   22.31    5.38
   0  -2  12   20.25    3.73
   0   2 -12   27.84    3.92
   0   2  12   30.02    4.48
   0  -2 -12   26.34    3.18
   0   2 -12   24.92    2.85
   0   2  12   24.41    3.75
   1   2  12  207.72    8.24
   1   2  12  199.60    7.35
  -1   2  12  191.60    7.96
   1  -2  12  208.54    7.71
   1   2 -12  200.27    7.81
   1   2 -12  203.99    7.40
   1  -2  12  200.23    8.93
  -1  -2  12  194.44    8.69
   1   2 -12  201.83    6.70
  -1   2 -12  217.23    7.47
  -1  -2 -12  194.47    7.27
  -1   2 -12  208.34    8.13
  -1   2  12  214.76    7.29
  -1   2 -12  202.15    6.93
  -1  -2  12  208.62    7.67
  -2  -2  12   21.49    4.12
  -2   2 -12   27.53    4.49
  -2   2 -12   26.98    3.84
   2   2 -12   24.09    3.91
  -2   2 -12   26.26    3.41
   2   2 -12   23.86    2.69
   2   2  12   24.39    3.75
  -2  -2  12   28.90    5.11
   2  -2 -12   23.88    2.99
   2   2 -12   25.96    3.70
  -2   2  12   27.18    3.49
  -2  -2 -12   23.95    3.53
  -2   2  12   23.89    4.25
   2  -2  12   25.96    5.64
   2   2  12   24.31    4.64
  -3  -2  12  189.51    7.71
   3   2 -12  186.49    7.59
   3   2 -12  201.80    7.30
  -3   2  12  180.92    7.73
  -3   2  12  193.89    6.98
  -3   2 -12  183.60    6.79
   3  -2  12  197.37    9.44
   3   2  12  192.81    8.55
  -3   2 -12  200.85    8.32
   3   2 -12  191.93    6.32
   3  -2 -12  194.20    6.80
  -3  -2 -12  193.86    7.34
  -3  -2  12  185.99    8.46
  -4   2  12  114.56    5.46
  -4   2  12  107.24    6.06
  -4   2 -12  112.61    6.84
   4   2 -12  116.56    4.44
   4  -2 -12  113.07    5.02
  -4  -2  12  114.99    6.09
  -4  -2  12  127.98    7.19
  -4   2 -12  122.90    6.10
  -4   2 -12  113.48    5.19
   4   2 -12  117.73    5.87
   4   2  12  115.85    7.42
  -4  -2 -12  113.75    5.93
   4  -2  12  107.73    8.43
   4   2 -12  119.24    5.88
   5   2 -12   20.74    4.82
  -5  -2  12   18.90    5.85
   5   2 -12   21.17    2.75
   5  -2 -12   20.09    4.05
  -5   2  12   23.06    4.92
   5   2 -12   21.36    4.49
  -5   2 -12   22.85    6.10
   5  -2  12   23.39    8.28
  -5   2  12   18.67    3.86
  -5  -2  12   16.69    4.75
   5   2  12   23.13    6.74
  -5   2 -12   27.88    5.47
  -5  -2 -12   15.82    5.01
  -5   2 -12   22.33    3.84
   6   2 -12    7.72    3.01
  -6  -2  12   11.14    6.65
   6   2  12   15.38    7.78
  -6  -2  12    6.96    5.19
  -6  -2 -12   10.49    5.56
  -6   2  12    6.94    4.23
   6  -2  12    3.63    9.77
  -6   2  12    8.66    5.48
  -6   2 -12    6.59    5.58
   6   2 -12    7.99    5.41
   6   2 -12    7.71    4.80
   0   3 -12 1340.82   40.43
   0   3  12 1439.09   40.31
   0   3 -12 1351.45   39.27
   0  -3  12 1349.53   39.51
   0  -3  12 1418.37   41.07
   0   3 -12 1397.55   38.97
   0   3  12 1373.55   39.09
   0  -3 -12 1347.69   39.65
   1  -3 -12   69.55    3.70
   1   3  12   72.98    4.49
  -1   3 -12   83.26    4.34
  -1  -3  12   74.87    4.94
   1  -3  12   63.03    6.32
  -1   3  12   80.98    5.11
  -1   3 -12   70.55    5.46
   1   3 -12   74.25    4.94
  -1   3 -12   63.06    4.79
   1   3  12   79.89    5.30
   1   3 -12   73.94    3.81
  -1  -3 -12   76.24    4.12
   1   3 -12   74.59    5.13
  -1   3  12   71.95    4.14
  -1  -3  12   83.61    6.23
   2  -3 -12   93.15    4.36
   2   3 -12   97.88    5.58
   2   3  12  105.33    5.02
  -2   3 -12  101.72    4.80
  -2   3 -12   85.49    5.36
  -2   3  12   96.77    4.68
   2   3  12  101.91    6.00
  -2   3 -12  100.10    6.12
   2   3 -12  105.77    5.66
   2   3 -12  104.08    4.33
  -2  -3  12   96.34    5.50
  -2  -3 -12  105.97    4.86
  -2   3  12   99.15    5.43
  -2  -3  12  104.71    6.77
   2  -3  12   96.51    7.23
  -3  -3  12   57.78    5.91
   3  -3  12   51.42    7.29
  -3   3 -12   52.46    4.06
   3   3  12   39.50    5.58
  -3   3 -12   57.97    4.80
   3   3 -12   51.19    3.39
   3   3  12   57.11    4.29
  -3  -3 -12   47.67    4.08
  -3   3 -12   56.08    5.84
  -3  -3  12   48.73    5.13
  -3   3  12   52.16    4.03
   3  -3 -12   51.61    3.40
   3   3 -12   49.23    4.82
  -3   3  12   52.29    4.54
   4   3  12   79.24    6.67
  -4   3  12   73.73    5.22
  -4  -3  12   88.52    6.11
   4   3 -12   77.08    5.51
   4   3 -12   82.15    3.90
  -4  -3  12   81.40    7.06
  -4   3 -12   65.36    6.52
  -4   3  12   78.98    4.49
   4  -3  12   77.93    8.42
  -4   3 -12   84.80    4.75
  -4   3 -12   82.19    5.32
   4  -3 -12   90.64    4.03
  -4  -3 -12   83.55    4.98
   4   3  12   72.22    5.45
   5  -3 -12  145.21    6.61
  -5   3 -12  140.70    7.11
  -5   3 -12  144.97    6.11
  -5  -3  12  131.45    7.12
  -5   3  12  132.80    6.88
   5   3 -12  137.54    5.33
  -5  -3 -12  150.19    6.76
   5   3 -12  110.64    6.89
   5   3  12  134.82    7.05
  -5  -3  12  132.99    8.42
  -5   3 -12  142.32    8.46
   5   3  12  159.68    8.77
   5  -3  12  157.23   11.17
  -5   3  12  135.65    6.01
  -6  -3  12  289.92   12.89
   6   3 -12  304.20    9.60
   6   3  12  301.65   13.15
  -6   3  12  312.49   11.40
  -6  -3  12  282.18   11.29
  -6   3 -12  314.56   11.64
   6  -3  12  325.67   15.72
   0   4  12  346.12   11.23
   0  -4 -12  350.24   11.10
   0  -4  12  368.41   13.47
   0   4 -12  366.12   11.83
   0   4  12  359.75   12.12
   0   4 -12  387.57   11.42
   0   4 -12  350.44   12.54
  -1   4 -12  380.90   12.27
   1   4 -12  376.64   12.91
  -1  -4  12  377.60   12.51
  -1   4 -12  388.11   11.77
   1   4 -12  377.90   11.66
  -1  -4  12  394.57   13.86
  -1   4 -12  356.49   13.07
  -1   4  12  381.44   11.67
   1   4  12  373.23   11.81
  -1  -4 -12  373.85   11.69
   1  -4  12  364.27   13.95
  -1   4  12  394.83   12.49
   1  -4 -12  375.83   11.47
   1   4  12  371.18   12.56
  -2   4  12  456.03   14.32
   2   4  12  439.28   14.66
  -2   4 -12  449.53   14.18
  -2  -4  12  441.27   14.39
   2   4 -12  457.28   14.83
  -2   4  12  457.64   13.59
   2  -4 -12  447.22   13.44
   2   4  12  429.78   14.18
   2   4 -12  445.42   13.53
  -2  -4  12  459.05   15.76
  -2  -4 -12  424.13   13.70
  -2   4 -12  451.99   15.23
   2  -4  12  464.64   16.05
   2   4  12  458.71   13.84
   3   4 -12   23.29    4.91
  -3   4  12   20.19    3.29
   3  -4 -12   19.10    2.60
   3   4  12   21.29    3.96
  -3   4  12   18.23    4.14
   3  -4  12   18.91    7.60
  -3  -4  12   16.61    6.38
  -3   4 -12   21.00    3.70
   3   4  12   19.62    5.39
  -3  -4 -12   17.45    3.39
   3   4 -12   19.10    3.26
   3   4  12   16.79    4.64
  -3   4 -12   17.93    4.73
  -3   4 -12   18.87    6.03
  -3  -4  12   18.69    4.98
  -4   4 -12   77.64    7.18
  -4   4  12   78.02    5.33
  -4  -4  12   86.00    7.60
  -4   4 -12   91.85    5.93
   4  -4 -12   83.33    4.84
  -4   4  12   78.74    4.60
   4   4  12   87.78    5.99
   4   4 -12   80.50    6.12
  -4  -4  12   85.18    6.32
  -4  -4 -12   80.01    4.79
  -4   4 -12   85.11    4.98
   4   4  12   92.45    6.72
   4  -4  12   68.70    8.92
   4   4 -12   82.17    4.24
  -5   4  12  442.15   14.75
   5   4 -12  473.84   15.49
   5   4  12  434.19   15.89
  -5   4 -12  464.22   14.68
  -5   4 -12  440.57   16.34
   5  -4  12  455.47   18.38
  -5  -4  12  418.96   16.53
  -5   4 -12  476.21   14.27
   5  -4 -12  440.07   14.18
   5   4  12  435.27   14.80
   5   4 -12  457.89   13.62
  -5  -4  12  483.40   15.40
  -5  -4 -12  451.21   14.49
  -6  -4  12  116.66   10.02
   6  -4  12  154.81   13.98
  -6   4 -12  129.74    7.54
   0   5 -12  159.76    6.37
   0   5  12  152.66    5.90
   0  -5  12  153.60    9.14
   0   5 -12  148.75    7.69
   0  -5 -12  146.42    5.23
   0   5  12  150.26    6.74
   1   5  12  101.65    6.07
   1   5  12   99.22    5.20
  -1   5 -12  117.13    5.32
  -1  -5  12  118.92    8.16
  -1  -5  12  115.06    6.53
  -1   5 -12   96.52    7.01
  -1   5 -12  107.95    5.89
  -1   5  12  110.69    5.83
   1   5  12  108.93    5.90
  -1   5  12  106.42    4.79
  -1  -5 -12  110.28    4.44
   1   5 -12   96.59    6.57
   1  -5 -12  106.87    4.12
   1   5 -12  116.62    5.32
   2   5 -12  208.26    7.41
   2  -5  12  203.99   10.58
   2   5  12  215.58    8.37
  -2  -5 -12  207.84    7.05
  -2   5  12  197.36    7.21
   2   5  12  209.17    7.52
  -2   5  12  196.09    7.76
  -2   5 -12  208.77    7.66
   2   5 -12  200.09    8.75
  -2  -5  12  211.00    8.66
  -2  -5  12  212.97   10.13
   2   5  12  201.46    8.28
  -2   5 -12  197.37    8.09
  -2   5 -12  194.68    9.37
  -3  -5  12   19.19    5.41
   3   5  12   17.16    4.02
   3   5  12   16.14    5.23
  -3   5  12   19.12    3.39
   3   5 -12   17.18    5.46
  -3   5 -12   23.35    4.23
  -3   5  12   23.85    4.21
  -3  -5 -12   20.28    3.44
  -3   5 -12    8.05    4.93
  -3   5 -12   22.60    6.75
   3   5  12   16.79    5.40
   3  -5  12   19.44    8.20
  -3  -5  12   21.83    7.12
   3   5 -12   19.83    3.63
  -4  -5  12   47.28    6.47
  -4  -5  12   53.35    7.97
   4   5  12   51.42    6.42
   4  -5  12   57.57   10.12
  -4   5 -12   53.64    7.56
  -4   5 -12   51.87    4.78
   4   5 -12   49.74    6.13
  -4   5  12   53.86    4.81
  -4  -5 -12   54.15    4.30
  -4   5 -12   53.10    5.60
   4   5 -12   53.45    4.07
  -4   5  12   52.08    3.98
   4   5  12   49.88    5.89
  -5  -5  12    0.21    8.32
  -5   5 -12    9.56    5.69
  -5  -5  12    4.32    6.67
   5   5  12   10.42    6.93
   5  -5  12    7.90   10.99
  -5  -5 -12    0.82    9.40
   0   6 -12   43.09    6.30
   0   6  12   40.94    5.24
   0  -6  12   49.35    8.45
   0   6 -12   39.00    4.51
   0   6  12   40.17    4.77
   0   6  12   41.68    3.85
   1   6 -12  111.71    5.78
   1  -6  12  107.26    9.07
   1   6  12  104.50    6.51
   1   6 -12  105.71    7.23
  -1   6  12  104.96    5.98
  -1   6  12  114.38    5.03
  -1  -6  12  127.31    9.27
   1   6  12  112.55    5.25
   1   6  12  107.06    5.93
  -1   6 -12  115.83    7.93
  -1   6 -12  112.07    5.70
  -2   6 -12  710.72   21.03
   2   6  12  705.53   21.67
   2   6 -12  694.01   22.43
  -2   6  12  683.78   20.44
  -2   6 -12  689.29   21.17
  -2  -6 -12  666.37   20.49
   2   6  12  683.56   21.40
   2   6 -12  703.11   20.83
  -2  -6 -12  752.92   21.52
   2  -6  12  752.57   24.01
  -2   6  12  717.06   21.32
   2   6  12  716.32   20.76
  -2   6 -12  681.19   22.81
   3   6 -12   33.08    6.45
  -3   6 -12   40.94    4.86
   3   6  12   41.06    5.71
  -3   6  12   42.12    4.56
   3  -6  12   46.44    9.56
  -3   6 -12   41.19    5.34
  -3  -6 -12   46.16    6.66
  -3  -6  12   52.78    6.72
   3   6 -12   38.72    4.28
   3   6  12   38.27    4.45
  -3   6 -12   39.08    7.50
  -3   6  12   42.26    3.76
  -3  -6  12   44.13    8.48
  -3  -6 -12   42.18    3.48
   3   6  12   37.71    5.90
   4  -6  12  334.82   16.63
   4   6  12  343.06   12.90
  -4   6 -12  373.98   12.29
  -4  -6  12  367.75   13.23
  -4   6  12  341.23   11.06
  -4   6 -12  346.35   11.91
  -4   6  12  339.12   11.85
  -4  -6 -12  374.76   13.99
   0   7 -12  507.21   18.37
   0   7 -12  530.99   16.45
   0  -7  12  557.98   19.84
   0   7  12  524.31   15.81
   0   7  12  540.33   16.73
  -1   7 -12   36.32    7.67
  -1   7  12   28.81    3.87
   1   7  12   38.44    4.18
  -1  -7  12   35.07    9.33
   1  -7  12   32.21    9.08
  -1   7  12   35.03    4.71
   1   7 -12   29.77    5.03
  -1   7 -12   33.06    4.85
   1   7  12   33.76    5.05
   1   7 -12   32.17    6.98
   2   7  12   54.95    5.86
  -2   7 -12   64.11    5.98
  -2  -7  12   68.86    9.58
  -2   7  12   55.61    4.97
   2  -7  12   69.34   10.38
  -2   7 -12   56.55    5.30
   2   7  12   63.99    4.84
   2   7 -12   61.39    5.29
  -2   7  12   59.19    4.13
  -2   7 -12   60.75    8.17
   2   7 -12   66.47    7.26
   3   7  12  184.56    8.71
  -3   7  12  182.51    6.77
  -3   7 -12  191.84    8.30
   3  -7  12  205.05   13.19
  -3  -7  12  190.36   12.24
   3   7  12  175.34    7.53
   0  -8  12   74.95   11.21
   1  -8  12   97.94   11.65
  -1  -8  12  101.88   11.87
  -2  -8  12  120.12   12.08
   0   0 -13   -2.34    3.68
   0   0  13   -1.38    3.83
   0   0  13    1.83    5.33
   1   0  13   33.92    4.46
   1   0 -13   33.40    4.08
   1   0  13   37.78    5.83
  -1   0 -13   33.38    4.28
  -1   0  13   37.14    4.53
  -1   0  13   36.71    5.55
   2   0  13   13.42    5.89
  -2   0 -13   11.78    4.26
  -2   0  13    9.59    5.16
   2   0 -13   12.05    3.66
  -2   0  13    6.09    4.37
   2   0  13    9.64    4.38
  -3   0 -13    0.27    2.81
   3   0  13   -0.93    6.43
   3   0 -13    1.23    3.63
  -3   0  13    2.25    5.13
  -3   0  13    0.26    4.06
  -3   0 -13    0.53    4.00
  -3   0 -13   -1.62    4.45
   4   0 -13   68.64    4.92
  -4   0  13   68.58    5.24
  -4   0 -13   64.36    5.19
  -4   0 -13   76.48    4.12
   4   0  13   70.37    8.12
  -4   0  13   70.87    6.56
  -4   0 -13   74.70    6.07
  -5   0 -13    5.78    5.55
  -5   0  13    2.05    5.89
   5   0  13   -0.18    8.49
  -5   0 -13    1.63    3.92
  -5   0  13    4.42    5.10
   0  -1 -13  110.55    5.39
   0   1  13  105.31    5.53
   0  -1  13  114.53    7.23
   0   1 -13  110.84    5.84
   0   1  13  114.81    6.76
   0   1 -13  103.50    5.15
   0   1 -13  113.54    4.39
   0  -1  13  103.97    5.72
  -1   1  13   12.37    4.34
  -1  -1  13    7.91    4.04
  -1   1  13   12.57    4.91
   1  -1 -13   10.56    3.54
  -1   1 -13   11.06    2.76
   1   1 -13    9.87    4.01
  -1  -1 -13    6.02    3.69
   1  -1  13   14.25    5.78
   1   1 -13   10.54    3.32
   1   1 -13   11.09    2.45
   1  -1  13    8.76    4.27
  -1   1 -13   10.84    3.99
  -1   1 -13    9.55    4.32
   1   1  13    8.32    3.91
  -1  -1  13    7.63    5.55
  -2  -1 -13  260.42    9.14
   2  -1 -13  238.36    8.64
   2   1  13  242.74    9.01
   2   1  13  227.30   10.06
   2   1 -13  254.58    9.19
  -2   1 -13  272.06    9.01
  -2   1  13  261.53    9.81
  -2  -1  13  241.76   10.14
  -2   1 -13  235.50    9.34
  -2  -1  13  274.46    9.42
  -2   1  13  247.14    8.76
  -2   1 -13  251.66    8.00
   2  -1  13  234.59   10.61
  -3  -1  13   77.23    6.52
  -3   1 -13   80.42    5.39
   3   1 -13   82.76    5.09
  -3   1  13   75.78    5.00
   3  -1  13   64.65    7.56
  -3   1 -13   81.44    4.40
  -3  -1  13   66.09    5.58
  -3  -1 -13   80.66    5.47
  -3   1 -13   79.49    5.92
  -3   1  13   72.35    5.89
   3   1  13   72.73    7.18
   3  -1 -13   75.91    4.51
  -4   1  13   19.59    4.61
   4  -1  13   20.47    7.77
   4  -1 -13   15.39    3.98
  -4  -1  13   22.83    4.68
  -4   1 -13   27.60    3.82
  -4  -1  13   11.00    6.15
  -4   1  13   25.61    5.69
  -4   1 -13   21.47    5.75
  -4   1 -13   15.61    5.12
   4   1  13   10.92    7.12
   4   1 -13   24.83    4.74
  -4  -1 -13   20.08    4.91
  -5  -1  13   18.88    6.44
  -5   1  13   19.03    4.65
  -5   1 -13   16.29    5.82
   5   1  13   13.88    8.03
  -5   1  13    7.36    5.79
  -5   1 -13   22.00    4.22
   5  -1  13   22.60    9.14
  -5  -1  13   20.03    5.43
   0  -2  13  202.34    9.36
   0   2 -13  180.59    7.84
   0   2  13  186.70    8.36
   0  -2  13  188.19    7.79
   0   2  13  178.59    7.34
   0  -2 -13  185.93    7.13
   0   2 -13  199.24    6.58
   0   2 -13  202.68    7.55
   1  -2  13  115.18    7.61
  -1   2 -13  106.73    4.73
  -1   2  13  110.22    5.57
   1   2  13  107.25    5.62
  -1  -2  13  113.78    5.97
  -1   2 -13  107.16    5.82
   1   2 -13  116.59    4.63
   1  -2  13  103.79    6.19
  -1  -2 -13  109.01    5.36
   1   2 -13  114.88    5.78
  -1   2 -13   96.94    6.27
   1   2 -13  108.70    6.00
   1  -2 -13  130.72    5.22
   1   2  13  125.00    6.77
  -1  -2  13  113.54    7.59
  -1   2  13  107.86    6.64
  -2  -2  13   80.39    5.79
   2   2 -13   94.99    4.02
   2   2 -13   89.91    5.74
   2   2 -13   94.48    5.56
  -2  -2  13   79.50    7.01
   2  -2  13   89.25    7.66
   2   2  13   95.27    5.32
  -2  -2 -13   86.69    5.13
   2   2  13   89.18    6.57
  -2   2 -13   89.56    4.68
  -2   2 -13   89.21    6.00
  -2   2  13   78.74    5.94
   2  -2 -13   88.83    4.58
  -2   2 -13   96.82    5.67
  -2   2  13   88.31    4.96
   3   2 -13   18.75    4.77
  -3   2 -13   15.41    5.00
  -3   2  13   15.53    4.89
   3  -2 -13   15.83    3.49
  -3   2 -13   10.74    3.74
  -3   2  13   12.59    4.07
  -3  -2  13    7.21    6.12
  -3   2 -13   11.36    5.28
   3  -2  13    8.23    7.49
  -3  -2 -13   12.20    4.15
   3   2 -13   11.93    4.44
   3   2  13   12.60    6.19
   3   2 -13   12.72    2.63
  -3  -2  13   12.23    5.28
   4   2  13  112.22    8.31
  -4   2  13  114.73    5.83
   4  -2  13  124.53    9.74
  -4   2  13  109.06    6.92
  -4   2 -13  118.36    7.35
   4   2 -13  117.32    4.67
   4   2 -13  123.02    6.42
   4   2 -13  109.79    6.38
  -4  -2 -13  123.00    6.32
  -4  -2  13  121.59    8.06
  -4  -2  13  132.55    7.05
   4  -2 -13  116.72    5.42
  -4   2 -13  123.21    7.71
  -4   2 -13  114.64    5.57
   5   2 -13  134.68    4.91
   5   2 -13  121.88    6.65
  -5   2  13  117.65    7.25
   5   2  13  130.65    9.61
  -5   2 -13  135.47    7.75
  -5  -2  13  127.72    8.95
  -5  -2  13  118.44    7.15
   5  -2  13  100.57   11.29
   0  -3  13   74.73    7.44
   0  -3 -13   63.73    4.16
   0   3 -13   68.83    5.80
   0   3  13   64.02    4.92
   0   3 -13   58.99    4.03
   0   3  13   71.46    5.88
   0  -3  13   67.32    5.79
   0   3 -13   61.21    5.37
  -1   3 -13  207.03    8.04
   1   3 -13  201.83    6.72
  -1  -3  13  183.54    7.89
  -1  -3  13  189.02    9.60
   1  -3  13  182.75    9.87
  -1   3  13  187.11    7.13
  -1  -3 -13  184.58    7.03
  -1   3  13  189.75    8.25
   1   3  13  184.25    7.33
   1  -3 -13  174.93    6.70
   1   3 -13  184.40    8.11
   1   3  13  178.36    8.21
  -1   3 -13  183.74    8.35
   1   3 -13  201.77    7.97
  -1   3 -13  192.74    7.00
  -2   3  13    7.12    3.92
  -2   3 -13   12.58    4.01
   2   3 -13    8.43    4.91
   2   3 -13    5.70    3.14
   2   3 -13    5.05    4.73
  -2  -3 -13    7.01    3.45
  -2  -3  13   16.82    6.65
  -2   3 -13    6.59    4.93
  -2  -3  13   10.06    4.80
   2   3  13    5.70    5.14
  -2   3 -13   10.60    5.29
  -2   3  13    6.44    4.65
   2   3  13   11.26    4.20
   2  -3 -13    6.69    3.06
  -3   3 -13   50.18    6.37
  -3  -3  13   47.04    5.80
   3   3 -13   48.82    6.05
  -3  -3  13   51.66    7.27
  -3   3 -13   50.67    4.39
  -3  -3 -13   47.99    4.43
  -3   3  13   48.06    5.29
   3  -3 -13   43.55    3.71
   3   3 -13   47.54    5.47
   3   3  13   47.07    4.82
  -3   3 -13   46.67    5.62
   3   3  13   48.24    6.59
   3   3 -13   48.13    3.55
   3  -3  13   47.75    8.84
  -3   3  13   42.71    4.22
   4   3 -13  191.20    8.78
  -4   3 -13  182.87    8.29
   4  -3  13  196.66   11.96
   4   3  13  183.12    9.51
  -4   3 -13  184.80    9.69
  -4   3  13  191.16    7.52
  -4   3  13  190.48    8.29
   4   3 -13  186.90    6.49
  -4  -3  13  180.41    9.93
   4   3 -13  169.08    8.31
  -4  -3  13  188.09    8.80
  -4  -3 -13  182.77    7.59
   5  -3  13  132.66   12.77
  -5  -3  13  162.55   10.30
  -5   3 -13  171.38    8.85
   0  -4  13   34.30    7.66
   0  -4 -13   32.69    3.19
   0   4 -13   31.35    4.01
   0   4 -13   40.29    5.80
   0   4  13   33.92    4.21
   0   4 -13   22.56    5.42
   0   4  13   32.61    5.20
   1  -4  13  135.22    9.21
   1   4 -13  133.59    7.27
  -1   4 -13  121.88    5.99
   1   4 -13  124.48    5.66
   1  -4 -13  112.81    5.01
  -1  -4 -13  130.81    5.54
   1   4 -13  120.94    7.14
  -1   4  13  149.08    5.90
   1   4  13  131.74    6.12
   1   4  13  123.42    6.96
  -1   4 -13  128.77    7.77
  -1   4  13  137.34    6.98
  -1  -4  13  126.53    8.85
  -1   4 -13  143.99    7.17
  -1  -4  13  143.22    7.32
  -2  -4  13  335.29   12.10
  -2   4 -13  345.16   12.05
  -2   4 -13  344.27   12.83
   2  -4 -13  353.11   10.67
   2  -4  13  352.83   14.28
  -2   4  13  346.12   11.93
   2   4  13  351.93   12.38
   2   4 -13  358.68   12.28
   2   4 -13  326.78   12.30
  -2   4  13  298.96   11.04
  -2  -4  13  323.88   13.67
  -2   4 -13  356.57   11.14
  -2  -4 -13  345.57   11.05
   2   4  13  347.34   11.29
   2   4 -13  346.31   10.81
  -3   4  13   38.72    4.36
  -3  -4 -13   42.14    4.28
  -3   4 -13   28.09    6.61
  -3  -4  13   35.01    6.03
  -3   4  13   33.50    5.06
   3   4  13   38.29    6.44
   3  -4 -13   28.35    3.09
   3   4 -13   38.84    5.77
  -3  -4  13   33.68    7.88
   3  -4  13   34.06    9.51
  -3   4 -13   34.57    5.91
  -3   4 -13   34.02    4.38
   3   4 -13   36.53    3.76
   3   4  13   35.68    4.89
   4   4  13  241.53   10.80
  -4  -4  13  244.80   11.87
  -4   4  13  240.09    9.46
   4  -4  13  223.26   13.43
  -4   4 -13  228.78    9.73
  -4  -4  13  232.84   10.24
   0   5 -13  343.76   11.37
   0   5  13  332.95   12.16
   0   5 -13  341.91   13.06
   0  -5  13  377.74   14.96
   0   5 -13  363.56   12.24
   0   5  13  356.93   11.28
   0  -5 -13  315.80   10.58
  -1   5  13  179.74    7.88
  -1   5 -13  157.20    9.34
   1   5  13  180.43    7.10
   1   5 -13  178.87    6.81
  -1   5 -13  175.05    8.20
  -1   5  13  167.51    6.85
   1  -5  13  169.21   10.66
   1   5 -13  166.07    8.65
   1   5  13  163.15    7.76
  -1  -5 -13  168.59    6.20
  -1  -5  13  191.46   10.84
   1  -5 -13  177.73    5.97
  -2   5 -13  258.70    9.85
  -2  -5  13  229.09   12.17
   2   5  13  251.31    8.96
   2   5  13  242.47    9.93
  -2   5 -13  251.35    8.93
  -2   5  13  246.43    9.48
  -2  -5 -13  249.75    8.35
  -2   5  13  234.29    8.56
  -2  -5  13  258.87   10.43
  -2   5 -13  236.27   11.02
   2   5 -13  240.67   10.32
   2  -5 -13  256.00    7.87
   2   5 -13  259.22    8.63
  -3   5  13   86.61    5.43
  -3   5  13   83.97    6.13
   3   5  13   94.07    7.52
  -3  -5  13   86.44    7.56
   3  -5  13  107.65   11.29
  -3   5 -13  108.93    7.25
  -3  -5  13  115.16    9.94
   0   6 -13   40.93    4.98
   0   6  13   30.13    5.47
   0  -6  13   23.44    9.71
   0   6  13   32.65    4.43
   1   6  13    3.66    5.35
   1  -6  13    1.66    9.63
   1   6  13   -1.26    4.67
  -1   6 -13    0.34    5.75
  -1  -6  13   -0.12    9.48
  -1   6  13    3.98    4.07
  -1   6  13    1.93    5.09
  -2   6 -13   63.76    6.57
  -2  -6 -13   58.51    6.59
  -2  -6  13   65.93   10.13
  -2  -6 -13   60.22    3.69
   2  -6  13   58.93   11.18
   3  -6  13   57.29   12.43
   0  -7  13   72.87   12.01
  -1  -7  13  224.39   14.66
   1  -7  13  233.93   14.79
   0   0  14  100.87    7.70
   0   0 -14  105.21    5.97
   0   0  14  109.41    6.14
   1   0  14   81.47    5.77
   1   0 -14   86.12    5.50
   1   0  14   78.57    7.59
  -1   0  14   76.40    5.80
  -1   0 -14   82.27    5.64
  -1   0  14   75.45    7.18
   2   0 -14   25.77    4.48
  -2   0  14   32.13    6.56
   2   0  14   26.83    6.89
  -2   0 -14   30.34    5.17
  -2   0  14   33.38    5.66
   3   0  14   29.57    8.10
  -3   0  14   19.53    6.48
  -3   0  14   16.11    5.45
   0  -1  14  177.99    9.84
   0   1  14  200.01    9.25
   0  -1  14  193.03    8.10
   0   1 -14  191.40    8.07
   0   1  14  184.66    7.84
   0  -1 -14  178.58    7.54
  -1  -1  14  136.62    7.09
  -1  -1  14  149.04    8.85
   1  -1 -14  143.51    6.45
  -1   1 -14  146.23    7.16
  -1  -1 -14  150.65    6.78
  -1   1 -14  159.69    6.86
   1   1 -14  132.35    6.93
  -1   1 -14  147.48    5.43
  -1   1  14  138.38    8.18
   1  -1  14  152.81    7.39
   1   1  14  133.25    8.34
  -1   1  14  146.85    7.07
   1   1  14  144.19    6.83
   1  -1  14  144.93    9.02
   2  -1  14  116.11    9.00
   2   1  14  131.53    6.89
  -2   1 -14  125.85    7.36
  -2  -1  14  138.48    7.16
  -2  -1  14  128.07    8.36
   2  -1 -14  133.76    6.04
  -2   1  14  149.38    8.11
  -2   1 -14  130.65    5.36
  -2   1  14  122.56    6.79
   2   1 -14  132.27    6.73
  -2  -1 -14  134.34    6.66
   2   1  14  120.72    8.23
  -2   1 -14  138.98    6.83
  -3   1  14   74.14    5.61
  -3  -1  14   67.13    6.79
  -3   1 -14   69.88    6.27
   3   1  14   79.17    8.63
  -3   1  14   65.66    7.09
  -3   1 -14   72.42    4.31
   3  -1  14   72.64    9.32
  -3  -1  14   64.82    7.40
   0   2  14  113.49    7.61
   0   2  14  118.44    6.37
   0   2 -14  106.78    6.72
   0  -2  14  132.52    9.06
   0   2 -14  119.22    4.97
   0   2 -14  119.75    6.71
   0  -2 -14  118.07    5.87
   0  -2  14  112.32    6.86
   1   2 -14  256.17    9.83
  -1   2 -14  255.25    9.90
  -1  -2  14  284.93   11.91
   1   2  14  227.47    9.46
   1   2 -14  257.32   10.05
  -1   2 -14  256.81   10.31
   1   2  14  254.55   10.80
  -1  -2 -14  272.25    9.43
   1  -2  14  267.23   12.13
  -1   2 -14  274.80    8.66
  -1  -2  14  260.74   10.01
   1  -2 -14  273.63    9.13
  -1   2  14  277.01    9.84
  -1   2  14  261.96   10.75
   1   2 -14  265.11    8.49
  -2   2  14  258.85   10.44
  -2  -2  14  249.49    9.79
  -2   2  14  250.80    9.11
   2   2  14  247.97    9.44
   2   2 -14  272.51    9.52
  -2  -2  14  249.40   11.41
  -2   2 -14  226.02   10.28
  -2   2 -14  249.19    8.37
   2  -2  14  237.73   11.91
   2   2 -14  246.24    8.00
   2   2 -14  240.57    9.87
  -2   2 -14  247.45   10.00
   3   2 -14  103.51    4.49
  -3  -2  14   92.87    7.16
  -3   2 -14  115.79    7.90
  -3  -2  14  109.62    8.83
  -3   2  14   97.28    7.33
   3   2 -14  103.85    6.53
   3  -2  14  104.13   10.31
   3   2  14   99.87    8.84
   0  -3  14    1.15    5.91
   0   3 -14    2.94    5.54
   0  -3  14   -1.39    8.24
   0   3 -14    1.22    3.58
   0   3  14    2.59    5.89
   0   3  14    1.70    4.76
   0   3 -14    0.35    5.92
  -1   3  14   32.46    5.01
  -1   3 -14   39.32    6.29
   1   3 -14   30.66    5.76
  -1   3 -14   34.28    6.24
   1   3 -14   36.93    3.74
   1  -3  14   37.28    8.34
   1   3 -14   35.30    6.29
  -1  -3  14   27.13    6.08
  -1   3 -14   35.56    4.00
  -1   3  14   33.08    6.16
   1   3  14   34.69    6.26
   1   3  14   32.15    5.08
  -1  -3  14   31.11    8.39
  -2   3  14    8.27    5.69
  -2   3 -14   12.96    6.30
   2   3 -14    7.70    3.56
   2  -3  14   16.35    8.72
  -2  -3  14   12.01    5.86
   2   3 -14   10.08    6.40
  -2  -3  14   13.82    8.02
   2   3  14    6.60    6.41
  -3   3 -14  261.68   10.54
  -3  -3  14  256.71   12.24
   3  -3  14  215.93   13.70
   0   4  14   49.32    6.65
   0   4 -14   60.87    7.35
   0  -4  14   64.67    9.74
   1   4  14   22.60    5.88
  -1   4 -14   21.92    6.91
  -1  -4  14   19.16    6.92
   1   4 -14   16.88    6.64
   1  -4  14   20.21    8.96
  -1  -4  14   19.38    9.44
  -1   4  14   25.95    6.17
   2   4 -14   55.52    7.51
   2  -4  14   41.28   10.28
  -2  -4  14   35.58    9.28
  -2  -4  14   43.40    7.03
  -2   4 -14   57.76    7.19
