# Supplementary material for: Hirshfeld atom refinement
Source: IUCrJ. 2014 Aug 29;1(Pt 5):361–79. doi: 10.1107/S2052252514014845 (PMC4174878; doi:10.1107/S2052252514014845)
Supplement: Supplementary file 2 [file m-01-00361-sup2.zip › 220K.xray.hkl.cif]

# =================
# Structure factors
# =================

data_ga_220K_xray_hkl

loop_
 _refln_index_h
 _refln_index_k
 _refln_index_l
 _refln_F_squared_meas
 _refln_F_squared_sigma
   1   0   0    0.08    0.30
  -1   0   0    0.13    0.29
   1   0   0    0.05    0.32
  -1   0   0    0.17    0.29
  -2   0   0 3189.48   88.29
  -2   0   0 3520.42   91.04
   2   0   0 3491.56   91.19
  -3   0   0    0.29    0.92
   3   0   0   -0.24    0.91
  -3   0   0   -0.99    0.87
   4   0   0  367.43   10.20
  -4   0   0  373.34   10.24
  -4   0   0  371.01   10.07
  -5   0   0    1.35    1.55
   5   0   0   -0.23    1.40
  -5   0   0   -0.78    1.51
   6   0   0 4594.27  124.20
  -6   0   0 4566.68  119.11
  -6   0   0 4723.13  124.23
  -6   0   0 4538.95  118.44
  -7   0   0   -1.70    2.36
   7   0   0   -0.93    2.00
  -7   0   0   -0.53    2.47
  -7   0   0    0.51    4.06
  -8   0   0   55.97    3.70
   8   0   0   53.37    3.08
  -8   0   0   49.24    3.72
  -8   0   0   45.99    5.88
  -9   0   0   -4.98    3.38
  -9   0   0   -0.45    6.67
   9   0   0   -0.10    2.83
  -9   0   0   -0.46    3.93
 -10   0   0   -3.49    8.75
 -10   0   0    7.90    4.41
 -10   0   0    1.30    4.88
  10   0   0    2.32    3.40
 -11   0   0   -2.27    6.61
 -11   0   0    0.57    5.53
  11   0   0   -0.29    4.08
 -11   0   0   -1.87   11.50
  -1   1   0 1159.88   29.89
  -1   1   0 1117.97   31.43
  -2   1   0 3959.46  105.11
   3   1   0 1137.71   29.67
  -3  -1   0 1127.22   29.67
  -3   1   0 1102.08   29.67
   3  -1   0 1076.75   28.96
   3  -1   0 1146.76   29.69
  -3   1   0 1105.92   28.99
   4   1   0  358.01    9.75
  -4  -1   0  337.74    9.62
   4  -1   0  364.33    9.86
  -4  -1   0  363.20    9.85
  -4   1   0  350.90    9.85
  -4   1   0  360.30    9.73
   4  -1   0  356.42    9.72
  -5  -1   0 1046.06   26.08
  -5  -1   0  984.71   26.58
  -5   1   0  962.54   26.08
  -5   1   0 1006.96   26.65
   5  -1   0  948.60   26.60
   5   1   0 1003.61   26.50
  -6   1   0  274.22    8.06
  -6  -1   0  264.83    7.92
  -6   1   0  267.36    8.88
  -6  -1   0  269.99    7.97
   6   1   0  286.13    7.83
  -6  -1   0  265.43    8.92
  -7  -1   0    4.10    4.16
   7   1   0   10.95    2.00
  -7   1   0    8.17    2.46
   7  -1   0   10.95    2.34
  -7   1   0   11.60    4.22
  -7  -1   0    8.20    2.44
  -7   1   0   11.45    2.70
  -7  -1   0   10.61    2.29
  -8   1   0  429.51   14.42
  -8  -1   0  476.68   13.15
   8   1   0  463.67   12.79
  -8  -1   0  444.52   14.64
  -8   1   0  451.88   13.19
  -8  -1   0  449.08   13.05
  -8   1   0  455.55   13.26
   8  -1   0  470.64   13.01
  -9   1   0  166.73    6.87
  -9  -1   0  169.84    6.36
   9   1   0  166.78    5.71
  -9  -1   0  146.69    9.23
  -9   1   0  161.73    6.38
   9  -1   0  174.90    5.99
  -9  -1   0  161.05    6.55
  -9   1   0  166.58    8.96
  10   1   0    0.09    3.39
  10  -1   0    1.26    3.51
 -10   1   0   -3.41    4.51
 -10  -1   0    0.80    4.24
 -10  -1   0   -1.10    4.84
 -10   1   0   -0.52    8.53
 -10   1   0    0.31    5.28
 -10  -1   0    7.84    9.10
  11  -1   0  127.85    6.24
 -11  -1   0  106.37   13.47
 -11   1   0  115.21   12.42
 -11   1   0  117.58    8.52
 -11  -1   0  124.48    6.97
 -11   1   0  122.98    7.54
 -11  -1   0  117.39    7.71
   0  -2   0 2580.60   74.22
  -1  -2   0 2594.47   70.16
   1  -2   0 2635.13   68.70
  -2   2   0  783.40   20.37
   2  -2   0  810.20   20.39
  -2   2   0  766.92   20.87
   2  -2   0  763.03   20.83
  -4   2   0  283.29    7.99
   4  -2   0  288.28    7.97
  -4   2   0  282.00    8.03
  -4  -2   0  294.62    7.98
   4  -2   0  276.14    8.04
   5  -2   0  617.52   17.32
   5  -2   0  649.69   17.66
  -5  -2   0  646.39   17.94
  -5  -2   0  645.44   17.23
  -5  -2   0  662.36   17.59
  -5   2   0  665.18   17.66
  -6   2   0  143.14    4.74
  -6  -2   0  137.87    5.91
  -6  -2   0  133.33    4.56
   6  -2   0  135.75    4.66
  -6   2   0  139.48    4.92
  -6  -2   0  124.75    4.51
  -6   2   0  149.96    5.92
  -7   2   0   12.82    4.28
  -7   2   0    3.71    2.82
  -7  -2   0    3.25    4.53
  -7   2   0    9.39    2.55
  -7  -2   0    7.36    2.41
  -7  -2   0    8.83    2.22
   7  -2   0    6.06    2.36
  -8   2   0   21.87    3.72
  -8   2   0   22.98    3.20
  -8  -2   0   28.60    3.11
   8  -2   0   24.66    2.91
  -8  -2   0   27.33    2.97
  -8   2   0   21.91    5.30
  -8  -2   0   23.83    5.92
  -9   2   0  310.61   10.42
  -9   2   0  277.31   11.80
  -9  -2   0  301.10   12.67
  -9   2   0  317.85   10.04
  -9  -2   0  329.08    9.79
  -9  -2   0  331.02    9.94
  10  -2   0    5.87    3.69
 -10   2   0    0.59    8.12
 -10  -2   0    1.58    4.60
 -10   2   0    2.00    4.90
 -10   2   0   -7.00    5.70
 -10  -2   0    1.78    4.27
 -10  -2   0   10.59    9.71
 -11  -2   0   28.72    6.45
 -11  -2   0   40.18    6.08
 -11   2   0   33.61    8.14
 -11   2   0   37.53    7.11
 -11   2   0   35.35   11.36
   0  -3   0    0.08    0.52
  -1   3   0   55.73    1.88
   1  -3   0   60.05    1.90
  -1  -3   0   62.87    1.93
   2  -3   0 7508.54  194.79
  -3  -3   0  322.94    9.15
  -3   3   0  328.48    8.99
   3  -3   0  332.37    8.96
   3  -3   0  320.67    9.05
  -3   3   0  333.08    8.95
  -4  -3   0 3395.94   90.07
  -4   3   0 3444.96   93.56
  -4   3   0 3480.94   89.78
   4  -3   0 3593.68   89.80
   4  -3   0 3470.73   92.04
  -4  -3   0 3541.13   93.41
   5  -3   0   21.12    2.00
  -5   3   0   16.44    1.95
  -5   3   0   16.87    2.16
  -5  -3   0   15.84    2.97
  -5  -3   0   19.08    1.78
   5  -3   0   18.10    2.04
  -6   3   0  141.84    5.01
  -6  -3   0  125.67    5.86
   6  -3   0  138.73    4.88
  -6   3   0  132.48    4.77
  -6   3   0  133.88    5.81
  -6  -3   0  136.97    4.60
   6  -3   0  139.37    4.70
  -6  -3   0  142.64    4.60
  -7  -3   0   21.93    2.48
  -7  -3   0   18.60    4.82
  -7   3   0   15.71    4.16
  -7   3   0   19.98    3.21
  -7   3   0   21.67    2.96
  -7  -3   0   18.23    2.37
   7  -3   0   20.22    2.64
  -8  -3   0   12.56    2.58
  -8   3   0   11.01    3.79
  -8   3   0   10.42    3.42
  -8  -3   0   10.44    6.15
  -8   3   0    9.45    5.26
  -8  -3   0   11.17    2.97
   8  -3   0    7.58    2.97
   9  -3   0  199.43    6.89
  -9   3   0  190.81    7.51
  -9  -3   0  177.83    6.86
  -9   3   0  195.11    9.39
  -9  -3   0  191.29   10.45
  -9  -3   0  182.84    6.74
 -10  -3   0   81.75   11.39
 -10   3   0   75.90    8.90
 -10   3   0   87.42    6.64
  10  -3   0   86.55    5.14
 -10  -3   0   75.45    5.08
 -10  -3   0   76.24    5.39
 -11   3   0    8.83    7.80
 -11  -3   0   -1.77    6.00
 -11  -3   0    2.67    5.46
 -11   3   0    1.42    8.86
   0  -4   0 1146.23   30.12
   1  -4   0   37.85    1.57
  -1   4   0   43.91    1.64
  -1   4   0   39.48    1.45
  -1  -4   0   38.58    1.49
  -2  -4   0 8045.47  207.53
  -2   4   0 7973.81  207.35
   3  -4   0  509.30   14.30
  -3   4   0  553.66   14.35
  -3  -4   0  545.51   14.47
   3  -4   0  537.04   14.56
  -4   4   0 2971.70   76.77
   4  -4   0 2879.30   76.76
  -4  -4   0 2898.72   75.17
   4  -4   0 2819.38   74.91
  -4   4   0 2951.34   74.94
  -5  -4   0  431.00   12.49
   5  -4   0  424.94   11.99
  -5   4   0  433.57   12.43
  -5   4   0  422.37   12.01
  -5   4   0  424.85   11.98
  -5  -4   0  432.53   11.84
   5  -4   0  437.57   12.10
  -6   4   0   11.28    2.79
  -6   4   0    6.97    3.46
   6  -4   0    8.46    2.50
  -6  -4   0    7.50    3.98
  -6  -4   0   14.37    2.06
  -6   4   0    9.76    2.38
   6  -4   0   10.65    2.44
  -7   4   0  446.94   13.60
  -7  -4   0  460.77   14.20
   7  -4   0  448.59   12.97
  -7   4   0  446.74   13.14
  -7  -4   0  429.10   12.69
   7  -4   0  460.23   12.94
  -7   4   0  475.85   12.97
  -7  -4   0  421.12   12.46
  -8  -4   0  128.85    8.23
  -8   4   0  132.02    6.22
  -8  -4   0  129.66    5.05
  -8  -4   0  134.03    5.13
  -8   4   0  117.34    5.65
   8  -4   0  122.90    5.28
  -8   4   0  143.98    7.11
  -9   4   0   95.94    6.05
  -9  -4   0  103.82    9.73
  -9  -4   0  102.29    4.75
  -9   4   0   89.83    7.60
   9  -4   0   98.41    5.13
  -9   4   0  112.47    6.90
  -9  -4   0  104.52    5.12
  10  -4   0   40.42    4.73
 -10  -4   0   25.68   11.76
 -10   4   0   39.58    7.73
 -10   4   0   35.11    6.77
 -10  -4   0   39.06    4.73
 -10  -4   0   27.87    4.51
 -10   4   0   36.05    8.27
 -11  -4   0   34.11    6.30
 -11   4   0   45.70    9.11
 -11   4   0   38.06   10.36
   0  -5   0    0.05    0.93
  -1  -5   0    8.48    1.00
   1  -5   0    6.86    1.16
  -2   5   0  596.80   15.25
   2  -5   0  576.63   15.30
  -2   5   0  550.60   15.32
  -2  -5   0  583.46   15.31
   3  -5   0  571.74   15.00
  -3   5   0  549.73   14.93
   3  -5   0  558.59   15.20
  -3   5   0  553.28   15.12
  -3  -5   0  562.17   15.06
  -4  -5   0  626.75   17.24
   4  -5   0  644.99   17.06
  -4   5   0  629.79   17.03
   4  -5   0  630.98   17.29
  -5   5   0    1.02    2.83
  -5  -5   0    1.08    3.43
  -5  -5   0    0.20    1.64
  -5   5   0    0.62    2.35
  -5   5   0    1.10    1.81
   5  -5   0    0.50    2.25
   5  -5   0    0.88    2.03
  -6   5   0  100.74    3.89
   6  -5   0   96.01    4.07
  -6   5   0   82.49    4.71
  -6   5   0   97.30    4.53
  -6  -5   0   87.03    5.47
  -6  -5   0   96.62    3.67
   6  -5   0   95.73    4.22
  -7   5   0    7.97    4.39
  -7  -5   0    7.83    2.50
  -7   5   0    2.64    3.23
   7  -5   0    6.03    3.11
  -7  -5   0    8.67    5.30
  -7   5   0    5.48    3.90
   7  -5   0    8.21    3.09
   8  -5   0    6.64    3.36
  -8   5   0    4.52    4.25
   8  -5   0   11.03    4.14
  -8  -5   0   11.65    2.91
  -8  -5   0    7.94    6.97
  -8  -5   0    8.49    3.01
  -8   5   0   14.00    5.10
  -8   5   0   11.51    5.25
  -9  -5   0   11.22    3.62
  -9   5   0    9.49    5.38
  -9   5   0    7.88    6.46
  -9   5   0   14.24    6.55
  -9  -5   0    9.02    3.81
  -9  -5   0    0.53    9.32
   9  -5   0   10.47    3.92
  10  -5   0  137.40    6.74
 -10  -5   0  131.79    6.46
 -10   5   0  136.04   10.00
 -10   5   0  140.40    8.79
 -10  -5   0  127.77    5.98
 -10   5   0  112.90    9.52
 -10  -5   0  118.79   14.17
   0  -6   0 1030.82   26.88
  -1  -6   0  331.30    8.93
   1  -6   0  331.25    9.01
  -2  -6   0 1230.89   31.93
  -2   6   0 1223.67   31.84
   2  -6   0 1249.43   31.92
  -2   6   0 1194.01   31.86
  -3   6   0  123.01    4.32
   3  -6   0  128.61    4.09
  -3   6   0  120.10    4.14
   3  -6   0  134.72    4.23
  -3  -6   0  124.12    4.35
   4  -6   0   35.19    2.36
  -4  -6   0   34.76    3.21
  -4   6   0   32.25    2.87
  -4   6   0   34.79    2.53
   4  -6   0   38.55    2.56
  -5  -6   0  108.20    5.26
  -5   6   0  116.77    4.53
  -5   6   0  109.65    4.79
   5  -6   0   98.35    4.32
   5  -6   0  111.30    4.24
  -6   6   0    3.19    3.33
  -6  -6   0    2.16    2.04
  -6  -6   0    5.23    4.65
  -6   6   0    0.60    3.58
   6  -6   0   -1.58    2.74
   6  -6   0   -0.65    3.01
   7  -6   0  722.77   20.50
  -7  -6   0  686.10   21.29
   7  -6   0  738.41   20.46
  -7  -6   0  744.22   20.07
  -7   6   0  741.33   20.54
  -7   6   0  752.78   20.08
  -7   6   0  727.24   20.60
  -8  -6   0   52.38    3.87
  -8  -6   0   58.13    8.55
  -8  -6   0   50.96    3.65
   8  -6   0   67.48    5.46
   8  -6   0   64.99    4.73
  -8   6   0   68.22    6.11
  -8   6   0   60.70    4.86
  -8   6   0   67.99    6.17
  -9  -6   0    5.69   10.39
  -9   6   0    6.18    6.94
  -9  -6   0    9.97    3.64
   9  -6   0    9.96    4.52
  -9   6   0   10.80    5.81
  -9   6   0    2.99    6.63
  -9  -6   0   10.17    3.89
  10  -6   0    2.79    5.41
 -10  -6   0   -1.16    4.44
 -10   6   0    1.39    7.80
 -10   6   0   10.75    9.62
 -10  -6   0    0.39    4.85
 -10   6   0   -0.96    8.29
   0  -7   0   -0.55    1.34
   1  -7   0  104.38    3.48
  -1  -7   0  102.71    3.33
  -2   7   0    1.38    1.61
  -2   7   0    0.17    1.43
   2  -7   0    0.98    1.74
  -2  -7   0    0.36    1.61
  -3   7   0    4.12    2.22
   3  -7   0    5.72    2.01
  -3  -7   0    5.52    2.28
  -3   7   0    5.56    1.99
   3  -7   0    3.66    1.87
  -4   7   0   72.20    3.52
   4  -7   0   75.73    3.33
  -4  -7   0   78.13    4.03
  -4   7   0   75.23    3.74
   4  -7   0   79.67    3.64
   5  -7   0  323.14    9.86
  -5  -7   0  333.05   10.29
   5  -7   0  329.74    9.84
  -5   7   0  325.05    9.91
  -5   7   0  327.55    9.79
   6  -7   0   40.56    3.51
   6  -7   0   37.90    3.81
  -6  -7   0   40.40    5.26
  -6   7   0   44.55    4.11
  -6  -7   0   38.23    2.68
  -6   7   0   33.37    4.19
   7  -7   0   55.61    4.12
  -7  -7   0   56.95    3.42
   7  -7   0   53.14    4.83
  -7   7   0   47.63    5.25
  -7  -7   0   55.36    6.94
  -7   7   0   62.26    5.24
  -8  -7   0   53.94    4.04
  -8  -7   0   49.15    8.85
  -8   7   0   65.04    6.25
   8  -7   0   52.90    5.78
  -8   7   0   52.51    6.77
   8  -7   0   55.35    5.17
  -9   7   0  104.17    8.03
  -9   7   0  116.87    9.45
  -9  -7   0   75.70    5.31
   9  -7   0  103.55    6.18
   9  -7   0   99.41    8.11
  -9  -7   0   95.65    5.17
  -9  -7   0  113.75   12.43
   0  -8   0  149.89    4.62
  -1  -8   0    1.14    1.57
   1  -8   0    2.21    1.79
   2  -8   0   46.14    2.66
  -2  -8   0   44.72    2.51
   3  -8   0  196.94    6.42
  -3  -8   0  209.86    6.38
  -3   8   0  208.33    6.21
   3  -8   0  205.12    6.30
  -3   8   0  206.45    6.08
   4  -8   0   62.42    3.35
   4  -8   0   61.50    3.55
  -4  -8   0   62.87    3.96
  -4   8   0   59.23    3.58
  -4   8   0   65.01    3.47
  -5   8   0   12.21    3.34
  -5  -8   0   17.75    4.22
  -5   8   0   11.41    3.50
   5  -8   0   10.56    3.30
   5  -8   0   11.00    3.14
  -6  -8   0  322.17   11.07
   6  -8   0  319.29   10.39
  -6   8   0  310.12   10.10
  -6   8   0  328.73   10.32
   6  -8   0  316.80   10.11
   7  -8   0   17.57    5.04
  -7   8   0   19.02    5.43
  -7   8   0   24.83    5.00
  -7  -8   0   15.40    3.10
   7  -8   0   15.99    4.48
  -7  -8   0   16.99    7.04
  -8   8   0   28.34    7.51
  -8   8   0   32.48    6.11
  -8  -8   0   28.07    3.93
  -8  -8   0   18.67    9.37
   8  -8   0   27.73    5.57
   8  -8   0   25.25    6.09
  -9   8   0  207.36   11.88
  -9   8   0  158.97    9.50
  -9  -8   0  183.11    7.32
  -9  -8   0  187.74    7.13
   9  -8   0  194.42    8.89
   0  -9   0    0.61    2.11
   1  -9   0   16.18    2.38
  -1  -9   0   14.43    1.99
   2  -9   0  907.82   24.18
  -2  -9   0  911.56   24.01
  -3  -9   0    5.47    2.76
   3  -9   0    4.83    2.46
   3  -9   0    0.13    2.64
  -4   9   0  422.76   11.83
  -4  -9   0  428.91   12.27
   4  -9   0  437.07   12.35
   4  -9   0  411.35   12.30
  -4   9   0  405.65   11.72
   5  -9   0  100.00    5.39
  -5   9   0   99.90    5.00
   5  -9   0  101.05    5.03
  -5  -9   0   92.07    5.80
  -5   9   0   98.14    4.82
   6  -9   0  218.07    8.88
  -6   9   0  239.98    8.38
   6  -9   0  242.12    8.59
  -6   9   0  245.25    8.75
  -6  -9   0  261.40    9.81
  -7  -9   0    3.80    7.81
  -7   9   0    6.52    5.02
   7  -9   0   -3.28    5.78
  -7  -9   0   -1.25    3.33
   7  -9   0    3.88    5.00
  -7   9   0   -1.15    5.87
  -8  -9   0  173.74    6.67
  -8   9   0  180.76   10.26
   8  -9   0  179.25    8.27
  -8   9   0  156.21    8.26
  -8  -9   0  177.70   12.66
   8  -9   0  179.23    9.83
   0 -10   0 2878.94   74.37
  -1 -10   0   62.08    3.13
   1 -10   0   59.37    3.44
  -2 -10   0  200.75    6.29
   2 -10   0  194.22    6.55
   3 -10   0  177.67    6.24
  -3 -10   0  195.35    6.45
   3 -10   0  185.27    6.60
   4 -10   0   24.44    4.02
  -4  10   0   19.88    2.75
  -4 -10   0   28.13    4.20
   4 -10   0   19.88    3.87
  -4  10   0   26.19    2.95
   5 -10   0    9.71    4.61
  -5  10   0    6.08    3.82
  -5 -10   0    5.21    5.09
   5 -10   0    2.82    4.23
  -5  10   0   -1.04    3.37
   6 -10   0  364.59   12.34
   6 -10   0  346.45   11.90
  -6 -10   0  349.50   12.59
  -6  10   0  342.27   10.95
  -6  10   0  391.79   11.79
  -7  10   0  142.47    8.30
   7 -10   0  142.20    8.87
   7 -10   0  139.75    7.67
  -7  10   0  138.45    6.85
  -7 -10   0  131.58   10.65
  -8  10   0    0.73    8.96
   0 -11   0    1.38    3.01
  -1 -11   0   -0.43    2.81
   1 -11   0    0.56    3.21
  -2 -11   0   10.30    3.09
   2 -11   0   11.77    3.58
   3 -11   0   10.37    3.73
   3 -11   0   15.24    3.94
  -3 -11   0   15.39    3.80
  -4 -11   0  318.18   10.23
   4 -11   0  312.96   10.49
   4 -11   0  306.40   10.44
  -5  11   0  103.53    4.59
   5 -11   0   96.87    6.97
  -5 -11   0  118.16    7.11
  -5  11   0  101.22    5.09
   5 -11   0   97.37    6.46
  -6 -11   0   -3.12    7.76
   6 -11   0    3.25    6.77
  -6  11   0    2.49    4.18
  -6  11   0    0.61    5.28
   6 -11   0    0.10    6.36
  -7  11   0   46.53    7.82
   0 -12   0  726.85   19.88
  -1 -12   0    2.60    3.72
   1 -12   0   -0.53    3.91
   2 -12   0  188.89    7.39
  -2 -12   0  198.72    6.91
   3 -12   0    1.36    4.80
  -3 -12   0    0.93    4.09
   3 -12   0    2.67    4.65
   4 -12   0   44.48    6.47
  -4 -12   0   48.58    5.86
   4 -12   0   42.63    6.13
   5 -12   0   18.61    7.18
  -5 -12   0   13.64    6.89
   5 -12   0   16.75    6.37
  -6  12   0  200.37    7.52
  -6  12   0  230.68    8.49
   0 -13   0    3.76    4.73
   1 -13   0    4.65    4.73
  -1 -13   0    4.09    4.79
  -2 -13   0  263.57    8.97
   2 -13   0  256.17    9.60
  -3 -13   0    7.37    5.19
   3 -13   0   13.78    6.14
   3 -13   0    9.71    6.21
  -4 -13   0  179.05    8.63
   0   0   1    0.20    0.23
   0   0   1   -0.21    0.20
   0   0   1    0.13    0.28
   0   0  -1   -0.20    0.25
   0   0  -1    0.34    0.28
  -1   0   1 6979.91  174.84
   1   0  -1 6106.74  177.95
   1   0  -1 6892.79  174.76
   2   0   1 2596.06   68.77
  -2   0  -1 2531.22   68.41
  -2   0   1 2504.03   67.71
  -2   0   1 2616.64   66.20
   2   0  -1 2554.22   66.18
   2   0  -1 2507.13   68.52
  -2   0  -1 2613.52   67.16
  -3   0   1  804.42   20.91
  -3   0   1  769.81   21.10
   3   0  -1  804.80   21.12
  -3   0  -1  802.09   20.64
  -3   0  -1  751.26   21.07
   3   0   1  790.94   20.62
   3   0   1  803.54   21.09
  -4   0  -1  112.55    3.53
   4   0   1  105.90    3.45
  -4   0   1  112.00    3.54
  -4   0  -1  117.08    3.52
  -4   0   1  106.11    3.48
  -4   0   1  104.24    4.09
   4   0  -1  108.79    3.49
  -5   0  -1   25.74    1.93
   5   0  -1   28.21    1.89
  -5   0   1   26.69    3.01
  -5   0   1   27.43    1.88
  -5   0  -1   27.93    2.00
  -5   0   1   44.72    2.11
   5   0   1   28.52    1.86
  -6   0  -1   -0.78    2.08
  -6   0   1    2.15    1.99
  -6   0   1    1.14    1.94
  -6   0  -1   -1.66    1.93
   6   0   1    0.63    1.69
  -6   0   1    2.78    3.27
   6   0  -1    3.12    1.78
  -7   0   1  404.09   12.88
   7   0  -1  419.05   11.81
  -7   0   1  421.96   11.91
  -7   0   1  423.91   12.00
  -7   0  -1  423.10   11.92
  -7   0  -1  412.38   11.91
   7   0   1  412.18   11.74
  -8   0   1  638.62   17.81
  -8   0  -1  617.77   17.64
   8   0  -1  617.42   17.54
  -8   0  -1  650.44   17.81
  -8   0   1  622.74   18.83
  -8   0   1  617.13   17.64
   8   0   1  675.22   17.53
  -9   0  -1    2.50    7.09
  -9   0   1   -2.94    3.93
  -9   0   1    0.49    6.65
  -9   0  -1   -1.97    3.91
   9   0  -1   -1.41    2.86
  -9   0   1    3.70    3.50
  -9   0  -1    2.68    3.47
   9   0   1    0.22    2.62
  10   0   1   27.25    3.50
 -10   0   1   29.12    5.57
 -10   0   1   23.58    4.66
 -10   0  -1   18.05    5.06
  10   0  -1   28.29    3.74
 -10   0  -1   25.02    9.12
 -10   0   1   18.72    8.76
 -10   0  -1   24.99    4.48
 -11   0   1   31.65    7.00
  11   0  -1   37.37    4.56
 -11   0  -1   29.49   12.09
 -11   0   1   35.42    6.23
 -11   0  -1   37.91    5.92
 -11   0  -1   33.45    6.90
  11   0   1   41.31    4.34
 -11   0   1   33.55   11.60
   0  -1  -1 2408.90   74.97
  -1  -1  -1 5081.65  135.20
  -2   1  -1 3957.30   99.84
  -2  -1  -1 3906.32   97.71
   2  -1  -1 3921.14  100.18
  -2   1  -1 3538.26   96.35
  -2   1   1 3739.03   97.58
  -2  -1   1 3415.96   99.32
   3  -1  -1 1079.20   29.23
  -3  -1   1 1123.17   28.82
   3  -1   1 1088.89   28.56
   3   1   1 1104.89   29.25
  -4  -1  -1  814.30   22.19
   4   1   1  845.29   22.14
  -4   1  -1  854.33   22.27
  -4   1   1  804.12   22.12
  -4   1   1  846.53   22.25
  -4   1  -1  821.91   21.81
   4   1  -1  829.49   22.19
  -4  -1   1  830.83   22.17
  -4  -1  -1  823.16   21.72
  -4   1   1  820.31   21.78
  -4  -1   1  857.20   22.27
   4  -1   1  828.59   21.78
   4  -1  -1  804.52   22.26
  -5  -1  -1   34.98    1.97
  -5  -1  -1   32.24    2.04
   5  -1   1   35.31    2.10
  -5   1   1   35.81    2.17
   5  -1  -1   32.08    2.06
  -5  -1   1   32.29    3.09
  -5  -1   1   33.18    2.08
   5   1   1   35.86    1.76
  -5   1  -1   35.04    2.08
  -5   1   1   34.72    2.15
  -5   1   1   31.52    3.11
   5  -1   1   34.35    2.00
   5   1  -1   34.96    1.92
  -5   1  -1   33.83    2.19
  -5  -1   1   38.16    2.04
   6  -1   1  283.86    8.47
  -6   1  -1  288.39    8.60
   6  -1   1  291.40    8.50
  -6  -1  -1  290.24    8.46
  -6  -1   1  291.85    9.45
   6  -1  -1  304.01    8.59
  -6   1  -1  290.76    8.56
   6   1  -1  305.76    8.40
  -6   1   1  309.52    8.63
  -6  -1  -1  298.33    8.52
  -6  -1   1  282.22    8.46
  -6   1   1  299.39    8.61
   6   1   1  287.65    8.28
  -6   1   1  285.54    9.29
  -6  -1   1  283.04    8.52
  -7   1   1  424.73   12.44
  -7   1  -1  454.01   12.46
   7  -1  -1  413.77   12.33
  -7  -1   1  432.03   12.42
  -7  -1   1  449.70   13.47
  -7   1   1  429.61   13.30
  -7  -1  -1  443.86   12.30
  -7  -1   1  430.48   12.32
  -7   1  -1  451.69   12.47
  -7   1   1  443.03   12.45
   7   1  -1  414.12   12.18
   7   1   1  439.04   12.10
  -7  -1  -1  439.91   12.37
   7  -1   1  426.91   12.30
  -8  -1   1   78.96    4.28
   8  -1  -1   82.34    3.88
  -8  -1  -1   80.84    6.97
  -8   1   1   75.32    6.07
   8  -1   1   83.18    3.84
  -8  -1  -1   80.52    3.98
  -8  -1   1   80.18    6.44
  -8   1   1   81.69    4.17
  -8   1   1   79.43    4.51
  -8   1  -1   77.61    4.01
  -8  -1  -1   89.17    4.30
   8   1  -1   77.32    3.56
  -8  -1   1   75.42    3.96
  -8   1  -1   74.56    4.49
   8   1   1   83.50    3.42
   9  -1  -1   34.27    3.38
  -9   1   1   40.88    4.06
  -9  -1  -1   41.79    7.58
  -9   1   1   36.41    4.61
  -9   1   1   30.78    6.90
  -9  -1   1   36.87    3.97
  -9   1  -1   35.08    3.93
   9   1   1   36.56    3.06
  -9  -1   1   34.46    4.12
  -9  -1   1   42.99    7.13
   9   1  -1   34.08    3.33
  -9   1  -1   36.63    4.52
  -9   1  -1   37.68    7.34
   9  -1   1   35.29    3.34
  -9  -1  -1   31.69    4.02
  -9  -1  -1   40.61    4.02
  10   1   1   12.88    3.40
  10   1  -1   16.06    3.56
  10  -1  -1   13.05    3.68
 -10   1  -1   12.30    4.63
 -10  -1  -1   14.67    4.18
 -10  -1   1   10.08    4.62
 -10   1  -1   15.86    8.82
 -10  -1   1   13.41    5.00
 -10  -1  -1    6.72    9.40
 -10   1   1   16.76    5.56
 -10   1   1    8.32    4.65
 -10   1   1   10.42    8.44
 -10  -1   1   12.57    9.06
 -10  -1  -1   10.65    4.94
 -10   1  -1   17.79    5.53
  10  -1   1   11.01    3.47
 -11   1  -1    6.11   11.54
 -11  -1   1    7.67    5.67
  11  -1  -1    7.96    4.51
 -11   1   1   -3.10    6.08
 -11   1   1    4.55   11.13
 -11  -1  -1    6.35    5.49
 -11   1  -1    5.50    5.98
 -11   1  -1    4.16    7.06
 -11  -1   1    7.49    6.65
 -11   1   1    7.70    7.44
 -11  -1  -1    5.31    6.28
  11  -1   1    6.00    3.98
   0   2  -1 5618.52  139.11
   0  -2   1 4979.05  138.29
  -1  -2   1 2834.92   71.78
  -1   2   1 2734.29   71.75
   1  -2  -1 2500.80   71.45
   1  -2  -1 2663.00   70.77
   1  -2   1 2621.16   72.81
   1  -2   1 2823.40   71.65
  -1   2  -1 2734.24   72.99
  -1   2  -1 2625.70   70.22
   1   2  -1 2915.06   71.68
  -2  -2   1 5000.56  132.55
   2   2  -1 4968.62  131.30
   2  -2  -1 5300.02  131.28
   2  -2  -1 5117.92  135.73
  -3  -2  -1  641.42   17.46
  -3  -2   1  658.04   17.52
  -3   2  -1  642.42   17.55
  -3   2   1  665.21   17.52
  -3  -2   1  666.32   17.44
   3  -2  -1  668.72   17.55
  -3  -2  -1  640.58   17.07
   3  -2   1  661.03   17.56
  -3   2   1  658.75   17.18
   3  -2   1  653.80   17.22
  -3   2   1  661.98   17.42
   3  -2  -1  615.83   17.15
  -4  -2  -1 2132.51   53.78
  -4  -2   1 2134.03   55.17
  -4  -2  -1 2004.80   55.09
   4  -2  -1 2066.58   55.19
  -5  -2   1  151.37    5.62
   5  -2   1  151.85    4.85
  -5   2   1  148.80    5.51
   5  -2  -1  147.52    4.83
  -5   2  -1  142.97    4.91
   5  -2   1  158.98    4.85
  -5   2  -1  152.07    4.84
  -5  -2  -1  148.98    4.68
  -5   2   1  149.81    4.90
  -5  -2   1  151.26    4.77
  -5   2   1  155.35    4.81
  -5  -2  -1  158.80    4.72
   6  -2   1  281.14    8.01
  -6  -2  -1  276.15    7.86
  -6  -2   1  270.57    8.92
  -6   2  -1  274.61    8.06
  -6  -2  -1  277.82    7.88
   6  -2   1  260.74    7.98
  -6  -2   1  261.61    7.93
  -6   2  -1  277.75    8.12
  -6   2   1  247.83    8.71
  -7  -2   1  122.45    4.58
  -7  -2  -1  118.74    4.47
  -7   2   1  128.96    6.10
  -7  -2  -1  121.15    4.58
   7  -2   1  127.41    4.76
   7  -2  -1  122.71    4.64
  -7   2  -1  128.51    5.06
  -7   2  -1  125.77    4.68
  -7   2   1  123.87    5.04
  -7  -2   1  120.73    4.55
  -7  -2   1  116.28    6.38
   7  -2   1  115.76    4.53
  -7   2   1  134.37    4.80
  -8   2   1  134.28    5.81
  -8  -2   1  126.00    5.10
  -8  -2  -1  144.38    8.11
  -8   2  -1  134.30    5.73
  -8  -2   1  133.20    5.29
  -8  -2   1  126.26    7.56
  -8   2  -1  124.08    5.26
  -8  -2  -1  129.00    5.02
  -8   2   1  130.41    7.01
  -8   2   1  135.91    5.37
   8  -2  -1  139.40    5.21
  -8  -2  -1  130.07    5.21
  -9  -2  -1  142.26    9.55
  -9   2   1  149.63    6.36
  -9  -2  -1  156.41    6.01
  -9   2  -1  152.15    6.95
  -9  -2   1  157.82    9.43
  -9   2   1  148.59    8.44
   9  -2   1  161.97    5.94
  -9  -2   1  158.27    6.00
  -9   2  -1  140.51    8.81
  -9  -2   1  157.71    6.41
   9  -2  -1  152.02    5.84
  -9   2   1  165.48    7.09
  -9  -2  -1  156.21    6.27
  -9   2  -1  151.46    6.37
 -10   2  -1   -3.95    8.60
  10  -2  -1    3.03    3.81
 -10  -2   1    2.24    4.31
 -10   2   1   -0.04    8.19
 -10   2   1   -0.07    5.96
 -10   2  -1   -0.35    5.71
 -10  -2  -1   -0.61    4.56
  10  -2   1    0.65    3.66
 -10   2   1    2.81    4.97
 -10  -2   1    6.09    9.72
 -10  -2  -1   -0.10    4.31
 -10  -2   1    2.31    4.66
 -10   2  -1    2.42    5.01
 -10  -2  -1    1.06    9.86
 -11   2   1   63.25    7.21
 -11  -2  -1   57.88    5.87
 -11   2  -1   65.09    7.28
 -11   2  -1   54.35    8.27
 -11  -2   1   53.73    6.32
 -11  -2   1   64.85    6.99
 -11   2   1   58.90    8.46
 -11  -2  -1   59.45    6.67
   0   3  -1 1934.52   49.21
   0  -3   1 1842.88   48.99
  -1   3   1 1888.70   49.06
   1  -3  -1 1822.51   48.82
   1  -3  -1 1820.74   48.06
  -1  -3   1 1860.19   47.89
   1  -3   1 1916.28   47.78
   1   3  -1 1859.56   48.06
  -1   3  -1 1852.33   47.78
  -1   3   1 1794.35   48.64
   1  -3   1 1792.24   49.15
  -2   3   1  505.60   13.88
  -2   3  -1  524.23   13.86
  -2   3  -1  534.81   14.10
   2  -3   1  528.30   14.13
   2   3  -1  516.23   13.91
  -2  -3   1  507.10   13.91
  -2   3   1  520.69   13.77
   2  -3  -1  516.45   14.06
   2  -3  -1  551.18   13.81
   2  -3   1  527.53   13.87
   3  -3   1  892.02   22.64
  -3   3   1  865.67   23.02
  -3   3   1  882.21   22.57
  -3   3  -1  862.55   22.63
   3  -3  -1  842.08   23.03
  -3   3  -1  818.58   23.03
   3  -3   1  847.71   23.08
  -3  -3   1  879.57   22.78
   3  -3  -1  867.49   22.56
  -4  -3   1 1027.77   26.42
   4  -3   1  971.95   26.63
   4  -3  -1  990.44   26.63
  -4   3   1 1015.15   26.08
  -4   3  -1 1028.22   26.17
   4  -3  -1  949.68   26.04
  -4  -3  -1  989.51   26.45
  -4   3   1  972.18   26.32
  -4   3   1  998.41   26.54
   4  -3   1  978.53   26.10
  -4  -3   1 1009.93   26.54
  -5   3   1   31.92    2.41
   5  -3  -1   31.72    2.22
  -5   3  -1   36.95    2.56
   5  -3   1   31.50    2.19
  -5  -3   1   32.35    2.08
  -5   3   1   32.98    2.17
  -5   3  -1   33.18    2.24
   5  -3   1   35.09    2.30
   5  -3  -1   33.97    2.34
  -5  -3  -1   30.20    1.94
  -5   3   1   28.33    3.13
  -5  -3   1   30.66    3.39
  -5  -3  -1   32.69    1.95
   6  -3  -1    7.28    2.16
  -6  -3  -1    8.10    1.97
  -6   3   1    8.79    2.21
  -6  -3   1    8.87    2.03
   6  -3   1    7.44    2.16
  -6   3  -1   12.88    2.66
  -6  -3   1    8.48    3.85
  -6  -3  -1    6.72    1.99
   6  -3   1    8.68    2.20
  -6   3   1   11.98    3.42
  -6   3  -1    8.04    2.31
  -6   3   1   10.01    2.50
  -7  -3   1  153.25    7.28
  -7  -3  -1  162.02    5.34
   7  -3  -1  158.77    5.62
  -7  -3  -1  154.83    5.38
  -7  -3   1  153.39    5.42
   7  -3   1  162.34    5.76
  -7   3   1  162.72    6.76
  -7   3  -1  163.57    5.76
  -7  -3   1  159.54    5.45
  -8   3  -1   53.83    6.16
   8  -3   1   66.93    3.78
  -8  -3  -1   65.07    3.72
  -8   3   1   65.69    5.77
  -8   3  -1   65.94    4.33
  -8  -3   1   64.84    3.70
   8  -3  -1   63.58    3.82
  -8  -3   1   58.86    6.62
  -8  -3  -1   69.81    7.19
  -8   3   1   61.54    4.54
  -8   3  -1   54.73    4.61
  -8  -3   1   65.20    3.67
  -8  -3  -1   68.58    3.56
  -8   3   1   53.48    4.07
   8  -3   1   62.92    4.12
  -9  -3   1   29.37    3.72
  -9  -3   1   29.33    3.99
  -9   3   1   34.93    4.60
   9  -3  -1   35.19    3.75
   9  -3   1   33.63    3.67
  -9  -3  -1   39.88    8.18
  -9   3  -1   32.11    4.59
  -9   3  -1   29.64    6.75
  -9  -3  -1   25.41    3.75
  -9  -3  -1   28.28    3.57
  -9   3  -1   28.51    5.24
  -9   3   1   26.72    6.53
  -9  -3   1   26.89    7.81
  -9   3   1   33.43    5.16
 -10  -3   1  241.67   13.44
 -10  -3  -1  258.75    8.91
 -10  -3   1  251.42    8.90
 -10  -3  -1  246.91    8.50
 -10  -3   1  225.97    8.41
 -10   3  -1  245.89   11.80
  10  -3  -1  248.88    8.49
 -10   3   1  238.72   10.33
 -10   3  -1  249.35   10.38
  10  -3   1  256.03    8.45
 -10   3   1  203.13    9.44
 -10   3  -1  253.23    9.64
 -10  -3  -1  232.04   14.24
 -10   3   1  226.27   11.36
 -11  -3  -1    3.35    5.47
 -11  -3   1    0.47    6.00
 -11   3  -1    6.90    7.70
 -11  -3  -1   -0.81    5.76
 -11   3   1    3.44    8.14
 -11   3   1    4.22    8.76
 -11   3  -1    4.81    8.66
 -11  -3   1    0.97    5.69
   0   4  -1 1373.85   35.50
   0  -4   1 1349.35   35.36
   1  -4  -1 2185.88   55.66
   1   4  -1 2149.84   54.74
  -1   4  -1 2062.36   54.29
   1  -4   1 1962.94   54.20
  -1  -4   1 2138.50   54.40
  -2   4   1 1583.33   42.79
  -2  -4   1 1637.83   42.86
  -2   4  -1 1681.82   42.81
   2  -4   1 1594.36   43.81
   2  -4  -1 1717.41   42.77
   2  -4   1 1663.71   42.80
   2   4  -1 1658.05   42.96
  -2   4   1 1681.85   42.78
  -3   4  -1  381.32   10.16
   3  -4  -1  371.33   10.09
  -3   4   1  372.23   10.08
  -3   4  -1  371.03   10.19
   3  -4  -1  366.66   10.19
   3  -4   1  370.73   10.17
  -3   4   1  359.76   10.25
   3  -4   1  375.52   10.29
  -3  -4   1  371.19   10.31
  -4   4   1 1433.22   37.84
   4  -4  -1 1476.08   38.72
  -4   4   1 1409.26   38.01
  -4   4   1 1454.12   38.62
  -4   4  -1 1471.85   37.96
  -4   4  -1 1499.19   38.70
   4  -4   1 1472.42   37.93
   4  -4  -1 1434.18   37.85
  -4  -4   1 1435.63   38.12
   4  -4   1 1449.61   38.75
  -5   4   1  393.77   11.62
   5  -4   1  391.86   11.32
   5  -4   1  403.98   11.42
  -5   4   1  411.06   11.31
  -5   4  -1  424.36   11.42
  -5   4   1  401.75   11.22
   5  -4  -1  387.37   11.26
   5  -4  -1  400.94   11.39
  -5  -4   1  396.93   11.82
  -5  -4  -1  411.00   11.10
  -5   4  -1  405.66   11.35
   6  -4  -1   90.81    3.80
  -6   4  -1   92.93    4.26
  -6   4  -1   80.15    3.77
  -6   4   1   83.82    3.60
   6  -4   1   86.69    3.75
  -6  -4  -1   87.11    3.31
  -6  -4   1   86.20    3.48
   6  -4   1   81.51    3.89
  -6   4   1   84.52    4.01
  -6  -4  -1   86.63    3.35
   6  -4  -1   84.50    3.93
  -6  -4   1   78.98    5.18
  -6   4   1   83.55    4.64
  -7   4  -1   37.19    3.96
  -7   4   1   32.70    3.67
  -7   4  -1   39.43    3.41
  -7  -4  -1   36.45    2.82
  -7  -4  -1   40.47    5.69
   7  -4  -1   38.38    3.12
   7  -4   1   38.73    3.20
  -7   4   1   33.58    4.47
  -7   4   1   35.58    3.29
  -7  -4   1   39.10    2.90
  -7  -4   1   40.62    5.44
   7  -4   1   43.58    3.42
  -7  -4  -1   38.72    2.89
   8  -4  -1   47.70    3.89
  -8   4  -1   51.70    6.02
   8  -4   1   49.95    3.73
  -8  -4   1   52.08    3.51
  -8   4   1   53.46    5.69
  -8   4  -1   57.82    5.16
  -8   4  -1   50.89    4.28
  -8  -4  -1   47.21    6.84
  -8  -4   1   45.16    6.99
   8  -4   1   50.44    4.26
  -8  -4  -1   52.49    3.66
  -8  -4  -1   49.92    3.37
  -8  -4   1   57.86    3.58
  -8   4   1   53.29    4.81
  -8   4   1   48.26    4.26
   9  -4  -1  137.88    5.94
  -9  -4  -1  129.41    5.51
  -9   4  -1  136.87    6.64
  -9   4   1  139.57    6.76
  -9  -4  -1  123.53    5.58
  -9   4  -1  122.31    8.16
  -9   4  -1  145.05    7.59
  -9  -4  -1  134.03   10.33
  -9  -4   1  133.77    9.75
  -9  -4   1  131.40    5.65
   9  -4   1  135.02    5.80
  -9   4   1  139.35    8.13
  -9  -4   1  139.18    5.76
  -9   4   1  145.14    7.53
 -10  -4  -1   29.70    4.75
  10  -4  -1   27.45    4.74
 -10   4   1   25.23    8.01
  10  -4   1   27.78    4.51
 -10   4  -1   20.87    7.62
 -10   4  -1   30.55    6.56
 -10  -4  -1   20.84    4.23
 -10  -4   1   30.90    5.04
 -10   4   1   28.19    6.56
 -10  -4  -1   20.20   11.86
 -10   4   1   18.33    7.53
 -10   4  -1   28.57    8.44
 -10  -4   1   22.44   11.34
 -10  -4   1   27.39    4.53
 -11   4   1    7.24   10.51
 -11   4  -1   -8.73   10.02
 -11   4  -1    2.42    8.73
 -11   4   1   -2.97    9.11
   0  -5   1   62.36    2.24
   0   5  -1   62.45    2.10
  -1  -5   1  233.37    6.43
  -1   5  -1  220.87    6.37
   1  -5   1  245.10    6.51
   1  -5  -1  223.47    6.28
   2  -5  -1 1930.60   49.91
   2  -5   1 1945.82   51.21
  -2   5  -1 1912.95   49.96
  -2   5   1 2002.40   50.03
   2  -5   1 1897.97   49.99
  -2  -5   1 1961.06   50.05
  -2   5   1 1871.70   49.97
  -3   5   1  337.11    9.12
   3  -5   1  322.54    9.34
   3  -5  -1  327.34    9.18
  -3   5  -1  355.59    9.30
  -3   5   1  329.29    9.27
   3  -5  -1  330.19    9.17
   3  -5   1  315.25    9.25
  -3  -5   1  336.56    9.37
   4  -5   1  266.56    8.07
   4  -5   1  278.57    8.11
   4  -5  -1  273.51    8.01
  -4  -5   1  287.78    8.41
  -4   5   1  276.34    7.99
  -4   5  -1  289.90    8.17
   4  -5  -1  283.24    8.04
  -4   5   1  267.78    8.22
  -5  -5   1  630.27   17.69
  -5  -5   1  633.88   17.22
   5  -5   1  620.44   17.29
  -5   5   1  651.97   17.26
   5  -5  -1  615.07   17.23
   5  -5  -1  648.59   17.51
  -5   5  -1  627.77   17.29
  -5   5  -1  647.57   17.37
  -5  -5  -1  627.86   17.09
   5  -5   1  660.42   17.53
  -5   5   1  610.37   17.41
  -6  -5  -1   44.83    4.89
  -6   5   1   38.99    3.50
   6  -5  -1   48.22    3.36
  -6   5  -1   46.87    3.63
  -6   5  -1   47.38    3.15
   6  -5  -1   49.30    3.20
  -6  -5   1   45.44    2.70
  -6   5   1   45.41    2.77
  -6  -5  -1   43.52    2.57
  -6  -5   1   50.50    4.69
   6  -5   1   45.80    3.36
   6  -5   1   47.59    3.04
  -6   5   1   45.12    4.11
  -6  -5  -1   47.47    2.56
  -7   5   1   29.69    4.56
  -7  -5  -1   30.42    5.54
  -7  -5   1   21.94    5.51
   7  -5  -1   31.92    3.67
  -7   5  -1   26.12    3.99
  -7   5   1   30.03    3.38
  -7   5  -1   32.19    3.55
  -7   5   1   27.65    4.01
   7  -5   1   26.25    3.43
  -7  -5   1   31.78    2.90
  -7  -5  -1   29.57    2.70
   7  -5  -1   29.23    3.42
   7  -5   1   32.43    3.38
  -7  -5  -1   26.67    2.58
  -8  -5  -1   62.38    3.72
   8  -5  -1   62.47    4.30
  -8   5  -1   55.41    6.00
  -8  -5  -1   58.39    3.78
  -8   5  -1   60.42    5.46
  -8  -5   1   50.18    7.62
  -8  -5   1   56.44    3.79
  -8   5   1   56.58    5.45
   8  -5   1   61.15    4.12
   8  -5   1   51.32    4.65
  -8   5   1   63.64    4.72
  -8  -5  -1   61.25    7.74
  -8   5  -1   58.58    4.99
  -8   5   1   60.94    5.76
  -9  -5  -1   15.81    3.71
  -9  -5  -1   15.48    3.53
  -9  -5  -1   20.09    9.75
  -9   5   1    6.82    6.54
   9  -5  -1   12.91    4.37
  -9  -5   1   19.89    8.94
  -9  -5   1   12.42    3.64
  -9   5  -1   22.99    5.83
  -9  -5   1   10.62    3.65
   9  -5   1   12.52    4.13
  -9   5  -1   15.56    6.17
  -9   5   1   12.22    6.33
   9  -5   1    7.82    5.13
  -9   5  -1   12.30    6.75
  -9   5   1   16.14    5.40
 -10   5  -1   34.88    7.61
 -10   5   1   30.09    8.85
 -10   5   1   41.40    7.65
 -10  -5  -1   33.21    4.76
  10  -5   1   36.78    5.10
 -10   5  -1   34.35    8.76
 -10  -5   1   34.43    5.07
 -10   5  -1   40.11    8.34
 -10  -5  -1   27.11   13.33
 -10  -5  -1   28.25    4.55
 -10  -5   1   29.55   12.59
  10  -5  -1   29.40    5.09
 -10  -5   1   30.44    4.65
 -10   5   1   31.90    7.97
   0  -6   1 2992.96   79.27
   1  -6   1 1306.35   33.42
   1  -6  -1 1278.77   33.32
  -1   6  -1 1290.44   33.36
  -1  -6   1 1257.22   33.37
  -2   6  -1  152.73    4.65
  -2   6   1  146.88    4.36
   2  -6   1  151.35    4.76
  -2  -6   1  149.35    4.70
   2  -6  -1  154.31    4.58
  -2   6   1  157.77    4.36
   2  -6   1  153.93    4.61
  -3   6   1  146.40    4.50
   3  -6   1  149.88    4.77
   3  -6  -1  144.97    4.46
  -3   6   1  142.67    4.62
  -3  -6   1  145.43    4.85
  -3  -6  -1  143.92    4.73
  -3   6  -1  134.82    4.70
   3  -6  -1  148.66    4.62
   3  -6   1  148.23    4.69
  -4   6  -1  104.82    4.24
  -4   6   1  115.42    4.08
  -4  -6   1  106.17    4.60
   4  -6  -1  121.51    4.14
  -4  -6  -1  111.65    4.57
   4  -6   1  116.39    4.12
   4  -6   1  108.76    4.24
  -4   6   1  115.33    4.38
   4  -6  -1  115.17    4.00
   5  -6  -1  510.80   14.30
   5  -6  -1  522.20   14.41
   5  -6   1  499.98   14.41
  -5  -6  -1  487.12   14.56
  -5   6   1  522.37   14.23
  -5  -6   1  502.43   14.68
   5  -6   1  511.23   14.37
  -5   6  -1  536.07   14.45
  -6   6   1  438.05   12.32
   6  -6  -1  397.84   12.24
  -6   6  -1  417.38   12.43
  -6  -6   1  435.87   11.86
  -6   6  -1  433.40   11.89
  -6   6   1  422.23   12.42
   6  -6  -1  396.49   12.19
   6  -6   1  407.61   12.24
   6  -6   1  405.82   12.29
  -6  -6  -1  429.20   11.72
  -6  -6  -1  429.75   12.97
  -6  -6   1  426.69   13.07
  -7  -6   1   31.86    5.97
  -7   6   1   21.30    4.47
   7  -6   1   29.23    3.67
   7  -6  -1   29.01    4.12
  -7   6  -1   24.43    3.50
  -7   6   1   26.59    4.50
   7  -6  -1   26.48    3.76
  -7  -6  -1   25.76    2.73
  -7   6  -1   27.91    4.83
   7  -6   1   22.10    3.90
  -7   6  -1   25.04    4.48
  -7  -6   1   30.30    3.05
  -7  -6  -1   19.77    5.91
  -7  -6  -1   23.10    2.51
  -8   6  -1   93.35    5.67
  -8  -6  -1   70.15    4.17
   8  -6   1   92.52    5.16
  -8  -6  -1  103.44    8.93
  -8  -6  -1   84.83    4.29
  -8  -6   1   81.50    4.39
   8  -6  -1   86.88    4.92
  -8   6  -1   74.81    6.35
  -8   6   1   89.88    6.62
  -8  -6   1   84.95    8.47
  -8   6  -1   89.19    6.72
   8  -6   1   92.72    5.75
  -8   6   1   89.31    6.36
  -8   6   1   93.07    4.90
  -9   6  -1   38.97    7.66
  -9   6  -1   25.64    6.91
   9  -6   1   25.04    5.94
  -9  -6   1   19.63    4.06
   9  -6  -1   25.94    4.93
  -9   6   1   26.68    5.49
  -9   6  -1   31.91    6.19
  -9  -6   1   32.63   10.29
  -9   6   1   35.59    6.67
   9  -6   1   26.95    4.66
  -9  -6  -1   24.46    3.86
  -9  -6  -1   34.70   10.78
  -9  -6  -1   30.36    4.14
  -9   6   1   18.73    7.36
  -9  -6   1   22.66    3.91
 -10  -6   1   15.60    4.82
 -10  -6  -1   18.77    4.80
 -10   6  -1   21.10    8.21
 -10  -6  -1   16.05    4.52
 -10   6   1   16.27    7.98
  10  -6  -1   15.27    5.82
 -10   6  -1   16.49    9.97
 -10   6  -1    6.59    8.74
 -10   6   1   18.55    9.93
 -10   6   1   19.37    7.51
 -10  -6   1   11.37    4.91
  10  -6   1   15.38    5.39
   0  -7   1   69.78    2.75
  -1  -7   1   34.10    2.02
   1  -7  -1   38.01    1.87
   1  -7   1   34.00    2.21
  -1   7  -1   35.85    1.76
   2  -7  -1  234.85    6.87
  -2  -7   1  237.56    7.05
   2  -7   1  239.53    6.94
   2  -7   1  248.68    7.13
  -2   7  -1  246.38    6.91
  -3  -7  -1    7.19    2.37
  -3  -7   1    2.35    2.27
   3  -7  -1    5.54    1.65
   3  -7   1    5.19    2.03
  -3   7   1    3.77    1.85
   3  -7   1    4.11    2.14
  -3   7   1    5.18    1.80
   3  -7  -1    5.49    1.90
  -3   7  -1    4.59    2.15
  -4   7   1  228.38    6.84
  -4  -7   1  224.62    7.33
   4  -7  -1  232.00    7.06
  -4   7  -1  223.59    7.08
  -4   7   1  218.00    6.90
   4  -7   1  231.27    7.17
  -4  -7  -1  222.85    7.25
   4  -7   1  226.07    7.02
   4  -7  -1  230.38    6.91
  -5  -7  -1  133.95    5.98
   5  -7  -1  135.01    5.19
  -5   7  -1  119.88    5.24
  -5  -7   1  125.77    5.89
  -5   7   1  127.18    5.12
  -5   7   1  142.44    5.09
   5  -7   1  134.87    5.31
   5  -7  -1  133.23    4.92
   5  -7   1  127.77    4.98
  -6   7  -1  136.64    6.12
  -6   7   1  159.10    5.91
  -6   7   1  145.10    5.89
  -6  -7   1  124.06    4.71
   6  -7  -1  142.24    5.56
  -6  -7   1  125.89    6.79
   6  -7  -1  124.15    5.64
   6  -7   1  137.62    5.78
   6  -7   1  129.99    5.38
  -6  -7  -1  134.53    4.54
  -6   7  -1  133.42    6.05
  -6  -7  -1  129.90    6.97
  -7  -7  -1   28.08    3.17
   7  -7  -1   29.93    4.50
  -7   7   1   24.73    4.67
  -7   7  -1   22.20    4.77
   7  -7  -1   26.35    4.25
  -7  -7  -1   20.31    6.71
  -7  -7   1   23.23    3.08
   7  -7   1   26.85    3.93
   7  -7   1   20.69    4.45
  -7   7  -1   33.66    5.22
  -7   7   1   29.38    4.94
  -7  -7   1   25.31    6.58
  -8  -7  -1   29.58    3.33
  -8   7  -1   24.99    5.94
   8  -7  -1   29.56    5.65
  -8  -7  -1   37.19    9.12
  -8   7  -1   29.37    6.57
   8  -7   1   32.62    5.41
  -8  -7   1   29.72    3.78
  -8  -7   1   29.10    8.68
   8  -7  -1   33.01    5.04
  -8  -7  -1   41.00    3.64
   8  -7   1   32.83    4.86
  -8   7   1   34.55    5.46
  -8   7   1   28.21    6.30
   9  -7   1    5.21    6.59
   9  -7   1   10.20    5.34
  -9  -7  -1   -1.09   11.80
  -9  -7  -1    5.06    4.04
  -9  -7  -1    3.30    4.08
  -9  -7   1    1.40    3.94
  -9  -7   1    8.39    4.23
  -9   7  -1   12.01    7.18
  -9   7   1    0.42    6.47
  -9   7   1    5.95    8.21
  -9  -7   1   -2.77   11.39
  -9   7  -1    2.20    8.18
   9  -7  -1    3.77    5.11
   0  -8   1  254.97    7.40
   1  -8  -1  239.86    6.80
   1  -8   1  240.44    7.10
  -1  -8   1  236.19    6.99
  -2   8  -1  571.51   14.80
  -2   8  -1  506.70   14.78
   2  -8   1  555.25   15.15
   2  -8  -1  568.38   14.93
  -2  -8   1  568.31   15.04
   3  -8   1  603.82   17.16
   3  -8  -1  640.24   16.88
  -3   8   1  602.96   16.42
  -3  -8   1  640.52   16.96
  -3   8   1  630.72   16.47
  -3  -8  -1  650.63   16.75
  -3   8  -1  597.87   16.80
  -3   8  -1  650.35   16.79
   3  -8   1  586.72   17.01
   4  -8   1  259.82    8.68
   4  -8   1  274.80    8.66
   4  -8  -1  279.57    8.46
  -4   8   1  296.52    8.31
  -4   8  -1  285.85    8.64
  -4   8  -1  294.53    8.69
  -4  -8   1  287.83    8.91
   4  -8  -1  283.12    8.66
  -4  -8  -1  292.21    8.79
  -4   8   1  283.58    8.25
  -5   8  -1  115.07    5.20
  -5  -8   1  115.28    5.79
  -5   8   1  117.06    4.92
   5  -8   1  104.05    4.91
   5  -8   1  125.79    5.38
   5  -8  -1  113.37    4.91
  -5   8  -1  121.82    5.21
  -5  -8  -1  116.49    5.92
  -5   8   1  113.36    4.83
   5  -8  -1  123.30    5.19
  -6   8   1   30.83    4.01
  -6   8   1   39.78    4.33
  -6   8  -1   24.91    4.14
  -6  -8   1   34.05    5.86
  -6   8  -1   32.33    4.59
   6  -8   1   33.33    4.43
   6  -8   1   32.85    3.84
  -6  -8  -1   34.91    5.87
   6  -8  -1   35.03    3.84
   6  -8  -1   31.85    4.31
  -7   8   1   36.92    4.79
  -7  -8   1   31.65    3.37
  -7   8  -1   34.97    5.78
   7  -8   1   31.10    4.49
  -7  -8  -1   36.99    3.22
  -7  -8   1   37.63    7.38
  -7   8   1   37.79    5.43
   7  -8  -1   33.55    4.98
  -7   8  -1   34.82    5.25
   7  -8   1   32.66    5.20
  -7  -8  -1   41.18    7.62
   7  -8  -1   37.77    4.66
  -8  -8  -1   66.36   10.48
   8  -8   1   70.18    5.94
  -8   8   1   70.69    6.13
  -8  -8   1   69.59    4.61
  -8   8  -1   68.15    6.71
  -8  -8   1   77.38   10.05
  -8  -8  -1   70.09    4.12
  -8  -8  -1   65.89    4.34
   8  -8  -1   67.97    6.16
   8  -8   1   65.17    6.87
  -8   8  -1   66.46    8.03
  -8   8   1   61.66    7.44
   8  -8  -1   74.52    7.29
   9  -8  -1  209.98    9.33
  -9  -8  -1  201.59    7.91
   9  -8   1  216.48    9.38
  -9   8   1  208.77    9.65
  -9   8   1  224.77   12.16
  -9   8  -1  222.24   10.27
  -9  -8   1  230.43    8.20
  -9  -8  -1  198.97    7.75
  -9   8  -1  233.64   12.99
   0  -9  -1   18.90    1.87
   0  -9   1   15.66    2.53
   1  -9  -1  299.06    8.66
   1  -9   1  310.45    9.02
  -1  -9   1  314.76    8.88
   2  -9  -1   44.71    2.74
   2  -9   1   42.26    3.17
  -2  -9   1   40.91    3.09
   3  -9   1  162.97    5.60
   3  -9   1  159.57    5.85
  -3  -9  -1  165.85    5.33
  -3   9  -1  160.46    5.27
   3  -9  -1  157.66    5.55
  -3   9  -1  156.17    5.28
  -3  -9   1  154.05    5.79
  -4   9   1   28.27    2.72
   4  -9   1   29.98    3.46
  -4   9  -1   23.78    3.20
  -4   9  -1   28.50    3.34
   4  -9   1   32.57    3.64
  -4  -9   1   29.73    3.97
  -4   9   1   29.10    2.64
   4  -9  -1   27.84    3.41
   4  -9  -1   29.15    3.04
  -4  -9  -1   31.10    3.62
  -5  -9  -1    0.91    4.53
   5  -9   1    6.25    3.64
  -5   9  -1    4.76    3.99
   5  -9  -1    3.69    3.52
   5  -9  -1    4.73    3.77
  -5   9  -1    3.01    3.53
  -5  -9   1    5.27    4.76
   5  -9   1    3.10    3.87
  -5   9   1    2.33    3.32
  -5   9   1    4.42    3.06
   6  -9   1  108.39    6.46
  -6   9  -1  109.34    5.81
   6  -9  -1  115.02    5.73
  -6   9   1  124.58    5.87
  -6  -9  -1  101.51    7.41
  -6   9  -1  100.71    6.23
   6  -9   1  106.75    5.85
   6  -9  -1  101.37    6.23
  -6   9   1  112.45    5.24
  -6  -9   1  108.35    7.35
  -7  -9   1  218.71   10.93
  -7   9   1  214.15    9.07
  -7   9  -1  195.61    9.51
   7  -9  -1  233.41    8.92
  -7  -9  -1  232.90   11.16
  -7   9   1  223.16    8.09
   7  -9   1  207.69    8.54
  -7   9  -1  225.87    8.70
   7  -9   1  224.25    9.55
  -7  -9  -1  228.24    7.27
   7  -9  -1  203.80    9.26
  -7  -9   1  234.74    7.47
  -8  -9   1   95.59    5.19
   8  -9  -1   73.71    7.18
  -8   9  -1   78.69    7.22
   8  -9   1   87.18    8.27
  -8  -9  -1   86.21    4.57
  -8   9   1   66.44    8.44
  -8   9  -1   78.49    9.19
  -8  -9  -1   83.25    4.86
  -8  -9  -1   87.92   11.62
  -8  -9   1   84.56   11.69
   8  -9   1   78.37    6.54
   8  -9  -1   92.03    8.73
   0 -10  -1   36.20    2.51
   0 -10   1   39.51    3.28
   1 -10  -1  216.34    6.54
   1 -10   1  213.93    6.98
  -1 -10   1  207.55    6.76
   2 -10   1  161.44    5.97
  -2 -10   1  160.83    5.72
   2 -10  -1  167.03    5.60
   3 -10  -1  104.64    4.83
  -3 -10  -1  116.55    4.59
   3 -10   1  121.27    5.34
   3 -10   1  113.11    5.01
  -3 -10   1  124.17    5.25
   4 -10   1   14.74    4.02
  -4  10  -1   14.35    3.23
  -4  10  -1   14.35    3.35
   4 -10   1   14.44    4.14
   4 -10  -1   17.12    3.62
   4 -10  -1   16.31    3.75
  -4 -10   1   13.25    4.45
  -4 -10  -1   13.33    3.83
   5 -10  -1  103.71    5.82
  -5  10   1  109.49    4.48
  -5  10  -1   96.70    5.41
  -5 -10  -1   95.85    6.30
   5 -10   1   97.44    6.05
   5 -10  -1  104.25    5.60
  -5  10   1  107.40    4.81
   5 -10   1   97.87    5.74
  -5  10  -1  100.07    5.26
  -5 -10   1   99.71    6.56
   6 -10  -1   64.29    5.64
  -6 -10   1   59.04    7.47
  -6  10   1   63.31    5.38
  -6  10  -1   68.14    6.29
  -6  10  -1   55.23    5.22
  -6 -10  -1   71.88    7.37
   6 -10   1   59.24    6.54
  -6  10   1   58.71    4.55
   6 -10  -1   62.08    6.40
  -7  10  -1   64.69    6.18
   7 -10   1   60.16    7.97
  -7  10   1   71.20    5.37
  -7 -10  -1   66.78    9.44
  -7 -10   1   72.86    9.76
   7 -10   1   63.46    6.49
   7 -10  -1   74.78    6.85
  -7  10   1   61.67    6.92
  -7  10  -1   69.58    7.77
   7 -10  -1   66.60    7.88
  -8  10   1  246.21   11.64
  -8  10  -1  206.60   12.34
   0 -11  -1   43.46    3.09
   0 -11   1   41.78    3.86
   1 -11   1  365.68   10.99
  -1 -11   1  366.16   10.75
   1 -11  -1  359.41   10.47
   2 -11   1  163.94    6.40
   2 -11  -1  158.49    5.87
  -2 -11   1  154.28    6.11
  -3 -11   1    1.71    4.10
   3 -11   1    8.08    4.16
  -3 -11  -1    4.34    3.44
   3 -11  -1    8.68    3.76
   3 -11   1    5.76    4.33
   4 -11   1   92.06    5.95
   4 -11  -1   95.87    5.82
  -4 -11  -1  103.06    5.38
  -4  11  -1  102.54    4.45
   4 -11  -1   98.32    5.71
   4 -11   1   98.02    6.24
  -4 -11   1   96.82    6.33
   5 -11   1   92.71    6.82
  -5  11  -1   95.01    5.42
   5 -11   1   85.43    6.26
  -5 -11   1   89.16    7.44
   5 -11  -1   85.44    6.18
  -5  11  -1   88.39    4.94
  -5 -11  -1   93.87    6.47
   5 -11  -1   88.60    6.53
  -6 -11  -1   21.12    7.38
   6 -11   1   18.92    6.34
  -6  11  -1   20.56    4.96
   6 -11   1   16.59    7.37
   6 -11  -1   20.58    7.03
  -6  11  -1   22.74    6.00
  -6  11   1   28.96    4.91
  -6 -11   1   23.43    8.54
   6 -11  -1   23.83    6.35
  -6  11   1   24.49    4.03
  -7  11  -1  153.92   10.16
  -7  11   1  173.85    9.11
   0 -12  -1  190.01    6.63
   0 -12   1  201.01    7.34
  -1 -12   1   93.64    5.31
   1 -12   1   90.95    5.50
   1 -12  -1   95.04    4.69
   2 -12   1   67.87    5.50
  -2 -12   1   77.77    5.03
   2 -12  -1   67.18    4.77
   3 -12   1    5.05    5.23
  -3 -12  -1    7.71    3.79
  -3 -12   1    4.19    4.70
   3 -12   1   11.67    5.18
   3 -12  -1    7.82    4.74
   4 -12  -1   17.28    5.74
   4 -12   1   19.61    6.25
   4 -12   1   14.35    6.33
   4 -12  -1   10.87    5.87
  -4 -12  -1   17.95    5.12
  -4 -12   1   16.36    6.13
  -5  12  -1   36.23    4.57
   5 -12   1   32.70    6.64
   5 -12  -1   36.38    6.80
  -5 -12  -1   32.20    6.63
  -5 -12   1   38.88    7.72
   5 -12  -1   40.76    7.03
   5 -12   1   38.32    7.58
  -6  12  -1   62.08    5.10
  -6  12  -1   58.17    6.73
   0 -13   1   91.77    6.19
   0 -13  -1   90.67    5.11
  -1 -13   1  132.95    7.12
   1 -13  -1  139.73    6.24
   1 -13   1  136.19    7.22
   2 -13   1    8.00    5.81
  -2 -13   1    0.48    5.31
   2 -13   1    2.81    6.09
   2 -13  -1    3.79    4.96
   3 -13  -1    2.50    5.74
   3 -13   1    7.58    6.50
  -3 -13   1    3.72    5.76
   3 -13   1   11.50    6.63
  -4 -13  -1   47.14    6.22
   1   0  -2  831.16   21.71
   1   0   2  794.18   22.20
  -1   0  -2  829.02   21.66
  -1   0   2  856.73   22.20
   1   0   2  846.04   21.68
  -1   0  -2  811.35   22.17
  -1   0   2  846.01   22.21
  -2   0   2 1761.39   46.65
  -2   0  -2 1825.64   45.53
   2   0   2 1699.61   46.67
  -2   0  -2 1751.02   46.64
  -2   0   2 1760.18   45.61
   2   0  -2 1770.87   45.64
  -3   0   2   21.85    1.35
  -3   0  -2   20.28    1.38
   3   0   2   20.09    1.19
  -3   0  -2   21.33    1.24
   3   0   2   20.04    1.29
  -3   0   2   19.83    1.83
   3   0  -2   18.66    2.06
   3   0  -2   20.86    1.31
   4   0  -2    5.72    1.30
  -4   0   2    3.75    2.13
  -4   0   2    2.19    1.26
   4   0   2    4.01    1.25
   4   0   2    2.70    1.16
   4   0  -2    6.82    2.32
  -4   0  -2    3.40    1.25
  -4   0  -2    3.63    1.37
  -5   0   2   26.82    2.00
  -5   0   2   30.40    2.11
   5   0   2   28.30    1.94
  -5   0  -2   29.68    2.14
   5   0  -2   42.50    2.07
  -5   0  -2   29.87    2.00
  -5   0   2   31.57    2.95
   5   0   2   29.36    1.84
  -6   0   2   94.89    3.65
  -6   0   2   95.70    3.83
  -6   0  -2   99.70    3.84
   6   0   2   96.86    3.65
   6   0   2   93.93    3.49
   6   0  -2   96.96    3.65
  -6   0   2   94.51    4.86
  -6   0  -2   99.98    3.70
  -7   0  -2  121.87    4.45
  -7   0   2  116.32    4.72
  -7   0   2  119.26    4.58
   7   0   2  118.13    4.18
  -7   0  -2  121.06    4.67
  -7   0   2  106.20    5.87
   7   0  -2  114.00    4.32
  -8   0   2  354.35   10.83
  -8   0  -2  367.86   10.92
  -8   0  -2  367.61   10.77
  -8   0   2  360.85   12.15
   8   0   2  359.97   10.39
   8   0  -2  357.60   10.57
  -8   0   2  358.80   10.95
   9   0   2    7.32    2.70
  -9   0   2    3.85    3.91
  -9   0  -2    3.78    3.40
  -9   0   2    3.89    3.91
   9   0  -2    4.16    2.99
  -9   0  -2    6.69    3.98
  -9   0   2    5.16    6.74
 -10   0   2    5.18    5.22
 -10   0   2   -3.91    8.23
 -10   0  -2    3.21    4.93
  10   0   2    4.35    3.33
 -10   0  -2    4.31    9.49
 -10   0  -2    1.35    4.37
  10   0  -2    2.45    3.70
 -10   0   2    2.25    4.73
  11   0  -2   17.56    4.70
 -11   0  -2   10.48    6.77
 -11   0   2   17.86    7.55
  11   0   2   19.37    4.15
 -11   0   2   14.56    6.30
 -11   0  -2   13.66    5.71
   0  -1   2   19.05    0.98
   0   1   2   19.65    0.84
   0   1  -2   20.17    0.94
   0  -1   2   20.64    0.95
   0  -1  -2   18.16    0.85
  -1   1   2 4019.82  118.68
   1  -1  -2 4246.28  117.20
   1  -1   2 4694.48  116.32
  -1   1  -2 4616.20  116.61
  -2   1   2  699.40   18.89
   2  -1  -2  706.45   18.63
  -2  -1   2  691.68   18.91
   2  -1   2  698.05   18.90
   2  -1  -2  694.26   18.91
  -2  -1   2  713.16   18.64
  -2   1  -2  723.18   18.93
   2   1   2  696.22   18.43
  -2  -1  -2  718.42   18.47
   2  -1   2  713.38   18.52
  -2   1  -2  725.61   18.55
   3  -1  -2  847.20   22.16
   3   1  -2  830.81   22.13
   3   1   2  846.73   21.58
  -3  -1  -2  855.98   21.61
   3  -1   2  805.64   22.10
  -3  -1   2  837.78   22.16
  -3   1   2  826.69   22.11
  -3  -1  -2  819.65   22.07
  -3   1   2  807.76   21.84
   3   1  -2  824.18   21.92
  -3   1  -2  831.52   22.14
   3  -1   2  805.64   21.65
   3   1   2  817.15   22.12
  -4  -1   2  406.59   11.43
   4  -1   2  412.26   11.03
  -4   1   2  420.70   11.43
  -4   1   2  384.71   11.16
  -4  -1   2  417.16   11.23
  -4   1  -2  406.25   11.20
   4   1  -2  407.75   11.50
   4   1  -2  411.38   11.17
  -4  -1  -2  413.06   10.98
  -4  -1  -2  396.74   11.10
   4  -1  -2  402.35   11.23
   4   1   2  402.98   10.99
  -4   1  -2  404.34   11.09
   4  -1  -2  406.75   11.54
   4   1   2  400.41   10.89
   4  -1   2  397.30   11.15
   5   1  -2   58.44    2.49
  -5   1   2   60.06    2.69
   5  -1   2   54.74    2.57
  -5  -1  -2   56.28    2.61
  -5   1   2   61.29    3.48
  -5  -1  -2   60.63    2.49
   5  -1  -2   63.53    2.69
  -5  -1   2   56.61    3.50
   5  -1   2   60.96    2.53
  -5   1   2   55.40    2.63
  -5   1  -2   53.06    2.73
  -5  -1   2   59.57    2.62
   5   1   2   57.86    2.22
  -5   1  -2   56.36    2.62
   6   1  -2  222.52    6.43
  -6  -1  -2  220.47    6.53
  -6   1   2  208.27    6.57
   6  -1   2  209.42    6.45
   6  -1  -2  209.35    6.52
  -6  -1   2  200.03    6.49
  -6   1   2  200.57    6.57
  -6  -1  -2  217.02    6.47
  -6   1   2  218.16    7.43
   6  -1   2  222.32    6.44
  -6   1  -2  213.50    6.70
  -6   1  -2  216.82    6.55
  -6  -1   2  208.10    7.42
   6   1   2  197.75    6.12
   7  -1   2  644.15   18.07
   7  -1  -2  643.15   18.18
  -7  -1   2  641.99   18.89
   7   1  -2  658.14   18.06
  -7  -1  -2  652.96   18.16
   7   1   2  669.55   17.86
   7  -1   2  663.39   17.94
  -7   1  -2  688.24   18.28
  -7   1   2  693.73   18.34
  -7  -1   2  627.71   18.21
  -7  -1   2  677.60   18.02
  -7  -1  -2  634.45   17.92
  -7   1  -2  661.77   18.11
  -7   1   2  645.08   18.79
  -7   1   2  671.70   18.11
  -8  -1   2  125.32    5.35
   8  -1  -2  131.89    4.95
  -8   1  -2  120.63    5.10
  -8   1   2  125.91    5.25
  -8  -1   2  132.63    7.28
  -8   1   2  125.85    5.48
  -8  -1   2  120.68    5.01
  -8  -1  -2  125.54    5.08
  -8   1   2  134.11    6.96
  -8  -1  -2  146.22    5.39
   8   1  -2  130.87    4.83
  -8   1  -2  128.28    5.59
   8   1   2  128.38    4.43
   8  -1   2  130.48    4.86
   9   1   2   81.10    3.61
  -9  -1  -2   70.32    4.77
   9   1  -2   74.70    4.09
  -9   1   2   64.54    4.80
  -9  -1   2   75.95    4.98
  -9   1   2   83.25    7.30
  -9  -1   2   75.55    4.65
   9  -1  -2   81.79    4.24
  -9   1   2   70.12    5.21
  -9   1  -2   70.76    4.56
   9  -1   2   76.57    3.99
  -9  -1  -2   73.68    4.41
  -9   1  -2   73.75    5.29
  -9  -1   2   55.43    7.38
 -10   1   2    0.62    4.90
 -10  -1  -2    2.15   10.27
  10  -1  -2   -0.90    4.00
 -10   1  -2    3.72    5.33
 -10   1   2    8.41    5.79
 -10  -1   2   -2.87    4.74
 -10   1   2    1.85    8.17
  10   1  -2   -1.04    3.57
 -10  -1  -2    7.22    4.85
 -10  -1   2   -3.61    8.61
  10  -1   2    2.76    3.39
 -10   1  -2    8.15    9.53
 -10  -1   2   -2.48    4.87
 -10  -1  -2    0.16    4.21
 -10   1  -2    1.38    4.63
  10   1   2   -0.08    3.25
 -11   1   2   32.38    7.85
 -11   1   2   33.01    6.71
 -11  -1  -2   24.93    6.66
 -11   1  -2   26.85    7.47
 -11  -1  -2   24.03    5.55
 -11   1  -2   30.95    6.34
 -11  -1   2   26.80    6.81
 -11  -1   2   33.14    6.48
  11  -1   2   26.09    4.21
   0  -2   2  144.61    4.23
   0  -2  -2  146.32    4.13
   0  -2   2  157.59    4.26
   0   2  -2  149.00    4.25
  -1   2   2 9999.99  260.19
  -2   2   2 5612.59  146.19
   2  -2   2 5724.49  150.17
  -2  -2   2 5612.11  146.67
  -2   2  -2 5770.51  150.03
   2   2  -2 5553.23  144.84
   2  -2  -2 5592.52  146.24
   2  -2   2 5662.00  146.36
   2  -2  -2 5547.28  150.11
  -3   2   2 3947.56  100.26
   3  -2   2 3913.39  104.71
  -3   2  -2 3727.85  102.82
  -3  -2   2 3767.85  102.81
  -3   2   2 4030.07  104.32
   3  -2  -2 3994.24  100.50
  -3  -2  -2 3978.70  104.24
  -3   2   2 3984.69  100.44
   3  -2  -2 3783.16  104.39
  -3  -2  -2 3940.62  101.83
   3   2  -2 4048.22  100.56
  -3  -2   2 3947.86  100.50
   3  -2   2 3653.52  100.22
  -4   2  -2 1014.30   26.64
  -4   2   2 1016.62   27.08
  -4  -2   2 1061.34   27.16
  -4  -2  -2  965.25   26.40
   4  -2   2  972.99   27.12
  -4   2   2 1013.71   26.55
   4  -2   2 1002.70   26.59
   4  -2  -2 1018.38   27.16
  -4   2   2 1020.47   26.83
   4   2  -2 1046.25   26.99
  -4  -2   2  970.95   26.86
  -4   2  -2 1063.73   27.18
  -5   2   2  519.14   14.35
  -5   2   2  503.95   13.94
  -5  -2  -2  500.89   13.98
   5  -2   2  516.00   14.11
  -5   2  -2  522.39   14.18
   5  -2  -2  520.97   14.18
  -5  -2  -2  509.69   13.80
  -5   2  -2  528.70   14.07
   5  -2   2  504.71   13.94
  -5  -2   2  493.18   14.43
  -5  -2   2  515.74   14.14
  -6  -2   2  258.80    7.73
  -6  -2   2  262.40    8.60
  -6  -2  -2  261.01    7.56
  -6   2   2  249.79    7.78
  -6   2  -2  267.54    7.93
   6  -2   2  261.11    7.65
   6  -2  -2  251.76    7.73
  -6   2   2  256.76    7.69
   6  -2   2  242.46    7.63
  -6   2   2  254.58    8.43
  -6  -2  -2  256.86    7.57
  -7  -2  -2  142.04    5.07
  -7  -2  -2  145.55    5.21
  -7   2   2  135.53    5.49
  -7  -2   2  159.99    6.91
  -7   2  -2  158.28    5.37
  -7   2  -2  145.79    5.65
   7  -2  -2  146.85    5.27
   7  -2   2  148.13    5.27
  -7   2   2  151.67    5.31
  -7   2   2  146.21    6.49
  -7  -2   2  146.28    5.19
  -8  -2   2  316.08   11.41
   8  -2   2  335.33    9.83
  -8   2   2  328.73    9.81
  -8   2  -2  332.75    9.85
  -8   2   2  296.13   10.92
   8  -2   2  320.58    9.53
   8  -2  -2  314.54    9.65
  -8   2  -2  332.21   10.20
  -8  -2   2  303.04    9.59
  -8  -2   2  297.01    9.62
  -8  -2  -2  307.72    9.58
  -8  -2  -2  317.30    9.52
  -9  -2  -2   41.53    4.20
  -9   2   2   40.42    5.08
  -9  -2   2   41.10    4.33
   9  -2   2   33.64    3.50
  -9   2  -2   35.96    4.36
   9  -2  -2   41.53    3.72
  -9  -2   2   42.69    7.44
  -9  -2   2   38.29    3.78
  -9   2   2   34.80    4.25
  -9   2  -2   35.63    5.00
  -9   2   2   38.57    6.58
  -9  -2  -2   41.39    3.85
 -10   2  -2    8.37    9.13
 -10   2   2    4.75    6.07
 -10   2  -2    8.91    5.08
 -10  -2   2    3.19    9.56
 -10  -2  -2    3.06   10.97
 -10  -2   2    4.15    4.46
 -10  -2  -2    4.56    4.18
  10  -2   2    5.91    3.78
  10  -2  -2    5.67    3.83
 -10   2  -2    6.75    5.91
 -10  -2  -2    6.89    4.86
 -10   2   2    6.54    5.12
 -10   2   2    1.29    7.67
 -10  -2   2    9.26    5.06
 -11  -2   2   12.31    6.35
 -11   2   2   11.00    7.15
 -11   2  -2    9.04    6.94
 -11   2  -2   19.73    8.20
 -11  -2  -2   13.46    6.22
 -11  -2   2   12.55    5.99
 -11   2   2   12.31    8.36
 -11  -2  -2   13.71    5.34
   0  -3   2 2045.99   54.48
   0   3  -2 2172.73   54.55
  -1   3   2 1558.44   42.27
  -1  -3   2 1624.75   41.65
   1  -3  -2 1591.94   41.76
  -1   3  -2 1596.04   41.61
  -1   3   2 1752.92   43.06
   1  -3  -2 1514.39   41.65
   1  -3   2 1530.68   42.60
  -1   3  -2 1636.48   42.76
   1   3  -2 1639.05   41.67
   1  -3   2 1623.56   41.62
   2  -3   2  195.00    5.72
  -2  -3   2  203.79    5.80
   2   3  -2  201.26    5.79
  -2   3   2  198.52    5.62
   2  -3  -2  199.06    5.78
   2  -3   2  207.42    5.77
  -2   3   2  203.28    5.51
  -2   3  -2  204.74    5.76
   2  -3  -2  203.00    5.55
   2  -3  -2  209.51    5.57
  -2  -3  -2  188.20    5.38
  -2   3  -2  187.98    5.67
   3  -3  -2 1215.52   32.65
   3   3  -2 1263.88   32.71
  -3   3   2 1242.61   32.41
  -3  -3   2 1270.27   32.69
  -4   3   2  205.38    6.66
  -4   3   2  229.13    6.40
  -4   3   2  208.37    6.22
  -4  -3  -2  213.62    6.14
   4  -3   2  225.83    6.48
  -4  -3   2  211.21    6.82
  -4  -3  -2  207.01    6.12
  -4   3  -2  223.76    6.56
  -4   3  -2  234.08    6.52
   4  -3  -2  219.90    6.44
   4   3  -2  216.01    6.89
   4  -3   2  218.50    6.47
  -4  -3   2  226.73    6.38
  -5  -3   2  626.04   17.46
  -5  -3   2  643.13   17.21
  -5   3   2  639.36   17.14
   5  -3   2  644.44   17.26
   5  -3  -2  608.77   17.26
  -5   3  -2  625.59   17.27
  -5   3   2  629.62   17.30
   5  -3   2  622.13   17.02
  -5  -3  -2  627.23   16.74
  -5   3   2  636.08   17.00
  -5  -3  -2  624.22   17.04
  -6  -3  -2  340.65    9.81
  -6  -3   2  352.72   10.00
  -6   3   2  325.90   10.49
   6  -3   2  330.51   10.00
   6  -3  -2  343.84   10.10
  -6  -3   2  348.50   10.87
  -6   3   2  360.60   10.16
   6  -3   2  358.58   10.04
  -6   3  -2  342.67   10.09
  -6  -3  -2  357.71    9.77
  -7  -3   2  390.97   12.45
   7  -3   2  402.49   11.17
  -7   3  -2  386.02   11.31
  -7  -3  -2  375.29   10.90
   7  -3  -2  360.45   11.23
  -7   3   2  366.08   11.85
  -7  -3  -2  378.23   10.95
  -7   3   2  377.07   11.21
  -7  -3   2  391.17   11.17
  -7   3   2  406.23   11.45
  -7   3  -2  389.48   11.52
   7  -3   2  377.13   11.21
  -8   3   2   72.59    5.65
  -8   3  -2   75.09    4.45
  -8   3   2   75.95    4.38
  -8  -3  -2   62.38    3.85
  -8  -3   2   70.92    4.04
   8  -3   2   66.46    4.21
  -8  -3   2   68.80    6.74
  -8   3  -2   66.97    4.99
  -8  -3  -2   64.27    3.60
  -8  -3   2   68.83    3.89
   8  -3   2   60.34    3.67
  -8   3   2   69.77    4.77
   8  -3  -2   67.01    3.92
  -9  -3  -2   58.43    4.28
  -9   3   2   53.10    5.04
  -9   3   2   54.03    6.54
  -9  -3   2   53.55    8.49
  -9  -3   2   49.77    3.96
  -9  -3   2   49.00    4.24
   9  -3   2   53.11    4.03
   9  -3  -2   56.70    4.27
  -9  -3  -2   52.11    3.97
  -9   3  -2   55.64    5.01
  -9   3   2   44.77    5.50
  -9   3  -2   53.12    5.79
 -10  -3   2   60.43   10.50
 -10   3  -2   52.92    9.35
 -10  -3  -2   59.62    5.31
 -10   3   2   57.26    6.55
 -10   3   2   66.31    7.52
 -10   3  -2   53.09    6.21
 -10  -3   2   57.07    5.58
  10  -3  -2   56.33    4.91
 -10   3  -2   57.75    7.31
  10  -3   2   64.70    4.72
 -10  -3  -2   53.91   11.80
 -10   3   2   58.36    8.34
 -10  -3  -2   57.58    4.75
 -10  -3   2   69.30    5.05
 -11  -3   2   44.36    6.00
 -11   3  -2   40.58    9.36
 -11  -3  -2   37.76    5.97
 -11  -3  -2   45.68    6.57
 -11  -3   2   37.85    6.47
 -11   3   2   34.38    9.62
 -11   3   2   38.74    8.76
 -11   3  -2   41.76    8.09
   0  -4   2  856.18   22.80
   0   4  -2  885.84   22.79
  -1   4  -2  553.41   14.48
  -1  -4   2  554.53   14.50
   1  -4  -2  567.63   14.33
   1  -4  -2  512.07   14.34
   1  -4   2  552.66   14.50
   1   4  -2  532.73   14.43
   1  -4   2  539.70   14.71
   2  -4  -2  422.42   11.53
  -2  -4   2  435.58   11.78
   2  -4   2  434.83   11.91
   2   4  -2  428.62   11.75
  -2   4   2  442.15   11.56
  -2   4  -2  430.36   11.76
   2  -4  -2  435.00   11.74
  -2   4  -2  436.65   11.74
   2  -4   2  443.20   11.77
  -2   4   2  432.03   11.49
   3  -4   2  705.10   19.30
  -3   4   2  671.82   18.74
  -3   4  -2  695.16   18.99
   3  -4  -2  720.40   19.13
  -3   4   2  722.32   18.92
  -3  -4   2  709.10   19.08
   3  -4   2  737.44   19.00
   3  -4  -2  738.79   18.86
   3   4  -2  701.22   19.07
   3  -4  -2  741.82   19.19
  -3   4  -2  711.14   19.23
  -4   4  -2  195.99    5.97
  -4  -4   2  195.80    6.41
   4  -4   2  192.53    6.00
  -4   4   2  195.70    5.87
   4  -4  -2  193.32    5.94
  -4   4  -2  195.66    6.13
   4  -4  -2  207.75    5.92
  -4  -4  -2  199.15    5.57
   4  -4   2  194.33    6.03
  -5  -4   2  537.46   15.51
  -5   4   2  537.82   15.00
  -5  -4   2  564.87   15.13
   5  -4   2  564.42   15.28
   5  -4   2  541.82   15.12
  -5  -4  -2  534.62   14.70
  -5   4  -2  557.62   15.26
  -5  -4  -2  557.15   14.92
  -5   4   2  551.97   15.00
  -5   4   2  542.94   15.26
  -5   4  -2  549.03   15.21
   5  -4  -2  562.84   15.26
  -6   4   2  303.51    9.61
  -6   4   2  314.65    9.00
  -6  -4   2  295.21   10.02
  -6  -4   2  308.69    9.07
   6  -4   2  320.95    9.26
   6  -4   2  314.80    9.31
   6  -4  -2  316.36    9.27
  -6   4  -2  312.86    9.44
  -6  -4  -2  317.76    8.87
  -6  -4  -2  312.02    8.89
  -6   4   2  291.85    9.23
   7  -4  -2   81.25    4.11
  -7   4   2   85.73    4.61
  -7   4  -2   84.37    4.70
   7  -4   2   80.35    4.33
  -7   4   2   88.28    4.19
   7  -4   2   95.72    4.24
  -7   4   2   87.42    5.19
  -7  -4   2   85.28    3.89
  -7  -4  -2   91.45    3.76
  -7  -4   2   82.43    6.09
  -8  -4   2  124.78    7.91
  -8  -4  -2  112.10    4.46
   8  -4   2  117.15    4.92
  -8   4  -2  109.90    5.44
  -8   4   2   99.68    6.42
  -8  -4   2  111.68    4.84
  -8   4   2  117.82    5.95
  -8   4   2  107.36    5.32
  -8  -4  -2  109.12    4.64
   8  -4  -2  110.75    5.19
  -8   4  -2  106.57    5.90
   8  -4   2  105.34    5.35
   9  -4   2  104.96    5.99
  -9  -4  -2  116.22    5.11
  -9   4   2  113.34    6.35
  -9   4  -2   97.75    6.21
  -9  -4   2  104.54    9.45
  -9  -4  -2  133.62   11.04
  -9   4  -2  103.98    6.95
  -9   4   2  111.58    7.53
  -9  -4   2  111.27    5.25
   9  -4   2  121.74    5.27
  -9  -4   2  109.44    5.42
  -9   4   2  114.93    7.16
  -9  -4  -2  110.84    5.33
   9  -4  -2  104.69    5.42
 -10  -4   2    4.81    4.20
  10  -4  -2    2.03    4.78
 -10   4   2   -4.06    7.55
 -10  -4   2    4.11   11.12
 -10  -4  -2    2.33    4.16
 -10  -4   2    0.58    4.90
 -10  -4  -2   -3.35   12.16
 -10   4   2   -0.33    6.72
 -10   4  -2    3.72    6.39
 -10   4   2    1.93    7.46
 -10   4  -2    9.39    8.91
 -10   4  -2   -5.80    7.12
  10  -4   2   -2.06    4.37
 -10  -4  -2    1.33    4.57
   0   5  -2  436.91   11.78
   0  -5   2  443.17   11.88
   1  -5  -2  118.28    3.80
  -1  -5   2  131.22    4.07
   1  -5   2  123.20    3.89
   1  -5  -2  134.12    3.67
   1   5  -2  127.43    3.97
  -1   5  -2  137.84    4.06
   1  -5   2  126.97    4.09
   2  -5  -2  664.65   18.54
   2  -5   2  728.34   19.13
   2   5  -2  710.00   18.77
  -2   5   2  742.80   18.57
  -2  -5   2  721.27   18.84
  -2   5   2  708.67   18.55
   2  -5  -2  682.42   18.73
   2  -5   2  694.97   18.81
  -2   5  -2  718.32   18.79
   3   5  -2  313.57    9.09
  -3   5   2  333.29    8.80
  -3   5   2  327.83    8.88
   3  -5  -2  311.73    8.84
   3  -5   2  309.15    9.06
   3  -5  -2  317.45    8.87
  -3   5  -2  329.24    9.11
  -3  -5   2  317.65    9.15
   4  -5  -2   98.51    3.44
  -4   5  -2   94.91    3.44
  -4  -5   2   85.81    4.06
   4  -5  -2   98.28    3.53
  -4   5   2   95.80    3.74
  -4   5   2   90.69    3.54
   4  -5   2   87.74    3.65
  -4   5  -2   98.65    3.92
   4  -5   2   97.01    3.63
   5  -5   2  158.08    5.31
  -5   5   2  152.73    5.34
  -5   5  -2  145.06    5.15
  -5  -5   2  181.52    5.12
  -5   5  -2  148.40    5.58
   5  -5   2  160.09    5.49
   5  -5  -2  153.69    5.22
   5  -5  -2  162.07    5.41
  -5  -5  -2  150.60    4.75
  -5  -5   2  144.25    6.10
  -5   5   2  165.70    5.66
  -6  -5   2  671.80   19.24
  -6  -5  -2  666.04   18.02
  -6   5   2  659.46   18.68
   6  -5   2  664.10   18.60
  -6  -5  -2  657.22   18.32
  -6   5  -2  678.67   18.72
   6  -5   2  715.25   18.79
   6  -5  -2  686.26   18.79
  -6  -5   2  649.20   18.50
  -6   5  -2  696.61   18.77
  -6   5   2  675.51   18.52
  -7   5   2   20.69    3.14
   7  -5   2   20.60    3.26
  -7  -5  -2   17.68    2.67
  -7   5   2   19.47    3.88
  -7   5  -2   23.15    4.19
  -7  -5  -2   14.95    2.58
   7  -5  -2   16.46    3.15
  -7  -5   2   20.94    5.43
   7  -5   2   20.25    3.56
  -7  -5   2   16.68    2.82
  -7   5   2   19.49    4.10
  -7   5  -2   14.12    3.60
  -8  -5   2  160.79    6.12
  -8   5  -2  154.78    7.62
  -8  -5  -2  169.15    5.98
  -8   5   2  171.65    6.55
  -8  -5   2  169.37    9.25
   8  -5   2  173.63    6.47
  -8   5   2  170.24    7.53
   8  -5  -2  155.93    6.42
  -8  -5  -2  181.83   10.11
  -8   5  -2  167.27    7.11
  -8   5   2  167.44    7.42
   8  -5   2  163.92    6.87
  -9  -5  -2    5.45    3.81
  -9  -5   2   10.40    3.90
  -9  -5  -2    5.92    9.67
  -9   5   2    6.71    6.26
   9  -5   2    2.50    5.01
  -9   5  -2    4.05    6.44
  -9  -5  -2    9.00    3.38
  -9   5  -2   10.26    6.10
  -9   5   2   11.71    5.35
  -9   5  -2    6.51    7.05
  -9  -5   2    5.88    3.85
   9  -5   2    7.12    3.96
   9  -5  -2    8.62    4.49
  -9  -5   2    5.59    9.01
  -9   5   2    9.75    6.35
 -10  -5   2   15.59   12.71
 -10   5  -2   11.63    8.47
 -10  -5   2    6.35    4.63
 -10   5   2   10.33    7.65
 -10  -5   2    9.96    4.80
  10  -5   2    7.13    6.27
 -10  -5  -2   12.63    4.42
  10  -5   2   11.42    4.79
 -10   5   2   10.56    7.45
 -10   5  -2    6.62    8.86
 -10  -5  -2   11.35    4.75
 -10   5  -2    5.76    8.01
 -10   5   2   11.26    8.84
  10  -5  -2    8.06    5.04
   0   6  -2   10.49    1.58
   0  -6   2   13.89    1.73
   1   6  -2  211.90    6.13
   1  -6  -2  217.54    5.88
   1  -6   2  210.77    6.14
   1  -6   2  220.15    6.35
  -1  -6   2  211.17    6.27
   1  -6  -2  204.67    6.04
  -1   6  -2  220.86    6.19
   2  -6   2  922.23   25.14
   2   6  -2  955.34   24.59
   2  -6   2  892.27   24.70
   2  -6  -2  979.56   24.47
  -2  -6   2  912.91   24.67
  -2   6  -2  950.61   24.63
   3  -6  -2  680.01   18.44
  -3   6   2  691.21   18.32
  -3   6  -2  690.70   18.64
  -3  -6   2  702.55   18.75
   3  -6   2  692.09   18.69
   3  -6   2  691.90   18.96
   3  -6  -2  699.25   18.70
  -3   6   2  708.90   18.33
   4  -6   2  275.48    8.34
  -4   6  -2  289.23    8.43
  -4   6   2  274.38    8.08
  -4   6   2  275.51    8.00
   4  -6   2  277.76    8.29
   4  -6  -2  274.18    8.09
  -4  -6   2  282.06    8.62
   4  -6  -2  272.94    8.12
   5  -6   2  209.83    7.05
   5  -6  -2  211.77    6.85
   5  -6  -2  219.46    6.97
  -5   6  -2  214.97    7.22
   5  -6   2  224.43    7.01
  -5   6  -2  222.12    6.56
  -5  -6   2  200.66    7.49
  -5   6   2  216.84    6.97
  -5   6   2  232.84    6.95
  -6   6  -2  149.76    6.42
  -6   6   2  156.95    6.08
  -6  -6   2  166.11    5.40
  -6  -6  -2  154.73    5.10
  -6  -6  -2  158.78    5.09
   6  -6  -2  160.57    6.13
  -6  -6   2  159.45    7.21
  -6   6   2  180.10    6.24
   6  -6  -2  161.64    5.93
   6  -6   2  159.30    6.17
  -6   6  -2  158.30    5.69
   6  -6   2  164.79    5.81
  -7   6  -2   66.24    4.42
  -7   6   2   72.59    4.99
   7  -6   2   71.94    4.18
  -7   6  -2   71.44    5.45
  -7   6   2   74.64    5.16
   7  -6   2   66.41    4.78
  -7  -6  -2   69.90    3.49
  -7  -6  -2   61.35    3.46
  -7  -6   2   70.46    3.83
  -7  -6   2   67.37    6.61
   7  -6  -2   73.17    4.53
  -8   6   2  136.86    7.57
   8  -6   2  147.21    6.84
   8  -6  -2  141.51    6.20
  -8   6  -2  149.08    6.77
  -8   6  -2  133.64    7.57
  -8  -6  -2  136.18    9.68
  -8  -6  -2  143.93    5.46
  -8  -6   2  135.61    9.50
  -8  -6  -2  131.91    5.41
   8  -6   2  153.93    6.26
  -8   6   2  137.75    6.91
  -8  -6   2  149.58    5.78
  -9   6  -2   68.27    7.95
  -9  -6  -2   71.66   11.67
  -9  -6   2   60.21    4.74
  -9   6  -2   86.72    7.33
   9  -6  -2   67.95    5.64
   9  -6   2   70.72    6.35
  -9   6   2   77.79    7.94
  -9  -6  -2   63.40    4.53
  -9   6   2   60.05    6.69
   9  -6   2   66.19    5.22
  -9  -6   2   62.93   10.62
  -9   6  -2   60.87    8.10
  -9  -6  -2   62.74    4.42
 -10  -6   2    4.07    4.84
 -10   6  -2    0.19    8.65
 -10  -6  -2    5.41    4.99
 -10  -6   2    2.45    4.89
  10  -6   2    6.10    5.38
 -10   6   2    5.30   10.32
 -10   6   2    4.09    7.96
 -10   6  -2   15.43   10.03
   0   7  -2  236.12    6.51
   0  -7   2  220.95    6.76
   1  -7   2  153.57    5.12
   1  -7   2  154.09    4.80
  -1  -7   2  163.16    5.08
   1  -7  -2  154.33    4.55
   1   7  -2  168.26    4.79
  -1   7  -2  156.32    4.86
   2  -7   2  351.78   10.10
  -2  -7   2  350.47   10.10
   2  -7   2  372.26   10.20
  -2   7  -2  361.59    9.99
   2  -7  -2  349.01    9.75
  -3   7   2  511.06   13.91
  -3   7   2  521.39   13.91
  -3   7  -2  530.29   14.41
   3  -7   2  524.96   14.51
   3  -7  -2  534.52   14.21
  -3  -7   2  521.55   14.54
   4  -7   2  142.16    5.36
  -4   7  -2  145.16    5.43
   4  -7   2  156.07    5.23
  -4  -7   2  140.84    5.62
  -4   7   2  147.80    4.94
  -4   7   2  159.38    4.93
   4  -7  -2  132.16    4.91
   4  -7  -2  158.54    5.22
   5  -7   2  134.78    5.43
  -5  -7   2  130.29    5.93
  -5   7   2  124.56    4.94
   5  -7   2  133.27    5.13
   5  -7  -2  134.26    5.17
  -5   7   2  130.84    4.99
  -5   7  -2  129.77    5.48
   5  -7  -2  130.95    4.92
   6  -7   2  133.49    5.36
  -6   7   2  125.87    5.60
   6  -7  -2  132.02    5.71
  -6  -7   2  131.76    6.84
   6  -7  -2  132.03    5.37
  -6  -7  -2  126.61    4.39
  -6   7   2  127.62    5.47
   6  -7   2  130.73    5.77
  -6   7  -2  129.33    6.20
  -6  -7  -2  122.54    6.80
  -6  -7   2  119.94    4.73
  -7   7  -2   72.36    6.13
  -7  -7   2   74.75    7.32
  -7  -7  -2   84.63    3.75
  -7  -7  -2   80.85    7.50
   7  -7   2   75.60    4.80
  -7  -7   2   82.02    4.08
   7  -7   2   82.95    5.48
  -7  -7  -2   73.70    3.74
  -7   7   2   83.58    5.23
  -7   7   2   89.65    5.69
   8  -7   2   42.74    5.95
  -8   7  -2   48.03    5.43
   8  -7  -2   45.11    4.98
  -8  -7  -2   35.82    8.96
  -8  -7  -2   43.23    3.79
  -8   7  -2   48.07    6.69
  -8   7   2   48.19    6.41
  -8  -7  -2   44.31    3.71
  -8  -7   2   46.67    8.77
  -8   7  -2   36.77    7.06
  -8  -7   2   49.09    4.18
   8  -7   2   43.39    4.95
  -8   7   2   39.12    5.49
  -9   7   2  144.21    8.08
  -9   7   2  165.09   10.12
   9  -7  -2  152.95    7.62
  -9   7  -2  122.55    9.02
   9  -7   2  132.16    7.34
  -9  -7  -2  137.54   13.63
   9  -7   2  136.64    8.64
  -9  -7  -2  141.40    6.18
  -9  -7  -2  144.03    6.14
  -9  -7   2  162.31    6.52
  -9  -7   2  132.63   12.73
  -9   7  -2  155.37   10.60
  -9   7  -2  148.06    8.14
   0  -8   2   47.35    2.88
   1  -8   2 1261.37   32.78
  -1   8  -2 1232.39   32.46
   1  -8   2 1238.91   33.27
  -1  -8   2 1200.18   32.68
   1  -8  -2 1294.88   32.41
   2  -8  -2  153.02    4.65
  -2   8  -2  139.79    4.84
  -2  -8   2  147.55    5.19
   2  -8   2  145.21    5.24
   2  -8   2  144.01    4.96
   3  -8   2  141.45    5.40
  -3  -8   2  155.74    5.62
   3  -8  -2  149.27    4.98
  -3   8  -2  146.75    5.25
   3  -8   2  145.32    5.25
  -4   8   2    2.40    2.21
  -4  -8   2    1.59    3.53
  -4   8   2    2.03    2.25
   4  -8  -2    1.08    2.63
   4  -8   2    2.20    2.94
  -4   8  -2    2.24    3.10
  -4  -8  -2    0.98    3.18
   4  -8   2    3.65    2.82
   4  -8  -2    2.96    2.37
  -5   8   2   76.39    3.92
   5  -8  -2   73.02    4.07
  -5   8  -2   79.15    4.94
  -5  -8  -2   76.07    5.04
   5  -8   2   82.83    4.41
   5  -8   2   71.57    4.64
   5  -8  -2   78.98    4.47
  -5  -8   2   77.49    5.34
  -5   8   2   84.72    4.00
  -6   8   2   90.71    4.80
   6  -8  -2  100.91    5.14
   6  -8   2   91.38    4.98
  -6   8   2   99.00    5.20
  -6  -8   2   87.95    6.78
   6  -8   2   99.18    5.69
   6  -8  -2   97.86    5.42
  -6  -8  -2   88.33    6.52
  -6   8  -2   93.68    5.90
  -7   8   2  114.63    6.43
   7  -8   2  113.77    5.76
   7  -8   2  100.84    6.49
  -7  -8   2  101.76    4.67
  -7  -8  -2  104.59    4.35
   7  -8  -2  109.85    6.67
  -7  -8  -2   91.99    8.31
  -7   8  -2   94.87    7.07
  -7  -8  -2  101.48    4.30
  -7   8   2  111.06    5.71
   7  -8  -2  105.41    6.24
  -7  -8   2   97.46    8.18
  -8  -8  -2   66.60    4.23
   8  -8   2   60.02    7.08
   8  -8  -2   63.45    6.36
   8  -8   2   58.12    5.32
  -8  -8  -2   68.89   10.69
  -8   8  -2   66.11    6.86
  -8   8   2   63.38    5.88
  -8  -8  -2   63.87    4.33
  -8   8  -2   56.88    8.20
  -8  -8   2   63.62   10.01
  -8   8   2   77.36    7.62
  -8  -8   2   61.50    4.71
  -9   8   2   19.88    6.53
  -9  -8  -2   17.64    4.29
  -9   8   2   25.15    9.81
  -9   8  -2   24.01   10.35
  -9  -8   2   19.79    5.03
  -9  -8  -2   14.31    4.59
  -9   8  -2   20.15    7.80
   9  -8  -2   18.56    6.43
   9  -8   2   19.30    6.42
   0  -9   2  231.33    7.29
   1  -9   2  391.34   11.25
  -1  -9   2  375.29   11.13
   1  -9   2  380.50   10.98
   1  -9  -2  411.64   10.64
  -2   9  -2  323.45    9.19
   2  -9   2  330.32    9.57
  -2  -9   2  315.09    9.60
   2  -9  -2  316.69    9.14
   2  -9   2  328.96    9.78
   3  -9   2   56.15    4.07
   3  -9   2   60.03    3.77
  -3  -9   2   60.64    4.14
   3  -9  -2   63.11    3.46
  -3   9  -2   61.48    3.59
   4  -9   2   28.11    3.68
   4  -9  -2   21.91    2.86
  -4  -9   2   27.18    4.34
   4  -9  -2   23.40    3.28
  -4   9  -2   25.50    3.59
   4  -9   2   25.59    3.78
  -4  -9  -2   27.54    3.90
   5  -9  -2    1.37    3.55
   5  -9  -2    8.45    3.99
  -5  -9   2    5.72    5.10
   5  -9   2    2.11    3.71
  -5  -9  -2    7.51    4.94
   5  -9   2    6.38    4.19
  -5   9   2    5.88    2.87
  -5   9   2    6.90    3.10
  -5   9  -2    5.35    4.34
   6  -9  -2   29.77    4.53
  -6   9   2   27.80    4.36
  -6  -9   2   31.08    6.50
  -6   9  -2   38.22    5.67
   6  -9   2   26.16    5.21
  -6  -9  -2   32.72    6.51
   6  -9   2   29.84    4.78
   6  -9  -2   27.38    4.87
  -6   9   2   27.48    3.84
  -7   9   2  148.07    6.62
   7  -9  -2  159.16    8.38
   7  -9   2  156.45    7.23
  -7   9   2  170.22    7.66
   7  -9  -2  137.72    7.35
  -7  -9   2  146.72   10.22
  -7  -9  -2  163.10   10.17
  -7  -9  -2  147.87    5.42
  -7  -9   2  152.14    6.06
  -7   9  -2  162.48    8.74
   7  -9   2  145.76    8.22
  -7   9  -2  139.05    7.29
  -8   9  -2   58.62    6.88
  -8  -9  -2   56.73   11.96
  -8   9  -2   50.94    9.23
  -8  -9  -2   47.83    4.18
  -8  -9  -2   59.81    4.46
  -8  -9   2   53.52    4.90
   8  -9  -2   54.80    7.13
   8  -9   2   41.97    7.94
   8  -9   2   63.25    6.42
  -8   9   2   57.61    8.15
  -8   9   2   57.53    5.95
   0 -10   2   97.79    4.66
   1 -10   2   82.31    4.50
   1 -10  -2   81.24    3.37
  -1 -10   2   85.99    4.31
   2 -10   2   42.09    3.65
   2 -10  -2   39.94    2.97
  -2 -10   2   36.98    3.67
   2 -10   2   38.81    3.90
  -3  10  -2    9.61    2.97
  -3 -10   2    6.40    4.00
   3 -10   2    1.65    3.54
  -3  10  -2    7.07    2.99
   3 -10   2    7.27    3.84
   3 -10  -2   11.24    3.18
   4 -10  -2   -0.82    3.26
  -4 -10  -2   -0.10    3.83
   4 -10  -2   -0.30    3.59
  -4 -10   2    3.22    4.63
   4 -10   2   -1.06    4.22
   4 -10   2    7.61    4.27
  -4  10  -2    2.40    3.43
  -4  10  -2    0.46    3.55
   5 -10   2   69.80    5.95
   5 -10  -2   65.63    4.94
  -5  10   2   75.96    3.89
  -5  10  -2   70.73    5.29
  -5 -10  -2   74.75    5.81
  -5  10  -2   69.34    4.84
  -5 -10   2   61.69    6.52
   5 -10  -2   80.65    5.48
  -5  10   2   71.32    3.62
   5 -10   2   71.01    5.34
  -6 -10  -2   52.98    7.40
  -6  10  -2   60.75    6.53
   6 -10   2   55.70    6.51
  -6  10   2   50.75    4.24
  -6 -10   2   54.77    7.95
  -6  10   2   52.85    4.86
  -6  10  -2   48.25    5.08
   6 -10   2   55.37    5.80
   6 -10  -2   54.52    5.68
   6 -10  -2   49.30    6.14
  -7  10   2    7.75    4.60
   7 -10   2    3.98    5.85
  -7  10  -2    5.28    5.59
   7 -10  -2    9.11    7.44
   7 -10  -2    2.46    6.38
  -7 -10  -2    4.48    3.21
  -7  10   2    2.68    5.86
  -7 -10   2   -0.74    9.64
   7 -10   2    4.40    7.59
  -7 -10   2   -0.71    3.93
  -7 -10  -2   -7.64    9.33
  -7  10  -2  -12.15    7.92
  -8  10  -2   28.82   10.55
  -8  10   2   21.96    8.57
   0 -11   2    3.15    3.96
   1 -11   2  125.21    5.85
  -1 -11   2  120.37    5.68
   1 -11  -2  134.89    4.66
  -2 -11   2   79.21    4.98
   2 -11   2   78.39    5.32
   2 -11  -2   79.43    4.12
   2 -11   2   75.36    4.87
  -3 -11   2    2.90    4.35
  -3  11  -2    6.73    2.96
   3 -11  -2    2.33    3.70
   3 -11   2    4.99    4.41
   3 -11   2    5.87    4.71
  -4  11  -2   60.01    4.31
   4 -11  -2   60.01    4.79
   4 -11  -2   72.45    5.14
  -4  11  -2   61.65    4.63
   4 -11   2   59.97    5.96
   4 -11   2   59.88    5.87
  -4 -11   2   69.03    6.42
  -5 -11   2   43.51    7.31
   5 -11   2   38.05    6.31
  -5  11  -2   47.51    5.43
   5 -11  -2   43.60    5.54
  -5 -11  -2   43.22    5.82
   5 -11   2   41.02    5.73
   5 -11  -2   35.84    6.07
  -5  11  -2   39.18    4.74
  -6  11  -2   22.94    6.64
  -6  11   2   16.65    4.35
  -6  11   2   13.73    3.56
   6 -11  -2   18.47    7.11
  -6 -11   2    9.67    8.98
   6 -11   2   16.84    6.44
   6 -11  -2   10.89    6.24
   6 -11   2   15.42    7.61
  -6 -11  -2    1.03    7.36
  -6  11  -2   16.81    5.31
  -7  11  -2   90.76    9.85
  -7  11   2  104.71    7.54
   0 -12   2   43.19    5.13
   1 -12  -2  227.24    7.38
   1 -12   2  236.14    8.80
  -1 -12   2  231.85    8.62
   1 -12   2  230.84    8.02
   2 -12  -2  159.85    6.13
  -2 -12   2  159.16    7.16
   2 -12   2  151.77    7.36
   2 -12   2  152.28    7.25
   3 -12   2  263.58   10.38
   3 -12  -2  286.58    9.52
  -3 -12   2  290.90   10.23
   3 -12   2  267.56   10.12
   4 -12   2   72.46    7.40
  -4 -12   2   78.71    7.46
   4 -12   2   75.06    7.30
   4 -12  -2   76.39    6.20
   4 -12  -2   80.18    6.16
  -5 -12   2   72.74    9.16
  -5  12  -2   61.75    5.93
  -5  12  -2   67.30    5.01
   5 -12   2   63.54    7.38
  -5 -12  -2   75.71    6.70
   5 -12  -2   74.12    7.77
  -6  12  -2   46.60    7.57
   0 -13   2    9.14    6.13
   1 -13  -2   14.87    3.92
   1 -13   2   14.47    6.20
  -1 -13   2   18.74    6.26
   1 -13   2   19.42    5.57
  -2 -13   2   10.32    6.13
   2 -13  -2    8.50    4.60
   2 -13   2    4.74    6.77
   2 -13   2    9.98    6.71
   3 -13   2   76.70    7.79
   3 -13   2   87.33    8.05
   3 -13  -2   71.05    6.59
  -3 -13   2   69.90    7.52
   0   0   3    0.38    0.82
   0   0  -3    0.17    0.75
   0   0   3   -0.69    0.70
   0   0  -3   -0.46    0.87
   0   0   3    0.19    0.69
  -1   0  -3 1369.65   37.20
   1   0  -3 1421.90   38.76
   1   0   3 1359.76   37.23
  -1   0   3 1434.74   36.40
  -1   0  -3 1394.27   36.33
  -1   0   3 1412.76   37.24
   1   0  -3 1440.66   37.26
   1   0  -3 1387.71   36.38
   2   0   3 1327.56   37.89
   2   0  -3 1478.29   37.22
  -2   0   3 1443.67   37.18
  -2   0  -3 1423.38   37.93
  -2   0  -3 1462.59   37.08
   2   0  -3 1442.14   37.97
  -2   0   3 1450.03   38.01
  -2   0   3 1419.82   37.96
  -3   0   3  218.16    6.61
   3   0   3  220.51    6.33
   3   0   3  227.02    6.32
  -3   0   3  230.40    6.49
   3   0  -3  234.00    6.49
   3   0  -3  236.98    6.78
  -3   0  -3  218.39    6.40
   4   0   3    2.58    1.21
   4   0  -3    0.07    1.42
  -4   0   3    0.50    1.40
  -4   0  -3    2.65    1.57
   4   0  -3    3.70    2.48
   4   0   3    1.97    1.33
  -4   0  -3    1.25    1.29
  -4   0   3    2.43    2.11
  -5   0   3   77.51    3.93
   5   0   3   80.88    2.88
   5   0   3   83.32    3.08
  -5   0  -3   84.73    3.11
   5   0  -3   77.95    4.21
  -5   0   3   79.30    3.16
  -5   0  -3   76.69    3.26
   5   0  -3   78.93    3.16
   6   0   3  143.13    4.64
  -6   0  -3  137.24    4.69
  -6   0   3  137.27    4.81
  -6   0  -3  138.54    4.91
   6   0   3  133.42    4.48
   6   0  -3  148.38    4.82
  -6   0   3  135.93    5.71
  -7   0   3  541.57   15.69
   7   0   3  539.01   14.61
  -7   0  -3  529.17   14.86
  -7   0   3  531.15   14.97
  -7   0   3  506.66   14.80
   7   0   3  515.36   14.56
  -7   0  -3  539.84   14.82
  -8   0  -3    2.82    2.82
  -8   0   3   -3.41    4.98
  -8   0  -3    1.11    3.27
   8   0   3    0.49    2.35
  -8   0   3   -0.07    3.15
   8   0  -3    2.80    2.76
  -8   0   3    0.94    3.42
  -9   0   3  291.11    9.85
  -9   0  -3  285.93    9.29
  -9   0  -3  296.66    9.73
  -9   0   3  276.96    9.59
  -9   0   3  288.87   11.49
   9   0  -3  292.19    9.04
   9   0   3  283.11    8.64
 -10   0  -3   69.26    5.22
 -10   0   3   67.15    6.25
 -10   0   3   63.76    9.07
 -10   0   3   69.84    5.80
  10   0  -3   74.79    4.68
  10   0   3   69.26    4.08
 -10   0  -3   69.12    6.08
 -11   0  -3   30.77    7.16
 -11   0  -3   15.95    5.78
 -11   0   3   31.37    6.70
  11   0   3   28.32    4.21
 -11   0   3   20.14    7.62
   0  -1   3  386.52   10.28
   0   1   3  379.42   10.03
   0   1  -3  370.25   10.28
   0   1  -3  389.57   10.15
   0  -1   3  368.50   10.11
   0  -1  -3  372.00   10.22
  -1   1   3 2044.37   55.75
   1  -1   3 2111.14   55.30
   1   1   3 2093.13   54.04
  -1   1  -3 2135.76   55.32
   1   1  -3 2091.87   54.00
   1  -1  -3 2068.09   55.37
  -1   1   3 2126.76   54.02
  -1   1   3 2044.20   56.28
   1  -1   3 2155.57   53.99
  -1  -1   3 2046.93   53.98
   1  -1  -3 2110.74   54.01
  -1  -1  -3 2049.20   53.98
  -2   1   3  111.21    3.45
  -2   1  -3  114.00    3.59
  -2  -1   3  113.37    3.52
  -2  -1  -3  116.41    3.44
   2  -1  -3  113.02    3.49
  -2   1  -3  122.13    3.56
   2   1   3  112.67    3.36
   2   1  -3  107.85    3.72
   2  -1   3  121.62    3.57
  -2   1   3  115.24    3.41
  -2   1   3  118.13    3.63
   2  -1   3  123.39    3.50
   3  -1   3  156.23    4.57
   3  -1  -3  153.54    4.90
  -3   1   3  146.70    4.76
   3   1  -3  152.64    4.57
  -3   1  -3  157.62    4.68
  -3  -1   3  148.45    4.84
  -3   1  -3  152.80    4.58
   4  -1   3 2997.47   80.26
  -4  -1  -3 3038.31   80.24
  -4   1  -3 3080.27   78.42
  -4   1   3 3066.03   78.60
  -4   1   3 2950.35   80.30
   4   1   3 3145.85   81.28
   4   1  -3 2837.75   80.27
   4  -1   3 3124.49   78.38
  -4  -1   3 3133.91   78.69
   5  -1   3  252.70    7.22
  -5  -1  -3  246.60    7.22
   5   1  -3  248.24    8.12
   5   1  -3  242.58    7.28
   5   1   3  246.72    7.10
   5  -1   3  254.96    7.28
   5   1   3  252.74    6.97
  -5   1  -3  253.60    7.34
   5  -1  -3  262.98    8.18
  -5   1  -3  254.17    7.45
  -5  -1   3  253.32    7.41
   5  -1  -3  240.26    7.34
  -5  -1   3  250.53    7.90
  -5  -1  -3  236.56    7.22
  -5   1   3  248.91    7.80
  -5   1   3  238.61    7.31
  -6  -1   3    3.78    3.33
   6  -1   3    6.03    2.03
  -6  -1  -3    5.54    2.04
  -6   1  -3    6.78    2.44
  -6   1  -3    5.20    2.07
  -6   1   3    7.65    2.38
   6  -1   3    5.04    1.83
  -6   1   3    6.19    3.36
  -6  -1   3    9.77    2.18
  -6   1   3    6.52    2.21
  -6  -1  -3    7.94    2.18
   6   1  -3    5.93    2.04
   6  -1  -3    7.36    2.06
   6   1   3    5.20    1.56
  -7  -1   3  271.00    8.09
  -7   1  -3  259.79    8.26
  -7   1   3  269.03    8.17
   7  -1  -3  252.33    8.00
  -7  -1  -3  280.94    8.00
  -7   1   3  249.47    8.25
  -7  -1   3  260.03    9.24
  -7   1   3  260.85    9.04
  -7   1  -3  257.78    8.05
   7  -1   3  246.14    7.91
   7  -1   3  257.51    7.79
   7   1   3  249.70    7.49
  -7  -1  -3  264.45    8.09
   7   1  -3  278.38    7.95
  -8  -1  -3   57.97    3.99
  -8  -1  -3   60.99    3.62
   8  -1  -3   58.24    3.59
   8  -1   3   59.80    3.76
  -8   1   3   61.94    4.52
   8  -1   3   60.29    3.39
  -8   1   3   57.85    3.95
  -8   1  -3   50.20    3.75
  -8   1  -3   62.21    4.43
  -8  -1   3   51.89    3.96
   8   1  -3   64.01    3.66
  -8  -1   3   54.67    3.70
  -8   1   3   64.50    5.84
  -8  -1   3   59.88    5.90
   8   1   3   62.03    2.91
  -9   1   3  103.40    7.64
  -9   1   3   97.57    6.03
  -9  -1  -3  109.25    5.18
   9  -1   3  108.48    4.64
  -9  -1   3  114.74    5.44
  -9   1  -3  104.92    5.27
  -9   1  -3  111.40    6.12
  -9  -1   3  104.87    8.11
  -9  -1   3  116.16    5.91
   9  -1  -3  105.22    4.92
  -9   1   3  111.38    5.62
   9   1  -3  115.32    4.86
  -9  -1  -3  104.10    5.42
 -10  -1   3  199.09    8.18
 -10  -1  -3  216.61    7.76
  10  -1  -3  214.10    7.48
 -10   1   3  197.74   10.62
  10   1  -3  184.99    7.05
 -10  -1   3  207.56    8.69
 -10  -1  -3  199.80    8.36
 -10   1   3  204.45    9.15
  10  -1   3  198.24    7.03
 -10  -1   3  192.94   11.55
 -10   1  -3  201.48    8.90
 -10   1  -3  184.92    7.99
  11  -1   3   17.12    4.21
 -11   1  -3   20.87    6.28
 -11  -1  -3   15.49    6.71
 -11  -1  -3   24.59    5.67
 -11   1  -3   22.30    7.89
 -11  -1   3   19.76    6.80
 -11   1   3   10.27    7.02
 -11  -1   3   19.52    7.10
 -11   1   3   15.94    8.39
   0  -2   3 2534.59   66.84
   0  -2  -3 2616.83   67.16
   0   2   3 2506.47   67.88
   0   2  -3 2661.15   69.91
   0   2  -3 2695.07   66.90
   0  -2   3 2537.89   68.50
   1   2   3  129.49    3.60
   1  -2   3  129.27    3.95
  -1  -2   3  130.26    3.95
  -1   2   3  133.46    3.77
  -1   2  -3  126.32    3.91
  -1  -2   3  135.64    3.99
  -1  -2  -3  128.64    3.69
   1  -2   3  132.51    3.93
   1  -2  -3  132.81    3.84
  -2   2  -3 1418.65   35.99
   2  -2   3 1316.47   36.73
   2  -2  -3 1383.03   35.97
   2  -2   3 1416.01   35.96
  -2   2  -3 1390.92   36.79
  -2  -2   3 1380.61   36.04
  -2   2   3 1423.38   35.94
   2  -2  -3 1395.44   36.74
   2   2  -3 1388.00   36.04
  -2  -2  -3 1412.53   35.84
   2  -2  -3 1337.80   36.73
   2   2   3 1345.05   35.83
   3  -2   3  522.30   13.83
  -3   2   3  481.27   13.65
   3  -2   3  520.44   13.65
   3   2   3  493.74   13.33
  -3   2   3  499.62   13.50
   3  -2  -3  496.88   13.79
  -3  -2  -3  513.85   13.43
  -3   2  -3  502.19   13.86
  -3   2   3  501.09   13.67
  -3  -2   3  506.93   13.83
  -3  -2  -3  524.02   13.64
  -3   2   3  503.83   13.71
  -3  -2   3  510.48   13.83
   3   2  -3  522.78   13.89
  -4   2   3   47.17    2.29
   4  -2  -3   47.02    3.18
   4   2  -3   50.46    3.23
  -4  -2  -3   45.04    2.13
   4  -2   3   49.61    2.21
   4  -2   3   44.33    2.32
  -4   2   3   45.04    2.69
  -4  -2   3   45.08    2.87
   4  -2  -3   45.03    2.29
  -4  -2  -3   45.86    1.96
  -4   2  -3   46.91    2.53
  -4   2  -3   48.91    2.31
  -4   2   3   49.08    2.10
  -4  -2   3   46.86    2.30
  -5  -2  -3   72.45    2.74
   5   2  -3   61.40    4.13
   5  -2   3   71.62    2.91
  -5   2  -3   69.56    3.25
   5  -2   3   71.48    3.06
  -5   2  -3   70.46    3.04
  -5  -2  -3   65.14    2.86
  -5   2   3   70.08    2.89
  -5   2   3   72.24    3.15
   5  -2  -3   74.68    3.06
  -5  -2   3   66.28    3.85
  -5  -2   3   64.32    2.91
  -5   2   3   70.38    3.64
   5  -2  -3   65.34    4.07
  -6   2   3  697.30   18.54
  -6  -2   3  686.82   19.15
  -6   2  -3  684.28   18.77
   6  -2   3  654.03   18.41
  -7  -2   3  164.29    5.66
  -7  -2  -3  163.62    5.47
  -7   2  -3  168.41    5.79
   7  -2  -3  153.92    5.63
  -7  -2  -3  160.52    5.57
   7  -2   3  165.64    5.44
  -7  -2   3  154.46    7.11
  -7   2  -3  163.71    6.13
  -7   2   3  156.71    6.69
   7  -2   3  166.08    5.68
  -7   2   3  165.02    5.73
  -7   2   3  154.17    5.93
  -8  -2   3  116.46    7.11
  -8   2  -3  104.31    5.02
  -8   2   3   92.66    4.92
  -8  -2  -3  100.57    4.77
   8  -2   3  118.68    4.93
   8  -2   3  107.64    4.51
  -8  -2  -3  114.91    4.61
   8  -2  -3  114.69    4.82
  -8   2   3  102.49    6.38
  -8  -2   3  103.61    4.65
  -8   2  -3  114.06    5.57
  -8  -2   3  104.72    4.94
  -8   2   3  112.00    5.48
  -9  -2   3    5.15    4.04
  -9  -2  -3    7.30    3.33
   9  -2  -3    7.05    3.48
  -9  -2   3    7.71    3.50
  -9   2  -3    4.15    4.82
   9  -2   3    8.82    3.15
  -9   2  -3    8.94    4.26
  -9   2   3    6.55    4.17
   9  -2   3    4.49    3.77
  -9   2   3   13.36    6.32
  -9   2   3    3.74    4.86
  -9  -2   3    9.90    7.26
  -9  -2  -3    9.39    3.84
  10  -2   3   27.46    4.15
 -10  -2  -3   18.40    4.35
 -10  -2   3   15.66    9.44
 -10   2   3   24.54    7.88
  10  -2  -3   21.16    4.35
 -10   2  -3   16.54    5.45
 -10   2   3   22.62    6.80
 -10  -2   3   20.52    5.52
 -10  -2  -3   13.45    5.02
 -10   2  -3   16.10    6.46
 -10  -2   3   23.35    4.95
 -10   2   3   24.18    5.70
 -11  -2  -3    6.71    6.54
 -11   2  -3    2.76    8.33
 -11  -2  -3   -3.28    5.51
 -11   2   3   -0.96    8.72
 -11  -2   3   -0.32    6.34
 -11   2   3    3.17    7.54
 -11   2  -3    6.06    7.18
 -11  -2   3    1.34    6.90
   0  -3   3  377.52   10.64
   0  -3  -3  382.81   10.29
   0   3  -3  393.37   10.52
   0  -3   3  398.02   10.54
   1  -3  -3 4341.29  117.46
  -1  -3  -3 4232.83  118.06
   1   3  -3 4479.81  116.52
   1  -3   3 4471.31  119.45
   1  -3   3 4611.48  118.97
  -1   3  -3 4705.10  118.77
  -1   3   3 4604.94  118.30
  -1   3  -3 4673.20  120.85
  -1  -3   3 4662.68  118.55
  -2  -3  -3 1854.84   47.72
  -2   3   3 1860.20   47.72
   2  -3   3 1854.02   48.93
   2  -3  -3 1845.41   47.78
   2  -3   3 1871.43   47.82
   2  -3  -3 1848.73   48.94
   2   3  -3 1782.86   47.84
   3  -3   3  699.65   18.68
   3  -3  -3  701.81   18.49
   3  -3  -3  706.17   18.58
   3  -3   3  660.83   18.34
  -3   3  -3  699.19   18.69
  -3   3   3  656.00   18.15
  -3  -3   3  705.07   18.54
   3   3  -3  679.73   18.53
  -3  -3  -3  692.72   18.05
  -3   3   3  676.02   18.28
  -3   3  -3  709.31   18.43
  -4   3   3   62.45    2.99
  -4  -3   3   53.37    3.17
  -4  -3   3   56.94    2.56
   4  -3  -3   55.14    3.41
   4  -3   3   55.40    2.74
  -4  -3  -3   58.90    2.18
  -4   3   3   58.21    2.56
   4  -3  -3   59.91    2.54
  -4  -3  -3   59.59    2.33
  -4   3  -3   58.63    2.70
   4  -3   3   59.10    2.57
  -4   3   3   61.37    2.28
  -4   3   3   60.86    2.29
   4   3  -3   59.65    3.60
   5   3  -3 1771.72   45.78
  -5   3   3 1746.06   46.10
  -5  -3  -3 1748.88   46.01
   5  -3   3 1730.48   46.21
  -5  -3   3 1747.61   46.20
  -5   3   3 1753.72   45.20
   5  -3  -3 1736.01   46.25
  -5   3   3 1689.68   45.38
  -5  -3  -3 1680.40   44.96
   5  -3   3 1756.90   45.28
  -5   3  -3 1740.13   46.29
  -5  -3   3 1710.07   45.63
  -5   3  -3 1747.69   45.37
  -6  -3  -3   82.59    3.06
   6  -3   3   65.12    3.46
  -6   3  -3   68.61    3.83
   6  -3   3   74.06    3.37
   6  -3  -3   69.91    3.51
  -6   3   3   72.02    3.30
  -6  -3   3   71.42    3.34
  -6   3   3   75.15    4.24
  -6  -3  -3   73.42    3.20
  -6   3   3   74.95    3.68
  -6   3  -3   75.58    3.55
  -6  -3   3   71.67    4.81
  -7  -3  -3  106.55    4.01
  -7   3  -3   94.89    4.49
  -7   3  -3  101.75    4.88
  -7  -3  -3   94.19    4.14
  -7   3   3   95.44    4.78
  -7  -3   3  100.14    6.14
  -7  -3   3  101.08    4.30
   7  -3   3  107.40    4.18
   7  -3  -3   98.96    4.41
  -7   3   3  101.87    4.43
   7  -3   3   98.56    4.49
  -7   3   3  107.80    5.49
   8  -3   3  261.57    8.75
  -8   3   3  262.33    9.69
   8  -3  -3  270.17    8.69
  -8  -3  -3  276.07    8.35
  -8   3   3  274.63    9.27
   8  -3   3  271.84    8.45
  -8  -3   3  250.29    8.51
  -8   3  -3  256.80    9.17
  -8   3   3  265.99    8.76
  -8  -3  -3  274.29    8.51
  -8  -3   3  287.13   10.68
  -8   3  -3  268.79    8.85
  -9  -3   3   12.68    7.62
  -9   3  -3   10.99    5.12
  -9   3   3   16.13    4.64
  -9   3  -3   13.39    4.59
  -9  -3   3   15.74    4.03
  -9  -3  -3   11.67    3.51
  -9   3   3   16.25    5.42
  -9  -3   3   16.76    3.71
  -9   3   3   21.43    6.19
   9  -3  -3   12.00    3.71
  -9  -3  -3   18.22    3.91
   9  -3   3   13.06    4.27
   9  -3   3   15.34    3.53
 -10  -3   3   12.75    4.45
 -10   3  -3   12.94    5.85
 -10   3   3   15.15    7.57
 -10  -3   3    6.29    4.90
  10  -3  -3   10.00    4.49
 -10   3  -3    7.06    6.74
 -10  -3   3    8.15    9.94
 -10  -3  -3   11.37    4.78
 -10   3   3    6.48    7.16
 -10  -3  -3    5.46    4.42
 -10   3   3    4.82    6.20
  10  -3   3   14.00    4.11
 -11   3   3   59.25   10.44
 -11   3   3   59.07    9.49
 -11   3  -3   38.98    9.63
   0  -4   3 1520.34   40.34
   0   4  -3 1502.39   39.42
   0  -4   3 1531.67   39.47
   1  -4   3   37.83    2.09
   1  -4  -3   35.18    1.61
   1   4  -3   36.74    2.07
  -1  -4   3   38.19    2.03
   1  -4   3   38.90    1.92
  -1   4  -3   36.55    2.04
  -2   4  -3  174.54    4.97
  -2   4   3  169.53    4.69
  -2  -4   3  157.02    5.16
   2   4  -3  170.40    5.23
  -2  -4  -3  161.33    4.54
   2  -4   3  174.13    5.15
   2  -4   3  162.66    5.07
  -2   4  -3  165.48    5.16
   2  -4  -3  165.14    4.99
  -2   4   3  166.03    4.74
  -3   4  -3 1858.87   46.90
   3  -4  -3 1696.16   47.73
   3  -4   3 1807.41   46.83
  -3  -4  -3 1750.22   46.48
  -3   4  -3 1886.97   47.89
  -3  -4   3 1810.80   46.93
  -3   4   3 1836.45   46.63
   3  -4  -3 1804.48   46.87
   3   4  -3 1796.88   46.95
   3  -4   3 1760.16   47.87
  -3   4   3 1815.84   46.68
   4  -4  -3  223.80    7.26
   4   4  -3  242.39    7.47
  -4   4   3  230.22    6.70
   4  -4   3  216.52    6.91
  -4   4  -3  232.13    6.91
  -4  -4   3  223.89    6.73
  -4   4   3  231.67    6.91
   4  -4   3  224.41    6.86
   4  -4  -3  228.44    6.77
  -4   4  -3  234.01    7.04
  -4  -4  -3  225.81    6.41
  -4  -4   3  229.24    7.28
  -5  -4  -3   13.33    1.61
  -5   4  -3    0.90    2.24
   5  -4   3   13.13    2.38
  -5   4   3   14.16    2.76
   5  -4   3   16.53    2.24
   5  -4  -3   10.66    2.07
   5   4  -3   14.04    3.69
  -5  -4  -3   15.13    1.80
  -5  -4   3   12.90    2.08
  -5   4   3   14.78    2.38
  -5   4  -3   16.64    2.75
  -5  -4   3   11.17    3.19
  -6   4   3  108.49    5.02
   6  -4  -3  116.22    4.59
  -6   4   3  117.33    4.23
  -6   4   3  121.75    4.07
  -6  -4   3  112.72    4.41
  -6  -4  -3  116.25    4.14
  -6   4  -3  113.60    4.98
  -6   4  -3  116.91    4.75
   6  -4   3  108.38    4.35
  -6  -4   3  118.71    5.80
  -6  -4  -3  112.77    4.02
   6  -4   3  117.55    4.74
  -6   4   3  121.40    4.76
  -7   4   3   82.88    5.07
  -7  -4   3   87.09    6.11
  -7  -4  -3   76.58    3.47
   7  -4   3   83.04    4.36
  -7   4  -3   78.59    4.82
   7  -4  -3   76.90    4.21
  -7  -4  -3   77.69    3.69
  -7   4   3   74.80    3.96
  -7   4  -3   72.34    4.36
   7  -4   3   78.90    4.04
  -7  -4   3   83.82    3.92
  -7   4   3   81.43    4.61
  -8  -4  -3   40.66    3.28
   8  -4  -3   43.33    3.90
  -8  -4   3   41.45    3.70
  -8   4  -3   27.85    4.75
  -8   4   3   41.77    5.27
   8  -4   3   37.54    4.10
  -8   4   3   40.22    4.25
   8  -4   3   39.74    3.45
  -8   4  -3   42.01    4.39
  -8  -4   3   54.41    6.98
  -8   4   3   39.12    4.85
  -8  -4  -3   39.97    3.47
  -9   4   3   10.05    5.09
  -9   4  -3   -1.99    5.68
  -9   4   3   15.39    6.11
  -9  -4  -3   11.41    4.04
   9  -4  -3   19.17    4.28
   9  -4   3   16.04    3.79
  -9   4  -3   14.37    5.09
  -9  -4   3   20.78    8.77
  -9   4   3   16.21    5.94
   9  -4   3   14.98    4.57
  -9  -4   3   17.90    4.04
  -9  -4  -3   14.77    3.63
  10  -4   3   33.30    6.17
 -10   4  -3   26.73    6.79
  10  -4  -3   36.85    5.12
  10  -4   3   36.62    4.68
 -10   4   3   43.48    8.18
 -10   4   3   36.12    7.27
 -10   4  -3   19.86    7.73
 -10   4   3   34.67    7.81
 -10  -4  -3   35.26    5.08
 -10  -4  -3   33.52    4.71
 -10  -4   3   33.64    5.21
 -10  -4   3   34.35   11.41
 -10  -4   3   35.46    4.77
   0  -5   3    0.52    1.41
   0   5  -3   -0.71    1.65
   0  -5   3   -0.74    1.67
   1  -5   3  752.63   19.49
  -1   5  -3  712.55   19.41
   1  -5   3  725.63   19.76
   1  -5  -3  756.21   19.13
   1   5  -3  732.38   19.40
   1  -5  -3  732.59   19.17
  -1  -5   3  709.72   19.45
   2  -5  -3  176.10    5.46
  -2   5   3  189.09    5.03
   2   5  -3  187.60    5.67
  -2  -5   3  171.16    5.65
   2  -5   3  180.13    5.63
  -2   5  -3  187.71    5.62
  -2   5   3  175.81    5.03
   2  -5   3  182.40    5.55
   2  -5  -3  178.80    5.20
   3   5  -3  640.21   16.90
   3  -5   3  627.59   17.03
   3  -5   3  632.87   16.80
  -3   5  -3  606.07   16.77
  -3   5   3  584.46   16.37
  -3   5   3  630.53   16.39
   3  -5  -3  630.70   16.76
  -3  -5  -3  614.71   16.19
  -3   5  -3  630.95   16.79
   3  -5  -3  606.72   16.69
  -3  -5   3  604.91   16.87
  -4   5   3  103.97    3.70
   4  -5   3   99.88    4.02
   4  -5  -3  102.13    3.69
   4  -5   3  106.59    3.90
  -4  -5  -3  103.56    3.28
  -4   5  -3  104.98    4.24
  -4  -5   3  100.83    4.48
   4   5  -3   99.27    4.52
  -4   5   3   99.52    3.85
  -4   5  -3   95.38    3.81
  -5   5   3   64.76    3.37
   5  -5   3   64.93    3.55
  -5   5  -3   68.34    3.38
  -5  -5   3   66.11    3.11
  -5   5  -3   62.99    3.76
  -5   5   3   58.90    3.51
   5  -5   3   60.81    3.23
  -5  -5  -3   60.96    2.63
  -5  -5   3   62.04    4.26
   5  -5  -3   61.87    3.29
  -6   5   3   76.60    4.15
  -6  -5   3   66.90    5.25
  -6  -5  -3   80.67    3.31
   6  -5  -3   77.50    3.82
  -6   5   3   81.40    4.39
  -6   5  -3   75.89    4.27
  -6  -5   3   81.36    3.67
  -6  -5  -3   80.86    3.23
   6  -5   3   92.23    4.30
  -6   5  -3   86.62    4.73
   6  -5   3   80.84    3.85
   7  -5   3   41.00    3.65
  -7   5   3   44.70    4.32
  -7  -5   3   42.27    3.31
  -7  -5   3   46.90    5.83
  -7   5   3   45.83    4.46
  -7  -5  -3   44.08    2.97
  -7   5  -3   34.64    4.56
   7  -5   3   49.14    4.09
  -7   5  -3   46.13    4.24
  -7  -5  -3   41.54    3.04
   7  -5  -3   38.86    3.80
  -8   5  -3   32.77    5.44
  -8  -5  -3   34.90    3.46
  -8  -5   3   33.41    3.67
  -8   5   3   31.75    4.15
  -8   5   3   37.56    3.33
   8  -5   3   32.78    4.64
   8  -5   3   36.84    4.01
   8  -5  -3   35.28    4.33
  -8  -5   3   28.51    7.23
  -8   5   3   29.58    5.11
  -8  -5  -3   31.36    3.14
  -8   5   3   26.28    5.24
  -8   5  -3   41.60    5.00
  -9   5   3   69.14    5.98
  -9   5   3   76.26    7.45
  -9  -5   3   74.30    9.98
  -9  -5   3   68.29    4.94
  -9   5  -3   73.63    7.42
  -9  -5  -3   77.88    4.50
   9  -5   3   68.07    4.83
  -9   5  -3   79.03    6.87
  -9   5   3   70.45    6.77
   9  -5   3   78.35    6.04
  -9  -5  -3   69.16    4.65
   9  -5  -3   66.37    5.23
 -10   5   3  113.91   10.27
  10  -5  -3  102.77    6.63
  10  -5   3   91.77    7.62
 -10   5  -3  104.28    9.20
 -10  -5  -3   93.33    6.27
 -10  -5  -3  100.93    5.74
 -10   5   3   99.96    8.46
 -10   5   3   99.59    8.41
 -10  -5   3  102.41    6.25
 -10  -5   3   96.27    6.06
  10  -5   3  100.78    5.82
 -10   5  -3   93.62    9.63
   0  -6   3  811.13   21.97
   0   6  -3  845.16   21.89
  -1   6  -3   22.34    2.13
   1   6  -3   24.36    2.16
  -1  -6   3   27.98    2.28
   1  -6   3   25.33    1.97
   1  -6   3   23.89    2.32
   1  -6  -3   28.58    1.38
   1  -6  -3   25.59    1.64
   2  -6   3  303.62    8.70
  -2   6  -3  303.27    8.63
   2  -6   3  295.74    8.63
   2   6  -3  302.53    8.61
   2  -6  -3  298.95    8.46
  -2  -6   3  288.98    8.68
   2  -6  -3  295.50    8.20
   3  -6  -3 1721.33   43.67
   3  -6   3 1643.89   44.87
   3   6  -3 1651.79   43.91
   3  -6   3 1715.75   44.00
   3  -6  -3 1675.40   43.86
  -3  -6   3 1754.17   44.07
  -3   6   3 1702.18   43.55
  -3   6  -3 1641.35   43.90
  -3   6   3 1623.64   43.48
   4   6  -3  629.81   17.37
   4  -6   3  618.20   17.41
  -4  -6  -3  664.98   16.54
  -4  -6   3  618.56   17.45
   4  -6  -3  627.84   17.18
   4  -6   3  638.43   17.29
  -4   6  -3  609.21   17.25
  -4   6   3  602.68   16.82
   4  -6  -3  642.34   17.05
  -4   6  -3  641.43   17.10
  -4   6   3  615.53   16.82
   5  -6  -3   92.17    3.87
  -5  -6   3   89.18    4.96
  -5   6  -3   88.69    3.91
   5  -6   3   87.03    4.00
  -5   6  -3   79.68    4.48
  -5  -6  -3   88.06    3.22
   5  -6   3   92.13    4.29
  -5   6   3   82.53    4.02
  -5   6   3   87.22    3.98
   6  -6   3   28.06    3.67
   6  -6  -3   25.85    3.44
  -6  -6   3   33.65    5.10
  -6   6   3   36.64    3.69
  -6  -6  -3   28.82    2.32
  -6   6  -3   33.15    3.50
  -6  -6   3   29.32    2.83
  -6   6   3   29.58    3.59
   6  -6   3   32.66    3.31
  -6   6  -3   31.37    4.17
  -6  -6  -3   31.40    2.40
   7  -6  -3   32.28    3.85
  -7   6  -3   37.62    5.20
   7  -6   3   35.19    3.62
  -7  -6   3   36.94    6.39
  -7   6  -3   35.71    4.39
  -7  -6  -3   33.21    2.91
  -7   6   3   37.38    4.68
   7  -6   3   29.61    4.32
  -7  -6   3   28.10    3.43
  -7  -6  -3   36.09    2.94
  -7   6   3   30.63    4.28
  -8  -6   3   38.98    4.05
  -8  -6   3   55.53    8.01
   8  -6  -3   43.38    4.77
  -8   6   3   38.58    5.23
  -8  -6  -3   41.19    3.52
  -8  -6  -3   35.22    3.69
  -8   6  -3   36.70    6.60
  -8   6  -3   36.80    5.65
   8  -6   3   47.55    5.21
  -8   6   3   42.04    5.96
   8  -6   3   36.99    4.48
  -9  -6   3   50.42   10.51
   9  -6   3   38.21    6.30
  -9  -6   3   38.76    4.63
  -9  -6  -3   40.34    3.91
   9  -6   3   43.75    5.01
  -9  -6  -3   45.23   12.73
  -9   6   3   38.20    6.42
  -9   6  -3   42.21    8.32
  -9   6  -3   48.34    7.40
  -9  -6  -3   29.70    4.33
  -9   6   3   37.22    7.80
   9  -6  -3   37.21    5.50
 -10   6  -3   97.22   11.54
 -10  -6   3   85.60    6.29
 -10  -6   3   88.63    6.25
 -10   6  -3   88.67   10.49
 -10  -6  -3   86.03    6.02
 -10   6   3   93.24   11.38
   0   7  -3   29.86    2.39
   0  -7   3   26.27    2.47
   1   7  -3  957.20   25.10
   1  -7   3  948.24   25.33
   1  -7  -3  973.17   24.83
  -1  -7   3  952.48   25.31
  -1   7  -3  941.59   25.14
   1  -7   3  956.15   25.69
   1  -7  -3  940.07   24.90
   2  -7   3 1231.21   32.35
   2  -7  -3 1267.01   31.89
  -2  -7   3 1165.23   32.27
   2   7  -3 1222.59   32.12
  -2   7  -3 1223.34   32.19
   2  -7   3 1235.23   32.92
   3  -7  -3  551.64   14.42
   3   7  -3  543.07   14.71
  -3  -7   3  515.92   14.85
  -3   7  -3  513.34   14.71
   3  -7   3  525.77   14.84
   3  -7   3  534.76   14.91
   4  -7   3   62.59    3.67
  -4   7  -3   54.38    3.85
  -4  -7   3   57.12    4.33
   4  -7   3   58.77    3.34
  -4   7   3   58.59    2.88
   4  -7  -3   59.15    3.04
  -4   7   3   55.45    2.97
   4  -7  -3   57.65    3.31
  -5  -7  -3  398.62   10.74
  -5   7   3  399.80   11.23
   5  -7   3  370.15   11.68
  -5  -7   3  404.11   12.39
   5  -7  -3  419.00   11.63
  -5   7   3  385.99   11.26
   5  -7  -3  413.36   11.59
   5  -7   3  371.69   11.75
  -5   7  -3  393.45   11.91
  -6   7  -3   71.23    5.39
   6  -7  -3   67.77    4.56
   6  -7   3   68.56    4.23
  -6  -7   3   82.28    6.12
  -6  -7  -3   74.30    3.30
   6  -7   3   75.85    4.87
  -6   7   3   72.03    4.32
  -6  -7   3   80.67    3.88
  -6   7   3   76.44    4.61
  -7   7  -3  108.53    5.51
  -7  -7   3   95.80    4.70
  -7   7   3  100.65    5.47
  -7   7   3  103.13    6.24
   7  -7   3  100.30    5.27
  -7  -7  -3  102.34    4.22
  -7  -7  -3  109.17    4.32
   7  -7  -3  100.33    5.74
   7  -7   3  107.21    6.13
  -7  -7   3   88.04    8.03
  -7   7  -3  108.08    6.87
  -8  -7   3  118.56    5.56
  -8   7   3  123.25    6.64
  -8  -7  -3  126.63    5.07
  -8  -7  -3  115.88    4.94
  -8   7  -3  113.05    6.86
  -8  -7   3   99.97    9.80
  -8   7   3  128.94    7.96
   8  -7   3  106.14    7.14
   8  -7  -3  114.40    6.34
  -8   7  -3  108.87    8.32
   8  -7   3  112.84    5.96
   9  -7  -3   22.38    5.80
  -9  -7   3   25.04    4.77
  -9   7   3   15.29    6.23
   9  -7   3   31.06    6.88
  -9  -7  -3   24.40    4.33
  -9  -7   3   29.26   11.69
  -9   7  -3   27.83    7.48
  -9   7   3   22.08    8.97
   9  -7   3   17.08    5.58
  -9  -7  -3   22.16    4.22
  -9   7  -3   22.06    9.46
   0  -8   3   53.71    3.29
   0   8  -3   47.25    2.77
   1  -8  -3  105.14    3.34
   1  -8  -3  103.87    3.68
   1  -8   3  102.81    4.42
   1  -8   3  102.20    4.01
   1   8  -3  112.93    4.01
  -1   8  -3  102.92    4.06
  -1  -8   3  100.84    4.29
   2  -8   3   46.43    3.25
  -2   8  -3   57.62    3.29
  -2  -8   3   48.71    3.33
   2  -8  -3   51.95    2.50
   2   8  -3   46.62    3.18
   2  -8   3   49.44    3.39
  -3  -8   3  179.87    6.73
   3  -8   3  185.06    6.73
   3   8  -3  193.36    6.35
  -3   8  -3  198.50    6.55
   3  -8   3  197.16    6.59
   3  -8  -3  197.18    6.08
   4  -8  -3   74.03    3.73
   4  -8   3   68.14    4.35
  -4  -8   3   67.86    4.81
   4  -8   3   76.91    4.10
   4  -8  -3   72.42    3.47
  -4   8   3   71.43    3.09
  -4   8   3   72.46    3.03
  -4   8  -3   71.05    4.36
  -5  -8   3   62.19    5.66
  -5   8  -3   67.13    5.06
   5  -8  -3   62.33    4.33
  -5  -8  -3   66.23    2.79
  -5   8   3   63.99    3.54
   5  -8  -3   57.80    3.74
   5  -8   3   65.23    4.61
   5  -8   3   66.54    4.34
  -5   8   3   65.73    3.66
  -6  -8  -3   43.10    2.82
  -6  -8   3   44.97    6.45
   6  -8   3   44.02    4.38
   6  -8  -3   35.52    4.21
  -6   8  -3   36.05    5.39
  -6   8   3   39.67    3.88
   6  -8   3   48.90    4.91
  -6   8   3   39.27    4.22
  -7  -8  -3    1.85    2.88
  -7   8   3    5.44    5.41
   7  -8  -3    3.17    4.91
  -7  -8   3    3.59    3.40
  -7  -8   3   11.44    7.59
   7  -8   3    6.85    4.38
  -7   8   3    5.22    4.30
  -7   8  -3   -0.23    6.18
   7  -8   3    5.95    5.51
  -7  -8  -3    3.10    2.82
   8  -8   3   20.35    4.95
  -8  -8  -3   16.67    3.75
  -8  -8   3   28.43   10.45
  -8  -8  -3   21.92    3.65
   8  -8   3   21.70    6.69
  -8   8   3   23.90    5.37
  -8   8   3   21.81    6.99
  -8  -8   3   23.76    4.59
   8  -8  -3   11.08    5.60
  -8   8  -3   30.62    8.31
  -8  -8  -3   23.46   10.27
  -9   8  -3   30.89   11.23
  -9  -8  -3   30.30    4.81
  -9   8   3   31.52   10.05
   0  -9   3    1.86    3.05
   0   9  -3   -0.55    2.23
  -1  -9   3  311.25    9.54
   1  -9   3  312.42    9.62
   1  -9   3  305.77    9.36
   1  -9  -3  329.07    8.66
  -1   9  -3  314.26    9.08
   2  -9   3  422.65   12.47
  -2   9  -3  413.01   12.05
   2  -9   3  436.90   12.60
  -2  -9   3  430.63   12.51
   2  -9  -3  441.47   11.79
  -3   9  -3   33.79    3.58
  -3  -9   3   39.63    4.22
   3  -9  -3   41.35    3.10
   3  -9   3   39.19    4.05
   3  -9   3   43.75    3.72
  -4  -9   3    9.71    4.49
   4  -9   3   12.45    3.79
   4  -9  -3   14.31    3.25
   4  -9  -3   12.94    2.80
  -4   9  -3   14.89    3.81
   4  -9   3   11.15    3.96
   5  -9  -3  128.06    5.59
   5  -9   3  132.33    5.99
  -5  -9   3  129.52    7.31
  -5   9  -3  134.49    6.59
   5  -9   3  112.97    6.29
  -5   9   3  127.06    4.91
  -5   9   3  131.08    4.71
   5  -9  -3  137.11    6.11
  -6  -9  -3   16.79    6.47
   6  -9   3   17.36    4.74
   6  -9   3   19.36    5.25
   6  -9  -3   20.80    5.24
  -6   9   3   13.65    4.11
  -6  -9   3   13.89    7.26
  -6   9   3   13.60    3.60
  -6  -9  -3   17.20    2.45
  -6   9  -3   21.52    6.12
   6  -9  -3   17.41    4.76
  -7   9  -3   27.39    7.54
  -7   9   3   22.23    5.74
   7  -9   3   23.03    5.21
  -7  -9  -3   20.34    8.47
  -7  -9   3   30.37    9.56
   7  -9  -3   25.57    6.09
  -7  -9  -3   20.79    3.37
   7  -9   3   24.39    6.65
  -7   9   3   23.32    4.60
  -7  -9   3   24.84    4.17
  -8  -9  -3  105.58   12.42
  -8  -9  -3  104.59    5.18
  -8   9  -3  109.34   10.19
  -8  -9   3  103.25    5.88
   8  -9  -3  113.57    8.26
  -8   9   3  115.61    8.92
   8  -9   3  101.67    7.29
  -8   9   3  109.56    6.64
  -8  -9  -3  111.97    5.47
   0 -10   3 1058.92   28.54
   1 -10  -3   47.16    2.52
  -1 -10   3   42.19    4.08
   1 -10   3   43.06    3.68
  -1  10  -3   46.45    3.12
   1 -10   3   45.38    4.30
   2 -10   3    2.23    3.73
  -2 -10   3   -1.04    3.78
   2 -10  -3    0.35    2.37
   2 -10   3    0.05    3.94
  -2  10  -3    2.49    3.09
  -3  10  -3   12.99    3.50
   3 -10   3   13.51    4.46
   3 -10   3   12.19    4.03
  -3 -10   3   11.80    4.28
   3 -10  -3   15.40    3.18
   4 -10   3   30.24    4.73
  -4  10  -3   30.04    4.37
   4 -10  -3   26.56    3.94
   4 -10   3   28.36    4.97
  -4 -10   3   34.18    5.59
   4 -10  -3   29.63    3.44
  -5 -10  -3   18.14    5.64
  -5  10  -3   20.64    5.33
   5 -10   3   23.79    4.80
   5 -10  -3   25.36    4.67
   5 -10   3   18.99    5.43
   5 -10  -3   25.70    4.98
  -5 -10   3   20.46    6.43
   6 -10   3  252.90    9.63
   6 -10  -3  242.24   10.25
  -6  10  -3  257.78   10.54
  -6 -10   3  263.66   11.92
  -6 -10  -3  248.97    7.54
  -6 -10  -3  259.08   10.88
  -6  10   3  257.27    8.43
   6 -10   3  227.59   10.35
  -6  10   3  254.88    7.95
   6 -10  -3  263.96    9.60
  -7 -10  -3   91.09    4.46
   7 -10   3   77.23    8.74
  -7  10   3   92.30    6.69
   7 -10  -3   95.53    7.54
  -7  10  -3   79.10    7.02
  -7 -10   3   83.21    5.21
  -7  10  -3   77.01    9.59
  -7  10   3   99.11    5.46
  -7 -10  -3   95.13   10.71
   7 -10   3   79.92    6.87
  -8  10   3   12.76    8.18
   0 -11   3    1.62    3.81
   0 -11   3    1.46    4.53
   1 -11   3  121.74    5.69
   1 -11   3  127.77    6.35
   1 -11  -3  136.28    4.53
  -1 -11   3  117.04    6.14
  -2 -11   3   67.45    5.35
   2 -11  -3   67.82    3.73
   2 -11   3   62.86    5.33
   2 -11   3   69.55    5.58
  -3 -11   3    7.15    5.02
  -3  11  -3   12.00    4.01
   3 -11   3    9.26    5.33
   3 -11  -3    8.78    3.72
   3 -11   3    9.93    4.83
   4 -11   3  214.54    9.14
   4 -11  -3  236.89    8.43
   4 -11   3  210.44    9.27
  -4  11  -3  235.25    8.34
   4 -11  -3  210.96    7.71
  -4 -11   3  232.51    9.64
  -5 -11   3   76.40    8.66
   5 -11   3   78.90    7.37
   5 -11  -3   77.02    6.40
  -5  11  -3   80.92    6.42
   5 -11  -3   79.55    6.15
   5 -11   3   73.13    6.47
  -5 -11  -3   74.81    6.50
  -6 -11  -3   12.50    8.28
   6 -11  -3    9.84    6.55
   6 -11   3   13.64    7.97
  -6 -11   3   11.84    9.62
  -6 -11  -3    5.79    2.90
  -6  11  -3    7.44    7.23
  -6  11  -3    3.33    5.45
   6 -11   3    7.20    6.54
  -7  11  -3   68.79   10.32
  -7  11   3   66.76    6.65
   0 -12   3   20.68    5.48
   0 -12   3   10.68    4.96
   1 -12  -3   62.52    3.69
   1 -12   3   59.77    5.41
   1 -12   3   63.59    6.20
  -1 -12   3   57.72    6.16
  -2 -12   3    4.02    5.50
   2 -12  -3    2.64    3.57
   2 -12   3    3.82    5.95
   2 -12   3   -0.06    5.62
   3 -12  -3   10.46    4.40
   3 -12   3    2.30    6.36
   3 -12   3    7.29    5.96
  -3 -12   3   10.32    6.40
  -4  12  -3   20.24    4.79
  -4 -12   3   22.29    7.37
   4 -12  -3   13.27    5.74
   4 -12   3   18.98    7.24
   4 -12  -3   13.61    4.99
  -4  12  -3   14.49    4.12
   4 -12   3   17.44    7.10
   5 -12   3   43.83    7.36
  -5  12  -3   48.34    6.68
  -5  12  -3   47.49    5.30
  -5 -12  -3   46.25    6.60
  -6  12  -3   40.80    8.42
   0 -13   3    1.05    6.74
   0 -13   3   -0.56    6.08
  -1 -13   3   72.21    7.62
   1 -13   3   70.34    8.00
   1 -13  -3   68.16    4.45
   1 -13   3   71.80    7.13
   2 -13   3   18.15    7.52
   2 -13  -3   19.25    4.49
   2 -13   3   18.41    7.55
  -2 -13   3   21.52    7.08
  -3 -13   3   30.49    7.97
   3 -13  -3   34.35    5.69
   0   0   4 4251.32  109.86
   0   0   4 3934.58  109.96
   0   0  -4 4192.71  106.34
   0   0   4 4148.71  106.33
   0   0  -4 4148.62  110.17
   1   0  -4 1134.93   29.60
   1   0  -4 1135.42   30.24
  -2   0   4  191.34    5.67
   2   0   4  195.64    5.39
   2   0  -4  186.57    5.70
   2   0   4  198.16    5.50
   2   0  -4  193.07    5.57
  -2   0   4  193.70    5.58
  -2   0  -4  185.59    5.55
  -2   0   4  185.95    5.52
  -2   0  -4  195.92    5.51
  -3   0   4  190.45    5.93
   3   0  -4  195.44    6.07
  -3   0   4  196.80    5.79
   3   0   4  201.79    5.52
  -3   0  -4  191.02    5.63
   3   0   4  184.79    5.57
   3   0  -4  187.42    5.71
  -3   0   4  189.77    5.70
  -3   0  -4  205.88    5.75
   4   0  -4  160.24    5.58
  -4   0   4  157.34    5.38
   4   0   4  152.96    4.87
   4   0  -4  173.65    5.06
  -4   0  -4  147.83    4.97
  -4   0   4  162.06    5.01
   4   0   4  165.34    4.75
  -4   0  -4  160.37    4.88
  -5   0   4   91.06    3.54
  -5   0   4   90.11    4.22
  -5   0  -4   97.63    3.74
   5   0   4   86.94    3.39
  -5   0  -4   89.49    3.41
   5   0  -4   99.77    4.79
   5   0  -4   87.87    3.52
   5   0   4   90.85    3.19
   6   0  -4  172.31    7.12
  -6   0   4  173.75    6.56
  -6   0  -4  174.25    5.66
   6   0  -4  177.37    5.69
   6   0   4  166.48    5.34
  -6   0   4  175.70    5.77
  -6   0  -4  184.95    5.95
   6   0   4  169.76    5.55
   7   0   4   26.35    2.71
  -7   0  -4   33.82    2.88
  -7   0   4   33.06    2.93
   7   0   4   35.43    2.50
   7   0  -4   41.42    2.91
  -7   0  -4   33.08    3.39
  -7   0   4   36.71    4.56
  -8   0   4  150.97    6.18
   8   0   4  146.38    5.52
  -8   0  -4  146.85    6.09
   8   0   4  153.92    5.10
  -8   0  -4  151.22    5.67
   8   0  -4  152.56    5.55
  -8   0   4  148.69    7.43
  -8   0   4  142.45    6.00
  -9   0   4  119.50    6.06
  -9   0  -4  114.28    5.45
  -9   0   4  124.89    8.13
  -9   0   4  124.63    6.48
   9   0   4  125.29    4.66
  -9   0  -4  122.34    6.32
   9   0  -4  118.11    5.33
 -10   0   4   36.49    8.63
  10   0  -4   35.32    4.56
 -10   0  -4   30.24    4.82
 -10   0   4   40.62    6.20
  10   0   4   30.72    3.63
 -10   0   4   32.06    6.43
 -10   0  -4   39.56    6.04
 -11   0  -4   -2.41    7.63
 -11   0  -4   -6.57    5.91
 -11   0   4    2.21    8.16
 -11   0   4    1.89    7.24
   0   1  -4 4301.09  109.58
   0  -1  -4 4070.55  111.38
   0   1  -4 4189.82  111.46
   0  -1   4 4217.48  107.36
   0  -1  -4 3916.97  111.16
   0  -1  -4 4287.89  109.06
   0   1   4 4187.67  107.41
   0  -1   4 4231.01  111.69
   1  -1   4 2716.21   68.81
  -1  -1   4 2656.30   70.49
  -1  -1   4 2639.11   68.83
  -1   1   4 2737.02   71.86
   1  -1  -4 2670.98   70.52
  -1   1  -4 2672.96   68.81
   1  -1   4 2660.32   70.49
   1  -1  -4 2595.78   71.71
  -1   1   4 2602.97   68.77
  -1   1   4 2531.43   70.68
  -1  -1  -4 2756.23   70.65
  -1   1  -4 2712.47   72.31
   1  -1  -4 2664.43   68.80
   1   1  -4 2688.56   70.54
   1   1  -4 2704.97   68.86
   1   1   4 2690.66   68.78
  -2  -1   4 2068.49   54.90
   2  -1   4 2039.06   53.58
  -2  -1  -4 2074.71   53.55
   2  -1  -4 2095.37   54.92
   2  -1  -4 2089.99   53.69
   2   1   4 2056.59   53.49
  -2  -1   4 2096.60   54.96
  -2   1  -4 2051.97   54.90
   2  -1   4 2057.58   54.85
  -2   1   4 2111.17   53.64
  -2  -1   4 2041.44   53.69
  -2  -1  -4 2139.64   54.86
   2   1  -4 2073.68   53.74
   2  -1  -4 2113.24   54.92
  -2   1   4 2015.12   56.14
  -2   1  -4 2111.13   53.65
  -2   1   4 2026.60   54.86
  -3  -1   4 1651.57   42.58
  -3  -1   4 1651.56   43.39
   3   1  -4 1521.86   42.56
   3  -1  -4 1606.90   42.55
   3  -1   4 1639.69   42.36
   3   1   4 1584.59   42.20
  -3   1  -4 1614.89   42.42
  -3   1  -4 1654.80   43.36
   3  -1   4 1597.43   43.27
  -3   1   4 1584.49   43.31
  -3   1   4 1722.60   43.34
  -3   1   4 1609.87   42.47
  -3  -1  -4 1718.66   42.35
   3  -1  -4 1659.03   43.40
  -3  -1  -4 1673.45   43.27
  -4   1  -4  163.47    4.99
   4  -1   4  166.80    5.00
  -4  -1   4  158.05    5.01
   4  -1  -4  161.89    5.01
  -4   1   4  159.52    5.31
  -4   1  -4  154.73    5.06
  -4  -1  -4  159.07    4.81
   4  -1   4  163.46    4.83
   4  -1  -4  157.33    5.54
   4   1  -4  147.77    5.59
  -4  -1  -4  153.86    4.95
   5  -1  -4    6.17    3.42
  -5   1  -4    7.77    1.90
  -5   1  -4    6.24    2.11
  -5   1   4    7.91    2.64
   5   1  -4    5.30    3.39
  -5  -1   4    5.31    2.83
   5  -1   4    5.90    1.63
  -5  -1  -4    6.26    1.98
   5  -1   4    8.84    1.91
  -5   1   4    6.06    1.93
  -5  -1   4    5.61    2.07
  -5  -1  -4    9.32    1.74
   5  -1  -4    5.74    1.90
   5   1  -4    6.17    1.95
   5   1   4    7.05    1.68
   6  -1   4  369.56   10.72
  -6   1   4  386.31   11.45
  -6   1   4  419.91   11.05
  -6  -1  -4  380.27   10.86
  -6   1  -4  397.17   11.04
   6   1   4  382.73   10.62
  -6  -1   4  366.79   11.00
  -6   1  -4  377.58   10.94
  -6  -1  -4  386.73   10.85
   6  -1  -4  383.71   10.98
  -6   1   4  334.17   10.87
  -6  -1   4  380.67   11.61
   6  -1   4  386.99   10.81
   6  -1  -4  383.61   11.95
   6   1  -4  369.16   10.89
   7  -1   4    8.69    2.46
  -7   1   4    1.47    2.97
   7  -1   4    2.73    2.29
  -7  -1  -4    7.36    2.52
  -7   1   4    4.18    2.95
  -7  -1   4    3.52    2.53
   7  -1  -4    6.48    2.66
  -7   1   4    5.45    4.05
   7   1  -4    4.20    2.57
  -7   1  -4    3.54    3.15
  -7   1  -4    3.99    2.62
  -7  -1  -4    4.78    2.80
  -7  -1   4    7.83    4.23
   8   1  -4  294.27    8.92
  -8   1  -4  291.21    9.52
  -8  -1   4  296.84    9.40
   8  -1  -4  290.56    9.03
  -8  -1  -4  286.58    8.97
  -8  -1  -4  279.70    9.18
  -8   1   4  301.65    9.62
  -8  -1   4  303.10    9.20
  -8   1   4  290.12   10.34
   8  -1   4  283.03    8.98
  -8   1   4  290.24    9.35
  -8  -1   4  271.17   10.53
   8  -1   4  291.79    8.70
  -8   1  -4  272.87    9.09
  -9  -1  -4  143.69    6.53
   9   1  -4  133.84    5.55
  -9   1   4  154.99    6.57
  -9   1  -4  132.92    6.93
  -9  -1   4  141.54    6.62
  -9   1   4  142.18    7.04
  -9  -1  -4  148.71    5.86
   9  -1   4  152.76    6.01
  -9  -1   4  127.41    8.73
   9  -1  -4  141.51    5.85
  -9   1  -4  144.91    6.15
   9  -1   4  139.71    5.41
  -9   1   4  143.52    8.18
 -10   1  -4    1.53    4.85
 -10   1   4   -0.65    6.42
 -10  -1   4    0.68    5.96
  10  -1   4    4.12    3.60
 -10   1  -4    5.30    6.09
 -10  -1   4   -3.49    5.40
  10  -1  -4    0.65    4.09
 -10   1   4    2.35    5.60
 -10  -1   4    8.22    8.61
 -10   1   4   -1.17    7.92
 -10  -1  -4    1.43    5.49
 -11   1  -4   60.99    7.24
 -11  -1  -4   70.86    7.79
 -11   1  -4   66.00    8.54
 -11   1   4   73.49    9.49
 -11  -1   4   64.21    8.42
 -11   1   4   47.31    8.29
 -11  -1   4   77.75    7.95
   0  -2  -4 8929.11  230.97
   1   2   4  736.53   18.86
  -1   2   4  725.91   18.93
   1  -2   4  694.48   19.41
   1  -2   4  734.14   19.11
  -1  -2   4  722.89   19.48
  -1  -2  -4  720.97   18.91
  -2   2  -4  109.68    3.56
   2  -2   4  107.40    3.59
  -2  -2   4  111.00    3.78
   2   2   4  108.36    3.18
  -2  -2  -4  104.22    3.33
  -2   2  -4  105.34    3.66
   2  -2   4  113.63    3.49
  -2  -2   4  106.72    3.50
   2  -2  -4  109.87    3.38
   2   2  -4  103.62    3.77
   2  -2  -4  109.08    3.42
   2  -2  -4  104.12    3.58
  -2   2   4  108.75    3.50
  -3   2   4  772.39   20.80
  -3   2   4  769.53   20.81
   3  -2   4  834.22   20.98
  -3  -2  -4  763.20   20.41
  -3  -2   4  772.80   20.99
  -3  -2  -4  769.44   20.77
   3   2   4  772.66   20.30
   3  -2   4  762.45   20.60
   3   2  -4  783.99   20.87
  -3   2  -4  781.54   21.03
   3  -2  -4  791.45   20.97
  -3   2   4  760.62   20.61
   3  -2  -4  778.28   20.75
  -4  -2  -4  128.01    3.93
   4   2  -4  124.98    4.94
   4   2   4  122.50    3.86
  -4   2  -4  125.82    4.24
  -4   2   4  118.21    3.98
   4  -2   4  121.90    4.20
  -4  -2   4  123.59    4.24
  -4   2   4  125.73    4.04
  -4   2  -4  135.96    4.52
   4  -2  -4  125.99    4.87
  -4  -2   4  119.65    4.73
   4  -2  -4  124.96    4.22
  -4  -2  -4  131.89    4.08
   5  -2  -4  109.31    4.92
  -5  -2   4   96.35    4.59
  -5   2   4   95.32    4.30
  -5   2   4  100.12    3.92
   5   2   4  100.06    3.43
  -5  -2  -4   94.74    3.72
  -5   2  -4  102.59    3.87
   5   2  -4   97.48    5.11
  -5  -2  -4  104.26    3.56
  -5  -2   4  101.14    3.86
   5  -2   4   98.67    3.87
   5  -2   4  101.73    3.65
  -5   2   4  103.15    3.68
   5  -2  -4  104.43    3.88
  -5   2  -4  105.32    4.11
  -6  -2   4  637.29   17.85
   6  -2   4  657.28   17.58
  -6   2  -4  655.36   17.90
   6  -2  -4  632.03   18.42
   6  -2  -4  646.19   17.89
   6   2  -4  630.78   18.54
   6  -2   4  649.94   17.71
  -6   2   4  645.34   17.65
  -6  -2   4  628.09   18.23
  -6  -2  -4  640.24   17.63
  -6   2  -4  629.29   17.76
  -6   2   4  669.63   18.03
  -6  -2  -4  636.88   17.42
  -6   2   4  659.51   17.80
   7  -2  -4  271.85    8.23
  -7  -2  -4  270.82    8.01
  -7   2   4  273.68    8.50
  -7   2   4  245.82    8.94
   7  -2   4  241.06    8.09
  -7  -2   4  268.43    9.42
   7  -2   4  263.58    7.91
  -7   2  -4  253.20    8.49
  -7   2   4  243.06    8.15
  -7  -2   4  263.22    8.19
  -7  -2  -4  275.72    8.12
  -7   2  -4  262.30    8.29
  -8   2  -4   41.47    4.38
  -8  -2  -4   43.30    3.31
   8  -2   4   42.06    3.69
  -8  -2   4   36.77    3.65
  -8  -2  -4   37.76    3.70
   8  -2   4   43.46    3.23
  -8  -2   4   37.33    5.86
  -8   2   4   29.02    3.82
   8  -2  -4   35.30    3.55
  -8   2   4   34.90    5.25
  -8   2   4   38.78    4.40
  -9  -2   4  116.14    6.13
  -9  -2   4  128.78    5.75
  -9   2   4  117.50    7.56
   9  -2   4  116.10    5.78
  -9  -2  -4  123.20    5.32
  -9  -2  -4  119.65    5.89
  -9   2  -4  111.15    5.93
  -9   2  -4  123.03    6.60
   9  -2  -4  127.64    5.55
  -9   2   4   84.39    6.00
  -9   2   4  127.81    6.91
  -9  -2   4  119.97    8.54
  10  -2  -4   50.75    4.94
 -10  -2   4   46.59    9.69
 -10   2   4   45.77    6.41
  10  -2   4   49.22    4.38
 -10  -2  -4   45.92    4.94
 -10   2   4   45.45    8.09
 -10  -2  -4   47.47    5.78
 -10   2  -4   54.30    6.05
 -10   2   4   44.75    7.60
 -10  -2   4   50.04    5.94
 -10  -2   4   41.21    5.17
 -10   2  -4   43.17    6.75
   0  -3   4 2885.22   78.19
   0  -3   4 3064.43   76.38
   0   3  -4 3042.12   76.38
   0   3   4 2904.55   77.49
   0  -3  -4 2904.63   76.31
   1  -3   4 1548.02   40.27
  -1  -3   4 1581.46   41.22
  -1   3   4 1527.61   40.10
   1   3  -4 1594.08   40.33
  -1  -3  -4 1560.25   40.10
  -1   3  -4 1527.83   40.29
   1  -3  -4 1518.40   40.10
   1  -3   4 1512.10   41.16
  -1  -3   4 1565.05   40.32
  -1   3  -4 1553.21   41.16
  -2   3  -4   31.74    1.99
   2  -3  -4   33.40    1.58
   2   3   4   29.91    1.22
  -2   3  -4   27.80    2.15
  -2   3   4   33.87    1.63
  -2  -3   4   33.29    2.30
  -2  -3  -4   32.12    1.56
   2  -3   4   34.10    2.06
   2  -3  -4   31.58    2.02
   2   3  -4   34.56    2.31
   2  -3   4   34.20    1.95
   2  -3  -4   33.90    1.62
  -2   3   4   36.28    1.82
  -3   3   4  255.94    7.11
  -3   3  -4  255.87    7.40
  -3  -3  -4  251.89    7.00
   3   3  -4  257.17    7.71
  -3  -3   4  264.23    7.33
  -3   3   4  260.78    7.27
   3  -3  -4  252.08    7.45
   3  -3  -4  234.84    7.20
  -3  -3   4  259.95    7.63
   3  -3   4  236.28    7.29
   3  -3   4  246.04    7.36
  -4   3   4   50.47    2.87
  -4   3  -4   51.66    2.67
  -4   3   4   44.96    2.01
  -4   3   4   50.27    2.54
  -4  -3  -4   46.43    1.98
   4  -3   4   44.32    2.66
  -4  -3   4   51.77    3.26
  -4   3  -4   49.30    2.94
   4   3  -4   50.03    3.58
  -4  -3   4   49.92    2.59
  -4  -3  -4   53.01    2.31
   4  -3  -4   46.41    3.41
   4  -3   4   48.07    2.46
  -4   3   4   46.65    2.02
   4  -3  -4   50.47    2.52
  -5  -3   4  999.56   26.10
   5   3  -4  944.67   26.24
  -5   3   4  941.89   25.72
  -5  -3  -4  989.22   25.82
  -5   3   4  973.67   25.56
  -5  -3   4  965.83   26.07
  -5   3   4  932.11   25.84
  -5   3   4  975.36   25.84
   5  -3  -4  979.77   26.15
   5  -3   4  942.84   25.65
  -5   3  -4  978.77   26.18
   5  -3  -4  935.74   26.05
   5  -3   4  965.58   26.03
  -5  -3  -4  972.14   25.36
  -5   3  -4  958.78   25.82
  -6  -3   4  257.16    7.73
   6  -3   4  256.17    7.81
  -6   3  -4  241.30    7.98
   6  -3   4  237.37    7.58
   6   3  -4  260.53    9.22
   6  -3  -4  238.77    7.77
  -6  -3   4  243.39    8.66
  -6   3   4  244.88    8.16
  -6   3   4  234.67    7.80
  -6  -3  -4  271.55    7.41
  -6   3   4  233.07    7.48
  -6   3   4  266.17    7.52
  -6  -3  -4  246.21    7.47
  -6   3  -4  257.90    7.88
  -7   3  -4  328.86   10.53
  -7   3   4  352.72   10.43
  -7   3   4  349.19   10.07
  -7   3   4  343.48   10.80
   7  -3   4  327.85   10.14
  -7  -3   4  348.45   11.41
  -7  -3  -4  331.77    9.89
   7  -3  -4  324.97   10.21
  -7  -3  -4  317.72    9.81
  -7   3  -4  337.15   10.29
   7  -3   4  347.22   10.01
  -7  -3   4  332.08   10.15
  -8  -3   4   23.02    3.46
   8  -3   4   18.76    3.58
  -8   3   4   22.90    5.04
  -8   3  -4   22.15    3.96
   8  -3   4   19.52    3.09
  -8  -3  -4   22.38    3.55
  -8  -3   4   19.58    6.02
  -8   3   4   25.01    3.96
  -8   3  -4   23.13    4.63
  -8  -3  -4   22.85    3.09
  -8   3   4   18.53    4.54
   8  -3  -4   20.43    3.44
  -9   3   4   43.42    6.09
  -9  -3   4   36.18    8.01
  -9   3   4   40.34    5.37
  -9   3  -4   43.18    5.94
  -9   3  -4   38.95    5.07
  -9  -3  -4   42.58    4.08
  -9  -3   4   39.44    4.36
   9  -3   4   41.02    3.87
  -9  -3  -4   41.27    4.36
  -9   3   4   41.71    6.25
   9  -3  -4   38.77    4.28
   9  -3   4   41.76    4.58
  10  -3   4   52.28    5.82
 -10   3   4   50.60    8.14
  10  -3   4   52.50    4.53
 -10  -3   4   48.02    5.91
 -10   3   4   55.34    8.08
 -10  -3  -4   48.26    5.51
  10  -3  -4   54.95    5.11
 -10   3  -4   47.22    6.47
 -10  -3   4   48.38   10.55
 -10   3  -4   46.43    7.49
 -10  -3   4   52.24    5.38
 -10   3   4   53.86    7.15
 -10  -3  -4   41.46    4.89
   0  -4   4 2511.57   68.40
   0   4  -4 2612.70   66.81
   0  -4   4 2631.67   66.84
   1  -4   4 1019.72   28.24
  -1  -4   4 1050.87   27.75
  -1   4  -4 1103.33   27.74
   1  -4  -4 1054.17   27.44
  -1  -4  -4 1045.32   27.41
   1  -4   4 1083.76   27.74
  -1  -4   4 1060.09   28.27
   1   4  -4 1021.01   27.69
  -1   4  -4 1044.50   28.17
  -2   4  -4 3296.89   82.58
   2   4  -4 3284.42   82.62
  -2   4   4 3375.73   84.04
   2  -4  -4 3255.31   82.42
  -2   4   4 3053.57   82.32
  -2   4  -4 3153.72   84.51
  -2  -4  -4 3144.98   82.39
   2  -4   4 3159.06   82.54
  -2  -4   4 3100.77   82.57
   2  -4   4 3166.64   84.51
  -3   4  -4  113.43    4.32
  -3   4   4  115.17    3.90
  -3   4   4  122.29    3.79
   3  -4   4  118.43    4.24
   3  -4   4  117.26    4.03
  -3  -4   4  112.72    4.50
   3   4  -4  113.09    4.51
  -3  -4  -4  120.09    3.58
   3  -4  -4  117.88    3.80
   3  -4  -4  122.54    4.31
  -4  -4  -4  559.31   14.64
  -4  -4   4  550.09   15.17
   4  -4   4  516.50   15.08
  -4  -4   4  535.56   15.42
  -4   4   4  557.19   14.97
   4  -4  -4  548.05   15.14
   4  -4  -4  552.47   15.33
   4   4  -4  557.09   15.55
  -4   4  -4  545.16   15.24
  -4   4  -4  562.40   15.30
   4  -4   4  560.10   15.24
  -4   4   4  556.76   14.86
  -5  -4  -4  366.87   10.14
   5  -4  -4  366.52   11.10
  -5  -4   4  379.49   10.54
  -5   4  -4  376.88   10.86
   5   4  -4  361.45   11.44
   5  -4   4  359.08   10.61
  -5   4   4  379.53   10.65
   5  -4   4  386.98   10.62
  -5   4  -4  346.62   10.68
  -5   4   4  366.17   10.46
  -5  -4   4  373.49   11.21
   5  -4  -4  341.34   10.60
  -5  -4  -4  361.38   10.16
  -6   4   4  601.32   16.36
   6  -4  -4  585.44   16.55
  -6  -4  -4  596.27   15.90
  -6   4   4  594.01   16.09
   6  -4   4  533.21   16.31
  -6   4  -4  591.34   16.59
  -6  -4   4  619.87   16.46
  -6  -4   4  595.86   17.12
   6   4  -4  584.13   17.42
   6  -4   4  576.20   16.39
  -6   4   4  586.97   15.99
  -6   4   4  568.64   16.43
  -6  -4  -4  597.33   16.08
  -7   4   4    4.99    3.94
   7  -4   4    3.35    3.24
  -7  -4  -4    2.32    2.41
  -7  -4  -4    1.26    2.63
  -7   4  -4    2.60    3.51
  -7   4   4    4.34    3.64
   7  -4   4    5.55    2.99
  -7  -4   4   -0.11    5.15
  -7   4   4    2.70    3.05
  -7   4  -4   -2.01    3.83
  -7  -4   4    3.59    2.91
   7  -4  -4    5.86    3.23
  -7   4   4    3.18    2.54
   8  -4  -4  179.95    6.71
  -8  -4  -4  176.98    6.11
  -8   4   4  185.04    6.75
  -8   4   4  173.91    6.16
   8  -4   4  155.31    6.83
  -8   4   4  172.64    7.64
  -8   4   4  174.71    7.56
  -8  -4   4  175.39    9.15
  -8   4  -4  178.12    7.68
  -8  -4   4  173.53    6.52
   8  -4   4  168.97    6.33
  -8  -4  -4  184.39    6.34
  -8   4  -4  156.27    7.04
  -9   4   4   17.24    6.30
  -9  -4   4    6.41    4.13
  -9   4   4   15.97    6.07
   9  -4  -4    5.33    4.24
  -9  -4   4    7.97    8.52
  -9   4   4   11.48    5.27
  -9   4  -4   19.65    6.37
  -9   4  -4   12.30    5.38
  -9  -4  -4   10.49    4.09
  -9  -4  -4   10.60    3.67
   9  -4   4   10.86    3.77
   9  -4   4    7.25    4.75
 -10  -4   4    4.85    5.38
  10  -4  -4   -2.00    4.86
 -10  -4   4    3.68   11.34
 -10  -4   4    2.64    4.89
 -10  -4  -4   -1.63    4.53
 -10  -4  -4    1.51    5.02
 -10   4   4    1.45    7.29
 -10   4  -4   -4.78    7.94
 -10   4  -4    2.53    7.04
 -10   4   4   -2.29    7.39
 -10   4   4    6.21    8.46
  10  -4   4   -2.57    5.76
  10  -4   4    0.77    4.37
   0   5  -4  169.48    5.38
   0  -5  -4  169.20    4.72
   0  -5   4  164.67    5.37
   0  -5   4  174.86    5.29
   1   5  -4  208.99    6.69
   1  -5  -4  248.45    6.28
   1  -5   4  214.40    6.64
  -1   5  -4  224.91    6.70
  -1  -5   4  225.53    6.77
   1  -5   4  208.75    6.69
   2   5  -4 1527.63   40.05
   2  -5  -4 1548.35   39.80
   2  -5   4 1572.28   40.91
  -2   5   4 1575.25   39.71
  -2   5  -4 1463.09   39.97
  -2  -5   4 1580.27   40.13
  -2  -5  -4 1509.74   39.64
   2  -5   4 1558.63   40.08
  -2   5  -4 1451.34   40.69
  -2   5   4 1524.60   39.67
  -3   5  -4   79.25    3.66
   3  -5   4   78.01    3.55
   3  -5  -4   76.94    3.71
   3   5  -4   74.51    3.90
  -3   5   4   76.46    2.92
   3  -5  -4   81.30    2.86
  -3  -5   4   77.37    3.80
   3  -5   4   80.45    3.35
  -3   5   4   84.54    2.86
  -3  -5  -4   79.59    2.63
  -3   5  -4   81.22    3.23
  -4   5  -4 3780.50   97.96
  -4   5   4 3646.07   95.40
  -4   5  -4 3885.53   95.83
   4  -5  -4 3726.72   97.88
   4   5  -4 3722.99   95.93
  -4  -5   4 3770.92   95.97
   4  -5   4 3771.13   97.99
   4  -5  -4 3671.40   95.72
   4  -5   4 3537.39   95.68
  -4   5   4 3570.39   95.38
  -4  -5  -4 3682.76   95.20
   5  -5  -4  405.38   11.82
  -5   5  -4  428.54   11.93
  -5  -5  -4  398.39   11.20
   5  -5   4  413.10   11.86
   5  -5  -4  399.49   12.25
   5   5  -4  405.29   12.58
   5  -5   4  415.68   11.90
  -5   5  -4  416.21   12.09
  -5  -5   4  423.82   11.75
  -5   5   4  398.47   11.58
  -6  -5   4  481.73   13.90
   6  -5   4  435.69   13.00
   6  -5   4  454.91   12.89
  -6   5   4  440.90   12.89
  -6   5  -4  443.26   13.09
  -6   5   4  457.00   12.87
  -6  -5  -4  451.59   12.39
  -6   5  -4  420.28   13.22
  -6  -5  -4  447.85   12.31
  -6  -5   4  434.08   12.75
   6  -5  -4  435.54   12.98
  -7   5   4   38.77    4.46
   7  -5   4   40.26    4.10
  -7  -5   4   37.19    3.44
  -7  -5   4   39.67    6.06
  -7   5   4   35.40    4.36
  -7   5  -4   35.34    4.93
   7  -5  -4   34.72    4.11
  -7  -5  -4   35.84    2.85
  -7  -5  -4   36.27    3.19
   7  -5   4   35.45    3.37
  -7   5  -4   37.65    4.42
  -8   5   4   21.88    5.34
  -8   5  -4   18.17    5.71
   8  -5   4   18.59    3.85
   8  -5   4   19.33    4.56
  -8  -5   4   20.63    7.32
   8  -5  -4   19.53    4.26
  -8  -5   4   17.05    3.48
  -8   5  -4   19.42    5.01
  -8  -5  -4   17.33    3.39
  -8  -5  -4   16.97    3.20
  -8   5   4   21.63    4.99
  -9  -5  -4   37.99    4.07
   9  -5   4   30.08    5.61
  -9  -5   4   36.98    9.60
   9  -5   4   35.51    4.26
  -9   5   4   34.58    3.87
  -9  -5  -4   25.86    4.39
  -9   5   4   35.83    5.53
  -9   5   4   35.81    7.24
   9  -5  -4   27.16    4.93
  -9   5  -4   36.75    6.57
  -9   5   4   22.27    6.10
  -9  -5   4   31.51    4.75
  -9   5  -4   31.30    7.66
  10  -5  -4  179.92    8.42
 -10   5   4  205.06    9.83
 -10  -5   4  188.85    8.16
 -10   5   4  192.24    7.43
 -10   5   4  201.49   12.17
 -10  -5  -4  181.58    8.11
 -10   5   4  181.15   10.04
 -10   5  -4  192.05   10.83
   0  -6   4  106.99    4.12
   0   6  -4  110.45    4.12
   0  -6   4  107.59    3.86
   1  -6  -4  618.22   16.71
  -1   6  -4  618.09   17.16
   1  -6   4  654.88   17.45
  -1  -6   4  638.93   17.27
   1   6  -4  637.59   17.18
   1  -6   4  637.91   17.27
   2  -6   4 1175.57   31.28
   2  -6  -4 1138.27   30.35
  -2  -6   4 1125.06   30.73
   2  -6   4 1124.94   30.72
   2   6  -4 1189.69   30.68
  -2   6  -4 1214.47   30.73
  -3  -6   4   98.23    4.48
   3   6  -4  102.19    4.59
   3  -6  -4   99.21    4.21
  -3   6   4   92.49    3.36
  -3   6  -4  103.18    4.31
   3  -6  -4  101.76    3.40
   3  -6   4  105.53    4.12
  -3   6   4   98.93    3.36
   3  -6   4  105.49    4.30
   3  -6  -4  100.31    3.37
  -3   6  -4   98.65    3.61
  -3  -6  -4   95.91    3.08
  -4  -6   4  771.94   20.81
   4  -6  -4  781.49   20.49
  -4   6  -4  748.76   20.57
   4  -6  -4  724.37   20.42
  -4  -6  -4  696.07   19.66
   4  -6   4  742.73   20.53
   4  -6   4  776.58   20.72
  -4   6   4  780.06   19.99
  -4   6   4  719.97   19.93
   4   6  -4  757.29   20.73
  -4   6  -4  763.55   20.47
   5  -6  -4   25.14    3.00
  -5   6   4   26.88    2.94
  -5  -6  -4   27.14    2.10
   5   6  -4   21.63    4.53
   5  -6   4   23.64    3.36
  -5   6  -4   22.64    3.64
  -5   6   4   26.31    3.00
  -5  -6   4   22.83    4.41
   5  -6   4   27.49    3.03
  -5   6  -4   26.96    3.28
  -6  -6  -4   17.23    2.22
  -6   6  -4   13.71    3.64
  -6   6   4   10.62    3.42
  -6  -6   4   17.16    5.10
   6  -6  -4   10.42    3.26
   6  -6   4   14.89    3.61
  -6   6  -4   17.72    4.30
  -6  -6  -4   14.04    2.36
   6  -6   4   16.45    3.15
  -6   6   4   11.09    3.60
  -6  -6   4   10.32    2.78
   7  -6   4  120.73    6.03
   7  -6  -4  125.51    5.81
  -7  -6  -4  114.23    4.60
  -7   6  -4  109.74    5.97
  -7  -6   4  110.75    5.11
  -7  -6   4  122.61    7.80
  -7  -6  -4  116.02    4.68
  -7   6   4  120.73    5.75
  -7   6   4  115.47    6.11
  -7   6  -4  122.74    6.82
   7  -6   4  122.91    5.33
  -8   6   4    8.90    5.92
   8  -6   4    9.98    5.06
  -8  -6  -4    8.12    3.11
   8  -6  -4    4.89    4.86
  -8  -6   4    9.69    8.23
  -8  -6  -4   12.30    3.57
  -8  -6   4    6.58    3.88
   8  -6   4    8.71    4.26
  -8   6  -4    8.88    6.61
  -8   6   4    8.25    4.95
  -8   6  -4    9.56    5.74
   9  -6   4  184.58    7.70
  -9   6   4  173.30   10.26
   9  -6  -4  189.49    8.20
  -9  -6  -4  178.79    7.26
   9  -6   4  177.16    8.88
  -9  -6   4  181.39    7.43
  -9   6  -4  205.36    9.93
  -9  -6   4  180.22   13.08
  -9  -6  -4  183.55    6.88
  -9   6   4  186.92    8.75
 -10   6  -4   10.55   11.69
   0  -7   4  355.41   10.50
   0   7  -4  354.41   10.34
   0  -7   4  376.21   10.45
  -1   7  -4  205.27    6.32
   1   7  -4  195.08    6.33
   1  -7   4  196.01    6.53
  -1  -7   4  195.19    6.48
   1  -7  -4  185.89    5.65
   1  -7   4  203.07    6.32
   2   7  -4  864.59   22.28
   2  -7   4  777.65   22.36
   2  -7   4  800.42   22.63
  -2   7  -4  882.73   22.34
  -2  -7   4  814.08   22.39
   3  -7  -4  231.53    7.55
   3   7  -4  247.78    7.91
  -3   7  -4  249.41    7.75
   3  -7   4  236.03    7.75
  -3  -7   4  232.55    7.96
   3  -7   4  245.58    7.62
  -4   7   4  701.16   18.87
  -4   7   4  729.16   18.84
   4   7  -4  733.52   19.81
  -4  -7   4  748.01   19.98
   4  -7  -4  682.95   19.39
   4  -7   4  729.09   19.81
   4  -7   4  689.21   19.65
  -4  -7  -4  680.69   18.61
  -4   7  -4  698.41   19.69
   5  -7   4  202.70    7.10
  -5  -7   4  182.12    7.67
  -5   7  -4  178.37    7.23
  -5   7   4  179.49    6.28
   5   7  -4  185.25    7.78
   5  -7  -4  185.73    6.43
   5  -7   4  188.43    6.64
  -5   7   4  192.77    6.15
  -6   7   4   31.39    4.07
  -6  -7   4   22.98    3.28
  -6  -7   4   22.55    5.88
  -6   7   4   25.93    3.69
  -6  -7  -4   24.88    2.57
   6  -7   4   25.72    3.74
   6  -7   4   22.46    4.34
  -6   7  -4   24.36    4.83
   6  -7  -4   24.55    3.93
  -6   7  -4   25.52    3.83
  -7  -7  -4   82.54    3.94
  -7   7   4   76.90    5.15
   7  -7  -4   74.78    5.20
  -7  -7   4   88.24    8.20
  -7  -7   4   81.72    4.57
   7  -7   4   88.54    5.12
  -7   7  -4   89.68    7.01
   7  -7   4   74.60    5.97
  -7   7   4   79.77    5.97
  -7  -7  -4   76.92    3.99
  -7   7  -4   83.55    5.75
  -8   7  -4   23.81    7.63
  -8  -7   4   32.56    9.41
  -8   7  -4   37.40    6.55
  -8  -7  -4   30.57    3.73
  -8  -7   4   33.24    4.48
  -8   7   4   24.81    5.23
  -8   7   4   37.30    7.00
   8  -7   4   28.46    6.15
   8  -7   4   31.39    4.47
   8  -7  -4   32.25    5.68
  -8  -7  -4   31.88    3.77
  -9   7   4  124.89    7.70
   9  -7  -4  120.82    7.88
  -9   7   4  126.49   10.44
  -9   7  -4  149.62   11.24
   9  -7   4  131.95    7.17
   9  -7   4  102.84    8.53
  -9   7  -4  128.75    9.45
  -9  -7  -4  120.03    6.31
  -9  -7  -4  115.59    5.64
  -9  -7   4  114.46    6.54
   0  -8   4 2454.17   65.52
   0   8  -4 2509.83   63.97
   0  -8   4 2432.76   64.19
   1   8  -4   64.03    3.59
   1  -8   4   72.09    3.67
   1  -8   4   71.02    4.04
   1  -8  -4   68.94    3.01
  -1  -8   4   65.96    3.85
   1  -8  -4   75.74    2.62
  -1   8  -4   69.29    3.74
   2  -8   4  104.03    4.45
   2  -8   4  109.98    4.89
   2   8  -4  108.35    4.70
  -2   8  -4  109.66    4.66
  -2  -8   4  101.09    4.83
   2  -8  -4  103.30    3.73
   2  -8  -4   97.18    4.25
   3  -8   4  276.27    8.90
   3  -8  -4  276.73    8.56
   3   8  -4  278.27    8.85
   3  -8   4  277.45    8.73
  -3   8  -4  269.77    8.76
  -3  -8   4  272.14    9.07
  -4   8   4  163.96    4.89
   4  -8   4  157.80    6.45
   4  -8  -4  166.23    5.45
  -4   8  -4  150.99    6.36
   4  -8   4  153.58    6.02
  -4  -8  -4  161.16    4.71
  -4  -8   4  160.78    6.90
   4   8  -4  161.16    6.59
  -5   8   4   49.21    3.23
  -5  -8  -4   47.76    2.59
  -5   8   4   54.89    3.48
   5  -8  -4   51.56    4.05
   5  -8   4   51.88    4.33
  -5   8  -4   59.61    5.29
   5  -8   4   50.31    4.64
  -5  -8   4   54.60    6.05
   6  -8  -4  557.11   16.68
  -6   8  -4  567.58   17.25
   6  -8   4  554.26   16.94
   6  -8   4  564.03   16.68
  -6  -8   4  578.62   18.04
  -6   8   4  588.18   16.20
  -6   8   4  573.65   15.74
   7  -8  -4   -1.53    5.31
  -7  -8   4    0.39    3.69
   7  -8   4    6.03    5.78
   7  -8   4    1.96    4.48
  -7  -8  -4    2.98    2.84
  -7   8   4    5.17    4.42
  -7  -8  -4    4.36    3.00
  -7   8  -4   -1.92    6.59
  -7  -8   4   -3.62    8.30
  -7   8   4    8.53    5.39
  -8  -8   4   -1.75    4.65
   8  -8   4   -2.72    6.82
   8  -8   4    3.42    5.08
  -8  -8  -4    3.02    3.71
  -8  -8  -4   -0.27    3.82
   8  -8  -4    1.09    5.74
  -8  -8   4   -2.29   11.10
  -8   8  -4    3.81    8.66
  -8   8   4   -2.21    5.18
  -8   8   4   -1.20    7.20
   0   9  -4  458.23   13.27
   0  -9   4  488.04   13.87
   0  -9   4  478.87   13.66
   1  -9  -4  147.27    4.60
  -1  -9   4  148.76    6.01
   1   9  -4  140.23    5.46
  -1   9  -4  157.68    5.61
   1  -9  -4  154.95    5.02
   1  -9   4  151.65    6.13
   1  -9   4  155.45    5.78
   2  -9   4  373.50   11.44
  -2  -9   4  393.94   11.63
   2   9  -4  375.07   11.05
   2  -9  -4  382.91   10.53
  -2   9  -4  376.59   11.13
   2  -9   4  364.70   11.58
   3  -9   4    5.37    3.69
  -3   9  -4    8.13    3.79
  -3  -9   4    5.38    3.95
   3   9  -4    3.17    3.86
   3  -9  -4    7.20    2.80
   3  -9   4    9.67    3.93
  -4   9  -4    4.83    4.16
   4  -9  -4    4.47    2.98
   4  -9   4    3.55    4.22
   4  -9   4    7.68    3.92
  -4  -9   4   -0.81    5.07
  -5  -9   4   52.58    6.44
  -5   9   4   50.52    2.96
   5  -9   4   54.88    5.36
   5  -9  -4   50.00    4.18
  -5   9   4   50.92    3.32
  -5  -9  -4   50.80    2.71
   5  -9   4   44.81    4.79
  -5   9  -4   50.35    5.64
  -6   9   4   38.82    4.34
   6  -9   4   34.30    5.04
  -6   9   4   35.59    3.72
  -6  -9  -4   37.86    2.93
   6  -9   4   42.14    6.07
  -6   9  -4   35.13    6.69
   6  -9  -4   31.32    5.12
  -6  -9   4   40.68    7.94
  -7   9   4   32.06    5.90
  -7   9   4   33.11    4.51
  -7   9  -4   39.38    8.39
  -7  -9   4   38.01    4.59
   7  -9   4   33.86    5.51
  -7  -9  -4   39.60    3.57
   7  -9  -4   32.19    6.70
   7  -9   4   29.06    7.11
  -7  -9   4   22.74   10.23
  -8  -9  -4  160.19    6.34
  -8  -9   4  161.88    7.14
  -8   9  -4  143.42   12.07
  -8  -9  -4  151.50    6.27
  -8   9   4  158.15    9.53
   0 -10   4   37.03    3.85
   0 -10   4   36.15    4.52
   0  10  -4   45.92    3.45
  -1 -10   4  138.33    6.23
   1 -10  -4  129.43    4.29
   1 -10   4  130.89    5.73
  -1  10  -4  126.80    5.29
   1 -10   4  120.55    6.05
   1  10  -4  129.73    5.16
   2 -10   4  188.15    7.57
  -2 -10   4  202.23    7.86
   2  10  -4  193.35    6.88
  -2  10  -4  206.42    7.23
   2 -10  -4  208.65    6.39
   2 -10   4  220.39    8.00
   3 -10   4   19.96    4.79
   3 -10   4   15.40    4.55
   3 -10  -4   17.24    3.44
  -3 -10   4   16.26    4.99
  -3  10  -4   21.42    4.28
   4 -10  -4   78.40    4.46
  -4 -10   4   74.37    6.77
   4 -10  -4   97.49    5.26
   4 -10   4   79.34    6.24
  -4  10  -4   88.62    5.89
   4 -10   4   88.93    5.78
  -5  10  -4   29.01    6.20
   5 -10  -4   25.57    4.68
   5 -10   4   26.01    5.11
  -5 -10   4   22.43    7.14
   5 -10   4   27.74    6.02
  -5 -10  -4   23.82    2.57
  -6 -10  -4   11.85    2.90
  -6  10   4    9.94    3.92
  -6  10  -4   15.12    7.31
  -6  10   4   14.06    3.22
   6 -10  -4   22.35    6.09
   6 -10   4   14.74    6.95
   6 -10   4   19.51    5.64
  -6 -10   4   20.29    8.74
  -7 -10  -4   13.95    3.68
  -7  10   4   20.44    4.35
  -7 -10  -4   17.64   10.02
   7 -10   4   21.52    6.29
  -7  10  -4   15.27    9.51
  -7  10   4   17.84    5.73
  -7 -10   4   17.42    4.88
   0 -11   4   76.55    6.07
   0 -11   4   92.47    5.35
   1 -11   4   50.16    5.65
  -1  11  -4   51.41    4.08
  -1 -11   4   48.78    5.45
   1 -11   4   44.38    5.06
   2 -11  -4   42.56    3.36
   2 -11   4   28.18    5.61
   2 -11   4   39.96    5.36
  -2  11  -4   35.42    4.32
  -2 -11   4   30.32    5.38
   3 -11  -4  206.12    7.32
  -3 -11   4  192.51    9.00
   3 -11   4  213.17    9.05
  -3  11  -4  205.62    7.68
   3 -11   4  183.11    8.35
  -4 -11   4   66.31    7.24
   4 -11   4   69.12    7.07
  -4  11  -4   70.71    6.13
   4 -11  -4   77.51    5.80
   4 -11  -4   72.05    4.91
   4 -11   4   70.27    6.61
   5 -11   4    3.15    5.83
  -5  11  -4   -0.38    6.44
  -5 -11  -4    3.15    2.59
   5 -11  -4    4.72    5.50
  -5 -11  -4   -2.26    6.04
   5 -11   4    2.45    7.24
  -5 -11   4   -5.83    8.41
  -6  11  -4  112.98    9.57
  -6 -11  -4  113.37    4.70
   6 -11   4  111.34    8.22
  -6 -11  -4  123.76    9.65
   0 -12   4   12.58    5.31
   0 -12   4    8.36    6.42
   1 -12   4   41.46    6.23
  -1 -12   4   34.10    6.61
  -1 -12   4   32.51    5.92
   1 -12   4   36.39    6.69
  -2  12  -4   72.01    4.91
   2 -12   4   75.98    7.49
   2 -12  -4   82.13    4.62
  -2 -12   4   79.85    7.37
   2 -12   4   74.15    6.93
  -3 -12   4   48.94    7.58
   3 -12   4   46.57    7.03
  -3  12  -4   51.16    5.44
   3 -12  -4   38.16    5.13
   3 -12   4   49.62    7.83
  -4 -12   4   97.59    9.39
   4 -12  -4   99.88    7.19
   4 -12   4   96.56    9.04
  -4  12  -4  101.16    6.69
   4 -12   4   88.02    8.43
  -5  12  -4    3.32    7.31
   0 -13   4   47.68    7.36
   0 -13   4   39.50    8.34
  -1 -13   4    6.99    7.64
  -1 -13   4   -1.05    8.10
   1 -13   4   12.76    7.98
   1 -13   4    8.58    7.79
   2 -13   4   34.99    8.11
  -2 -13   4   37.98    8.60
   2 -13  -4   34.96    4.84
  -4  13  -4  117.44    7.73
   0   0   5    0.62    1.10
   0   0   5    0.18    1.37
   0   0   5   -2.05    1.10
   0   0  -5   -1.21    1.40
   0   0  -5    0.77    1.23
  -1   0  -5   80.05    2.80
   1   0  -5   80.96    2.91
   1   0   5   81.82    2.89
  -1   0   5   79.58    2.71
  -1   0   5   82.76    2.77
   1   0  -5   77.11    3.06
  -1   0   5   79.38    3.00
   1   0   5   80.83    2.58
  -2   0   5  173.16    5.12
  -2   0  -5  172.44    5.22
   2   0   5  170.49    5.09
  -2   0  -5  169.61    5.09
   2   0  -5  166.12    5.17
  -2   0   5  171.75    5.32
   2   0   5  176.23    4.92
  -3   0   5  124.56    4.11
  -3   0   5  125.24    4.40
  -3   0  -5  127.03    4.21
   3   0  -5  124.74    4.15
   3   0   5  127.55    4.06
   3   0   5  130.76    3.83
   3   0  -5  116.05    4.54
  -3   0  -5  132.98    4.06
  -3   0   5  121.66    4.10
  -4   0  -5  160.64    5.34
   4   0   5  166.97    4.93
  -4   0   5  162.30    5.35
   4   0  -5  163.80    5.90
   4   0  -5  167.14    5.32
   4   0   5  168.28    5.14
  -4   0   5  176.76    5.73
  -4   0  -5  162.67    5.15
  -4   0   5  170.96    5.29
   5   0   5    2.38    1.85
  -5   0  -5    1.26    2.19
  -5   0   5    0.13    2.76
   5   0   5    0.21    1.56
   5   0  -5   -1.05    3.44
   5   0  -5    1.43    2.04
  -5   0  -5   -0.72    1.84
  -5   0   5   -0.69    2.02
  -6   0   5  412.68   12.31
  -6   0  -5  396.67   11.74
   6   0  -5  412.41   12.85
   6   0  -5  414.21   11.81
   6   0   5  407.13   11.41
   6   0   5  388.43   11.45
  -6   0   5  429.56   11.90
  -6   0  -5  420.89   11.73
  -7   0   5   16.36    2.99
   7   0  -5   22.06    5.59
   7   0   5   21.69    2.66
  -7   0   5   24.50    4.41
   7   0  -5   15.39    2.88
  -7   0  -5   15.12    3.17
  -7   0  -5   18.02    2.67
   7   0   5   18.81    2.38
  -8   0  -5    6.59    3.05
   8   0  -5    9.77    3.22
  -8   0   5    6.75    3.72
  -8   0   5    8.35    5.40
   8   0   5    9.73    2.44
   8   0   5    6.36    3.12
  -8   0  -5    6.84    3.90
  -8   0   5    6.05    3.98
   9   0  -5   78.79    4.86
  -9   0   5   79.20    5.71
  -9   0  -5   80.21    5.71
  -9   0   5   90.13    6.12
  -9   0   5   79.28    7.50
  -9   0  -5   77.01    4.86
   9   0   5   71.49    3.74
 -10   0  -5    0.64    5.86
 -10   0   5    3.79    6.21
 -10   0  -5    4.93    4.81
  10   0  -5    2.56    4.50
 -10   0   5    8.99    6.74
 -10   0   5    2.13    8.38
   0   1   5 1660.76   43.23
   0  -1  -5 1665.05   43.29
   0  -1   5 1648.28   44.31
   0  -1   5 1719.50   43.38
   0  -1  -5 1622.34   44.27
   0   1  -5 1713.21   43.41
   0  -1  -5 1682.87   44.28
   0   1  -5 1651.94   44.35
  -1  -1  -5  325.65    8.92
   1   1  -5  323.21    9.13
  -1  -1   5  310.01    9.05
  -1  -1  -5  327.00    8.92
   1  -1  -5  330.00    9.01
   1  -1  -5  332.79    9.03
   1   1   5  320.09    8.81
  -1  -1   5  320.60    9.06
   1  -1   5  327.74    9.01
  -1   1   5  301.36    8.82
  -1  -1   5  326.54    9.08
   1  -1   5  328.42    9.00
  -1   1  -5  329.12    9.05
   1  -1  -5  327.99    9.03
  -1   1   5  324.14    8.83
  -1   1  -5  327.18    9.09
   2   1   5   49.08    2.13
  -2   1  -5   55.71    2.57
   2  -1  -5   50.88    2.38
  -2   1   5   49.17    2.40
  -2  -1   5   52.47    2.64
  -2  -1   5   53.66    2.35
  -2   1  -5   51.86    2.31
   2  -1   5   54.05    2.12
   2  -1   5   51.85    2.35
  -2  -1  -5   50.00    2.32
  -2   1   5   51.23    2.03
  -2  -1  -5   51.03    2.04
  -2   1   5   52.55    2.05
   3   1  -5 1332.52   35.62
  -3  -1   5 1379.32   36.18
   3  -1  -5 1357.31   35.57
  -3  -1  -5 1338.06   36.00
  -3  -1  -5 1388.86   35.34
   3  -1   5 1335.49   35.33
   3  -1   5 1328.15   36.01
  -3   1   5 1311.57   36.04
  -3   1  -5 1360.56   36.16
  -3   1   5 1329.20   36.05
  -3  -1   5 1416.57   36.25
   3  -1  -5 1369.67   36.17
  -3   1  -5 1396.72   35.47
  -3   1   5 1306.83   35.41
  -3  -1   5 1373.23   35.57
  -4  -1  -5  301.61    8.66
  -4  -1   5  314.73    8.89
  -4   1  -5  305.43    8.90
  -4   1  -5  315.35    8.83
   4  -1  -5  305.54    9.20
   4  -1   5  295.52    8.61
   4   1   5  297.25    8.50
  -4  -1   5  314.50    9.18
  -4   1   5  300.76    9.01
  -4  -1  -5  306.70    8.73
  -4   1   5  314.14    8.79
  -4   1   5  305.03    8.75
   4  -1  -5  305.57    8.88
   4   1  -5  313.74    9.33
   4  -1   5  290.20    8.66
   5  -1  -5  618.55   17.44
  -5  -1   5  624.40   17.46
  -5   1   5  626.35   17.38
  -5   1  -5  628.69   17.26
  -5  -1  -5  642.09   17.27
   5  -1  -5  643.47   17.81
  -5  -1  -5  648.61   17.11
  -5  -1   5  588.53   17.53
  -5   1   5  623.94   17.46
   5  -1   5  634.25   17.19
   5   1  -5  649.43   17.39
   5   1   5  631.28   16.89
  -5   1  -5  625.53   17.39
   5  -1   5  614.92   17.06
   5   1  -5  670.14   17.97
   6  -1   5  226.11    7.06
   6  -1  -5  251.73    7.50
  -6  -1  -5  240.46    7.21
   6   1   5  220.61    7.01
  -6  -1   5  227.07    7.43
  -6   1   5  236.18    7.99
   6  -1  -5  227.29    8.57
  -6  -1   5  251.44    8.27
  -6  -1  -5  240.78    7.41
  -6   1  -5  252.05    7.46
   6  -1   5  224.04    7.23
  -6   1   5  232.82    7.44
   6   1  -5  241.54    8.88
  -6   1  -5  238.66    7.65
  -7   1   5   12.75    4.33
  -7   1  -5   11.40    2.98
   7  -1  -5    8.97    5.34
  -7  -1   5    9.24    2.87
   7   1  -5    1.98    5.32
  -7  -1  -5    8.61    2.69
   7  -1  -5   16.24    3.42
  -7   1   5   11.66    3.15
   7  -1   5   10.60    2.29
  -7  -1   5   10.58    4.54
   7   1  -5    8.72    2.73
  -7   1   5   12.50    3.44
  -7   1  -5    8.55    3.31
   7  -1   5   11.80    2.71
   7   1   5    7.57    2.51
  -7  -1  -5   11.63    3.24
  -8   1   5   49.31    4.43
   8  -1   5   55.11    3.76
  -8  -1   5   53.77    6.22
   8  -1   5   42.33    3.25
   8  -1  -5   54.02    3.92
  -8  -1  -5   48.74    4.27
  -8   1  -5   50.49    4.13
  -8  -1  -5   46.60    3.70
  -8  -1   5   49.77    4.05
   8   1  -5   45.65    3.59
  -8   1   5   49.06    4.74
  -8   1   5   53.71    5.60
  -8   1  -5   42.72    4.49
   9  -1  -5  314.84    9.76
  -9  -1   5  269.81   10.03
  -9  -1   5  309.33   10.49
  -9   1  -5  294.08   10.09
  -9  -1  -5  303.19    9.78
  -9   1   5  316.96   10.45
  -9  -1  -5  320.95   10.36
  -9   1  -5  305.57   10.57
   9  -1   5  303.20    9.76
  -9  -1   5  310.25   12.09
  -9   1   5  279.87   11.57
   9  -1   5  309.75    9.26
 -10  -1   5   55.95    6.78
 -10   1   5   78.70    8.68
  10  -1  -5   66.72    5.18
 -10   1   5   17.77    7.16
 -10  -1   5   64.47    6.56
  10  -1   5   71.61    4.40
 -10  -1  -5   59.43    5.22
 -10   1  -5   68.02    6.00
 -10   1   5   75.05    6.93
 -10  -1  -5   74.95    6.60
 -10   1  -5   61.05    6.86
 -10  -1   5   79.41    9.68
   0  -2   5 1523.87   41.30
   0   2  -5 1605.97   40.50
   0  -2  -5 1561.09   40.27
   0   2  -5 1543.41   41.34
   0   2   5 1556.06   40.21
   0  -2   5 1533.91   40.43
   0  -2  -5 1559.01   41.24
   0  -2  -5 1547.14   41.20
  -1   2  -5  869.10   22.97
   1   2   5  869.16   22.23
   1  -2   5  848.72   22.52
  -1  -2  -5  871.96   22.78
   1   2  -5  838.27   22.60
  -1  -2  -5  822.34   22.70
  -1   2   5  861.73   22.33
  -1  -2   5  857.09   22.59
   1  -2   5  856.24   22.92
  -1  -2  -5  840.74   22.32
   1  -2  -5  874.98   22.43
   1  -2  -5  881.90   22.81
   1  -2  -5  812.69   22.77
  -1  -2   5  852.03   22.96
  -1   2  -5  829.48   22.56
  -2  -2   5  194.54    5.67
  -2   2  -5  198.12    5.83
  -2  -2   5  189.14    5.87
  -2  -2   5  191.05    5.74
   2  -2  -5  186.86    5.53
  -2  -2  -5  183.31    5.28
   2   2  -5  167.18    5.86
  -2  -2  -5  186.15    5.45
  -2   2  -5  185.05    5.68
   2  -2   5  189.93    5.71
  -2   2   5  187.08    5.56
   2   2   5  190.76    5.29
   2  -2  -5  183.31    5.51
  -3  -2  -5  244.89    6.67
   3  -2   5  249.58    6.92
  -3   2   5  235.73    6.65
  -3  -2   5  224.47    7.20
  -3  -2   5  237.02    7.08
   3  -2  -5  234.16    6.93
  -3   2   5  232.76    6.94
   3  -2  -5  236.20    7.18
  -3   2  -5  241.93    7.13
   3   2   5  227.14    6.56
  -3  -2   5  234.04    6.97
  -3   2   5  237.16    6.64
  -3   2  -5  222.72    6.95
  -3  -2  -5  245.54    6.79
   3  -2   5  237.48    6.99
   4  -2  -5   34.26    2.32
  -4   2   5   30.23    1.98
  -4  -2  -5   30.61    1.89
  -4   2   5   29.46    2.66
   4   2  -5   31.38    3.32
   4  -2  -5   33.09    3.13
  -4   2  -5   35.18    2.67
   4   2   5   33.86    1.90
   4  -2   5   32.95    2.38
  -4  -2   5   30.27    2.41
  -4  -2  -5   31.84    2.22
  -4  -2   5   35.50    3.09
   4  -2   5   35.01    2.12
  -4   2  -5   34.21    2.42
  -4   2   5   35.48    2.04
  -5  -2   5  260.14    8.53
   5  -2  -5  259.44    8.01
  -5   2   5  259.48    7.78
   5   2  -5  254.45    8.95
   5  -2   5  278.66    7.84
  -5   2  -5  264.09    8.06
  -5   2   5  267.21    8.25
  -5   2  -5  270.46    8.25
   5  -2   5  247.74    7.93
   5  -2  -5  266.63    8.79
  -5   2   5  276.56    7.83
  -5  -2  -5  271.81    7.87
  -5  -2   5  263.18    8.03
  -5  -2  -5  275.06    7.73
   5   2   5  265.13    7.54
   6  -2  -5  613.55   16.26
  -6   2  -5  564.83   16.15
   6  -2  -5  592.49   16.85
   6  -2   5  582.19   15.95
  -6   2   5  584.50   16.08
  -6   2   5  544.91   15.97
  -6  -2  -5  585.51   15.93
   6   2  -5  583.59   17.11
   6  -2   5  578.30   15.93
  -6   2   5  563.75   16.30
  -6  -2   5  572.18   16.20
  -6  -2  -5  557.75   15.81
  -6   2   5  572.37   16.01
  -6   2  -5  569.39   16.17
  -7  -2  -5   96.07    4.08
  -7   2  -5   90.74    4.94
   7  -2  -5  108.94    6.69
  -7   2   5   96.73    4.54
   7  -2   5   90.98    4.40
  -7  -2   5  102.64    4.50
   7  -2  -5   97.02    4.32
  -7  -2  -5  104.25    4.59
  -7  -2   5   94.73    6.00
   7   2  -5   99.44    7.32
   7  -2   5   88.11    3.95
  -7   2   5   98.66    5.56
  -7   2   5   91.77    4.94
  -7   2  -5   93.00    4.49
  -8  -2   5  101.54    5.13
  -8   2   5  108.03    6.58
   8  -2  -5  105.15    5.00
   8  -2   5  108.37    4.51
  -8   2  -5   97.73    5.11
  -8   2   5  106.81    6.00
  -8  -2  -5  103.96    5.16
   8  -2   5   99.57    4.95
  -8  -2   5  110.31    7.31
  -8   2  -5  118.39    5.98
  -8   2   5   99.28    5.33
  -8  -2  -5  100.36    4.72
  -9  -2  -5    5.87    3.69
   9  -2  -5    8.69    4.06
   9  -2   5    6.88    3.94
  -9   2  -5    8.36    4.54
  -9   2   5   11.73    4.96
  -9  -2  -5    4.18    4.53
  -9  -2   5    8.92    4.31
  -9  -2   5   10.81    7.79
  -9   2   5    3.11    5.45
   9  -2   5    3.65    3.42
  -9   2  -5    9.46    5.39
  -9   2   5    6.06    6.24
 -10   2   5   31.73    8.16
  10  -2  -5   29.68    4.94
 -10   2  -5   21.98    6.00
 -10  -2  -5   21.86    5.82
  10  -2   5   27.73    4.34
 -10  -2  -5   35.37    4.79
 -10   2   5   33.22    7.07
  10  -2   5   28.22    5.33
 -10  -2   5   26.99    5.36
 -10   2  -5   21.80    7.21
 -10  -2   5   32.11   10.03
 -10   2   5   28.78    8.08
   0   3   5 1016.95   27.21
   0  -3   5 1034.50   27.60
   0  -3   5 1074.35   28.14
   0  -3  -5 1045.32   27.30
   0   3  -5 1055.14   28.12
   0   3  -5 1061.69   27.64
   1  -3   5  113.33    3.86
   1  -3  -5  117.24    3.39
  -1   3  -5  116.12    3.87
   1  -3  -5  115.11    3.73
   1  -3   5  113.14    4.05
   1   3  -5  115.13    4.14
  -1   3   5  107.51    3.46
   1   3   5  109.51    3.27
  -1  -3  -5  112.96    3.53
  -1  -3   5  116.56    4.08
  -1  -3   5  110.75    3.84
   1  -3  -5  111.40    3.38
  -2   3   5  844.79   22.50
   2   3  -5  870.08   22.91
   2  -3   5  877.69   22.83
   2  -3   5  851.09   23.17
  -2  -3   5  846.23   23.24
   2  -3  -5  849.46   22.66
   2  -3  -5  867.73   22.99
  -2  -3  -5  882.63   22.46
   2  -3  -5  822.63   22.97
  -2   3  -5  896.27   23.23
   2   3   5  844.68   22.30
  -2   3  -5  849.59   22.83
  -2  -3   5  850.63   22.89
   3   3   5  248.58    7.03
  -3  -3  -5  260.51    7.31
  -3   3  -5  260.46    7.80
   3  -3   5  260.52    7.60
  -3  -3   5  267.70    7.65
   3  -3  -5  258.31    7.53
  -3   3   5  255.46    7.48
   3   3  -5  266.72    8.05
   3  -3   5  268.16    7.74
  -3   3  -5  259.73    7.70
  -3  -3   5  263.37    7.94
   3  -3  -5  241.78    7.70
  -4   3   5  498.91   14.14
   4   3   5  517.16   13.63
  -4  -3   5  532.31   14.63
   4  -3  -5  518.65   14.34
  -4  -3   5  497.56   14.31
   4  -3   5  507.75   14.27
  -4   3  -5  512.94   14.38
   4  -3   5  496.98   14.20
   4   3  -5  513.74   14.68
  -4   3  -5  533.37   14.45
   4  -3  -5  527.67   14.49
  -4  -3  -5  529.01   13.91
  -4  -3  -5  511.07   13.97
  -4   3   5  510.79   14.03
   5  -3  -5  399.41   11.86
   5  -3  -5  402.09   11.38
  -5   3  -5  400.61   11.54
  -5   3   5  388.87   10.91
   5  -3   5  388.63   11.28
  -5  -3   5  379.54   11.32
  -5  -3  -5  389.76   10.96
  -5   3   5  389.65   11.34
  -5  -3  -5  391.38   10.97
   5  -3   5  401.79   11.21
  -5   3   5  393.86   11.22
  -5   3  -5  384.15   11.43
   5   3  -5  385.78   12.12
  -5  -3   5  404.64   11.91
  -5   3   5  399.27   10.96
   6  -3   5   63.52    3.28
  -6   3  -5   70.05    4.31
  -6  -3   5   67.34    3.63
  -6   3  -5   66.31    3.80
  -6   3   5   73.01    4.03
   6  -3   5   67.98    3.78
   6  -3  -5   59.90    5.05
  -6   3   5   69.19    4.26
  -6  -3  -5   63.32    3.45
  -6  -3  -5   64.52    3.10
  -6   3   5   69.04    3.33
   6  -3  -5   66.08    3.68
  -6   3   5   68.34    3.12
   6   3  -5   61.88    5.64
  -7  -3  -5   18.69    2.98
  -7   3   5   22.01    4.01
   7  -3  -5   13.97    3.00
  -7  -3   5   14.74    5.15
   7  -3   5   17.27    2.91
  -7  -3   5   13.22    3.25
   7  -3   5   17.72    3.28
  -7   3  -5   16.80    4.06
  -7  -3  -5   18.97    2.71
  -7   3   5   16.45    2.92
  -7   3   5   19.55    4.20
   7   3  -5   19.05    6.50
  -7   3  -5   20.00    3.52
  -7   3   5   15.84    3.11
   8  -3   5  267.55    8.30
  -8  -3  -5  267.57    8.59
   8  -3   5  267.54    8.78
  -8   3   5  266.30    8.81
  -8  -3  -5  252.04    8.27
   8  -3  -5  236.32    8.57
  -8   3   5  276.31    9.50
  -8   3   5  269.31    8.42
  -8  -3   5  260.98   10.71
  -8   3  -5  262.05    9.04
  -8  -3   5  234.97    8.55
  -8   3   5  273.50    9.66
  -8   3  -5  268.70    9.56
  -9   3   5   22.37    4.15
  -9   3   5   22.81    6.31
   9  -3  -5   26.85    4.21
  -9   3   5   24.81    5.56
   9  -3   5   27.69    3.77
  -9   3  -5   25.55    6.05
  -9   3   5   19.87    6.35
  -9  -3   5   24.95    4.61
  -9   3  -5   21.11    5.25
  -9  -3   5   28.60    8.41
  -9  -3  -5   25.02    3.87
   9  -3   5   29.07    4.68
  -9  -3  -5   25.24    4.64
  10  -3   5   14.60    5.65
 -10   3  -5   12.95    6.64
  10  -3  -5   14.53    5.18
 -10  -3   5   15.07    6.10
 -10   3   5   13.24    8.23
 -10   3   5   23.43    7.58
 -10  -3   5   14.77   10.74
 -10  -3   5   13.75    5.31
  10  -3   5   17.29    4.34
 -10  -3  -5   12.52    5.64
 -10   3   5    8.02    7.82
 -10  -3  -5   11.11    4.78
 -10   3  -5   15.56    7.76
   0  -4   5  104.83    4.07
   0   4  -5  128.53    4.22
   0  -4   5  105.36    3.88
   0  -4  -5  106.96    3.49
  -1  -4  -5  714.37   18.80
  -1   4   5  723.71   18.75
  -1  -4   5  712.71   19.33
   1   4  -5  740.74   19.36
   1  -4  -5  709.50   18.92
  -1   4  -5  737.80   19.32
  -1   4   5  705.24   18.75
   1  -4   5  712.78   19.29
  -1  -4   5  699.31   19.56
   1  -4   5  706.75   19.54
  -1   4  -5  733.19   19.51
  -2  -4   5  829.78   22.72
  -2  -4   5  833.16   22.40
   2  -4   5  849.32   22.36
  -2   4   5  823.67   21.86
  -2   4  -5  850.98   22.38
   2  -4  -5  824.37   22.33
  -2  -4  -5  811.79   21.82
   2   4  -5  858.87   22.45
   3  -4  -5  197.76    5.88
  -3  -4  -5  188.06    5.64
  -3   4   5  187.67    5.85
  -3   4   5  211.05    5.82
   3  -4  -5  188.27    6.20
   3  -4   5  199.81    6.10
   3   4  -5  204.31    6.66
   3  -4   5  194.35    6.26
  -3   4  -5  197.76    6.38
  -3  -4   5  183.61    6.47
  -3   4  -5  197.98    6.21
   4   4  -5  214.25    7.36
  -4   4   5  216.49    6.52
  -4  -4   5  206.35    6.57
  -4   4  -5  223.53    6.98
   4  -4   5  211.20    6.81
  -4  -4  -5  200.51    6.16
   4  -4  -5  198.84    6.46
  -4  -4   5  218.10    7.23
   4  -4   5  217.45    6.56
   4  -4  -5  217.68    7.01
  -4   4   5  191.91    6.35
  -4   4  -5  207.64    6.72
   5   4  -5  355.94   11.37
  -5   4   5  357.27   10.35
   5  -4   5  336.83   10.38
  -5  -4  -5  347.94    9.88
  -5   4  -5  371.82   10.61
  -5   4   5  367.07   10.26
   5  -4   5  351.54   10.27
  -5  -4  -5  343.09    9.81
  -5  -4   5  360.63   11.08
  -5  -4   5  338.07   10.27
   5  -4  -5  348.71   10.93
  -6   4   5   31.52    3.49
   6  -4  -5   22.41    4.71
  -6   4  -5   27.97    3.88
   6  -4  -5   26.91    3.24
  -6  -4  -5   29.37    2.44
   6   4  -5   31.23    5.72
   6  -4   5   30.01    2.76
  -6  -4  -5   25.45    2.71
  -6   4  -5   30.82    3.57
  -6  -4   5   26.93    3.06
   6  -4   5   25.00    3.27
  -6   4   5   26.86    3.52
  -7   4   5  221.77    7.16
  -7   4  -5  229.27    8.36
   7  -4  -5  236.19    7.74
  -7   4   5  223.84    7.98
   7  -4   5  206.62    7.75
  -7  -4   5  226.21    7.47
  -7   4  -5  222.98    7.89
   7   4  -5  216.22   10.16
  -7  -4   5  225.94    9.31
  -7  -4  -5  218.10    7.19
  -7  -4  -5  210.42    7.00
  -7   4   5  222.34    8.01
   7  -4   5  227.58    7.36
  -7   4   5  230.78    6.90
  -8   4   5   49.93    5.40
  -8   4   5   44.03    5.36
  -8  -4   5   43.73    4.39
  -8  -4  -5   40.84    3.55
  -8  -4   5   47.97    7.35
  -8  -4  -5   48.37    4.05
  -8   4   5   47.88    3.51
  -8   4   5   42.10    4.44
  -8   4  -5   51.77    5.27
   8  -4  -5   41.72    4.32
   8  -4   5   49.82    4.67
  -8   4  -5   40.38    5.78
   8  -4   5   47.86    3.97
   9  -4   5   64.07    5.55
  -9  -4   5   54.44    5.04
  -9  -4   5   61.49    9.28
  -9   4   5   64.64    7.85
  -9  -4  -5   64.25    5.12
   9  -4   5   61.13    4.47
  -9   4  -5   62.76    7.37
  -9   4   5   67.42    6.21
  -9   4   5   68.06    4.54
  -9  -4  -5   66.60    4.48
   9  -4  -5   54.48    5.14
  -9   4   5   66.89    6.82
  -9   4  -5   62.28    6.52
 -10   4   5   26.62    5.01
  10  -4  -5   31.64    5.66
 -10   4  -5   33.47    8.89
 -10  -4   5   30.84    5.81
 -10   4   5   26.69    9.63
 -10   4  -5   40.32    7.92
 -10   4   5   26.98    8.01
 -10  -4  -5   23.77    5.77
   0  -5  -5   73.12    2.60
   0  -5   5   76.00    3.44
   0  -5   5   77.14    3.20
   0   5  -5   73.34    3.52
   1  -5   5   20.24    2.22
   1   5  -5   22.35    2.72
  -1  -5   5   19.99    2.26
  -1   5  -5   24.59    2.53
  -1  -5  -5   20.83    1.49
   1  -5  -5   23.62    1.84
   1  -5   5   21.73    2.56
  -1  -5   5   25.82    2.53
  -2   5   5 1256.51   32.47
   2  -5   5 1246.50   33.64
   2   5  -5 1219.17   33.06
  -2  -5   5 1229.30   33.10
   2  -5   5 1249.53   33.07
  -2  -5  -5 1273.54   32.46
   2  -5  -5 1279.90   32.72
  -2   5  -5 1265.65   33.09
  -2   5  -5 1226.92   33.51
  -2   5   5 1269.04   32.48
  -3   5  -5 1027.16   27.74
   3  -5  -5 1044.82   27.81
  -3   5   5 1023.46   27.15
  -3  -5   5 1025.66   27.84
  -3   5   5 1069.89   27.16
   3  -5   5 1038.23   27.71
   3  -5  -5 1024.64   27.81
   3  -5   5 1029.94   28.13
   3   5  -5 1056.75   27.87
   3  -5  -5 1038.95   27.50
  -3   5  -5 1048.40   28.06
  -4   5   5 1760.90   45.01
   4  -5   5 1687.06   46.25
  -4  -5  -5 1739.36   44.80
   4  -5   5 1745.73   45.44
   4  -5  -5 1769.79   45.42
   4  -5  -5 1713.56   46.15
  -4   5   5 1640.19   44.95
  -4  -5   5 1774.07   45.71
  -4   5  -5 1729.58   46.28
  -4   5  -5 1733.52   45.52
   4   5  -5 1745.98   45.73
  -5   5  -5   81.39    4.73
  -5   5  -5   86.43    4.24
   5  -5   5   84.05    3.91
   5  -5   5   81.18    4.30
  -5  -5  -5   87.22    3.41
   5   5  -5   85.92    5.81
   5  -5  -5   80.62    5.01
  -5  -5   5   91.74    5.28
   5  -5  -5   80.33    3.99
  -5   5   5   84.44    4.02
  -5   5   5   89.44    3.99
  -5  -5   5   82.80    3.81
   6   5  -5   52.39    6.32
  -6   5   5   50.02    4.01
  -6   5  -5   48.79    4.54
  -6   5   5   48.54    3.89
  -6  -5   5   55.59    5.43
   6  -5   5   52.85    4.03
  -6  -5  -5   45.63    2.69
  -6  -5   5   49.74    3.48
   6  -5  -5   49.90    3.91
  -6   5  -5   22.53    3.91
   6  -5  -5   45.81    5.03
  -6  -5  -5   49.60    3.08
   6  -5   5   46.65    3.43
  -7  -5   5   34.75    6.47
  -7  -5  -5   34.67    2.94
   7  -5   5   31.85    3.37
  -7   5   5   37.37    4.48
  -7   5   5   35.15    4.64
  -7  -5   5   33.25    3.63
   7  -5   5   32.01    4.36
  -7  -5  -5   30.78    3.26
   7  -5  -5   36.16    4.25
  -7   5  -5    8.89    4.59
  -7   5  -5   37.53    5.15
   8  -5   5   10.14    4.68
  -8  -5  -5    9.27    3.25
   8  -5   5   11.38    3.90
  -8  -5   5   10.48    3.82
  -8   5  -5    9.06    5.55
  -8  -5   5   10.97    7.80
  -8   5  -5    5.87    5.94
  -8  -5  -5   13.25    3.69
  -8   5   5   15.52    5.63
   8  -5  -5   10.42    4.34
  -8   5   5   15.10    5.04
  -9   5   5    8.88    7.65
  -9   5  -5    2.11    6.97
   9  -5  -5   14.93    5.00
  -9   5  -5   13.82    7.64
   9  -5   5   13.85    5.51
  -9  -5  -5   12.59    3.94
  -9  -5  -5    8.61    4.50
  -9   5   5   18.07    6.24
  -9  -5   5   11.44    4.82
  -9  -5   5   11.76    9.90
   9  -5   5    9.03    4.09
 -10  -5   5   85.70    6.72
 -10  -5  -5   96.30    6.55
 -10   5  -5   60.05    9.75
 -10   5  -5   77.95   11.15
   0  -6   5  418.34   11.91
   0   6  -5  427.70   11.89
   0  -6  -5  413.99   11.07
   0  -6   5  399.95   11.83
   1  -6   5   50.32    3.06
  -1  -6   5   50.13    3.09
   1  -6   5   49.26    3.32
  -1  -6   5   47.95    3.23
   1  -6  -5   55.31    2.37
   1   6  -5   56.61    3.43
  -1   6  -5   47.67    3.19
  -2   6  -5  671.68   18.42
   2   6  -5  648.59   18.41
   2  -6   5  677.78   18.64
   2  -6  -5  657.03   17.97
   2  -6   5  691.71   18.54
  -2  -6   5  696.29   18.59
  -2  -6  -5  670.48   17.62
   3   6  -5  334.47   10.31
   3  -6  -5  328.97    9.40
  -3   6  -5  339.65   10.16
  -3   6   5  348.35    9.21
  -3  -6  -5  336.60    9.11
  -3   6   5  318.49    9.15
   3  -6  -5  356.93    9.87
   3  -6   5  344.47   10.02
  -3  -6   5  352.55   10.36
   3  -6  -5  336.45    9.43
   3  -6   5  333.05   10.14
  -3   6  -5  304.47    9.67
   4  -6   5  163.00    5.96
  -4   6  -5  168.66    5.85
  -4   6  -5  181.77    6.56
  -4   6   5  164.52    5.41
   4  -6   5  163.84    6.29
  -4  -6   5  169.50    6.69
   4   6  -5  177.51    7.09
   4  -6  -5  171.83    6.43
  -4   6   5  181.15    5.50
   4  -6  -5  172.35    5.70
  -5  -6   5   44.73    3.26
  -5   6  -5   44.49    4.34
  -5  -6  -5   44.18    2.63
  -5   6   5   49.70    3.45
  -5   6  -5   47.72    3.88
   5  -6   5   42.22    3.91
  -5   6   5   42.98    3.19
   5   6  -5   51.76    5.65
  -5  -6   5   50.81    5.05
   5  -6  -5   45.51    4.46
   5  -6  -5   50.89    3.60
   5  -6   5   46.92    3.51
   6  -6   5  103.86    5.45
  -6   6   5  100.81    5.08
  -6   6   5  115.52    5.02
  -6  -6   5   98.71    6.98
  -6   6  -5   99.39    6.13
  -6  -6   5  100.48    4.60
  -6  -6  -5  109.25    3.98
  -6   6  -5  120.94    5.56
   6  -6   5  100.65    4.81
   6   6  -5   98.24    7.38
  -6  -6  -5  113.98    4.24
   6  -6  -5  106.77    5.15
   7  -6   5   27.87    3.82
  -7   6   5   34.16    4.46
  -7   6  -5   31.47    5.94
  -7  -6   5   33.88    3.88
  -7   6   5   28.54    4.94
  -7  -6  -5   26.21    2.95
   7  -6   5   38.11    4.81
   7  -6  -5   26.09    4.76
  -7   6  -5   31.12    5.09
  -7  -6  -5   28.27    3.37
  -7  -6   5   35.33    7.02
   8  -6   5   83.50    6.43
  -8  -6   5   82.84    5.20
   8  -6  -5   92.08    6.20
  -8   6  -5   83.79    7.99
   8  -6   5   94.45    5.45
  -8  -6  -5   91.51    4.51
  -8  -6  -5   88.21    4.94
  -8   6   5   92.84    6.10
  -8  -6   5   79.34    9.89
  -8   6   5   93.42    7.35
  -8   6  -5   87.85    7.20
  -9  -6  -5   20.35    4.68
  -9   6   5   16.93    6.44
  -9   6  -5   24.25    9.12
   9  -6  -5   20.54    5.70
  -9  -6   5   19.84    4.95
   9  -6   5   17.97    6.53
  -9  -6  -5   19.72    4.37
  -9   6  -5   17.25    8.18
  -9  -6   5   17.45   11.66
  -9   6   5   21.94    8.69
   9  -6   5   16.21    5.16
   0  -7   5   19.59    3.06
   0   7  -5   21.60    3.09
   0  -7   5   19.18    2.59
  -1   7  -5    3.69    2.81
  -1  -7   5    6.82    2.74
   1   7  -5    3.56    3.03
   1  -7   5    5.18    3.00
  -1  -7   5    2.34    2.58
   1  -7  -5    5.70    1.77
   1  -7   5    4.59    2.69
   2  -7   5  589.51   16.35
  -2  -7   5  550.21   16.32
   2   7  -5  561.12   16.17
  -2   7  -5  604.66   16.31
   2  -7   5  591.95   16.36
   2  -7  -5  582.20   15.67
  -3   7  -5  437.79   12.55
  -3  -7  -5  407.01   11.23
   3  -7  -5  430.54   12.08
   3   7  -5  410.48   12.55
  -3  -7   5  432.88   12.68
   3  -7   5  426.92   12.39
   3  -7   5  410.11   12.46
  -4  -7   5  382.42   11.54
   4  -7   5  348.04   10.75
   4   7  -5  346.28   11.58
   4  -7  -5  359.65   10.88
  -4   7  -5  371.46   10.40
  -4  -7  -5  365.78    9.77
   4  -7  -5  358.05   10.41
  -4   7  -5  346.80   11.14
  -4   7   5  347.24    9.98
   4  -7   5  345.63   11.03
  -4   7   5  366.11    9.92
   5  -7  -5  150.17    6.67
  -5   7   5  141.43    5.52
   5   7  -5  143.87    7.65
  -5   7   5  150.55    5.29
   5  -7   5  145.22    6.39
  -5  -7  -5  166.97    4.95
  -5  -7   5  157.83    7.27
  -5   7  -5  157.83    5.89
   5  -7   5  143.70    5.88
  -5   7  -5  145.25    6.85
   5  -7  -5  149.59    5.90
  -6   7   5   78.11    4.94
   6   7  -5   82.02    7.87
  -6  -7   5   78.46    4.41
  -6  -7  -5   75.81    3.64
  -6   7  -5   74.11    6.13
  -6  -7   5   70.62    7.03
   6  -7   5   78.98    4.65
   6  -7   5   72.73    5.43
  -6   7  -5   73.92    5.05
  -6   7   5   77.94    4.36
   6  -7  -5   78.66    4.78
  -7  -7  -5   19.38    3.22
  -7   7  -5   19.61    5.63
  -7  -7   5   25.85    8.04
   7  -7   5   18.20    5.40
  -7  -7  -5   21.06    3.33
  -7   7  -5   24.14    6.55
  -7  -7   5   17.51    3.86
  -7   7   5   19.22    4.32
   7  -7  -5   26.11    5.23
  -7   7   5   18.87    5.38
   7  -7   5   16.95    4.15
   8  -7   5   59.98    4.99
  -8  -7  -5   59.24    4.59
   8  -7  -5   58.93    6.48
  -8   7   5   52.80    7.45
  -8   7   5   60.88    5.78
  -8   7  -5   63.78    7.43
   8  -7   5   60.02    6.79
  -8  -7   5   53.81   10.58
  -8   7  -5   57.17    8.52
  -8  -7   5   56.93    5.15
  -8  -7  -5   59.42    4.16
  -9  -7   5   18.84    5.47
  -9  -7  -5   11.10    4.38
  -9   7  -5   11.50    9.04
  -9   7   5   19.77    9.79
  -9   7  -5   13.53   10.88
   0  -8   5  145.74    5.46
   0  -8   5  147.78    5.87
   0   8  -5  133.73    5.59
   1  -8   5  345.12   10.54
   1  -8   5  347.56   10.72
   1   8  -5  352.04   10.50
  -1  -8   5  357.97   10.76
   1  -8  -5  348.58    9.63
  -1   8  -5  352.83   10.50
  -1  -8   5  337.99   10.51
  -2  -8   5  304.21    9.95
   2  -8   5  303.43    9.60
   2   8  -5  317.07    9.76
  -2   8  -5  320.46    9.78
   2  -8  -5  304.42    9.04
   2  -8   5  313.78    9.96
  -3  -8   5    0.77    3.77
  -3   8  -5   -1.65    3.50
   3   8  -5    2.43    4.19
   3  -8   5    2.51    3.67
   3  -8   5    0.04    3.17
   3  -8  -5    0.61    3.50
  -4   8  -5  230.87    8.43
   4  -8   5  232.14    8.44
   4  -8  -5  237.38    7.34
   4  -8   5  234.96    7.97
   4  -8  -5  232.06    8.13
   4   8  -5  235.96    8.93
  -4  -8   5  232.94    8.94
  -4  -8  -5  231.86    6.65
  -5   8   5  156.59    5.35
  -5  -8   5  157.19    8.09
   5  -8  -5  165.02    6.48
   5   8  -5  146.04    7.91
   5  -8   5  156.92    7.19
  -5   8  -5  177.33    7.64
   5  -8   5  157.41    6.58
  -5   8   5  161.96    5.71
  -5  -8  -5  157.39    5.10
   6  -8   5  170.94    7.96
  -6   8   5  178.38    6.80
  -6   8   5  176.26    6.22
   6  -8  -5  161.92    7.40
  -6   8  -5  177.30    8.69
  -6  -8   5  165.71    9.57
  -6  -8   5  172.93    6.47
   6  -8   5  179.03    7.19
  -7   8  -5   67.01    5.92
   7  -8  -5   71.05    6.17
  -7   8   5   68.93    6.41
   7  -8   5   63.50    5.37
  -7  -8  -5   64.40    3.92
  -7  -8   5   55.42    9.60
  -7  -8  -5   61.05    4.08
  -7   8  -5   73.73    8.17
  -7   8   5   67.43    4.96
   7  -8   5   59.72    6.65
  -7  -8   5   53.32    4.64
  -8   8  -5   65.07   10.04
   8  -8   5   65.10    5.97
  -8  -8  -5   64.36    4.81
  -8  -8  -5   57.72    4.61
  -8  -8   5   67.86    5.58
  -8   8   5   61.09    5.75
  -8   8   5   72.13    8.55
   8  -8  -5   59.95    7.29
   8  -8   5   66.52    8.11
  -8   8  -5   65.67    7.42
   0   9  -5  535.90   15.12
   0  -9   5  507.73   15.32
   0  -9   5  548.67   15.56
  -1   9  -5   56.10    4.39
  -1  -9   5   59.40    4.23
   1   9  -5   48.83    4.12
  -1  -9   5   59.38    4.75
   1  -9   5   56.54    4.80
   1  -9  -5   57.06    3.08
   1  -9   5   58.77    4.28
  -2  -9   5  111.57    5.80
   2  -9  -5  107.45    4.70
   2  -9   5  106.80    5.72
  -2   9  -5  110.93    5.31
   2   9  -5  100.42    5.46
   2  -9   5   95.11    5.09
   3  -9   5   80.77    5.49
   3   9  -5   81.45    5.79
  -3   9  -5   89.01    5.30
  -3  -9   5   72.99    5.71
   3  -9  -5   75.48    4.65
   3  -9   5   79.09    4.93
   4  -9   5   35.62    5.23
  -4  -9   5   40.25    5.88
   4   9  -5   35.95    5.93
   4  -9  -5   33.88    3.45
  -4   9  -5   36.00    5.03
   4  -9   5   32.45    4.43
  -4  -9  -5   33.19    2.23
  -5   9  -5   94.50    6.73
   5  -9  -5   96.86    5.48
   5  -9   5   97.87    5.79
  -5  -9  -5   95.06    3.79
   5  -9   5   90.50    6.53
  -5  -9   5   92.69    7.92
  -6   9   5  154.95    5.71
  -6  -9   5  157.03   10.12
   6  -9   5  153.04    8.43
   6  -9   5  155.89    7.28
  -6   9  -5  146.57    9.11
   6  -9  -5  168.72    7.91
  -6  -9  -5  162.98    5.52
  -6   9   5  150.32    6.25
   7  -9  -5    7.41    6.89
  -7  -9   5   17.54   10.86
  -7  -9  -5   11.82    3.73
  -7   9   5    8.12    5.73
  -7   9  -5    9.81    9.19
  -7  -9   5   14.28    4.46
  -7   9   5   10.52    4.35
   7  -9   5   11.46    5.52
   7  -9   5   10.28    7.39
  -8   9   5   26.15    8.58
   0 -10   5  329.33   11.16
   0 -10   5  325.41   10.67
   0  10  -5  344.19   10.41
   1  10  -5   27.51    4.27
  -1  10  -5   26.05    4.27
  -1 -10   5   33.03    5.04
   1 -10   5   33.74    5.12
   1 -10   5   30.56    4.59
  -1 -10   5   28.83    4.39
   2 -10   5   24.79    5.18
   2 -10  -5   23.04    3.70
   2 -10   5   18.34    4.44
  -2  10  -5   28.14    4.64
   2  10  -5   27.47    4.66
  -2 -10   5   23.07    5.09
   3  10  -5   88.83    6.00
  -3  10  -5   93.19    5.92
   3 -10   5   87.42    5.87
  -3 -10   5   93.64    6.86
   3 -10   5   81.97    6.34
  -4 -10   5   29.53    6.30
  -4  10  -5   35.98    5.76
   4  10  -5   39.39    5.87
   4 -10   5   33.89    6.15
   4 -10   5   31.73    5.35
   4 -10  -5   33.39    4.12
  -5 -10   5   -0.58    7.75
   5 -10   5    8.68    6.34
   5 -10   5    1.59    5.22
  -5 -10  -5    3.45    2.59
  -5  10  -5   10.28    6.68
   5 -10  -5    7.57    4.96
   6 -10  -5  115.63    8.35
  -6  10  -5  134.69    9.45
  -6 -10  -5  123.28    4.82
  -6 -10   5  102.64   10.88
   6 -10   5  106.40    8.65
   6 -10   5  105.79    7.25
  -7  10   5   15.70    4.10
  -7  10  -5   12.28   10.37
  -7  10   5    6.90    5.56
   0  11  -5  101.44    5.41
   0 -11   5   87.44    5.95
   0 -11   5   85.45    6.85
   1 -11   5   23.83    5.90
  -1 -11   5   22.73    5.95
   1 -11   5   26.94    5.42
  -1 -11   5   22.26    5.19
  -1  11  -5   28.07    4.72
   1  11  -5   20.12    4.50
   2 -11   5  122.89    7.00
   2 -11   5  135.55    7.83
  -2  11  -5  132.07    6.59
   2  11  -5  129.52    6.38
  -2 -11   5  127.82    7.83
   3 -11   5   85.10    6.82
  -3 -11   5   87.64    7.55
   3  11  -5   72.93    5.60
   3 -11   5   83.53    7.35
  -3  11  -5   80.67    6.31
  -4 -11   5  139.29    9.43
   4 -11   5  146.88    7.99
  -4  11  -5  138.91    8.11
   4 -11   5  146.72    9.06
  -5  11  -5   63.49    8.30
   5 -11  -5   77.06    6.57
   5 -11   5   73.95    8.80
  -5 -11  -5   73.07    3.63
  -5 -11   5   83.86   10.21
   5 -11   5   65.19    6.94
  -6  11  -5    2.72    9.61
  -6 -11  -5    5.60    3.55
   0  12  -5    8.71    4.58
   0 -12   5    8.75    5.96
   0 -12   5    6.12    7.24
  -1  12  -5  172.15    6.94
  -1 -12   5  155.01    8.35
   1 -12   5  160.39    8.71
  -1 -12   5  157.39    9.34
   1 -12   5  152.71    9.47
   2 -12   5   66.45    7.34
   2 -12   5   63.96    8.12
  -2  12  -5   63.01    5.83
  -2 -12   5   62.60    8.39
  -3  12  -5    0.41    6.40
   3 -12   5    2.53    7.28
   3 -12   5    7.10    8.28
  -3 -12   5    0.95    8.24
  -4  12  -5    1.35    7.02
   4 -12   5    3.85    7.84
  -5  12  -5   21.54    8.75
  -3  13  -5   29.30    6.76
   0   0   6 1456.73   40.13
   0   0   6 1505.32   39.38
   0   0   6 1541.78   40.21
   0   0  -6 1572.31   39.48
   0   0  -6 1491.80   40.28
   1   0  -6 1353.24   34.38
   1   0  -6 1307.08   33.68
  -1   0   6 1262.11   33.59
   1   0   6 1270.98   34.11
  -1   0  -6 1345.27   34.31
   1   0   6 1276.29   34.19
   1   0   6 1247.00   33.51
  -1   0   6 1283.49   34.20
  -1   0   6 1262.39   34.23
  -1   0  -6 1243.37   33.56
   2   0   6 3561.15   91.31
  -2   0  -6 3507.51   91.39
  -2   0  -6 3571.71   93.64
  -2   0   6 3613.98   93.63
  -2   0   6 3543.18   93.65
   2   0  -6 3585.48   91.56
   2   0  -6 3583.03   93.73
  -2   0   6 3479.97   91.44
   2   0   6 3487.90   93.52
  -3   0   6  207.60    6.32
   3   0   6  217.88    6.31
  -3   0  -6  206.93    6.28
   3   0  -6  223.22    6.45
   3   0  -6  198.39    6.72
  -3   0  -6  210.47    6.48
  -3   0   6  211.63    6.59
   3   0   6  206.94    6.00
  -4   0   6  464.93   12.92
  -4   0   6  448.84   13.04
   4   0  -6  459.53   13.28
   4   0   6  452.45   12.61
  -4   0  -6  465.28   12.86
  -4   0  -6  456.11   12.85
  -4   0   6  466.91   12.93
   4   0  -6  471.74   13.03
   4   0   6  462.09   12.57
  -5   0  -6   35.15    2.56
  -5   0   6   31.55    3.41
   5   0   6   34.00    2.48
   5   0  -6   29.94    2.77
  -5   0  -6   36.86    2.94
  -5   0   6   32.96    2.69
   5   0   6   31.31    2.03
   5   0  -6   30.56    4.06
  -5   0   6   33.33    2.77
   6   0  -6    7.92    2.78
   6   0   6    6.11    1.98
   6   0  -6    7.42    4.80
  -6   0   6    4.52    2.69
  -6   0   6   10.06    2.79
  -6   0   6    2.95    3.71
  -6   0  -6    5.32    2.46
  -6   0  -6    5.63    2.85
   6   0   6    6.36    2.34
   7   0  -6  760.21   20.98
   7   0   6  774.40   20.45
  -7   0   6  696.65   21.01
   7   0   6  784.12   20.43
  -7   0  -6  762.88   20.86
  -7   0   6  735.41   21.36
   7   0  -6  773.55   22.24
  -7   0  -6  744.13   20.86
   8   0   6  167.56    6.15
  -8   0  -6  171.22    7.09
   8   0  -6  160.52    9.73
  -8   0  -6  176.63    6.43
   8   0  -6  170.90    6.60
  -8   0   6  178.10    6.87
   8   0   6  176.10    5.62
  -8   0   6  162.32    8.13
  -9   0  -6   14.14    4.31
  -9   0  -6   12.01    5.36
  -9   0   6   26.03    5.42
  -9   0   6   13.22    6.92
   9   0  -6   13.49    4.31
   9   0   6   16.23    3.98
  -9   0   6    9.69    5.82
 -10   0   6   -2.71    6.86
 -10   0   6   -6.59    7.39
  10   0  -6    1.24    4.70
 -10   0  -6    2.17    6.25
 -10   0  -6   -2.20    5.32
 -10   0   6    4.32    8.99
   0  -1   6   33.19    1.94
   0  -1  -6   35.68    2.18
   0  -1   6   33.33    2.02
   0   1  -6   36.43    2.24
   0   1   6   48.98    2.21
   0   1  -6   35.89    2.41
   0  -1  -6   36.57    1.93
   0  -1   6   37.15    2.25
   1   1  -6   42.55    2.60
  -1  -1  -6   39.79    2.00
  -1   1   6   39.43    1.73
  -1   1   6   44.64    1.81
   1  -1   6   40.56    2.03
  -1   1  -6   43.13    2.19
   1  -1   6   39.77    2.35
  -1  -1   6   37.99    2.34
  -1   1  -6   44.92    2.42
  -1   1   6   44.11    2.29
   1   1  -6   41.40    2.28
  -1  -1   6   36.50    2.14
  -1  -1  -6   42.19    2.23
   1  -1  -6   37.74    2.20
  -1  -1   6   39.95    2.13
  -2  -1   6 2175.81   59.44
  -2   1   6 2291.85   60.67
   2  -1  -6 2321.26   60.79
   2  -1   6 2278.05   60.63
  -2   1  -6 2279.54   59.43
  -2  -1  -6 2312.07   59.31
  -2   1  -6 2235.11   60.77
  -2  -1   6 2358.24   60.79
   2  -1  -6 2341.41   59.48
   2  -1   6 2229.04   59.34
  -2  -1  -6 2227.56   60.63
  -2  -1   6 2315.44   60.77
  -2   1   6 2341.46   59.37
   2   1  -6 2412.34   59.61
   2  -1  -6 2309.22   60.79
  -2   1   6 2264.17   60.62
  -3  -1   6  145.53    4.74
   3  -1  -6  141.51    4.72
   3   1  -6  148.26    5.22
   3  -1  -6  135.09    5.08
  -3  -1  -6  131.09    4.65
   3  -1   6  144.49    4.74
  -3   1   6  146.91    4.89
   3  -1   6  141.53    4.44
  -3  -1  -6  141.89    4.50
  -3  -1   6  135.12    5.07
  -3   1  -6  146.40    4.96
  -3   1   6  151.40    4.55
  -3   1   6  144.48    4.52
  -3   1  -6  143.46    4.72
  -4   1   6  257.54    7.42
   4  -1  -6  248.14    8.07
  -4   1  -6  245.86    7.55
  -4   1  -6  247.88    7.68
  -4   1   6  239.42    7.40
  -4  -1   6  258.94    7.67
  -4   1   6  254.26    7.76
   4  -1  -6  244.35    7.59
  -4  -1  -6  264.98    7.57
  -4  -1  -6  259.07    7.37
   4  -1   6  255.63    7.48
  -4  -1   6  229.74    7.86
   4   1   6  251.40    7.24
  -4  -1   6  255.17    7.61
   4  -1   6  251.61    7.28
   4   1  -6  254.17    8.19
  -5  -1  -6   59.88    2.82
  -5   1  -6   55.37    3.08
  -5  -1  -6   58.63    3.21
   5  -1   6   55.47    2.71
  -5   1   6   53.96    3.02
  -5  -1   6   54.26    3.98
  -5   1   6   53.02    2.96
   5  -1  -6   53.58    4.31
  -5   1   6   56.55    3.77
   5  -1  -6   56.92    3.18
   5  -1   6   52.35    3.03
   5   1   6   58.03    2.77
  -5  -1   6   60.74    3.31
   5   1  -6   59.18    4.58
  -5   1  -6   55.46    3.46
  -5  -1   6   56.42    3.31
  -6   1   6  109.03    4.34
  -6  -1   6  102.64    5.51
  -6  -1   6  107.89    4.49
   6  -1   6  107.12    4.28
   6   1  -6   90.96    6.36
   6  -1  -6   97.77    4.37
  -6  -1  -6  101.39    4.06
  -6   1   6  100.28    4.38
  -6   1  -6  110.61    4.90
   6  -1   6   97.75    3.82
  -6   1   6  101.66    5.20
   6  -1  -6  106.44    6.15
  -6  -1  -6  108.07    4.49
   6   1   6  104.99    4.01
  -6   1  -6   99.68    4.38
  -7  -1  -6  146.54    5.70
  -7   1   6  136.11    6.51
   7  -1   6  131.83    5.31
   7  -1   6  135.34    4.86
  -7  -1   6  141.35    5.63
  -7   1   6  147.05    5.52
  -7   1  -6  138.84    6.00
   7   1  -6  129.25    8.06
  -7  -1   6  128.85    6.78
   7  -1  -6  136.88    7.69
  -7  -1  -6  143.84    5.19
   7   1   6  135.98    5.03
  -7   1  -6  149.24    5.60
   7  -1  -6  141.74    5.46
  -8   1   6  163.09    7.05
  -8  -1   6  155.64    6.45
  -8  -1  -6  153.50    5.88
  -8  -1  -6  154.89    6.50
   8  -1  -6  156.99    6.08
  -8   1   6  144.17    7.59
  -8   1  -6  147.83    6.26
  -8   1  -6  149.19    6.80
   8   1   6  154.38    5.66
   8  -1   6  150.61    5.97
   8  -1   6  149.60    5.42
  -9   1  -6   66.41    6.24
   9  -1   6   75.39    4.15
  -9   1   6   77.84    6.90
  -9   1   6   65.26    7.38
   9  -1  -6   81.39    5.07
  -9  -1  -6   71.35    4.81
  -9   1  -6   77.61    5.49
  -9  -1   6   68.89    5.50
  -9  -1   6   71.99    7.98
   9  -1   6   76.74    4.85
  -9  -1  -6   68.86    5.72
 -10   1  -6   42.85    5.96
  10  -1   6   40.28    4.19
 -10   1   6   39.94    8.38
 -10   1   6   37.11    7.34
 -10   1   6   39.73    8.86
 -10  -1   6   41.03    9.75
 -10  -1   6   33.48    7.03
  10  -1  -6   36.50    5.24
  10  -1   6   36.25    5.24
 -10  -1  -6   37.64    6.38
 -10  -1   6   46.17    7.35
 -10  -1  -6   38.48    5.26
   0  -2  -6  137.54    4.33
   0  -2   6  137.32    4.60
   0  -2  -6  130.49    4.07
   0   2  -6  131.79    4.63
   0   2  -6  129.75    4.47
   0  -2   6  136.43    4.38
   0   2   6  136.51    4.20
   0  -2  -6  133.65    4.14
   1   2  -6   41.89    2.37
  -1  -2  -6   43.21    1.85
   1  -2  -6   43.35    2.44
   1  -2   6   41.93    2.59
  -1   2  -6   37.89    2.38
   1  -2  -6   38.57    2.04
  -1   2   6   41.35    2.08
   1   2  -6   42.70    2.82
  -1  -2   6   41.68    2.62
  -1  -2  -6   40.98    2.19
  -1  -2  -6   41.97    1.96
  -1  -2   6   36.87    2.27
   1   2   6   41.57    1.93
  -2  -2  -6  303.15    8.56
   2  -2   6  306.64    8.79
   2  -2  -6  314.06    8.73
  -2   2  -6  316.30    8.92
   2  -2  -6  305.62    8.70
   2   2  -6  308.74    9.07
  -2   2  -6  310.04    8.86
  -2  -2   6  300.03    8.82
  -2  -2   6  303.59    8.97
   2   2   6  303.14    8.37
  -2  -2   6  305.96    8.82
   2  -2  -6  302.96    8.80
  -2  -2  -6  291.18    8.46
   2  -2   6  299.47    8.70
   3   2   6   13.96    1.54
  -3  -2  -6   14.72    1.93
  -3   2   6   13.03    1.43
  -3  -2  -6   12.99    1.57
  -3   2  -6   13.40    2.41
   3  -2   6    9.95    2.07
  -3  -2   6   13.59    2.09
  -3  -2   6   12.79    2.57
  -3   2   6   11.18    1.47
   3  -2  -6   12.41    1.82
  -3  -2   6   14.92    2.23
   3  -2   6   12.54    1.84
  -3   2   6   12.08    2.18
  -3   2  -6   12.99    2.21
   3   2  -6   15.00    2.74
   3  -2  -6   11.65    2.44
   4  -2   6  367.60   10.40
   4  -2  -6  327.37   10.36
  -4   2   6  355.07   10.10
   4   2   6  362.03    9.92
  -4   2  -6  367.49   10.60
  -4   2  -6  351.90   10.48
   4   2  -6  339.70   10.94
  -4  -2   6  355.95   10.58
  -4  -2   6  339.32   10.73
  -4   2   6  366.54   10.16
   4  -2   6  357.18   10.24
  -4  -2  -6  376.40   10.25
  -4   2   6  387.67   10.49
   4  -2  -6  352.59   10.75
  -4  -2  -6  401.66   10.19
  -4  -2   6  385.45   10.56
  -5   2  -6  242.33    7.96
   5  -2   6  257.57    7.66
  -5   2  -6  262.12    8.18
  -5  -2  -6  265.49    7.81
  -5   2   6  254.85    7.66
  -5  -2  -6  263.97    7.61
   5   2   6  245.91    7.40
  -5  -2   6  265.09    8.61
   5  -2  -6  253.88    8.65
  -5   2   6  253.87    8.16
  -5  -2   6  268.90    8.00
   5  -2   6  253.83    7.85
  -5   2   6  257.93    7.61
   5  -2  -6  254.79    7.91
  -6  -2   6  106.64    5.78
  -6   2  -6  119.28    5.15
  -6   2   6  118.54    5.33
   6  -2   6  102.53    4.63
  -6   2  -6  112.25    4.75
  -6  -2   6  119.83    4.88
  -6   2   6  110.84    4.52
  -6  -2  -6  105.10    4.57
   6  -2  -6  112.72    4.66
   6  -2  -6  117.37    6.33
  -6   2   6  116.46    4.35
   6  -2   6  113.30    4.29
   6   2  -6  109.81    6.75
  -6  -2  -6  104.27    4.19
  -7   2  -6  152.63    6.82
   7  -2   6  170.08    5.70
   7   2  -6  170.10    8.98
  -7   2  -6  159.49    6.28
  -7   2   6  173.87    6.09
   7  -2  -6  178.87    6.38
  -7   2   6  165.30    7.00
   7   2   6  153.77    5.57
   7  -2  -6  161.59    8.00
  -7  -2  -6  170.49    6.22
  -7   2   6  172.12    6.86
  -7  -2  -6  163.32    5.76
   7  -2   6  174.02    6.19
  -7  -2   6  187.35    6.31
  -7   2   6  153.58    6.21
  -8  -2  -6   51.55    3.87
  -8  -2   6   52.12    4.48
   8  -2   6   53.46    4.34
  -8  -2   6   55.92    6.79
  -8   2   6   52.97    4.16
  -8   2   6   52.24    4.86
  -8   2   6   47.78    5.57
  -8   2  -6   60.71    5.51
  -8   2   6   57.12    5.79
   8  -2  -6   47.19    4.45
   8  -2   6   56.04    3.60
  -8   2  -6   47.58    4.49
  -8  -2  -6   51.15    4.47
   8   2  -6   59.35    8.93
  -9   2   6   17.29    6.48
  -9  -2  -6    9.86    4.82
  -9   2  -6   12.39    5.96
  -9  -2   6   16.49    7.98
  -9   2   6    9.45    6.58
  -9   2   6   10.48    4.45
   9  -2  -6    5.51    4.35
  -9   2  -6   11.03    5.02
  -9  -2  -6   13.50    4.00
  -9  -2   6    9.94    4.79
  -9   2   6   12.82    5.62
   9  -2   6   14.41    4.34
   9  -2   6   11.19    3.58
 -10  -2  -6   13.61    6.13
 -10  -2  -6   17.69    5.09
 -10   2  -6    9.30    7.49
 -10   2   6    9.10    7.78
 -10  -2   6   19.06    7.01
  10  -2  -6   11.90    5.14
 -10   2   6   13.87    8.46
  10  -2   6   14.63    5.66
 -10   2  -6   13.88    6.19
 -10   2   6   17.66    5.27
 -10  -2   6   15.81    5.85
  10  -2   6   10.85    4.40
   0  -3   6  563.49   15.83
   0  -3  -6  576.71   15.63
   0  -3  -6  573.27   15.58
   0  -3  -6  601.13   15.51
   0   3   6  582.61   15.31
   0   3  -6  584.59   16.00
   0  -3   6  581.37   15.98
   1  -3  -6   47.54    2.07
   1  -3   6   48.31    2.51
  -1  -3   6   44.98    2.87
  -1  -3   6   50.22    2.55
  -1   3   6   49.29    2.19
   1  -3  -6   44.60    2.50
   1  -3   6   49.68    2.92
  -1   3  -6   48.41    2.66
   1   3   6   47.92    1.94
  -1  -3  -6   50.18    2.32
   1  -3  -6   44.78    2.14
  -1   3  -6   45.20    2.88
  -2  -3  -6  413.35   11.39
   2  -3  -6  419.79   11.63
   2  -3  -6  408.29   11.59
   2  -3   6  408.35   11.76
  -2  -3   6  429.71   11.94
  -2   3  -6  407.20   11.82
  -2   3   6  423.96   11.44
   2   3  -6  432.50   12.02
   2  -3  -6  433.63   11.67
  -2  -3   6  418.94   11.88
   2   3   6  406.73   11.12
  -2   3  -6  419.67   11.88
   2  -3   6  422.05   11.78
   3  -3  -6   21.80    2.07
   3  -3  -6   22.89    2.63
   3  -3   6   20.16    2.14
  -3  -3  -6   22.10    1.56
  -3  -3  -6   19.30    1.96
  -3   3  -6   22.22    2.71
   3  -3  -6   22.18    2.22
  -3   3  -6   21.62    2.41
   3   3   6   19.30    1.48
  -3  -3   6   18.33    2.92
   3   3  -6   22.26    3.16
  -3   3   6   20.75    2.19
  -3  -3   6   23.09    2.42
   3  -3   6   17.33    2.40
  -3  -3   6   17.88    2.40
  -4  -3   6   52.50    3.01
  -4   3   6   51.33    3.04
   4  -3   6   55.67    3.33
   4   3  -6   43.75    4.13
   4  -3  -6   51.96    3.65
  -4  -3  -6   51.43    2.70
   4   3   6   50.96    2.26
   4  -3  -6   50.84    2.95
  -4  -3  -6   49.72    2.38
   4  -3   6   53.05    2.78
  -4   3  -6   52.20    3.43
  -4   3  -6   46.16    3.25
  -5   3   6  708.45   19.05
  -5   3  -6  689.35   19.35
   5  -3   6  710.51   19.14
  -5  -3  -6  699.54   18.97
   5  -3  -6  731.99   19.63
  -5   3   6  675.62   19.08
  -5  -3   6  691.81   19.64
  -5   3  -6  676.49   19.39
   5   3   6  711.79   18.46
  -5  -3   6  719.15   19.40
   5  -3  -6  653.84   19.33
  -5  -3  -6  695.94   18.80
   5   3  -6  702.84   19.92
  -5   3   6  712.50   18.85
  -6  -3   6   82.75    4.08
  -6   3  -6   83.14    4.71
  -6   3   6   83.93    3.42
   6  -3   6   75.89    4.16
   6  -3  -6   83.42    4.08
  -6   3   6   74.82    4.45
   6  -3   6   77.51    3.73
   6   3  -6   72.67    6.47
  -6  -3  -6   78.08    3.89
   6  -3  -6   79.91    5.71
  -6  -3  -6   84.39    3.54
  -6   3  -6   84.82    4.35
  -6   3   6   79.21    3.59
  -6  -3   6   72.69    5.35
  -6   3   6   76.79    4.51
  -7   3   6  418.40   13.04
  -7  -3   6  416.14   12.82
  -7  -3  -6  427.98   12.40
  -7  -3   6  408.94   13.85
   7  -3   6  444.24   12.83
  -7   3   6  430.20   12.60
  -7   3  -6  428.75   13.02
  -7   3   6  448.22   12.41
  -7   3  -6  461.95   13.40
  -7  -3  -6  408.92   12.52
  -7   3   6  449.76   13.21
   7  -3  -6  437.30   12.89
   7   3  -6  434.36   14.93
   7  -3   6  451.73   12.55
   7  -3  -6  418.02   14.02
   8  -3   6   86.36    5.20
  -8  -3  -6   93.90    5.20
  -8  -3  -6   91.91    4.56
  -8  -3   6   80.27    7.44
  -8   3   6  101.08    6.29
  -8  -3   6   89.84    5.08
  -8   3   6   86.74    4.48
   8  -3   6   87.98    4.41
  -8   3  -6  102.99    5.72
  -8   3   6   89.70    5.34
   8  -3  -6   88.49    4.96
  -8   3  -6   81.50    6.34
   9  -3   6    5.50    3.78
  -9   3  -6   11.45    5.60
   9  -3   6    7.61    4.64
  -9   3   6   12.13    6.98
   9  -3  -6   13.02    4.70
  -9  -3   6   11.72    8.55
  -9  -3  -6    7.62    4.92
  -9   3   6    6.75    5.96
  -9  -3  -6   13.14    4.00
  -9   3  -6    6.56    6.56
  -9   3   6    5.50    6.37
  -9  -3   6    9.36    4.82
  -9   3   6    6.80    4.22
 -10   3  -6   28.03    7.36
 -10   3   6   31.42    8.26
 -10   3   6   30.36    5.51
 -10  -3  -6   27.99    6.30
 -10  -3   6   27.95    6.19
 -10   3  -6   22.29    8.58
 -10   3   6   39.50    9.43
   0   4  -6  333.10    9.71
   0  -4   6  324.17    9.69
   0  -4  -6  323.89    9.14
   0  -4   6  345.75    9.69
   1   4  -6  290.45    8.91
   1  -4   6  314.48    8.77
   1  -4  -6  290.47    8.40
  -1  -4  -6  293.61    8.24
  -1  -4   6  300.88    8.77
  -1  -4   6  285.30    8.84
  -1   4  -6  300.03    8.72
  -1   4  -6  308.39    8.96
  -1   4   6  299.04    8.09
   1  -4   6  287.77    8.84
   2  -4  -6 1054.77   27.89
  -2   4  -6 1046.04   28.22
   2  -4  -6 1050.76   28.32
  -2   4   6 1065.87   27.65
   2  -4   6 1062.17   28.61
   2  -4  -6 1065.95   28.30
   2   4  -6 1031.53   28.29
  -2   4  -6 1098.93   28.65
   2  -4   6 1042.64   28.17
  -2  -4  -6 1069.42   27.67
  -2  -4   6 1044.97   28.65
  -2  -4   6 1080.96   28.31
  -3  -4   6  542.39   14.96
  -3  -4   6  507.94   14.86
   3  -4  -6  523.38   14.57
   3  -4   6  542.38   14.74
  -3   4   6  531.92   14.26
   3   4  -6  518.49   14.98
  -3   4   6  526.60   14.19
   3  -4  -6  522.61   14.54
   3  -4  -6  526.34   14.58
  -3  -4  -6  521.13   14.16
  -3   4  -6  530.94   14.82
  -4   4   6  541.78   15.11
  -4  -4   6  588.18   15.90
   4   4  -6  547.51   15.98
  -4  -4  -6  554.57   14.96
   4  -4  -6  565.97   15.58
   4  -4   6  534.40   15.45
  -4   4   6  562.35   15.12
  -4  -4  -6  540.06   14.96
  -4  -4   6  540.63   15.49
   4  -4   6  563.77   15.46
  -4   4  -6  552.70   15.63
   4  -4  -6  552.80   15.48
   5  -4  -6  449.17   12.85
   5  -4  -6  439.30   13.23
  -5  -4  -6  448.95   12.29
  -5  -4   6  455.28   13.45
   5   4  -6  445.51   13.75
  -5   4   6  429.36   12.57
   5  -4   6  448.64   12.65
  -5   4  -6  440.37   12.97
  -5  -4  -6  442.09   12.25
   5  -4   6  423.23   12.77
  -5  -4   6  430.21   12.73
  -5   4   6  442.70   12.61
  -5   4  -6  456.03   13.16
  -6  -4   6  151.50    7.06
  -6  -4  -6  139.33    5.29
   6   4  -6  134.89    7.91
  -6   4   6  143.17    5.91
   6  -4  -6  146.33    6.88
  -6  -4  -6  145.43    4.95
  -6   4  -6  139.67    5.99
   6  -4   6  144.59    5.25
   6  -4   6  148.34    5.83
  -6   4  -6  135.06    6.33
   6  -4  -6  144.69    5.74
  -6   4   6  147.51    5.86
  -6  -4   6  145.54    5.57
   7  -4   6   61.49    4.58
  -7   4   6   61.32    4.98
   7   4  -6   58.55    7.93
  -7   4  -6   62.11    4.90
   7  -4  -6   65.77    6.50
  -7  -4   6   57.99    4.13
  -7  -4  -6   60.33    4.00
  -7  -4  -6   61.58    3.46
  -7   4  -6   52.98    5.47
   7  -4  -6   60.66    4.30
  -7  -4   6   58.61    6.45
   7  -4   6   59.62    3.89
  -7   4   6   54.83    4.75
  -8  -4   6   26.91    7.31
  -8  -4  -6   34.26    4.35
  -8   4   6   37.63    5.97
  -8   4  -6   32.69    6.11
  -8  -4   6   30.72    4.46
  -8   4   6   30.38    3.41
  -8   4  -6   31.18    5.42
  -8   4   6   31.71    5.38
   8  -4  -6   26.94    4.27
  -8  -4  -6   24.94    3.60
   8  -4   6   27.22    4.78
   8  -4   6   32.48    3.87
   9  -4   6   21.11    4.07
   9  -4   6   15.99    5.31
  -9  -4   6   22.05    4.87
  -9   4  -6   15.35    6.53
  -9   4   6   16.59    5.96
   9  -4  -6   20.23    5.00
  -9  -4   6   12.17    9.57
  -9  -4  -6   20.47    4.18
  -9   4   6   32.88    7.58
  -9   4   6   15.95    6.34
  -9  -4  -6   19.31    5.07
  -9   4  -6   18.23    7.43
  -9   4   6   25.16    4.08
 -10   4  -6   15.46    9.07
 -10  -4   6   23.10    6.36
 -10   4  -6   12.15    9.68
   0  -5   6   22.38    2.83
   0  -5   6   18.37    2.38
   0  -5  -6   18.90    1.80
   0   5  -6   15.46    2.76
  -1   5  -6   36.58    3.18
  -1  -5   6   34.07    2.98
   1  -5   6   42.48    2.76
   1  -5  -6   40.48    2.36
  -1  -5   6   33.34    2.68
  -1  -5  -6   54.48    2.18
   1  -5   6   35.74    3.16
   1   5  -6   44.02    3.40
  -2   5  -6   15.04    2.31
  -2  -5   6   12.47    2.54
  -2  -5  -6    3.74    1.64
  -2  -5   6   12.51    2.89
  -2   5  -6   12.27    2.83
   2  -5   6   12.31    2.41
   2  -5   6   13.61    2.77
  -2   5   6   15.87    1.59
   2  -5  -6   16.85    1.74
   2  -5  -6   13.77    2.21
  -2   5   6   15.95    1.58
   2   5  -6   11.97    3.13
   3  -5  -6   40.96    2.47
  -3   5  -6   38.67    3.06
  -3  -5   6   40.87    3.68
   3  -5   6   41.39    3.29
   3  -5   6   34.20    2.77
   3  -5  -6   37.03    2.43
  -3   5   6   39.82    2.43
  -3   5   6   45.32    2.39
  -3  -5   6   39.00    3.08
   3  -5  -6   40.13    3.08
   3   5  -6   36.09    3.83
  -3  -5  -6   38.99    2.25
  -3   5  -6   40.67    3.46
  -4  -5   6  564.52   16.48
  -4   5   6  585.20   15.58
  -4  -5  -6  572.02   15.38
  -4   5   6  576.60   15.54
   4  -5  -6  572.99   15.99
   4   5  -6  575.34   16.66
   4  -5   6  562.11   16.06
  -4  -5   6  567.09   16.01
   4  -5  -6  564.32   16.08
   4  -5   6  573.64   16.14
  -4   5  -6  586.65   16.37
  -5  -5  -6   39.90    2.84
  -5   5   6   33.87    3.17
   5   5  -6   36.72    5.64
   5  -5  -6   33.24    3.38
  -5   5  -6   31.57    4.15
  -5  -5   6   29.90    4.66
   5  -5   6   38.55    3.17
   5  -5   6   31.46    3.62
  -5   5   6   34.61    3.35
  -5   5  -6   31.90    3.70
  -5  -5  -6   32.24    2.07
   5  -5  -6   32.14    4.56
  -5  -5   6   30.15    3.04
  -6   5  -6   70.16    4.78
  -6  -5   6   71.58    6.10
   6  -5  -6   68.16    5.65
   6  -5  -6   73.14    4.48
  -6  -5  -6   66.52    3.74
  -6   5  -6   69.23    5.41
  -6  -5  -6   69.12    3.32
   6  -5   6   70.46    4.59
  -6  -5   6   80.23    5.04
  -6   5   6   69.62    4.34
   6  -5   6   71.08    4.03
   6   5  -6   70.51    7.23
  -6   5   6   57.44    4.39
   7   5  -6  123.81    9.60
  -7   5  -6  123.47    6.97
   7  -5  -6   98.68    5.59
  -7  -5  -6  109.47    5.01
  -7  -5  -6  100.81    4.50
  -7  -5   6  104.97    5.22
  -7  -5   6  105.31    7.88
   7  -5   6  108.89    4.92
   7  -5   6  102.81    5.93
  -7   5   6  114.80    5.78
  -7   5  -6  114.61    6.37
  -7   5   6  105.51    6.13
  -8   5  -6   11.09    6.58
  -8  -5  -6   13.09    3.49
  -8   5  -6   13.85    6.26
  -8  -5  -6   14.04    4.08
   8  -5   6    8.58    3.98
  -8   5   6   12.90    5.02
  -8  -5   6    6.82    8.26
  -8   5   6   16.64    6.55
   8  -5  -6   13.15    4.66
   8  -5   6   10.48    5.04
  -8  -5   6    8.35    4.18
   9  -5   6   11.14    6.18
  -9   5   6    8.54    8.43
  -9  -5   6    9.90   10.18
  -9  -5   6   14.02    5.16
  -9  -5  -6   13.33    4.33
   9  -5  -6   13.23    5.28
  -9   5  -6   11.22    7.86
  -9  -5  -6   13.35    5.10
  -9   5   6   13.83    6.44
  -9   5  -6    2.56    8.27
   9  -5   6   12.09    4.53
   0  -6   6  600.27   16.82
   0  -6  -6  592.34   15.93
   0  -6   6  613.74   16.84
   0   6  -6  598.76   16.76
   1  -6   6   92.95    4.58
   1  -6   6   94.83    4.08
   1  -6  -6   94.99    3.49
  -1   6  -6   95.85    4.48
  -1  -6  -6   99.38    3.21
  -1  -6   6   94.10    4.12
  -1  -6   6   92.68    4.42
   1   6  -6   94.84    4.62
   2   6  -6  199.48    7.03
   2  -6  -6  204.35    6.23
  -2   6  -6  191.16    6.89
  -2  -6   6  195.81    6.65
   2  -6   6  203.82    6.96
   2  -6   6  199.51    6.61
  -2  -6   6  194.20    7.01
  -2  -6  -6  196.99    5.72
  -3  -6   6   14.08    3.58
  -3  -6  -6   12.62    1.91
  -3   6  -6   14.46    2.77
   3   6  -6   14.89    3.98
  -3   6  -6   15.27    3.39
  -3   6   6   16.85    2.04
   3  -6  -6   14.66    2.03
   3  -6  -6   17.63    2.88
   3  -6  -6   13.51    2.28
   3  -6   6   13.95    3.25
  -3   6   6   14.50    1.88
   3  -6   6   15.79    2.88
   4  -6  -6   63.81    3.44
   4  -6  -6   60.55    4.30
  -4   6   6   66.61    3.15
   4  -6   6   56.04    4.26
  -4   6   6   55.67    3.02
   4   6  -6   52.37    5.26
  -4   6  -6   54.86    4.58
  -4   6  -6   60.31    3.88
   4  -6   6   58.71    3.80
  -4  -6   6   58.14    4.94
  -5   6  -6  312.18    9.87
   5  -6  -6  290.00   10.18
   5  -6  -6  320.52    9.71
  -5  -6   6  302.85    9.44
   5  -6   6  294.23    9.91
   5  -6   6  312.35    9.55
  -5   6  -6  304.74   10.41
  -5   6   6  313.35    9.31
  -5  -6  -6  303.02    8.88
  -5   6   6  324.95    9.17
  -5  -6   6  304.15   10.60
   5   6  -6  312.06   11.32
  -6   6   6  147.70    6.08
   6   6  -6  138.15    8.77
  -6  -6   6  128.99    7.87
   6  -6  -6  153.19    6.30
   6  -6   6  136.58    5.66
   6  -6   6  123.88    6.27
   6  -6  -6  132.83    6.94
  -6  -6  -6  131.25    5.11
  -6  -6   6  144.28    5.60
  -6  -6  -6  132.78    4.71
  -6   6  -6  126.43    7.02
  -6   6  -6  138.60    6.44
  -6   6   6  142.81    5.67
  -7  -6   6   52.58    4.46
  -7  -6   6   52.30    7.85
   7   6  -6   34.84    9.34
  -7   6  -6   49.01    6.71
   7  -6   6   49.73    5.45
  -7  -6  -6   42.99    3.93
   7  -6   6   50.30    4.23
   7  -6  -6   45.94    5.32
  -7   6  -6   48.81    5.86
  -7   6   6   53.66    5.72
  -7  -6  -6   47.95    3.45
  -7   6   6   55.11    4.76
  -8   6  -6    5.03    7.63
   8  -6  -6    6.00    5.21
  -8  -6  -6    3.54    4.19
   8  -6   6    2.20    4.47
   8  -6   6   -0.04    5.70
  -8   6  -6   -1.05    6.80
  -8  -6  -6    3.65    3.67
  -8   6   6    4.83    5.07
  -8   6   6    7.72    6.70
  -8  -6   6    5.44    4.51
  -8  -6   6    9.92    9.67
  -9   6  -6   24.57    9.05
  -9   6   6   17.33    9.01
  -9  -6  -6   15.82    5.26
  -9   6   6   21.25    6.47
  -9  -6   6   16.66    5.29
  -9   6  -6   13.04    9.83
  -9  -6  -6   14.40    4.51
   0  -7   6  408.68   12.01
   0  -7   6  408.59   12.18
   0  -7  -6  407.06   11.05
   0   7  -6  408.69   12.11
   1  -7   6   22.25    3.72
  -1  -7   6   19.64    3.46
  -1  -7  -6   18.85    1.61
   1  -7  -6   14.98    2.17
   1  -7   6   18.43    3.15
  -1   7  -6   24.54    3.42
  -1  -7   6   20.57    2.99
   1   7  -6   24.05    3.74
   2  -7   6  157.55    6.33
   2   7  -6  163.15    6.32
   2  -7   6  169.76    5.94
   2  -7  -6  160.47    5.42
  -2   7  -6  165.84    6.34
  -2  -7   6  159.74    6.03
  -2  -7  -6  159.80    4.79
  -2  -7   6  152.79    6.35
   3  -7   6  251.38    8.65
   3  -7   6  262.35    8.37
   3   7  -6  239.81    8.90
  -3  -7   6  259.42    8.90
   3  -7  -6  262.00    8.11
  -3  -7  -6  253.27    7.21
  -3   7  -6  260.91    8.73
   4  -7  -6  149.78    6.17
  -4  -7  -6  143.42    4.72
   4  -7   6  136.65    5.72
   4   7  -6  155.04    7.34
  -4   7  -6  141.79    6.50
  -4   7  -6  138.07    5.64
  -4   7   6  134.91    4.65
  -4  -7   6  148.29    6.98
   4  -7   6  137.46    6.30
  -4   7   6  150.59    4.90
   4  -7  -6  148.13    5.47
  -5   7   6  189.45    6.30
   5  -7   6  173.98    7.34
   5  -7  -6  174.77    6.66
   5  -7   6  178.80    6.77
   5   7  -6  187.54    8.96
   5  -7  -6  169.82    7.48
  -5   7  -6  187.43    7.96
  -5  -7   6  191.39    8.44
  -5   7  -6  176.58    6.91
  -5   7   6  172.39    5.99
   6  -7   6   45.53    5.31
  -6   7   6   35.73    4.57
   6  -7  -6   42.07    5.03
   6   7  -6   40.32    8.21
  -6   7  -6   29.98    6.32
  -6  -7   6   39.18    6.82
  -6   7  -6   44.57    5.14
   6  -7   6   39.20    4.24
  -6   7   6   43.56    3.81
  -6  -7  -6   42.71    3.32
  -6  -7   6   44.55    3.94
  -7   7  -6  165.75    8.35
  -7   7  -6  172.34    9.30
  -7  -7  -6  164.80    5.79
   7  -7  -6  168.76    7.90
   7  -7   6  161.58    6.92
  -7  -7   6  170.39    6.73
   7  -7   6  146.31    8.02
  -7  -7   6  169.44   10.65
  -7   7   6  161.68    6.73
  -7  -7  -6  152.59    6.07
  -7   7   6  163.00    7.86
  -8   7   6   48.72    5.70
   8  -7  -6   52.06    6.76
  -8  -7  -6   47.18    4.21
  -8  -7   6   46.40   11.50
  -8  -7  -6   51.00    4.66
  -8  -7   6   35.99    5.35
  -8   7  -6   53.18    8.46
   8  -7   6   41.21    5.11
  -8   7   6   36.33    7.92
  -8   7  -6   37.67    9.12
   8  -7   6   46.33    7.40
  -9   7  -6   23.80   12.00
   0  -8  -6   70.04    2.89
   0  -8   6   74.35    4.33
   0  -8   6   72.01    4.81
   0   8  -6   68.46    4.75
  -1   8  -6   93.92    5.24
  -1  -8   6   93.09    5.41
   1   8  -6   91.63    5.25
   1  -8   6   94.90    5.37
   1  -8   6   99.06    4.89
   1  -8  -6   97.62    3.69
  -1  -8   6   98.57    4.72
   2   8  -6   87.91    5.26
   2  -8  -6   98.05    3.98
   2  -8   6   85.18    4.60
   2  -8   6   82.76    5.12
  -2   8  -6   78.11    5.07
  -2  -8   6   66.11    5.03
  -2  -8   6   81.81    4.72
   3  -8  -6   84.97    4.70
  -3   8  -6   77.54    5.33
   3   8  -6   83.26    5.79
  -3  -8  -6   81.64    3.03
   3  -8   6   81.13    5.25
   3  -8   6   76.32    4.76
  -3  -8   6   72.35    5.55
   4  -8   6   86.40    5.85
  -4  -8   6   85.60    6.43
   4  -8   6   85.38    4.96
  -4   8  -6  102.97    6.28
   4  -8  -6   84.84    4.46
   4   8  -6   94.03    7.06
   4  -8  -6   95.98    5.52
  -4  -8  -6  100.13    3.64
  -5   8   6   68.27    3.38
   5   8  -6   55.76    7.68
  -5  -8  -6   66.84    3.44
  -5   8  -6   68.69    6.47
  -5  -8   6   71.83    7.23
   5  -8  -6   69.08    5.01
  -5   8   6   67.90    3.85
   5  -8  -6   65.97    5.73
   5  -8   6   70.69    5.08
   5  -8   6   60.53    5.80
   6   8  -6   71.01    9.14
  -6   8  -6   68.93    5.49
  -6   8   6   64.62    5.13
  -6  -8  -6   86.06    3.97
  -6  -8   6   70.49    8.23
  -6   8   6   66.16    4.26
   6  -8   6   68.60    6.42
  -6   8  -6   81.41    7.75
   6  -8   6   67.70    5.38
  -6  -8   6   70.75    4.85
   6  -8  -6   65.06    5.64
  -7  -8  -6   25.68    3.68
  -7  -8   6   34.13    9.66
   7  -8  -6   22.77    6.46
  -7  -8   6   21.40    4.65
  -7  -8  -6   28.25    3.88
  -7   8   6   25.38    6.32
   7  -8   6   26.68    6.95
  -7   8   6   26.40    4.46
   7  -8   6   23.94    5.06
  -7   8  -6   25.91    9.13
  -7   8  -6   19.96    6.49
  -8   8   6    8.04    8.57
  -8   8  -6   11.55   10.77
  -8   8  -6   18.69    8.14
  -8  -8   6   10.10    5.49
  -8  -8  -6   13.76    4.08
   0  -9   6  192.48    7.64
   0   9  -6  213.89    7.89
   0  -9   6  230.25    8.40
   1  -9   6    3.34    4.66
   1  -9   6   -3.04    4.17
   1   9  -6    2.46    4.40
   1  -9  -6    0.71    2.45
  -1   9  -6    4.12    4.48
  -1  -9   6    0.02    4.36
  -1  -9   6    1.87    3.76
  -2  -9   6   88.34    6.00
   2   9  -6   92.57    5.88
  -2   9  -6   97.87    5.60
  -2  -9   6   90.42    5.39
   2  -9  -6   91.07    4.44
   2  -9   6   90.41    5.96
   2  -9   6   78.84    5.11
   3  -9  -6   81.23    5.13
   3  -9   6   75.14    5.19
  -3   9  -6   80.29    5.76
  -3  -9   6   79.16    6.43
   3   9  -6   76.08    6.26
   3  -9   6   79.90    6.02
   4  -9  -6  172.50    6.35
   4  -9  -6  171.16    7.20
  -4  -9  -6  170.26    5.28
  -4  -9   6  151.01    8.39
   4  -9   6  173.15    8.01
   4   9  -6  171.66    8.79
   4  -9   6  175.41    7.06
  -4   9  -6  149.78    7.84
  -5   9  -6   26.65    6.61
   5  -9   6   26.02    6.22
  -5  -9   6   34.27    7.85
   5  -9   6   31.05    5.17
   5  -9  -6   27.17    5.35
   5   9  -6   35.50    8.14
  -5  -9  -6   27.06    3.00
  -6   9   6   12.90    4.12
  -6   9  -6   11.70    7.78
   6  -9  -6   13.84    6.33
  -6  -9   6   14.10    9.25
  -6  -9   6   11.94    4.28
  -6  -9  -6   10.39    3.30
  -6   9   6   16.44    3.41
   6  -9   6   11.21    6.81
   6  -9   6   16.42    5.19
   7  -9   6   46.50    6.13
  -7   9   6   40.19    4.67
  -7  -9  -6   51.01    4.36
  -7   9   6   44.63    6.49
  -7   9  -6   40.45   10.42
  -7  -9   6   43.67    5.24
   0  10  -6   66.74    5.68
   0 -10   6   64.31    5.38
   0 -10   6   58.51    6.18
   1 -10  -6  220.40    6.78
   1  10  -6  214.74    8.25
  -1 -10   6  205.93    8.19
   1 -10   6  207.78    8.91
  -1  10  -6  209.23    8.33
  -1 -10   6  205.00    9.05
   1 -10   6  220.77    8.38
  -2 -10   6  657.66   19.75
   2 -10  -6  658.29   18.45
  -2 -10   6  673.46   20.05
   2  10  -6  695.81   19.38
   2 -10   6  664.16   19.97
   2 -10   6  689.11   19.69
  -2  10  -6  674.89   19.55
   3  10  -6    6.93    6.29
   3 -10   6    0.36    5.84
  -3  10  -6    0.77    5.61
  -3 -10   6    8.81    6.23
   3 -10   6    2.89    5.03
   3 -10  -6   -1.16    4.33
   4 -10   6  147.87    7.44
  -4 -10   6  139.61    9.24
   4 -10  -6  136.90    6.18
   4 -10   6  144.17    8.56
   4  10  -6  147.84    8.85
  -4  10  -6  156.42    8.54
   5 -10   6    9.00    5.77
   5 -10   6    8.23    7.15
   5  10  -6   19.27    8.27
   5 -10  -6   18.34    5.91
  -5 -10  -6   13.40    3.01
  -5 -10   6    9.67    8.70
  -5  10  -6    9.39    7.47
  -6  10  -6    4.32    8.91
  -6 -10  -6    0.43    3.45
   6 -10   6    2.29    6.13
   0  11  -6    9.52    5.30
   0 -11   6   14.44    6.76
   0 -11   6   12.39    5.64
  -1  11  -6   84.38    6.25
   1  11  -6   83.62    6.30
   1 -11   6   85.79    7.60
  -1 -11   6   85.71    7.63
   1 -11   6   78.41    6.77
  -1 -11   6   74.82    6.49
   2  11  -6  188.80    8.34
   2 -11   6  164.58    8.27
  -2 -11   6  170.97    8.59
  -2  11  -6  174.51    8.53
  -2 -11   6  165.31    9.67
   2 -11   6  173.47    9.39
   2 -11  -6  192.71    6.94
  -3  11  -6    1.06    6.30
   3  11  -6    1.61    6.80
  -3 -11   6   18.89    7.56
   3 -11   6    3.32    6.18
   3 -11   6   -2.66    7.29
   4  11  -6   79.37    7.82
  -4  11  -6   65.37    8.33
  -4 -11   6   78.50    9.77
   4 -11   6   77.49    7.27
   4 -11   6   70.97    8.80
   5 -11   6   14.75    7.05
  -5  11  -6    7.56    8.80
   0 -12   6  118.37    9.58
   0  12  -6  106.67    7.00
   0 -12   6  108.45    8.32
   1 -12   6    2.17    7.44
   1  12  -6    4.00    5.76
   1 -12   6    4.01    8.35
  -1 -12   6    1.06    8.54
  -1 -12   6    3.35    6.94
  -1  12  -6    0.66    6.14
  -2 -12   6   25.01    8.89
   2 -12   6   30.39    9.10
   2  12  -6   39.57    6.69
  -2 -12   6   41.23    7.89
  -2  12  -6   33.55    6.96
   2 -12   6   41.88    7.48
   3 -12   6   20.48    7.82
  -3  12  -6   19.85    8.12
  -4  12  -6    2.76    8.46
  -1  13  -6   64.39    7.00
  -2  13  -6   95.55    8.37
   0   0   7    1.45    1.62
   0   0   7    0.55    1.40
   0   0  -7    0.04    2.12
   0   0   7   -0.43    1.90
   0   0  -7    1.47    1.86
   1   0   7   -0.29    1.86
  -1   0  -7    2.22    1.74
  -1   0   7   -0.32    1.54
   1   0   7   -0.21    1.57
  -1   0   7    1.76    1.71
  -1   0  -7    0.51    2.03
   1   0  -7    0.24    2.19
   1   0   7    0.70    1.31
  -1   0   7   -0.67    1.96
   1   0  -7    1.30    1.93
   2   0   7  101.29    3.68
  -2   0   7  100.87    3.94
   2   0   7   94.23    3.19
  -2   0   7  103.25    3.68
  -2   0  -7   99.11    3.90
   2   0   7  104.43    3.53
   2   0  -7   96.11    3.86
  -2   0  -7   92.44    3.57
   2   0  -7   99.77    4.18
  -2   0   7   99.46    3.51
  -3   0   7  273.69    8.02
  -3   0   7  272.00    8.12
   3   0   7  270.45    7.68
   3   0   7  275.86    7.99
  -3   0  -7  271.46    8.20
   3   0  -7  273.82    8.58
  -3   0   7  279.91    8.34
  -3   0  -7  275.60    8.09
  -4   0  -7  106.24    4.30
   4   0  -7   96.17    4.92
   4   0   7  100.63    3.39
   4   0   7   99.53    3.91
   4   0  -7  100.82    4.07
  -4   0   7   92.58    3.90
  -4   0   7  103.00    4.60
  -4   0  -7  108.20    3.93
  -5   0   7  234.52    8.02
  -5   0   7  251.09    7.53
  -5   0   7  244.47    7.60
   5   0  -7  241.15    7.60
  -5   0  -7  241.62    7.69
  -5   0  -7  233.03    7.41
   5   0   7  238.40    6.92
   5   0   7  233.45    7.27
   5   0  -7  236.06    8.46
  -6   0  -7   77.76    3.91
   6   0  -7   77.84    4.17
   6   0   7   80.28    3.73
  -6   0   7   72.39    5.08
  -6   0  -7   81.13    4.44
  -6   0   7   81.35    4.19
   6   0   7   72.38    3.18
   6   0  -7   71.11    6.10
  -6   0   7   74.95    4.13
  -7   0   7    8.19    3.67
   7   0   7   13.76    2.97
  -7   0   7    9.29    3.53
   7   0  -7    5.65    6.54
  -7   0   7    9.77    4.57
  -7   0  -7   11.55    3.98
  -7   0  -7   11.39    3.29
   7   0  -7   15.01    3.53
  -8   0   7    1.42    4.07
  -8   0   7    6.97    4.51
  -8   0  -7    0.50    4.49
   8   0   7    0.30    3.31
   8   0  -7   -1.18    3.83
   8   0  -7    3.38    7.81
  -8   0  -7   -0.32    3.85
  -8   0   7   -0.76    5.60
   9   0   7    0.55    4.05
  -9   0   7    3.42    6.97
  -9   0   7   -5.24    4.77
  -9   0  -7   -2.74    4.67
  -9   0  -7    5.54    5.66
   9   0  -7    0.56    4.41
  -9   0   7    1.58    6.43
  -9   0   7    3.68    6.00
 -10   0  -7   77.33    6.69
 -10   0  -7   73.43    7.69
 -10   0   7   90.63    8.74
 -10   0   7   71.61    9.36
   0  -1   7    5.57    1.78
   0  -1  -7    5.27    2.05
   0  -1  -7    5.81    1.70
   0  -1   7   -0.95    1.81
   0   1  -7    9.01    2.02
   0   1  -7    3.76    2.24
   0   1   7    5.80    1.93
   0  -1   7    5.55    2.12
  -1   1   7  832.10   22.76
   1  -1   7  870.25   22.68
  -1   1   7  823.47   22.51
  -1   1   7  824.99   22.69
  -1  -1   7  873.92   23.03
   1   1  -7  889.72   22.87
   1   1  -7  836.66   23.10
  -1  -1  -7  857.71   22.64
  -1   1  -7  853.73   23.09
  -1  -1   7  845.12   22.96
   1  -1   7  859.20   22.89
  -1   1  -7  833.26   22.76
   1  -1  -7  864.08   23.03
  -1  -1   7  850.37   22.74
  -1  -1  -7  843.62   22.93
   1  -1  -7  854.61   22.70
  -2  -1  -7  137.31    4.43
   2   1  -7  137.19    5.11
   2  -1  -7  130.52    4.62
  -2   1   7  138.46    4.28
   2  -1  -7  140.38    4.71
  -2   1   7  133.92    4.71
  -2   1  -7  130.92    4.82
  -2   1   7  136.46    4.20
   2  -1  -7  138.62    4.92
  -2  -1   7  131.98    4.56
  -2  -1   7  140.95    4.66
  -2   1  -7  123.78    4.61
   2  -1   7  134.08    4.65
  -2  -1   7  129.42    4.86
   2  -1   7  135.76    4.32
  -2  -1  -7  139.28    4.69
  -3  -1   7   74.79    3.71
  -3   1  -7   69.70    3.23
   3   1  -7   73.56    4.05
   3  -1   7   78.17    3.40
  -3  -1  -7   74.73    3.04
  -3  -1   7   75.01    3.36
  -3  -1   7   76.18    3.27
   3  -1   7   73.62    2.84
  -3   1   7   72.32    2.92
   3   1   7   71.12    3.06
  -3  -1  -7   72.00    3.42
   3  -1  -7   69.16    3.81
  -3   1  -7   66.87    3.56
  -3   1   7   77.10    3.03
   3  -1  -7   75.84    3.36
  -3   1   7   74.85    3.58
  -4   1   7  214.19    7.17
  -4   1  -7  222.74    6.96
   4   1  -7  214.88    7.72
  -4   1   7  220.95    6.68
  -4   1  -7  231.27    7.24
   4  -1   7  219.53    6.88
  -4  -1   7  224.57    7.42
  -4   1   7  212.55    6.73
  -4  -1  -7  222.34    6.95
   4   1   7  215.18    6.59
   4  -1  -7  220.69    6.98
   4  -1  -7  219.37    7.60
  -4  -1   7  241.74    7.02
  -4  -1   7  199.17    6.88
   4  -1   7  226.72    6.57
  -4  -1  -7  223.21    6.73
   5  -1   7  173.87    5.88
  -5   1   7  175.65    6.43
  -5   1  -7  173.03    6.31
   5  -1  -7  179.91    7.06
   5   1   7  180.45    5.61
  -5  -1  -7  169.57    5.73
  -5   1   7  180.97    5.81
  -5  -1   7  190.67    6.22
  -5  -1  -7  168.31    6.02
   5  -1   7  182.47    5.54
  -5  -1   7  171.14    6.67
  -5   1   7  166.17    5.83
  -5   1  -7  179.51    6.00
   5   1  -7  169.90    7.12
   5  -1  -7  169.16    6.06
   6  -1   7  290.83    8.65
  -6   1  -7  271.63    8.75
   6  -1   7  282.94    8.24
  -6   1   7  279.89    8.82
  -6   1   7  295.35    8.67
  -6   1  -7  267.78    9.03
  -6  -1   7  278.54    8.92
  -6  -1   7  287.93    9.64
   6   1  -7  280.96   10.33
   6   1   7  275.47    8.33
   6  -1  -7  263.70    8.80
   6  -1  -7  282.47   10.17
  -6  -1   7  285.82    8.94
  -6   1   7  289.84    9.39
  -6  -1  -7  271.32    8.53
  -6  -1  -7  292.14    8.92
  -7  -1  -7  126.01    5.21
  -7   1   7  123.04    6.47
  -7   1  -7  132.71    6.24
  -7  -1   7  149.10    5.83
   7  -1   7  131.75    5.38
  -7  -1   7  133.52    5.76
  -7   1  -7  126.04    5.55
   7   1   7  132.87    5.01
  -7   1   7  136.27    5.87
  -7   1   7  132.43    5.43
   7   1  -7  138.83    8.76
   7  -1   7  134.02    4.77
   7  -1  -7  128.22    5.58
  -7  -1  -7  131.90    5.78
   7  -1  -7  137.15    8.15
  -8  -1  -7   35.62    4.69
  -8   1   7   35.30    4.13
  -8   1  -7   30.87    4.29
   8  -1   7   33.47    3.26
  -8   1   7   36.95    5.72
   8  -1   7   35.23    4.00
   8  -1  -7   30.83    8.10
  -8  -1   7   30.15    4.69
   8  -1  -7   35.03    4.29
   8   1  -7   28.93    8.70
  -8   1   7   39.93    5.84
  -8   1  -7   38.11    5.28
  -8  -1   7   36.12    6.46
  -8  -1  -7   36.23    3.87
  -8   1   7   36.58    5.14
   8   1   7   38.47    3.69
  -9  -1   7   32.72    8.00
  -9   1  -7   39.16    5.22
  -9  -1  -7   31.90    5.68
  -9  -1   7   42.93    5.44
  -9   1   7   34.11    6.99
  -9   1   7   39.15    6.52
  -9  -1  -7   38.19    4.69
   9  -1   7   44.74    3.72
  -9   1   7   38.31    4.96
  -9   1  -7   37.48    6.46
   9  -1   7   39.88    4.68
   9  -1  -7   39.80    5.12
  -9   1   7   44.09    7.30
 -10   1  -7   19.69    7.81
 -10   1  -7   24.70    6.37
 -10  -1  -7   20.25    5.61
 -10  -1  -7   25.94    6.96
 -10   1   7   21.25    8.25
 -10   1   7   20.72    9.45
 -10  -1   7   19.94    7.94
 -10  -1   7   14.41    8.14
   0  -2  -7  551.74   14.99
   0   2  -7  559.19   15.29
   0   2   7  536.54   14.78
   0  -2  -7  560.44   15.15
   0  -2   7  550.16   15.18
   0   2  -7  552.85   15.36
   0  -2   7  553.48   15.24
   1  -2   7  105.86    4.17
  -1   2  -7  108.22    4.26
   1  -2   7  102.13    3.78
  -1   2   7   92.73    3.64
   1  -2  -7  101.84    3.73
  -1  -2  -7  102.11    3.77
  -1  -2   7   98.55    4.13
  -1  -2  -7  101.22    3.53
   1   2  -7  105.93    4.41
  -1  -2   7  121.09    3.90
   1  -2  -7  104.73    4.01
  -1   2  -7   97.48    4.01
   1   2   7  100.87    3.50
   1   2  -7   97.74    3.99
  -1  -2   7  105.62    3.91
   1  -2  -7  105.93    3.73
  -2  -2   7  375.53   10.56
   2   2   7  361.62   10.03
  -2  -2   7  361.14   10.67
  -2  -2  -7  379.62   10.32
   2  -2   7  359.65   10.51
   2  -2  -7  356.89   10.51
   2   2  -7  373.49   10.84
  -2   2   7  369.39   10.32
   2  -2  -7  375.47   10.49
   2  -2   7  377.40   10.38
  -2  -2  -7  369.80   10.23
  -2  -2   7  360.86   10.52
  -2   2  -7  349.53   10.55
  -2   2  -7  367.10   10.63
   2  -2  -7  366.10   10.45
   3  -2  -7  972.89   25.15
   3  -2   7  911.17   24.95
  -3   2   7  962.99   24.91
  -3   2  -7  973.31   25.51
  -3  -2   7  906.72   25.41
   3   2  -7  956.05   25.40
  -3  -2  -7  963.52   24.84
  -3  -2   7  923.67   25.19
   3  -2   7  918.68   25.21
  -3  -2   7  917.99   25.40
  -3   2  -7  924.91   25.12
   3  -2  -7  939.77   25.42
  -3  -2  -7  924.84   25.12
   3   2   7  906.60   24.51
  -4  -2   7  391.43   11.65
  -4   2   7  392.19   10.83
  -4   2  -7  399.81   11.36
   4  -2  -7  393.52   11.62
  -4  -2   7  397.83   11.36
   4  -2  -7  393.52   11.32
   4   2   7  377.05   10.69
  -4   2   7  395.91   10.92
   4  -2   7  383.36   11.01
   4  -2   7  394.03   11.25
  -4   2  -7  391.94   11.45
  -4   2   7  385.50   11.22
  -4  -2  -7  375.91   11.02
  -4  -2   7  377.58   11.31
   4   2  -7  393.93   11.95
  -5  -2  -7  116.52    4.32
  -5   2  -7  123.78    5.32
   5  -2   7  116.17    4.79
   5  -2  -7  118.02    5.83
   5  -2  -7  117.69    4.88
  -5   2   7  126.11    4.33
  -5   2  -7  132.23    4.97
  -5  -2   7  131.62    5.02
  -5  -2  -7  126.07    4.81
  -5   2   7  120.67    4.48
   5   2  -7  117.47    6.28
   5  -2   7  133.67    4.42
   5   2   7  118.57    4.19
  -5  -2   7  111.99    5.58
  -5  -2   7  116.48    4.79
  -5   2   7  116.56    5.09
   6  -2  -7  224.17    7.68
   6  -2   7  207.34    7.29
  -6  -2   7  209.35    8.30
  -6   2  -7  208.94    7.80
  -6  -2   7  226.06    7.60
  -6   2   7  231.19    7.86
  -6   2   7  222.52    6.99
  -6  -2   7  214.41    7.53
  -6   2   7  232.64    7.25
  -6  -2  -7  223.39    7.35
   6   2   7  225.09    6.75
   6  -2  -7  224.60    8.81
  -6  -2  -7  226.79    7.00
   6  -2   7  215.93    6.93
  -6   2  -7  229.66    7.51
   7   2   7   22.39    2.88
  -7   2   7   32.48    3.45
   7  -2   7   30.64    2.96
  -7   2  -7   29.96    3.99
  -7  -2   7   30.95    5.68
   7  -2  -7   29.01    6.56
  -7   2   7   23.77    3.92
   7  -2  -7   34.88    3.83
  -7   2   7   31.87    4.76
  -7   2   7   30.49    4.83
   7   2  -7   42.79    7.68
  -7  -2  -7   35.23    3.88
   7  -2   7   32.92    3.71
  -7  -2   7   34.37    3.93
  -7  -2  -7   32.59    3.23
  -7   2  -7   34.98    4.62
  -8  -2   7   -0.79    4.42
   8   2  -7   -0.64    8.82
  -8   2  -7   -4.75    5.11
  -8  -2  -7    1.83    3.34
   8  -2   7    2.13    3.78
  -8   2   7   -0.13    3.64
   8  -2  -7   -3.09    7.59
  -8   2   7   -4.68    4.69
   8  -2   7    1.85    3.04
  -8  -2  -7   -1.42    4.19
  -8   2   7   -0.08    5.21
  -8   2  -7    1.96    4.33
  -8  -2   7    0.96    6.39
   8  -2  -7   -0.72    4.05
  -8   2   7    2.02    5.76
   9  -2  -7  113.67    6.17
  -9   2   7  129.42    5.91
  -9   2   7  112.45    7.45
  -9  -2   7  108.73    6.83
  -9   2   7  116.05    8.11
   9  -2   7  112.68    5.26
  -9   2   7  121.27    8.69
  -9  -2  -7  113.29    5.79
  -9  -2  -7  117.77    6.74
  -9  -2   7  112.90    9.56
   9  -2   7  100.44    6.09
  -9   2  -7  103.28    6.68
  -9   2  -7  112.28    8.09
 -10   2   7   55.52   10.28
 -10   2  -7   43.27    8.94
   0  -3  -7    5.10    1.97
   0  -3   7    5.36    2.42
   0  -3  -7    4.85    1.48
   0   3   7    4.27    1.57
   0   3  -7    3.54    2.45
   0  -3   7   13.56    2.05
   0  -3  -7    7.09    1.84
   0   3  -7    5.68    2.24
   1   3   7  190.59    5.56
  -1  -3  -7  187.73    5.86
  -1   3  -7  195.94    6.41
   1  -3  -7  195.98    5.79
  -1   3  -7  186.75    6.16
   1   3  -7  201.18    6.62
   1  -3   7  198.65    6.10
  -1   3   7  200.84    5.77
  -1  -3  -7  189.16    5.61
  -1  -3   7  183.43    6.34
  -1  -3  -7  190.86    5.73
  -1  -3   7  196.12    6.15
   1  -3  -7  193.54    5.82
   1  -3   7  196.62    6.37
   1  -3  -7  186.44    6.06
  -2  -3   7  491.26   13.87
  -2  -3   7  493.21   13.80
  -2  -3  -7  486.11   13.29
  -2   3  -7  501.36   13.85
   2   3   7  462.05   12.98
  -2  -3   7  505.03   13.76
   2  -3  -7  475.88   13.58
   2  -3  -7  482.02   13.54
   2  -3   7  501.78   13.67
  -2  -3  -7  479.78   13.30
  -2   3  -7  496.15   13.82
  -2   3   7  481.00   13.28
   2  -3   7  494.17   13.73
   3  -3   7  128.15    4.90
   3  -3  -7  130.10    4.58
  -3  -3   7  129.30    5.27
   3  -3   7  130.20    4.54
   3   3  -7  126.66    5.46
  -3   3  -7  124.62    5.10
   3  -3  -7  128.14    5.03
  -3   3  -7  128.09    4.80
   3  -3  -7  120.02    4.53
   3   3   7  126.73    3.97
  -3  -3   7  128.40    4.77
  -3  -3   7  132.28    4.73
  -3  -3  -7  125.15    4.11
  -3  -3  -7  132.85    4.50
   4  -3   7  222.66    7.30
  -4  -3   7  215.25    7.74
   4   3  -7  232.14    8.20
   4  -3  -7  225.16    7.60
  -4  -3   7  227.39    7.39
  -4   3  -7  230.74    7.36
  -4   3  -7  229.60    7.58
  -4  -3   7  219.32    7.15
   4   3   7  214.66    6.43
  -4   3   7  225.40    7.12
  -4  -3  -7  228.69    6.90
   4  -3  -7  215.32    7.10
  -4  -3  -7  227.87    6.65
   5  -3   7    4.60    2.25
   5  -3   7    7.23    2.86
  -5  -3  -7    8.88    2.63
  -5   3  -7    5.31    3.24
  -5  -3  -7    8.63    2.17
  -5  -3   7   10.23    2.99
   5  -3  -7    3.30    3.98
   5   3  -7    9.68    4.72
  -5   3   7    7.09    3.05
  -5   3  -7   13.51    3.55
   5   3   7    6.51    1.86
  -5  -3   7    7.03    3.16
   5  -3  -7    8.86    2.74
  -5  -3   7    9.13    3.83
   6  -3  -7  199.72    8.40
  -6   3  -7  218.85    7.77
   6   3   7  194.30    6.06
  -6  -3   7  202.89    8.15
  -6  -3   7  190.59    6.93
  -6   3   7  188.02    7.17
   6  -3   7  190.75    6.97
  -6   3   7  195.88    6.38
  -6   3   7  193.28    7.27
   6  -3   7  197.45    6.53
  -6  -3  -7  206.08    6.78
   6  -3  -7  202.12    6.96
  -6   3   7  203.01    6.24
  -6   3  -7  200.11    7.17
   6   3  -7  197.80    9.30
  -7   3  -7    1.61    4.70
   7  -3   7    1.29    3.60
  -7  -3  -7    8.94    3.61
  -7  -3   7    6.13    5.72
  -7   3   7    1.78    2.88
  -7  -3   7    4.00    3.97
  -7   3   7    0.51    4.52
   7   3  -7   -1.31    7.60
   7  -3  -7    2.54    3.52
  -7   3   7   -0.21    4.40
   7  -3  -7    0.76    6.11
   7  -3   7    2.34    3.02
  -7   3   7    3.88    3.51
  -7   3  -7    2.41    4.26
  -7  -3  -7    6.24    2.89
  -8  -3   7   25.49    7.41
   8  -3   7   23.41    4.63
  -8   3   7   29.80    6.28
  -8   3   7   27.62    3.77
  -8   3  -7   31.54    5.37
  -8  -3  -7   27.62    4.46
  -8  -3   7   27.34    4.59
  -8   3   7   27.28    4.88
   8   3  -7   25.58   10.37
   8  -3   7   25.09    3.52
   8  -3  -7   26.70    8.10
  -8   3  -7   20.70    5.90
  -8  -3  -7   27.20    3.72
  -8   3   7   24.30    5.54
   8  -3  -7   29.19    4.75
  -9  -3   7    3.85    5.45
   9  -3  -7    6.79    5.94
  -9   3  -7   10.26    6.27
  -9   3   7   11.85    6.75
  -9   3  -7   14.61    7.08
  -9   3   7    6.84    7.60
  -9   3   7    5.81    4.32
  -9  -3   7    5.58    9.00
  -9   3   7    1.97    6.44
  -9  -3  -7    9.63    4.26
  -9  -3  -7   13.59    5.15
   9  -3   7    4.62    5.07
   9  -3   7    9.70    4.00
   0  -4   7  680.69   18.66
   0   4   7  681.60   17.83
   0   4  -7  677.48   18.72
   0  -4  -7  684.33   18.15
   0  -4   7  675.99   18.77
  -1  -4   7  214.46    7.06
   1  -4   7  208.64    6.72
   1  -4  -7  220.05    6.21
   1  -4  -7  209.54    6.52
  -1   4  -7  207.72    6.73
  -1   4  -7  219.50    7.08
  -1   4   7  212.13    6.10
  -1  -4  -7  210.81    6.29
  -1  -4   7  212.99    6.76
   1  -4   7  211.74    7.02
   1   4   7  209.76    5.85
   1   4  -7  206.84    7.17
   1  -4  -7  215.66    6.30
   2   4  -7  204.36    7.22
   2  -4   7  219.89    6.94
  -2  -4   7  203.72    6.95
   2  -4  -7  201.33    6.31
   2  -4  -7  212.81    6.26
  -2  -4  -7  209.32    6.21
  -2  -4   7  193.38    6.60
  -2   4  -7  197.36    6.66
   2   4   7  193.30    5.63
   2  -4   7  215.72    6.61
  -2   4   7  201.08    6.07
   2  -4  -7  211.92    6.53
   3  -4   7  802.23   21.70
   3  -4   7  754.85   21.54
  -3  -4  -7  803.33   21.04
   3  -4  -7  812.15   21.44
  -3   4  -7  837.30   21.89
   3  -4  -7  806.60   21.67
   3   4  -7  781.27   21.87
   3  -4  -7  792.79   21.55
  -3   4  -7  819.93   21.77
  -3  -4   7  775.89   21.79
   3   4   7  760.93   20.61
  -3  -4   7  792.45   21.87
  -3  -4   7  786.65   21.72
  -3   4   7  757.70   21.02
  -4   4   7  292.68    8.58
  -4  -4   7  266.31    8.96
  -4  -4   7  294.73    8.80
   4   4   7  281.31    7.83
  -4   4  -7  292.78    9.00
   4   4  -7  293.87    9.86
  -4   4  -7  298.60    9.36
  -4  -4  -7  292.82    8.41
  -4  -4   7  293.30    9.49
   4  -4   7  285.78    8.67
   4  -4   7  271.09    8.93
   4  -4  -7  270.35    9.05
   4  -4  -7  295.60    8.83
  -4   4   7  282.81    8.54
  -4  -4  -7  285.29    8.18
  -5  -4  -7   80.99    3.89
  -5  -4  -7   82.15    3.41
  -5   4   7   86.69    4.42
   5   4  -7   85.26    6.20
   5  -4  -7   86.84    4.36
  -5  -4   7   82.51    4.18
  -5   4  -7   77.42    5.09
   5  -4   7   82.05    3.90
   5  -4  -7   84.43    5.19
  -5   4   7   83.13    4.32
  -5  -4   7   79.54    5.44
   5  -4   7   90.65    4.65
  -5   4  -7   90.83    4.70
  -6   4  -7   38.24    4.37
   6   4  -7   35.01    6.99
   6  -4   7   33.30    3.11
  -6   4   7   32.94    4.37
  -6  -4   7   30.59    3.65
  -6  -4  -7   36.70    3.35
   6  -4  -7   27.95    5.36
  -6  -4   7   38.71    5.72
  -6   4  -7   26.87    4.73
   6  -4  -7   33.53    3.73
  -6   4   7   37.58    3.92
  -6  -4  -7   33.14    2.88
   6  -4   7   26.49    3.93
   7   4  -7   65.29    9.19
   7  -4   7   85.11    4.30
  -7  -4  -7   79.89    4.46
  -7   4  -7   74.56    6.32
  -7  -4   7   65.40    6.99
   7  -4   7   78.92    5.15
  -7  -4   7   77.59    4.70
   7  -4  -7   73.46    4.83
  -7   4  -7   80.50    5.64
  -7   4   7   75.66    5.27
  -7  -4  -7   73.17    3.95
   7  -4  -7   73.48    6.84
  -7   4   7   71.64    5.79
  -8  -4   7   33.75    5.05
  -8  -4   7   24.64    7.71
  -8   4  -7   30.78    6.60
  -8   4  -7   38.50    6.07
  -8  -4  -7   35.30    3.88
   8  -4   7   37.78    4.04
  -8  -4  -7   36.08    4.55
   8  -4   7   26.62    5.06
  -8   4   7   29.00    6.59
   8   4  -7   30.84   11.14
  -8   4   7   34.31    5.65
   8  -4  -7   33.44    4.84
  -9   4   7   64.57    7.19
  -9  -4  -7   52.46    4.95
  -9  -4  -7   61.26    5.80
  -9  -4   7   66.52   10.49
  -9   4  -7   54.12    8.59
  -9   4   7   61.84    8.96
   9  -4   7   53.92    6.26
   9  -4   7   63.49    4.73
  -9  -4   7   57.56    5.97
   9  -4  -7   55.63    5.87
  -9   4  -7   65.34    7.68
   0   5  -7    2.58    3.07
   0  -5   7    1.05    2.91
   0  -5  -7   -0.49    1.87
   0  -5   7    2.09    2.49
   1   5  -7    8.31    3.35
  -1  -5   7    9.52    3.04
  -1  -5  -7    5.87    1.84
  -1  -5   7    7.56    2.47
  -1   5  -7    7.07    3.09
   1  -5  -7    6.73    2.22
   1  -5   7    7.20    2.55
  -1   5  -7    6.63    2.61
   1  -5   7    7.36    3.15
   2  -5   7  167.46    5.71
   2  -5   7  168.15    6.05
   2  -5  -7  161.54    5.08
   2   5  -7  161.91    6.42
  -2  -5   7  152.54    5.71
   2  -5  -7  161.21    5.47
  -2  -5   7  160.74    6.14
  -2   5   7  170.99    4.91
  -2   5   7  158.02    4.87
   2  -5  -7  154.43    5.10
  -2   5  -7  160.65    6.07
  -2   5  -7  148.98    5.56
  -2  -5  -7  161.69    5.07
  -3  -5   7  154.56    6.48
   3  -5   7  160.53    6.15
  -3  -5   7  160.68    6.01
  -3   5  -7  155.62    6.26
   3   5  -7  169.04    6.73
  -3   5   7  164.59    5.21
  -3  -5  -7  160.27    5.19
  -3   5   7  176.19    5.28
   3  -5  -7  164.07    5.49
   3  -5   7  153.59    5.66
   3  -5  -7  161.73    5.80
   3  -5  -7  171.88    5.36
  -4   5   7  210.02    6.65
  -4  -5   7  211.19    8.07
  -4  -5  -7  211.95    6.58
   4  -5  -7  209.43    7.42
  -4   5  -7  211.01    7.45
   4   5  -7  209.30    8.37
  -4   5  -7  218.84    7.85
   4  -5  -7  224.01    7.15
  -4   5   7  222.84    6.82
  -4  -5   7  200.57    7.06
  -4  -5   7  219.62    7.42
   4  -5   7  215.75    7.03
   4  -5   7  214.43    7.52
  -5   5   7  424.70   12.59
   5  -5  -7  468.95   13.54
   5  -5  -7  442.46   13.14
   5  -5   7  453.57   13.29
   5  -5   7  432.63   12.84
  -5   5  -7  444.90   13.29
   5   5  -7  436.70   14.36
  -5   5   7  419.85   12.67
  -5  -5   7  440.41   13.91
  -5  -5  -7  438.88   12.37
  -5   5  -7  460.74   13.65
  -5  -5   7  444.08   12.95
  -5  -5  -7  440.75   12.31
   6  -5  -7   30.66    5.79
   6  -5   7   32.44    3.43
  -6   5   7   30.81    4.31
   6  -5   7   22.54    4.18
  -6  -5   7   27.62    3.99
   6  -5  -7   33.52    4.26
  -6   5   7   32.12    3.84
  -6  -5  -7   33.02    3.41
  -6   5  -7    7.84    4.97
   6   5  -7   29.92    7.68
  -6  -5  -7   28.67    2.83
  -6   5  -7   31.77    4.76
  -6  -5   7   34.91    5.94
  -7   5   7   12.03    5.25
  -7   5   7    8.18    4.36
   7  -5   7    6.32    3.45
   7  -5   7    3.45    4.56
   7   5  -7    5.73    9.32
  -7  -5   7    2.91    7.09
   7  -5  -7    9.06    6.35
  -7  -5  -7    8.41    3.71
  -7  -5  -7    3.73    2.98
   7  -5  -7   10.64    4.49
  -7   5  -7    5.64    5.34
  -7  -5   7    6.70    4.03
  -7   5  -7    3.92    6.01
   8   5  -7   41.43   12.52
  -8  -5   7   39.18    9.03
  -8   5   7   38.60    6.90
  -8  -5  -7   39.52    4.86
  -8   5  -7   41.40    7.65
  -8  -5  -7   37.56    4.08
   8  -5  -7   37.63    5.32
  -8   5   7   51.70    5.73
   8  -5   7   39.83    4.42
  -8   5  -7   36.59    6.97
   8  -5   7   46.62    5.93
  -8  -5   7   37.58    4.90
  -9  -5  -7   10.26    5.46
  -9  -5   7   11.57    5.98
  -9   5   7    5.34    9.87
  -9   5  -7   11.48    8.50
  -9   5  -7   11.36    9.32
   0  -6   7  782.93   21.57
   0   6  -7  776.54   21.54
   0  -6   7  782.03   21.64
  -1  -6  -7  189.02    5.58
   1  -6   7  178.21    6.85
  -1  -6   7  179.62    6.38
   1  -6   7  183.30    6.39
   1   6  -7  170.60    6.88
  -1   6  -7  189.66    6.89
   1  -6  -7  181.52    5.82
  -1  -6   7  205.89    7.01
  -2  -6   7   80.45    4.15
   2  -6   7   82.19    4.04
  -2   6  -7   81.62    4.14
  -2  -6   7   76.63    4.83
   2   6  -7   78.89    5.09
   2  -6  -7   84.00    3.79
  -2   6  -7   81.49    4.73
   2  -6   7   79.06    4.55
  -2  -6  -7   81.82    3.28
  -3   6  -7  384.06   11.98
  -3   6  -7  368.15   11.42
   3  -6   7  392.73   11.88
  -3  -6   7  385.42   11.69
  -3  -6   7  389.51   12.07
   3  -6  -7  399.81   11.13
  -3   6   7  411.53   10.64
   3   6  -7  368.09   12.13
   3  -6  -7  384.20   10.96
  -3   6   7  385.88   10.56
   3  -6  -7  369.58   11.23
   3  -6   7  400.70   11.56
  -4   6  -7    7.32    4.26
   4  -6   7   10.65    3.26
  -4  -6   7   10.30    4.60
  -4   6   7    8.55    2.68
  -4   6   7    8.51    2.48
   4   6  -7   15.21    5.38
  -4  -6   7   10.46    3.65
  -4  -6  -7   10.03    2.45
   4  -6  -7    9.85    3.11
  -4   6  -7   11.26    3.68
   4  -6   7    5.84    3.87
   4  -6  -7    9.81    3.87
  -5   6  -7   67.14    5.74
   5  -6  -7   64.57    4.57
  -5  -6   7   56.84    6.26
  -5   6  -7   74.55    5.07
  -5  -6  -7   68.37    3.60
   5   6  -7   71.64    7.38
  -5  -6   7   65.07    4.25
  -5   6   7   57.58    4.12
   5  -6  -7   64.09    5.50
  -5   6   7   72.57    3.95
   5  -6   7   65.03    4.18
   5  -6   7   63.89    5.03
   6  -6   7  104.96    6.31
  -6  -6  -7  102.03    4.32
  -6   6  -7  106.73    7.30
   6  -6   7  114.88    5.28
  -6   6   7  120.38    5.29
  -6   6   7  103.44    5.91
   6  -6  -7  112.47    6.04
   6   6  -7  104.40    9.49
  -6  -6  -7  114.91    4.89
   6  -6  -7  113.35    7.09
  -6  -6   7  121.33    5.43
  -6   6  -7  112.79    6.65
  -6  -6   7  115.59    7.85
   7  -6   7   12.22    5.41
   7  -6   7    7.95    3.87
   7  -6  -7    9.25    6.73
  -7  -6   7    6.39    4.42
  -7  -6  -7    3.34    3.88
  -7   6  -7    5.87    6.75
   7   6  -7    9.77   10.25
  -7   6   7   10.36    5.71
  -7  -6   7    1.90    7.76
  -7  -6  -7    6.77    3.27
  -7   6   7   12.85    4.46
  -7   6  -7    5.54    5.91
   7  -6  -7    7.17    5.15
  -8  -6   7  116.39    6.50
  -8  -6   7  103.14   11.38
  -8   6  -7  129.70   10.08
   8  -6  -7  121.68    7.29
  -8   6   7  114.77    6.85
  -8  -6  -7  119.35    5.51
   8  -6   7  128.34    6.27
  -8   6  -7  112.65    8.91
  -8   6   7  112.65    8.81
   8  -6   7  119.89    7.86
  -8  -6  -7  117.05    6.15
   0   7  -7   54.30    4.73
   0  -7  -7   56.81    2.95
   0  -7   7   69.72    4.71
   0  -7   7   53.19    3.96
   1  -7  -7    2.36    2.34
  -1  -7  -7    0.27    1.87
  -1   7  -7   -0.36    3.71
   1   7  -7    6.67    3.99
   1  -7   7    3.87    3.11
  -1  -7   7   -1.27    3.17
  -1  -7   7   -0.52    3.78
   1  -7   7    2.97    3.89
   2  -7   7  160.07    6.65
  -2  -7  -7  159.45    4.96
  -2  -7   7  155.01    6.08
   2  -7   7  155.18    6.06
   2   7  -7  157.28    6.81
   2  -7  -7  151.38    5.45
  -2   7  -7  150.50    6.65
  -2  -7   7  157.57    6.75
  -3  -7   7  369.12   12.23
   3  -7  -7  368.92   10.95
  -3  -7  -7  371.29   10.49
  -3   7  -7  349.92   11.91
   3  -7   7  391.10   11.60
   3  -7   7  400.88   12.05
   3  -7  -7  409.77   11.24
   3  -7  -7  370.42   10.82
   3   7  -7  391.26   12.41
  -3  -7   7  380.28   11.78
  -4   7   7   45.54    2.99
  -4  -7   7   49.40    4.71
  -4   7  -7   45.96    5.21
   4   7  -7   46.38    6.40
   4  -7  -7   51.33    4.62
  -4  -7   7   45.85    5.49
  -4   7  -7   47.62    4.27
   4  -7   7   60.06    5.05
  -4  -7  -7   54.28    3.02
   4  -7  -7   49.28    3.88
   4  -7   7   46.93    4.08
  -4   7   7   41.73    3.09
  -5   7  -7   65.53    5.41
  -5  -7  -7   95.88    3.90
   5  -7   7   66.12    5.84
  -5  -7   7   73.35    4.52
   5  -7   7   66.53    4.73
  -5  -7   7   66.45    7.02
   5  -7  -7   63.29    5.97
  -5   7  -7   67.98    6.39
   5   7  -7   69.32    8.16
   5  -7  -7   77.30    5.15
  -5   7   7   71.22    4.34
  -5   7   7   71.18    3.71
  -6   7   7   96.91    4.99
  -6   7  -7   95.94    6.60
  -6   7   7  102.20    5.78
  -6  -7   7  111.41    5.31
  -6  -7  -7  102.98    4.66
   6   7  -7  107.75   10.21
   6  -7  -7   80.84    6.81
  -6  -7   7   84.93    8.43
  -6   7  -7   95.92    7.97
   6  -7   7   87.87    6.65
   6  -7  -7   91.98    6.21
   6  -7   7   87.95    5.33
  -7  -7  -7   67.53    4.81
  -7   7  -7   75.84    7.75
  -7  -7   7   59.95    9.32
  -7  -7  -7   64.95    4.17
  -7   7   7   68.52    5.08
   7  -7  -7   65.92    6.58
  -7   7   7   63.04    6.80
  -7   7  -7   57.87    9.00
   7  -7   7   69.80    5.28
   7  -7   7   61.61    7.09
  -7  -7   7   66.57    5.27
   7   7  -7   58.82   11.79
   8  -7   7   27.58    5.23
  -8  -7  -7   31.80    5.28
  -8  -7   7   23.63    5.55
  -8   7   7   30.30    8.60
  -8   7  -7   20.55    9.39
  -8   7  -7   22.62   10.18
  -8  -7  -7   20.57    4.41
   0  -8   7  177.08    7.35
   0   8  -7  171.91    7.30
   0  -8   7  170.86    6.68
   0  -8  -7  166.97    5.42
  -1   8  -7   21.78    4.73
   1  -8   7   20.79    4.73
  -1  -8   7   21.82    4.54
   1  -8   7   22.65    3.80
  -1  -8  -7   17.55    2.11
   1   8  -7   17.39    4.85
   1  -8  -7   16.25    2.67
  -1  -8   7   21.04    3.89
   2  -8   7  101.98    6.13
   2  -8  -7  125.22    4.65
  -2  -8   7   96.64    6.08
  -2  -8   7  112.34    5.43
   2  -8   7  106.76    5.43
  -2   8  -7  114.46    6.20
  -2  -8  -7  107.40    3.85
   2   8  -7  106.62    6.06
  -3   8  -7  371.88   12.07
   3  -8   7  375.45   12.04
   3  -8   7  385.35   11.55
  -3  -8  -7  351.09   10.05
  -3  -8   7  337.24   12.20
   3   8  -7  358.76   12.29
   3  -8  -7  352.47   10.98
  -3  -8   7  376.77   11.71
   4  -8  -7  222.54    7.81
   4  -8   7  212.96    8.91
   4  -8  -7  221.87    8.32
   4   8  -7  218.91    9.91
  -4   8  -7  213.42    9.15
  -4  -8  -7  237.90    6.79
  -4  -8   7  226.32    9.52
   4  -8   7  209.02    7.88
   5  -8   7   21.19    4.39
  -5   8  -7   20.99    4.93
  -5   8   7   18.95    3.64
  -5   8  -7   26.85    6.35
   5   8  -7   23.56    8.65
  -5  -8  -7   22.45    3.09
   5  -8  -7   20.35    4.80
  -5   8   7   17.56    2.88
   5  -8   7   14.89    5.90
   5  -8  -7   15.46    5.61
  -5  -8   7   24.20    7.25
   6   8  -7   22.26   10.39
   6  -8   7   20.27    6.37
   6  -8   7   18.64    5.13
  -6   8   7   24.49    3.63
  -6  -8   7   16.21    4.66
  -6   8  -7   24.29    7.91
  -6   8  -7   24.31    5.94
  -6  -8  -7   11.00    3.56
   6  -8  -7   26.97    6.07
  -6  -8   7   13.78    8.85
   6  -8  -7   19.28    6.63
  -6   8   7   22.94    4.87
  -7   8   7   10.45    4.66
  -7  -8   7    7.68    4.94
   7  -8  -7   13.18    7.14
   7   8  -7   16.51   13.09
  -7  -8   7    7.47   10.84
  -7  -8  -7   11.70    4.52
   7  -8   7    6.06    5.18
  -7   8   7   10.75    6.49
  -7  -8  -7   12.13    3.43
   7  -8   7   10.22    7.26
  -7   8  -7    6.95    9.74
  -7   8  -7    1.56    7.59
   0  -9  -7   31.55    2.66
   0   9  -7   35.65    5.39
   0  -9   7   35.28    5.55
   0  -9   7   26.54    4.47
   1  -9   7  146.76    7.62
   1  -9  -7  139.03    5.23
  -1  -9   7  147.32    6.67
   1   9  -7  150.76    7.44
  -1   9  -7  162.96    7.66
  -1  -9   7  158.40    7.57
   1  -9   7  146.23    6.67
  -2  -9   7   38.14    4.75
   2  -9   7   41.78    4.67
  -2  -9   7   40.26    5.98
   2   9  -7   31.84    5.84
  -2   9  -7   41.79    5.52
   2  -9  -7   34.87    3.65
   2  -9   7   40.30    5.89
   3  -9   7   27.15    5.76
  -3   9  -7   30.19    5.90
   3  -9  -7   24.01    4.68
  -3  -9   7   36.15    5.29
  -3  -9   7   28.60    6.27
   3  -9   7   25.85    4.80
   3   9  -7   29.63    6.64
  -3  -9  -7   25.22    2.55
   4  -9   7   28.11    4.90
   4  -9  -7   28.72    4.78
   4  -9  -7   13.35    5.37
   4  -9   7   21.61    6.24
  -4  -9  -7   27.56    2.83
  -4   9  -7   14.66    6.55
   4   9  -7   32.69    8.20
  -4  -9   7   14.24    6.99
  -5   9  -7   49.14    7.96
  -5  -9  -7   48.23    3.66
   5   9  -7   62.62    9.77
   5  -9   7   57.10    5.82
  -5  -9   7   57.63    8.47
   5  -9  -7   50.46    6.22
   5  -9   7   52.90    7.47
   5  -9  -7   51.57    6.47
  -6  -9  -7  106.61    5.06
   6  -9   7   92.84    8.73
  -6  -9   7  101.82   11.78
  -6   9  -7  106.74   10.02
  -6   9   7   98.24    5.54
   6  -9  -7  103.13    7.62
  -6  -9   7  103.37    6.11
   6  -9   7  109.01    6.74
   6   9  -7   95.93   11.83
  -6   9   7  101.68    4.59
  -7   9  -7   56.67   12.09
  -7   9   7   50.09    6.79
   0  10  -7   49.23    6.40
   0 -10   7   44.11    5.65
   0 -10   7   50.14    6.81
  -1  10  -7   35.39    6.18
  -1 -10   7   40.70    5.52
   1  10  -7   30.26    5.99
   1 -10   7   36.21    6.46
  -1 -10   7   38.16    6.86
   1 -10  -7   42.39    3.63
   1 -10   7   34.74    5.54
   2  10  -7   11.43    6.47
   2 -10  -7    5.97    4.18
  -2 -10   7    8.41    5.17
  -2  10  -7    1.85    6.39
  -2 -10   7    5.70    6.75
   2 -10   7    2.62    6.37
   2 -10   7    5.00    5.34
   3 -10   7  157.84    8.90
  -3  10  -7  159.71    8.90
   3 -10   7  151.18    7.67
   3  10  -7  158.51    9.02
   3 -10  -7  142.18    7.09
  -3 -10   7  162.85    9.26
  -3 -10   7  156.08    8.17
   4 -10   7   16.24    7.63
   4  10  -7   13.20    8.97
  -4 -10  -7   16.12    2.96
  -4 -10   7   11.69    6.92
  -4  10  -7   30.32    7.60
   4 -10  -7    7.91    5.75
   4 -10  -7   18.86    5.13
  -4 -10   7   23.06    8.84
   4 -10   7   20.46    5.61
  -5  10  -7   85.46    9.32
  -5 -10  -7   84.55    4.43
   5  10  -7  100.95   10.95
   5 -10  -7   91.69    7.92
   5 -10   7   89.12    9.23
   5 -10   7   90.17    7.16
  -6  10  -7   70.45   11.34
   6  10  -7   73.59   12.99
   0 -11   7   58.35    8.32
   0 -11   7   65.04    6.95
   0  11  -7   60.91    7.25
  -1  11  -7  190.86    9.27
   1 -11  -7  184.74    6.75
   1  11  -7  177.15    9.06
   1 -11   7  178.70    9.02
  -1 -11   7  175.85    8.95
  -1 -11   7  184.75   10.38
   1 -11   7  198.46   10.26
  -2 -11   7   62.67    7.14
   2  11  -7   73.14    7.82
  -2  11  -7   69.69    8.19
  -2 -11   7   53.67    8.63
   2 -11   7   64.35    7.08
   2 -11   7   67.03    8.61
   2 -11  -7   71.09    5.63
  -3 -11   7   12.13    7.34
  -3  11  -7    6.25    7.76
   3 -11   7   12.36    8.44
   3 -11  -7    6.39    5.50
   3  11  -7    1.85    8.27
  -3 -11   7   11.97    8.67
   3 -11   7    9.67    6.46
   4  11  -7   42.39    9.82
   4 -11   7   48.67    7.46
  -4  11  -7   49.25    9.49
   5  11  -7   65.87   11.21
   0  12  -7  115.21    8.35
   0 -12   7  112.85    9.31
   1  12  -7   49.57    7.91
  -1  12  -7   51.40    8.38
   1 -12  -7   51.86    5.36
  -1 -12   7   45.31    8.25
   1 -12   7   59.22    8.51
  -2  12  -7   -2.08    8.41
   2  12  -7   -3.63    8.23
   2 -12  -7    4.77    5.48
   3  12  -7   39.80    9.46
  -3  12  -7   49.82   10.17
   0   0   8 3972.56  106.09
   0   0  -8 4114.66  103.74
   0   0   8 3975.04  103.55
   0   0   8 3935.97  105.92
   0   0  -8 4105.57  106.19
   1   0   8  397.48   10.69
  -1   0   8  388.19   10.83
   1   0   8  396.53   10.97
  -1   0  -8  381.18   11.10
   1   0  -8  384.88   11.17
   1   0  -8  405.21   11.30
   1   0   8  389.09   10.83
  -1   0  -8  380.11   11.07
  -1   0   8  379.97   11.02
  -1   0   8  372.94   10.93
   2   0   8  138.76    4.17
   2   0  -8  133.82    5.24
  -2   0  -8  144.47    5.05
  -2   0   8  134.52    5.00
   2   0   8  128.36    4.42
  -2   0   8  135.71    4.53
  -2   0  -8  133.63    4.80
  -2   0   8  141.79    4.72
   2   0  -8  129.06    4.90
   2   0   8  133.00    4.73
   3   0   8  114.54    4.30
   3   0   8  116.50    4.11
   3   0   8  114.80    3.72
  -3   0  -8  117.73    4.32
  -3   0   8  105.52    4.37
   3   0  -8  113.45    5.20
  -3   0  -8  117.93    4.67
  -3   0   8  116.59    4.71
  -3   0   8  112.48    4.19
  -4   0   8   63.50    4.17
  -4   0  -8   61.36    3.33
   4   0   8   64.15    2.60
   4   0   8   62.66    3.33
  -4   0   8   62.81    3.25
  -4   0   8   68.17    3.54
  -4   0  -8   63.21    3.77
   4   0  -8   59.85    4.55
   5   0  -8  117.61    6.21
  -5   0   8  110.74    4.53
  -5   0   8  108.89    4.78
  -5   0   8  117.45    5.56
   5   0   8  117.87    4.52
  -5   0  -8  111.09    4.59
  -5   0  -8  107.79    5.10
   6   0   8  613.30   17.33
  -6   0   8  649.55   17.82
   6   0  -8  603.42   18.85
  -6   0  -8  688.53   18.00
  -6   0   8  611.59   17.95
  -6   0  -8  608.51   17.75
  -6   0   8  631.83   18.17
   6   0  -8  649.53   17.89
  -7   0   8   48.11    5.67
   7   0  -8   50.74    7.77
  -7   0  -8   42.73    4.69
   7   0   8   49.95    3.69
   7   0  -8   46.30    4.00
  -7   0  -8   48.51    4.12
  -7   0   8   47.47    4.10
   8   0  -8   51.58    9.46
  -8   0   8   64.51    4.96
  -8   0  -8   62.52    4.81
  -8   0  -8   60.35    5.78
   8   0   8   66.55    4.47
  -8   0   8   56.34    6.77
   9   0  -8   -0.98   11.75
  -9   0   8    0.73    7.44
  -9   0   8    2.70    5.30
  -9   0  -8   -1.38    5.01
  -9   0   8   -1.17    6.91
  -9   0  -8   -0.74    6.30
   9   0   8   -1.20    4.22
   0  -1   8 1666.44   45.05
   0   1   8 1732.37   44.90
   0   1  -8 1739.68   46.11
   0  -1  -8 1729.94   45.09
   0  -1   8 1752.74   45.90
   0  -1  -8 1709.55   45.98
   0   1  -8 1752.60   45.25
   0  -1   8 1719.99   45.99
  -1  -1  -8   95.25    3.64
   1   1  -8   90.63    4.32
  -1   1   8   90.33    3.07
   1  -1  -8   97.35    3.83
   1  -1   8   92.82    3.78
   1  -1   8   92.02    3.40
  -1  -1   8   86.68    3.57
  -1   1  -8   94.55    3.86
   1   1  -8   88.53    3.81
  -1   1  -8   94.83    4.12
  -1   1   8   94.68    3.17
  -1  -1  -8   94.30    3.94
   1   1   8   91.14    3.62
   1  -1  -8   93.68    4.14
  -1  -1   8   91.05    3.75
  -1   1   8   90.62    3.74
   1  -1   8   92.10    3.92
  -1  -1   8   90.91    3.92
  -2   1   8  900.67   24.22
  -2  -1  -8  905.12   24.47
  -2  -1   8  859.28   24.55
   2  -1  -8  914.59   24.61
  -2   1  -8  899.30   24.62
  -2  -1  -8  919.23   24.17
  -2  -1   8  939.17   24.35
   2   1  -8  892.98   24.48
   2  -1  -8  877.20   24.58
   2  -1   8  901.25   24.30
   2  -1  -8  935.53   24.39
  -2   1  -8  895.35   24.28
  -2  -1   8  923.25   24.50
  -2   1   8  877.57   24.28
   2   1   8  915.08   23.92
  -2   1   8  889.16   24.10
   2  -1   8  925.81   24.15
  -3  -1   8   58.14    3.72
  -3  -1  -8   55.46    3.38
  -3  -1   8   61.69    3.35
   3  -1  -8   57.09    3.91
   3   1  -8   57.40    4.22
  -3   1   8   56.89    2.90
  -3   1  -8   55.23    3.67
  -3   1   8   56.51    2.74
  -3   1   8   64.61    3.47
   3  -1  -8   59.05    3.38
   3  -1   8   53.62    3.21
  -3   1  -8   62.21    3.39
  -3  -1   8   50.89    3.13
  -3  -1  -8   61.52    2.97
   3  -1   8   58.36    2.62
   3   1   8   57.40    3.00
   4  -1  -8  249.53    8.35
   4   1  -8  228.71    8.44
   4  -1   8  236.29    7.05
   4   1   8  231.13    7.12
  -4  -1  -8  238.42    7.63
   4  -1  -8  245.23    7.75
  -4  -1   8  247.72    8.04
  -4  -1  -8  233.82    7.29
  -4   1   8  220.91    7.29
   4  -1   8  248.67    7.52
  -4  -1   8  230.98    7.46
  -4   1  -8  237.03    7.54
  -4   1  -8  236.96    7.87
  -4  -1   8  231.15    7.62
  -4   1   8  246.24    7.24
  -4   1   8  247.27    7.83
  -5  -1  -8  170.31    6.20
  -5   1   8  162.65    5.68
  -5   1   8  175.87    6.61
  -5  -1   8  158.82    6.90
  -5  -1  -8  168.01    5.82
   5   1  -8  166.03    7.49
   5  -1  -8  184.39    6.32
  -5  -1   8  175.50    6.07
  -5   1  -8  174.09    6.09
  -5   1  -8  179.92    6.56
   5  -1  -8  162.51    7.17
  -5   1   8  165.78    5.90
   5  -1   8  166.97    5.93
   5   1   8  161.63    5.58
   5  -1   8  176.60    5.45
  -5  -1   8  171.27    6.26
   6   1  -8  327.30   11.88
  -6   1  -8  326.04   10.57
  -6  -1   8  328.89   10.91
  -6  -1   8  329.34   10.38
   6   1   8  321.14    9.65
  -6   1   8  342.24    9.93
   6  -1   8  339.86    9.58
  -6   1  -8  332.85   10.22
   6  -1  -8  308.07   11.47
  -6   1   8  322.47   10.64
  -6  -1  -8  332.19    9.99
  -6  -1  -8  325.86   10.27
  -6   1   8  344.73   10.30
   6  -1   8  337.54   10.01
  -6  -1   8  336.23   10.18
   6  -1  -8  336.17   10.34
   7   1   8   28.88    3.36
  -7   1   8   31.35    4.63
  -7   1   8   34.00    3.74
  -7  -1   8   34.03    4.29
   7  -1   8   31.63    3.01
  -7  -1  -8   27.00    4.35
  -7  -1   8   30.94    5.70
   7   1  -8   27.66    7.92
   7  -1  -8   32.69    4.42
  -7  -1   8   32.08    4.33
  -7   1  -8   23.87    3.96
   7  -1   8   30.17    3.71
  -7  -1  -8   35.81    3.75
  -7   1  -8   31.99    4.80
  -7   1   8   33.58    5.44
   7  -1  -8   39.55    7.35
  -8   1   8   94.79    6.61
   8  -1  -8   93.98    9.57
  -8   1   8   85.83    7.01
   8  -1  -8   97.22    6.01
   8  -1   8   91.91    4.43
  -8  -1  -8   98.61    5.35
  -8  -1   8  108.89    5.83
  -8  -1   8   97.99    7.72
  -8   1   8  101.18    5.45
   8  -1   8   75.91    5.18
  -8  -1  -8   97.87    6.31
  -8   1  -8  101.83    5.76
   8   1  -8   98.42   10.79
   8   1   8   90.51    4.85
  -8   1  -8  103.70    6.75
  -9  -1   8   84.26    6.27
  -9  -1  -8   71.47    5.73
  -9   1   8   80.60    5.76
  -9   1   8   81.16    7.86
  -9   1  -8   70.72    6.25
  -9   1  -8   91.21    7.65
   9   1   8   74.51    5.03
  -9  -1   8   77.33    8.79
   9  -1  -8   79.17    6.21
   9  -1   8   72.76    5.45
   9   1  -8   74.25   13.18
  -9   1   8   80.78    8.70
   9  -1  -8   71.95   12.06
  -9  -1   8   88.15    6.97
  -9  -1  -8   95.47    6.98
  -9   1   8   77.35    8.15
   0   2  -8   41.69    2.98
   0  -2   8   45.13    3.22
   0  -2  -8   37.96    2.50
   0   2   8   40.79    2.56
   0  -2  -8   37.88    2.83
   0  -2   8   41.32    2.64
   0   2  -8   42.72    3.28
  -1   2  -8 2369.61   61.71
   1   2  -8 2408.29   61.79
   1  -2   8 2341.42   62.81
   1   2   8 2320.82   61.18
  -1  -2   8 2294.89   62.85
  -1  -2   8 2352.84   61.64
  -1   2  -8 2418.20   63.03
   1  -2  -8 2366.97   62.83
   1   2  -8 2418.48   63.08
   1  -2  -8 2336.76   62.91
  -1  -2   8 2385.11   62.97
  -1  -2  -8 2337.76   61.41
   1  -2  -8 2413.59   61.52
   1  -2   8 2400.58   61.59
  -2  -2   8  378.03   11.50
   2  -2   8  402.52   11.28
  -2  -2  -8  408.82   11.35
  -2   2  -8  407.92   11.61
  -2   2  -8  397.30   11.70
   2   2  -8  382.26   11.83
   2   2   8  384.46   10.96
  -2  -2   8  416.77   11.73
   2  -2  -8  386.18   11.47
   2  -2  -8  408.14   11.58
   2  -2   8  405.11   11.53
  -2   2   8  417.77   11.30
   2  -2  -8  399.51   11.44
   3   2  -8  572.71   16.69
  -3  -2   8  612.13   16.43
   3  -2  -8  580.23   16.37
  -3   2  -8  581.22   16.38
  -3   2  -8  589.89   16.43
  -3  -2   8  604.96   16.51
   3  -2  -8  601.19   16.42
  -3  -2   8  586.18   16.33
   3   2   8  567.34   15.66
   3  -2   8  578.01   16.08
  -3   2   8  562.74   16.03
   3  -2   8  573.79   16.14
  -3  -2  -8  581.73   16.01
   4   2  -8  617.18   17.57
   4  -2  -8  603.41   17.00
   4  -2   8  613.90   16.77
   4  -2   8  595.92   16.62
  -4  -2   8  614.55   17.07
  -4   2   8  587.51   16.74
  -4   2   8  592.03   16.41
  -4  -2   8  631.84   17.02
  -4  -2  -8  590.16   16.65
  -4   2  -8  626.75   17.13
  -4  -2   8  604.29   17.22
  -4   2   8  596.92   16.50
   4  -2  -8  626.00   17.20
  -4   2  -8  570.67   16.96
   4   2   8  593.66   16.20
  -4  -2  -8  603.34   16.67
  -5  -2   8  393.19   12.25
  -5   2   8  409.67   11.23
   5  -2  -8  389.57   11.68
  -5  -2   8  352.47   11.55
  -5   2   8  397.10   11.70
   5  -2  -8  410.86   12.33
  -5   2  -8  378.37   11.66
   5   2  -8  389.43   12.78
  -5  -2  -8  384.14   11.24
  -5  -2   8  393.97   11.61
   5  -2   8  383.97   11.16
  -5   2  -8  384.55   11.87
   5  -2   8  398.28   11.50
   5   2   8  393.34   10.91
  -5   2   8  404.39   11.06
  -5  -2  -8  382.53   11.42
   6   2   8   62.38    3.34
   6  -2   8   55.94    4.09
  -6   2  -8   63.62    4.44
  -6   2   8   64.77    3.57
   6  -2   8   67.04    3.49
   6  -2  -8   65.14    4.16
  -6   2  -8   61.29    5.00
  -6  -2  -8   59.34    3.63
   6  -2  -8   60.81    6.02
  -6  -2   8   54.82    5.40
  -6  -2   8   61.81    4.42
  -6   2   8   64.85    4.04
  -6  -2   8   61.60    4.47
  -6  -2  -8   59.03    4.20
  -6   2   8   52.70    4.71
   6   2  -8   58.44    6.81
  -7   2   8   47.66    3.76
   7   2  -8    2.47    8.17
  -7   2  -8   48.49    4.52
  -7   2  -8   49.82    5.48
   7  -2  -8   57.11    7.32
  -7   2   8   50.83    4.46
   7  -2   8   47.05    3.33
   7  -2  -8   45.46    4.24
  -7  -2   8   48.33    4.62
  -7   2   8   50.83    5.38
  -7  -2  -8   41.82    3.73
  -7  -2   8   44.15    4.49
   7  -2   8   45.99    4.24
  -7  -2  -8   47.69    4.70
  -7  -2   8   55.84    6.31
  -8   2   8    5.35    3.94
  -8  -2   8    7.36    4.81
  -8   2   8   -4.89    6.49
  -8  -2  -8    7.60    4.93
   8   2  -8    1.98   10.46
  -8   2  -8    3.47    4.84
  -8  -2   8    7.60    7.35
   8  -2  -8   -1.39    4.47
  -8  -2   8   -1.69    5.08
   8  -2   8    2.56    4.21
   8  -2  -8   -1.88    8.25
  -8  -2  -8    3.73    3.81
  -8   2  -8    7.50    5.82
   8  -2   8    7.76    3.41
  -8   2   8    0.36    5.76
  -8   2   8    3.43    5.27
   8   2   8    3.58    3.35
   9  -2  -8  120.28    6.88
  -9  -2   8  124.79    7.91
  -9   2  -8  131.70    8.91
  -9  -2  -8  130.39    7.52
   9  -2   8  128.08    6.93
  -9   2   8  129.37    6.30
  -9  -2   8  125.69   10.26
  -9  -2   8  139.00    7.46
  -9  -2  -8  124.30    6.42
  -9   2   8  140.74   10.14
  -9   2   8  119.27    8.62
   9   2  -8  132.18   15.25
  -9   2  -8  113.75    7.50
  -9   2   8  137.18    8.45
   9  -2   8  129.74    5.74
   0  -3  -8   48.76    3.02
   0  -3  -8   53.40    2.72
   0  -3   8   53.67    3.63
   0  -3   8   56.98    3.11
   0   3  -8   53.10    3.67
   0   3  -8   61.30    3.30
   0   3   8   49.55    2.56
   0  -3  -8   53.06    2.84
   1  -3  -8  342.59    9.61
  -1  -3  -8  338.05    9.59
  -1   3  -8  329.14    9.94
   1  -3   8  330.39    9.77
  -1  -3   8  308.97    9.76
  -1  -3  -8  336.69    9.44
   1  -3  -8  341.41    9.77
  -1   3   8  341.52    9.40
   1  -3   8  337.50   10.05
   1   3   8  326.85    9.18
  -1  -3   8  325.51   10.08
   1  -3  -8  336.65    9.69
   1   3  -8  340.35   10.32
  -2   3  -8  467.21   13.60
   2  -3  -8  478.05   13.34
  -2  -3   8  466.67   13.43
  -2  -3   8  476.17   13.63
   2   3  -8  490.00   13.86
   2  -3  -8  484.25   13.37
  -2  -3  -8  484.98   13.03
  -2   3  -8  469.31   13.55
  -2  -3  -8  472.16   13.05
  -2  -3   8  494.59   13.53
   2   3   8  436.51   12.65
  -2   3   8  453.13   12.95
   2  -3  -8  483.89   13.29
   2  -3   8  448.60   13.41
  -3  -3  -8  188.45    5.72
   3  -3   8  181.83    6.46
   3  -3  -8  177.63    6.11
  -3   3  -8  191.98    6.44
   3  -3  -8  182.68    6.59
  -3  -3   8  188.72    6.36
  -3   3  -8  184.67    6.76
   3   3   8  181.29    5.50
   3  -3   8  186.07    6.04
  -3  -3   8  185.49    6.85
   3   3  -8  187.81    7.21
  -3  -3  -8  201.36    6.14
  -3  -3   8  182.12    6.31
   3  -3  -8  180.61    6.30
  -4  -3   8  356.20   11.20
   4  -3  -8  357.87   10.95
  -4   3  -8  346.64   11.01
   4  -3   8  361.52   10.67
  -4  -3  -8  357.07   10.33
   4  -3  -8  350.81   10.70
  -4  -3   8  353.43   10.73
  -4   3   8  342.73   10.39
  -4   3  -8  366.05   10.78
   4  -3   8  349.92   10.30
   4   3   8  351.58    9.78
  -4  -3  -8  345.87   10.11
  -4  -3   8  367.14   10.70
  -5  -3  -8   76.99    3.58
  -5   3  -8   82.54    5.24
  -5   3   8   80.26    4.49
   5  -3   8   79.45    3.66
  -5  -3  -8   82.36    4.10
  -5  -3   8   78.21    4.29
   5  -3  -8   72.20    5.22
  -5  -3   8   87.21    4.50
   5  -3   8   76.64    4.43
  -5  -3   8   80.73    5.63
  -5   3  -8   78.37    4.62
   5  -3  -8   78.14    4.57
   5   3  -8   80.83    6.43
   5   3   8   84.86    3.37
  -6  -3   8    7.32    3.54
   6  -3  -8    4.02    5.54
   6   3  -8    4.67    6.68
  -6  -3   8    4.88    3.72
   6  -3  -8    7.45    3.87
  -6  -3  -8    7.41    2.68
  -6  -3   8    5.89    5.29
  -6   3  -8    2.00    4.10
   6  -3   8    9.14    3.59
   6   3   8    4.53    2.34
  -6   3  -8    4.21    4.52
  -6  -3  -8    5.92    3.55
  -6   3   8    5.25    4.31
  -6   3   8    8.32    3.95
   6  -3   8    8.85    2.93
  -7   3  -8   86.76    5.74
   7  -3  -8   86.36    5.65
  -7   3   8   83.73    5.77
  -7   3   8   88.30    6.43
  -7   3   8   78.63    4.76
   7   3  -8   84.89    9.60
  -7  -3   8   86.41    5.54
   7   3   8   82.42    3.96
  -7   3  -8   84.98    6.49
   7  -3  -8   89.96    7.89
  -7  -3  -8   83.90    5.18
   7  -3   8   88.45    5.36
  -7  -3   8   86.51    5.49
  -7  -3   8   87.11    7.26
  -7  -3  -8   79.22    4.30
   8  -3   8   44.40    3.94
  -8   3   8   34.52    6.09
  -8   3   8   48.23    4.17
   8  -3  -8   35.21    5.10
   8  -3   8   43.95    5.17
  -8  -3   8   39.05    5.45
  -8   3  -8   37.28    6.91
  -8  -3   8   39.72    5.33
  -8   3  -8   40.02    5.92
  -8  -3  -8   37.25    4.14
   8  -3  -8   39.83    8.33
   8   3  -8   40.59   11.76
  -8  -3   8   39.55    8.17
  -8  -3  -8   36.34    5.01
  -8   3   8   42.05    7.54
  -8   3   8   50.09    5.62
  -9   3  -8   40.14    8.38
  -9  -3   8   49.11    6.71
  -9   3   8   52.48    5.00
   9   3  -8   59.46   15.70
   9  -3   8   46.88    4.61
  -9   3  -8   48.65    7.27
  -9   3   8   63.99    7.46
  -9   3   8   49.47    9.35
  -9  -3  -8   48.64    6.18
  -9   3   8   43.91    7.61
   0  -4   8  179.59    6.07
   0  -4   8  191.07    6.62
   0  -4  -8  182.82    5.52
   0   4   8  173.40    5.32
   0   4  -8  181.65    6.19
   0  -4  -8  185.95    5.68
   0  -4  -8  180.00    5.84
   1   4   8   87.43    3.01
  -1  -4   8   90.43    4.01
  -1  -4  -8   84.43    3.59
  -1  -4  -8   84.99    3.14
  -1  -4  -8   82.11    3.34
   1  -4  -8   85.46    3.51
   1  -4   8   87.41    4.56
  -1   4   8   87.41    3.35
   1  -4   8   86.20    3.85
  -1  -4   8   89.82    4.61
   1   4  -8   90.17    4.88
   1  -4  -8   94.08    3.93
  -1   4  -8   85.26    4.65
   1  -4  -8   82.29    3.38
  -1   4  -8   86.64    3.96
   2  -4  -8  456.79   12.70
   2  -4  -8  460.40   12.59
  -2  -4   8  439.30   13.14
  -2  -4  -8  435.83   12.36
  -2   4   8  468.46   12.26
   2   4  -8  457.37   13.38
   2  -4   8  457.68   13.05
  -2   4  -8  453.21   13.00
   2  -4  -8  451.65   12.68
   2   4   8  416.43   11.83
  -2  -4   8  425.47   12.87
  -2   4  -8  411.28   13.02
   2  -4   8  472.71   12.86
  -2  -4  -8  443.94   12.25
   3  -4  -8    5.25    2.44
   3  -4  -8    4.51    2.59
   3  -4   8    5.28    2.64
  -3   4  -8    6.81    3.22
   3  -4  -8    8.84    3.12
  -3  -4  -8    7.34    1.89
  -3  -4   8    6.41    3.62
  -3  -4   8    6.40    2.92
   3   4  -8    6.14    4.23
   3  -4   8    9.22    3.20
  -3  -4  -8    6.63    2.48
  -3  -4   8    6.62    2.87
  -3   4  -8    2.86    3.47
  -3   4   8    4.24    2.56
   3   4   8    6.78    1.51
  -4   4  -8  594.30   16.68
  -4  -4   8  590.67   16.56
  -4  -4   8  567.19   16.84
  -4   4  -8  588.53   16.80
  -4   4   8  590.44   15.96
  -4  -4  -8  592.62   15.93
  -4  -4   8  574.42   16.46
  -4  -4  -8  571.72   15.88
   4  -4   8  580.53   16.27
   4   4   8  565.25   15.31
   4  -4   8  576.78   16.46
   4   4  -8  565.59   17.29
   4  -4  -8  572.74   16.54
   4  -4  -8  580.46   16.48
   5  -4  -8   21.16    3.46
  -5  -4   8   24.77    3.70
  -5  -4  -8   16.64    3.07
   5  -4   8   20.33    3.91
  -5  -4   8   21.38    5.08
  -5   4  -8   18.89    4.01
  -5   4  -8   23.39    4.55
  -5   4   8   18.97    3.73
   5  -4  -8   22.33    4.77
  -5   4   8   25.44    3.57
  -5  -4  -8   23.57    2.60
   5   4   8   19.68    2.10
  -5  -4   8   16.92    3.81
   5  -4   8   29.30    3.07
   5   4  -8   14.18    6.00
   6  -4   8  261.34    8.03
  -6   4  -8  239.64    8.99
  -6  -4  -8  236.34    7.77
  -6   4  -8  263.45    9.52
  -6  -4   8  254.62    8.52
   6  -4   8  239.18    8.62
   6  -4  -8  264.11    9.89
   6   4  -8  230.40   11.12
  -6  -4   8  243.72    9.99
  -6  -4  -8  264.97    8.30
  -6   4   8  267.88    8.98
  -6  -4   8  239.99    8.79
  -6   4   8  249.39    8.50
   6  -4  -8  247.72    8.67
  -7  -4   8   36.83    7.30
  -7  -4  -8   40.48    4.40
   7   4  -8   44.49   10.20
   7  -4  -8   33.23    7.33
  -7   4   8   33.85    6.12
   7  -4   8   43.73    4.97
   7  -4   8   50.80    4.01
  -7   4  -8   50.95    5.88
   7  -4  -8   37.19    4.69
  -7   4  -8   42.70    6.45
  -7  -4   8   40.14    4.57
  -7  -4  -8   40.94    3.67
  -7  -4   8   45.71    5.21
  -7   4   8   42.71    5.01
   8  -4  -8   74.71    6.22
  -8  -4   8   73.72    9.31
  -8  -4   8   74.04    6.18
  -8   4   8   67.85    6.50
   8  -4  -8   64.27    9.05
  -8   4  -8   75.76    7.45
  -8   4  -8   78.55    8.23
  -8  -4  -8   76.50    5.55
   8   4  -8   77.53   12.92
   8  -4   8   72.57    4.83
  -8  -4  -8   79.69    4.85
   8  -4   8   79.29    6.16
  -8   4   8   71.78    8.01
  -9   4  -8   11.76    9.42
  -9  -4   8    9.25    6.22
  -9  -4  -8   -2.03    5.87
  -9   4  -8    5.50    8.30
   0  -5   8   -0.07    3.35
   0  -5  -8    1.27    2.15
   0  -5   8   -0.66    2.72
   0   5  -8   -2.02    3.60
  -1  -5  -8    3.22    2.18
   1  -5  -8    0.95    1.95
   1  -5  -8    2.05    2.35
   1   5  -8    4.57    3.81
   1  -5   8    0.71    2.81
  -1   5  -8    2.97    3.54
  -1   5  -8    2.64    3.05
  -1   5   8    3.35    1.56
   1  -5   8    3.11    3.51
  -1  -5   8    5.49    3.31
  -1  -5   8    1.65    2.94
   1  -5  -8    1.83    2.54
  -2   5  -8   41.62    3.46
   2   5  -8   39.51    4.58
   2  -5   8   42.85    3.93
  -2  -5   8   41.69    4.04
  -2   5   8   45.36    2.57
  -2  -5  -8   44.18    2.80
   2  -5  -8   47.30    2.87
   2  -5   8   43.38    3.32
   2  -5  -8   42.98    3.28
   2  -5  -8   51.57    3.24
  -2  -5   8   38.74    3.48
  -2   5  -8   42.43    4.11
  -2   5   8   42.23    2.53
  -3   5  -8   60.72    4.17
   3  -5  -8   67.85    3.41
  -3   5   8   64.31    3.17
   3  -5   8   57.04    3.69
  -3  -5  -8   60.85    3.32
   3  -5  -8   68.69    3.90
  -3   5  -8   60.68    4.75
  -3  -5   8   65.75    4.06
   3  -5  -8   64.73    4.11
   3   5  -8   60.06    5.16
  -3   5   8   65.60    3.35
  -3  -5   8   60.10    4.82
   3  -5   8   58.99    4.47
  -4   5   8  268.47    8.15
  -4  -5  -8  250.18    7.53
   4  -5  -8  262.54    8.53
  -4   5  -8  270.33    8.77
  -4  -5   8  252.66    8.61
  -4   5   8  249.38    7.84
   4  -5  -8  256.27    8.67
   4  -5   8  263.52    8.87
  -4  -5   8  260.93    8.48
   4   5  -8  273.86   10.09
   4  -5   8  260.93    8.30
  -4  -5   8  260.36    9.46
  -4  -5  -8  260.87    7.86
  -4   5  -8  224.13    9.04
  -5  -5   8   21.30    4.10
  -5  -5   8   22.65    3.63
   5  -5   8   21.70    3.39
  -5  -5  -8   25.05    3.13
   5   5  -8   24.84    6.73
  -5   5   8   21.49    3.93
   5  -5   8   20.19    4.22
  -5   5  -8   33.98    4.56
   5  -5  -8   22.15    4.08
  -5  -5  -8   23.66    2.66
  -5   5  -8   -1.88    4.74
   5  -5  -8   20.85    4.87
  -5  -5   8   26.44    5.78
  -5   5   8   26.16    3.28
   6   5  -8   13.73    8.65
  -6   5  -8    9.86    5.02
  -6   5  -8   20.22    5.89
   6  -5   8   13.80    4.58
  -6  -5   8    9.40    4.62
  -6  -5   8   16.44    6.56
  -6   5   8   12.13    4.09
  -6  -5  -8   12.34    3.64
  -6  -5  -8   12.64    2.92
  -6   5   8   17.76    4.72
   6  -5   8   15.73    3.49
   6  -5  -8   19.14    5.97
  -6  -5   8   10.20    4.05
   6  -5  -8   11.99    4.29
  -7  -5   8  108.78    9.03
   7   5  -8  106.59   11.77
   7  -5   8  115.95    5.25
  -7   5  -8  104.03    8.09
   7  -5  -8   98.30    7.99
  -7  -5  -8  100.91    4.87
   7  -5   8  100.09    6.55
  -7   5   8  107.88    5.92
  -7  -5   8  108.13    5.96
  -7   5  -8  101.58    7.22
   7  -5  -8  105.94    6.27
  -7   5   8  121.67    7.38
  -7  -5  -8  107.01    5.46
   8  -5  -8   -1.42    8.77
   8  -5   8    5.84    5.93
   8  -5  -8    4.73    5.51
  -8  -5   8   -1.94    4.89
  -8   5   8    0.23    5.56
   8  -5   8   -1.74    4.30
  -8   5  -8    1.50    7.42
  -8   5   8   -0.11    7.71
  -8  -5  -8    0.18    4.86
  -8   5  -8    5.39    8.21
   8   5  -8  -17.72   13.70
  -8  -5  -8    0.78    4.18
  -8  -5   8    2.14    9.55
   0  -6   8    2.10    3.14
   0  -6   8    1.49    3.81
   0  -6  -8    1.61    2.31
   0   6  -8    0.31    4.04
  -1  -6   8  189.43    7.52
   1   6  -8  210.00    7.97
  -1   6  -8  210.02    7.81
   1  -6   8  210.92    7.07
   1  -6   8  199.82    7.61
  -1  -6  -8  213.92    6.38
  -1  -6   8  204.21    7.15
   1  -6  -8  207.54    6.55
  -2   6  -8   53.80    4.13
  -2  -6   8   53.96    4.68
  -2   6  -8   49.85    4.77
   2  -6  -8   60.60    3.25
   2  -6   8   58.30    3.86
   2  -6  -8   58.54    3.65
  -2  -6  -8   55.57    3.03
   2   6  -8   48.95    5.24
   2  -6   8   57.29    4.63
   2  -6  -8   60.75    3.14
  -2  -6   8   56.45    4.04
   3  -6  -8  177.05    6.36
  -3   6   8  167.78    5.31
   3  -6  -8  157.74    5.70
  -3  -6   8  162.71    6.51
   3  -6   8  172.64    6.32
  -3  -6  -8  171.71    5.65
  -3   6   8  170.04    5.40
   3  -6   8  182.56    7.16
   3  -6  -8  178.78    6.19
  -3   6  -8  164.57    6.47
  -3   6  -8  176.41    7.33
  -3  -6   8  158.72    7.36
   3   6  -8  170.61    7.74
  -4   6  -8  116.02    5.83
  -4   6  -8  124.77    6.61
  -4  -6   8  120.55    5.78
  -4   6   8  124.28    4.74
  -4  -6  -8  105.96    4.51
  -4   6   8  112.32    4.61
  -4  -6   8  120.41    6.92
   4  -6  -8  107.92    5.64
  -4  -6   8  107.66    5.15
   4   6  -8  120.94    7.58
   4  -6   8  118.37    5.29
   4  -6  -8  122.35    5.51
   4  -6   8  120.88    6.11
  -5  -6  -8  191.53    6.06
  -5   6  -8  187.70    8.71
   5   6  -8  180.19    9.85
  -5  -6   8  187.29    7.02
   5  -6  -8  189.87    7.56
  -5   6   8  204.50    6.97
   5  -6   8  201.02    7.06
  -5  -6   8  189.29    9.09
  -5  -6  -8  191.40    6.46
  -5   6   8  198.63    6.55
  -5  -6   8  179.32    7.70
  -5   6  -8  185.29    7.82
   5  -6   8  185.07    8.02
   5  -6  -8  192.25    7.97
   6  -6  -8  128.95    6.93
  -6  -6   8  113.91    6.75
  -6   6  -8  119.77    8.12
   6  -6  -8  110.03    7.69
  -6   6   8  108.87    6.27
  -6  -6  -8  122.67    5.47
  -6   6  -8  111.70    7.34
  -6  -6   8  107.26    5.88
  -6  -6  -8  118.49    4.80
  -6  -6   8  129.04    9.11
   6  -6   8  123.89    5.66
  -6   6   8  124.09    5.68
   6   6  -8  125.18   10.93
   6  -6   8  133.72    6.96
   7  -6   8  133.30    7.50
  -7   6   8  122.35    6.26
  -7  -6  -8  117.41    5.67
  -7  -6  -8  103.59    5.20
  -7  -6   8  114.43    6.47
   7  -6  -8   87.95    8.27
   7  -6   8  107.82    5.65
  -7   6  -8  111.97    9.44
   7   6  -8  120.24   13.31
  -7  -6   8  115.65   10.23
  -7   6   8  107.66    7.79
   7  -6  -8  119.78    7.09
  -7   6  -8  114.98    8.26
  -8  -6  -8   79.62    5.26
  -8  -6  -8   88.76    6.07
  -8   6   8   84.25    9.33
  -8   6  -8   72.39   10.44
   8   6  -8  100.96   15.85
  -8   6  -8   79.80    9.28
   0   7  -8   16.32    4.93
   0  -7  -8   10.75    2.71
   0  -7   8   13.76    4.52
   0  -7   8   11.94    3.81
  -1  -7   8   33.44    4.71
  -1   7  -8   28.48    4.73
   1  -7   8   33.20    4.82
  -1  -7   8   27.38    3.84
   1  -7   8   24.14    3.73
   1   7  -8   31.99    5.02
  -1  -7  -8   29.02    2.64
   1  -7  -8   25.27    2.93
   2  -7   8    5.69    4.44
   2   7  -8    3.89    5.14
  -2  -7   8    4.85    3.75
   2  -7   8    6.73    3.53
  -2  -7   8    3.29    4.46
  -2   7  -8    7.01    4.85
  -2  -7  -8    4.82    2.33
   2  -7  -8    6.42    3.09
  -3  -7   8   34.46    5.35
  -3   7  -8   34.71    5.37
   3   7  -8   41.09    6.11
   3  -7  -8   34.07    3.99
   3  -7   8   37.48    5.06
   3  -7   8   41.91    4.17
   3  -7  -8   36.73    3.79
  -3   7  -8   40.70    4.53
  -3  -7   8   32.31    4.28
   3  -7  -8   41.14    3.20
  -3  -7  -8   36.02    3.02
  -4  -7   8   51.14    5.11
   4  -7  -8   43.39    4.86
  -4  -7   8   41.03    6.11
   4  -7   8   44.61    5.45
   4  -7   8   43.11    4.39
   4   7  -8   43.97    7.32
   4  -7  -8   44.87    4.62
  -4  -7  -8   52.95    3.35
  -4   7  -8   50.14    6.11
  -4   7  -8   36.81    4.88
  -4   7   8   42.27    3.17
  -4   7   8   40.04    2.93
  -5  -7   8  180.28    9.36
  -5   7   8  180.27    6.21
   5  -7  -8  186.62    8.27
  -5  -7  -8  193.11    6.35
   5  -7   8  177.69    8.38
  -5  -7   8  193.81    7.25
  -5   7  -8  171.17    9.09
  -5  -7   8  180.68    7.99
   5  -7   8  181.13    7.11
   5   7  -8  160.59   10.69
  -5   7   8  177.41    6.62
   5  -7  -8  175.69    7.85
  -5   7  -8  196.08    8.26
  -6  -7  -8   29.04    4.08
   6  -7   8   28.29    4.63
  -6   7  -8   24.74    6.69
   6  -7  -8   30.20    6.84
  -6   7   8   30.51    5.16
   6  -7   8   29.09    6.21
  -6  -7   8   33.67    8.80
  -6  -7   8   21.51    4.62
  -6   7  -8   20.00    7.91
   6   7  -8   18.88   11.33
   6  -7  -8   25.49    5.94
  -6  -7  -8   26.16    3.39
  -6   7   8   34.33    3.97
   7  -7   8   18.27    6.89
   7   7  -8   24.81   13.58
  -7  -7  -8   20.67    4.46
  -7  -7  -8   17.17    3.95
   7  -7   8   19.76    4.94
  -7  -7   8   16.96   10.72
  -7   7   8   13.66    6.82
   7  -7  -8   21.99    8.05
  -7  -7   8   20.71    5.56
  -7   7  -8   19.84    8.14
  -7   7  -8   11.89    9.36
   7  -7  -8   13.66    6.86
  -7   7   8   20.01    4.86
   0  -8  -8  206.41    6.38
   0   8  -8  208.94    8.59
   0  -8   8  194.41    8.49
   0  -8   8  190.65    7.69
   1  -8   8  414.77   13.85
  -1  -8   8  420.73   13.20
   1  -8  -8  440.80   12.13
   1   8  -8  448.37   13.93
  -1  -8   8  444.22   13.89
  -1   8  -8  423.02   13.85
   1  -8   8  428.74   13.18
  -1  -8  -8  420.32   11.84
   2  -8   8   33.36    5.61
   2  -8   8   46.39    4.63
   2  -8  -8   37.76    3.68
  -2  -8  -8   38.95    2.74
  -2  -8   8   42.27    5.74
   2   8  -8   29.36    5.94
  -2   8  -8   42.13    5.87
  -2  -8   8   41.53    4.68
   3  -8   8  300.75   10.18
  -3   8  -8  308.34   11.23
   3  -8  -8  303.53    9.16
  -3  -8  -8  307.62    8.85
   3   8  -8  305.56   11.67
   3  -8  -8  275.22    9.59
   3  -8   8  341.53   11.24
  -3  -8   8  290.10   10.30
   3  -8  -8  313.35    9.62
  -3  -8   8  299.58   11.39
   4  -8   8  215.45    9.59
  -4  -8  -8  238.58    7.18
  -4  -8   8  213.92   10.35
  -4  -8   8  218.35    9.07
   4   8  -8  225.12   10.98
   4  -8   8  241.41    8.45
   4  -8  -8  227.58    8.42
   4  -8  -8  236.92    8.76
  -4   8  -8  239.66    9.98
  -5  -8   8    6.21    7.84
  -5   8   8   11.41    3.06
  -5   8   8   10.82    3.73
  -5  -8   8   10.84    5.94
   5   8  -8    1.84    9.73
  -5   8  -8    8.72    5.93
   5  -8  -8    4.80    5.59
  -5   8  -8    2.74    7.40
  -5  -8  -8   13.54    3.46
   5  -8   8    8.64    4.80
   5  -8  -8   12.24    6.29
  -5  -8   8    3.94    4.28
   5  -8   8   13.85    6.47
   6  -8   8   99.81    8.20
  -6  -8  -8   90.60    5.24
  -6   8   8   96.47    6.16
  -6  -8   8   96.10   10.82
  -6  -8   8   91.05    5.93
   6  -8   8  103.67    6.46
  -6   8  -8   99.28    9.81
   6  -8  -8   88.24    7.92
   6   8  -8   92.35   12.85
  -6   8  -8   99.95    7.91
   6  -8  -8   96.93    7.86
  -6   8   8   99.87    4.88
  -7  -8   8   16.73    5.83
  -7   8  -8   13.44    9.42
  -7   8  -8   15.38   11.30
   7   8  -8   13.26   14.70
  -7   8   8   19.24    7.21
   0  -9   8   15.39    6.03
   0  -9   8   18.86    5.05
   0   9  -8   10.50    6.18
   0  -9  -8    9.31    2.87
   1   9  -8   21.04    6.52
   1  -9   8   24.73    6.36
  -1  -9  -8   20.09    2.59
  -1  -9   8   25.56    5.16
  -1  -9   8   24.82    6.41
   1  -9   8   22.13    4.91
  -1   9  -8   18.28    6.56
   1  -9  -8   22.57    3.32
  -2  -9  -8  271.63    8.06
   2  -9   8  288.28   10.06
   2  -9   8  264.37   10.93
  -2   9  -8  257.01   10.74
   2  -9  -8  280.26    8.87
  -2  -9   8  289.42   10.19
  -2  -9   8  273.72   11.30
   2   9  -8  301.84   11.25
   3  -9  -8  151.58    6.20
   3   9  -8  164.63    9.43
  -3  -9   8  136.50    7.38
  -3   9  -8  148.46    8.95
   3  -9   8  140.52    7.10
  -3  -9   8  134.30    8.97
   3  -9  -8  161.25    6.79
  -3  -9  -8  144.64    5.24
   3  -9   8  145.89    8.47
   4   9  -8  207.52   11.51
  -4   9  -8  197.27   10.32
  -4  -9   8  194.76   10.96
   4  -9   8  209.86    9.98
   4  -9  -8  221.59    8.69
   4  -9  -8  192.28    8.23
  -4  -9  -8  200.72    6.57
   4  -9   8  203.01    8.32
  -4  -9   8  193.48    9.09
   5  -9   8   33.69    7.92
  -5  -9  -8   36.27    3.89
   5   9  -8   41.78   11.72
   5  -9  -8   33.41    6.81
  -5  -9   8   29.92    7.25
  -5   9  -8   29.06    8.79
  -5  -9   8   28.24    9.69
   5  -9   8   37.06    6.06
   5  -9  -8   32.18    6.87
  -6  -9  -8   13.90    4.40
  -6  -9   8   15.12    5.65
   6  -9  -8   13.55    7.83
  -6   9  -8    7.28   10.48
  -6   9   8   14.06    3.91
   6   9  -8    6.66   13.98
   0 -10   8  302.13   12.27
   0 -10   8  316.36   11.19
   0 -10  -8  282.42    8.90
   0  10  -8  310.04   12.10
  -1 -10   8    9.77    7.31
  -1 -10   8   13.70    5.76
   1 -10   8    4.78    5.58
   1 -10  -8    2.91    3.48
   1 -10   8    5.70    6.90
   1  10  -8   11.27    7.18
  -1  10  -8    7.93    7.40
  -2 -10   8   31.59    7.93
   2 -10  -8   33.03    4.33
   2  10  -8   33.25    7.80
   2 -10   8   30.98    7.74
   2 -10   8   33.50    6.28
  -2 -10   8   34.11    6.20
  -2  10  -8   31.80    7.84
   3  10  -8   35.15    9.13
   3 -10  -8   25.18    5.65
  -3 -10   8   26.94    8.44
  -3  10  -8   35.48    8.17
   3 -10   8   20.96    6.24
  -3 -10   8   26.01    6.61
   3 -10   8   28.13    7.85
  -4 -10  -8  125.22    5.16
  -4 -10   8  120.33   10.99
   4 -10   8  142.53   10.08
   4 -10   8  122.17    7.66
  -4 -10   8  130.69    8.89
   4 -10  -8  131.26    7.80
  -4  10  -8  132.05   10.53
   4  10  -8  124.69   12.07
   5  10  -8   -0.77   12.64
  -5 -10  -8    0.62    3.88
  -5  10  -8   -5.79   10.15
   0 -11   8  230.09   10.32
   0 -11  -8  227.63    7.23
   0 -11   8  227.86   12.22
   0  11  -8  204.66   11.01
   1  11  -8   22.87    8.21
  -1 -11   8   11.10    7.27
   1 -11  -8   12.66    4.19
   1 -11   8   18.65    9.07
   1 -11   8   14.10    6.79
  -1  11  -8   18.05    8.46
  -1 -11   8    8.57    9.40
   2 -11  -8   42.42    5.59
  -2 -11   8   38.48    7.40
   2 -11   8   45.07    7.42
   2 -11   8   40.75    9.53
   2  11  -8   43.62    9.31
  -2  11  -8   35.99    9.61
   3 -11   8   12.82    7.32
   3 -11  -8    6.33    6.50
   3  11  -8   17.63   10.26
  -3  11  -8   13.20    9.60
   4  11  -8   56.55   12.31
   0  12  -8  176.75   11.33
  -1  12  -8  186.04   12.07
   1  12  -8  185.67   11.68
  -2  12  -8   89.05   11.57
   0   0   9   -1.23    1.73
   0   0  -9    0.46    2.63
   0   0  -9    1.28    2.85
   0   0   9   -1.25    2.62
   0   0   9   -1.02    2.19
   1   0  -9  574.85   15.91
   1   0  -9  563.02   15.85
  -1   0   9  541.21   15.57
  -1   0   9  565.85   15.44
  -1   0  -9  559.29   15.80
   1   0   9  573.10   15.51
   1   0   9  550.51   15.27
  -1   0   9  560.18   15.62
   1   0   9  552.64   15.50
  -1   0  -9  590.51   15.79
  -2   0   9 1378.57   37.17
   2   0  -9 1418.83   37.42
   2   0   9 1380.18   36.79
  -2   0  -9 1380.18   37.26
  -2   0   9 1394.30   36.97
  -2   0  -9 1404.34   36.70
   2   0   9 1334.84   36.37
   2   0  -9 1388.54   36.84
  -2   0   9 1351.22   36.58
   2   0   9 1424.51   36.98
  -3   0   9  167.26    5.53
  -3   0  -9  170.14    6.14
  -3   0   9  170.17    5.92
  -3   0   9  170.99    6.24
   3   0  -9  159.94    6.69
   3   0   9  164.54    5.75
  -3   0  -9  176.07    5.93
  -4   0  -9   43.09    3.36
  -4   0   9   48.82    3.18
  -4   0  -9   39.15    3.81
  -4   0   9   44.45    4.00
  -4   0   9   47.69    3.56
   4   0  -9   45.36    4.98
   4   0   9   45.62    3.30
   5   0  -9  218.42    9.06
  -5   0  -9  211.20    7.56
  -5   0   9  233.15    7.42
  -5   0  -9  231.35    8.06
   5   0   9  232.60    7.38
  -5   0   9  250.42    8.43
  -5   0   9  225.31    7.71
   6   0   9   -0.72    3.11
  -6   0  -9    0.87    3.37
  -6   0   9    3.48    4.08
  -6   0   9    2.65    3.36
   6   0  -9    2.75    6.31
  -6   0   9    1.68    4.87
  -6   0  -9    2.64    4.19
  -7   0   9   94.08    5.92
   7   0   9   97.62    4.92
  -7   0  -9   89.75    5.36
  -7   0   9  105.18    6.94
   7   0  -9  105.35    9.34
  -7   0   9  102.45    5.21
  -7   0  -9   98.81    6.16
  -8   0  -9  330.38   11.41
  -8   0   9  289.87   11.42
   8   0  -9  306.12   14.98
  -8   0  -9  312.90   10.56
  -8   0   9  289.63   11.79
  -8   0   9  334.85   10.47
   8   0   9  331.76   10.06
   9   0  -9   62.88   14.11
  -9   0  -9   84.50    6.60
  -9   0  -9   98.75    8.03
  -9   0   9   90.18    9.03
   0   1   9  508.88   14.34
   0   1  -9  522.61   14.76
   0  -1  -9  522.92   14.61
   0  -1   9  510.12   14.38
   0  -1   9  492.69   14.53
   0  -1  -9  524.33   14.62
   0  -1   9  538.67   14.62
   0   1  -9  533.70   14.83
   1  -1   9   32.64    2.84
   1  -1   9   33.59    3.20
   1  -1   9   33.52    2.36
  -1   1  -9   27.71    3.01
  -1   1   9   31.37    2.95
  -1   1  -9   35.23    3.51
  -1  -1   9   35.73    2.64
  -1  -1  -9   30.49    2.70
   1   1  -9   32.68    3.72
   1  -1  -9   31.41    2.91
  -1  -1   9   34.26    3.00
   1   1   9   35.27    2.75
  -1  -1  -9   34.08    3.14
   1   1  -9   29.96    2.89
  -1  -1   9   37.73    3.21
   1  -1  -9   37.77    3.57
   2   1   9  164.43    5.59
  -2  -1  -9  178.91    5.81
  -2  -1  -9  171.20    6.00
  -2   1   9  177.39    5.41
   2  -1  -9  174.88    6.32
  -2   1   9  174.71    5.98
  -2   1  -9  169.72    6.26
  -2   1  -9  175.89    5.97
   2   1  -9  169.97    6.51
  -2  -1   9  177.36    6.29
   2  -1   9  171.40    5.39
  -2  -1   9  161.68    5.85
   2  -1   9  172.00    5.88
   2  -1   9  164.46    5.90
  -2  -1   9  178.81    5.74
  -2   1   9  177.29    5.28
   2  -1  -9  163.99    5.88
  -3  -1  -9   75.40    3.92
  -3  -1   9   50.64    3.64
  -3   1   9   65.47    3.29
  -3   1   9   70.81    4.16
   3  -1   9   66.39    3.68
   3   1   9   62.90    3.43
  -3  -1  -9   70.00    3.49
  -3   1   9   67.65    3.01
  -3  -1   9   68.66    3.51
   3  -1  -9   63.68    4.55
   3   1  -9   68.44    4.85
  -3  -1   9   67.52    4.19
   3  -1   9   70.76    2.95
  -3   1  -9   66.64    4.13
  -3   1  -9   73.59    3.87
  -4   1   9  139.32    5.66
   4   1   9  144.04    4.96
  -4  -1   9  151.70    5.31
  -4  -1   9  136.66    5.60
  -4  -1   9  140.73    6.13
  -4   1  -9  123.03    5.76
  -4   1   9  134.68    5.11
   4   1  -9  145.90    6.89
   4  -1  -9  120.64    5.42
  -4  -1  -9  140.33    5.16
  -4   1  -9  120.65    5.45
   4  -1  -9  149.45    6.46
   4  -1   9  140.70    5.42
   4  -1   9  138.38    4.63
  -4   1   9  144.50    4.82
  -4  -1  -9  140.23    5.59
   5  -1   9  103.16    4.67
  -5  -1   9  106.38    5.88
  -5   1  -9   98.29    4.90
   5   1  -9  102.41    6.86
   5  -1  -9  114.50    5.14
   5  -1  -9  103.64    6.41
  -5  -1   9   91.98    5.16
  -5  -1   9  112.10    4.81
  -5   1   9  105.41    5.52
  -5  -1  -9  111.54    4.63
  -5   1   9  111.62    4.48
   5   1   9  109.49    4.37
  -5  -1  -9  104.53    5.15
  -5   1  -9  106.80    5.54
  -5   1   9  114.90    4.86
   5  -1   9  104.97    4.05
   6   1  -9  260.51   10.84
  -6   1   9  260.91    9.25
  -6  -1   9  268.02    8.49
   6  -1  -9  239.08    8.69
   6  -1   9  249.77    8.30
  -6  -1  -9  255.15    8.87
   6   1   9  251.21    7.96
  -6   1   9  256.24    8.15
  -6  -1   9  255.15    9.60
   6  -1   9  260.74    7.73
  -6  -1  -9  257.61    8.33
  -6   1  -9  255.20    9.14
   6  -1  -9  229.14   10.17
  -6   1  -9  244.11    8.61
  -6   1   9  276.95    8.78
  -6  -1   9  280.36    8.98
  -7   1  -9   32.52    5.52
  -7  -1  -9   35.15    4.13
  -7   1  -9   26.09    4.44
  -7  -1   9   27.19    4.82
   7   1  -9   26.56    8.72
  -7   1   9   31.71    5.10
  -7  -1   9   27.84    6.25
   7  -1   9   31.21    4.09
   7  -1  -9   34.93    7.81
  -7   1   9   28.52    5.61
   7  -1  -9   28.58    4.72
  -7  -1  -9   28.63    4.84
   7  -1   9   32.43    3.23
  -7   1   9   33.50    3.98
   7   1   9   31.10    3.69
  -7  -1   9   38.09    4.52
  -8   1   9   -0.82    6.29
  -8  -1   9    7.21    5.90
   8  -1  -9    0.25    9.88
   8   1  -9   -6.22   11.09
  -8  -1  -9    3.75    4.64
  -8   1   9    2.90    4.29
  -8   1   9    8.20    6.41
  -8  -1  -9    0.97    5.37
   8  -1  -9   -1.51    4.98
  -8  -1   9    1.62    6.86
  -8   1  -9    0.73    4.84
   8  -1   9    0.52    4.30
  -8   1  -9    1.90    6.06
  -8  -1   9    1.74    4.76
   8   1   9    2.55    3.77
  -9   1   9   -1.94    8.43
  -9   1  -9    4.56    7.57
   9   1  -9   -5.65   13.80
  -9  -1   9    2.61    7.38
   9  -1  -9   -2.91   12.77
  -9   1   9   -0.65    9.53
  -9   1  -9    2.35    6.12
  -9  -1  -9   -3.03    5.56
  -9  -1  -9   -4.16    6.77
   0  -2  -9  463.45   13.52
   0  -2   9  496.04   13.78
   0   2  -9  489.20   13.96
   0  -2   9  479.50   13.75
   0  -2  -9  480.71   13.58
   0   2   9  458.45   13.22
   0   2  -9  486.35   13.83
   0  -2   9  494.00   13.58
  -1   2  -9  260.50    8.21
   1  -2   9  252.53    7.90
   1  -2  -9  248.77    7.66
  -1  -2  -9  248.66    7.51
  -1  -2  -9  231.17    7.65
  -1  -2   9  253.24    7.77
  -1   2  -9  239.59    7.85
   1   2  -9  236.30    7.84
   1   2  -9  244.74    8.41
  -1  -2   9  238.32    7.59
  -1  -2   9  233.62    7.92
  -1   2   9  272.67    7.59
   1  -2  -9  238.93    7.91
   1   2   9  240.91    7.29
   1  -2   9  244.11    7.45
   2   2   9  375.62   10.51
   2   2  -9  384.19   11.59
  -2   2  -9  382.50   11.20
  -2  -2   9  377.28   10.95
   2  -2   9  392.30   10.77
  -2  -2  -9  378.31   10.91
  -2   2  -9  377.90   11.32
   2  -2  -9  348.57   11.06
  -2  -2  -9  376.00   10.81
   2  -2  -9  386.88   11.20
   2  -2  -9  366.83   10.96
   2  -2   9  365.39   11.04
  -2   2   9  367.77   10.73
  -2  -2   9  377.89   11.14
  -2  -2   9  379.95   11.35
   3  -2  -9  165.64    6.64
  -3  -2   9  174.35    6.03
  -3   2  -9  176.64    6.67
   3   2   9  177.82    5.62
  -3   2  -9  174.24    6.27
  -3   2   9  185.41    6.26
   3  -2   9  179.93    5.69
  -3  -2  -9  171.68    5.79
   3  -2  -9  173.70    6.09
  -3  -2   9  179.61    6.33
   3   2  -9  165.79    7.20
  -3  -2   9  167.92    6.63
   3  -2  -9  174.50    6.38
   3  -2   9  190.79    6.29
  -3  -2  -9  172.96    6.16
  -4  -2   9   69.08    4.87
   4  -2   9   55.08    3.92
  -4  -2  -9   59.89    3.96
  -4  -2   9   57.56    4.02
  -4   2  -9   62.76    4.08
  -4   2   9   57.83    3.99
  -4  -2  -9   57.15    3.33
   4  -2  -9   57.51    4.87
  -4   2  -9   56.80    4.56
  -4  -2   9   77.87    3.93
   4  -2   9   59.67    3.08
   4   2  -9   54.37    5.52
   4   2   9   60.33    3.12
   4  -2  -9   58.50    3.99
  -5  -2  -9   89.58    4.70
  -5   2   9   80.48    3.61
  -5  -2   9   80.07    5.85
  -5   2  -9   87.82    4.90
  -5   2  -9   81.73    5.28
   5  -2   9   75.73    4.51
  -5   2   9   82.52    4.87
  -5  -2  -9   75.70    3.99
   5   2   9   81.22    3.63
   5  -2  -9   82.16    5.84
   5   2  -9   75.88    6.73
   5  -2   9   76.49    3.68
  -5   2   9   81.16    3.92
   5  -2  -9   78.60    4.67
  -5  -2   9   74.19    4.62
  -5  -2   9   79.84    4.42
  -6   2   9   83.44    4.47
   6   2  -9   84.61    8.03
   6  -2   9   73.83    3.84
   6  -2   9   71.26    4.68
   6  -2  -9   72.61    6.71
  -6   2   9   68.78    5.29
   6  -2  -9   74.83    4.93
  -6  -2   9   76.91    4.86
  -6  -2  -9   73.05    4.22
  -6   2  -9   74.92    5.14
  -6  -2   9   77.20    6.34
  -6  -2  -9   80.29    4.91
  -6  -2   9   78.65    5.39
  -6   2   9   74.01    3.86
  -6   2  -9   75.70    5.80
   6   2   9   72.02    3.83
   7   2   9   23.45    3.24
  -7  -2   9   20.75    6.71
   7  -2  -9   17.50    8.03
   7   2  -9   20.78    9.25
  -7   2  -9   21.45    4.75
  -7   2   9   24.67    3.79
  -7  -2   9   26.24    4.42
  -7  -2   9   28.33    5.05
  -7   2   9   17.77    4.68
   7  -2   9   22.43    3.25
  -7   2   9   18.27    5.45
   7  -2   9   16.33    4.27
  -7   2  -9   19.30    5.88
   7  -2  -9   23.50    4.74
  -7  -2  -9   26.61    3.93
  -7  -2  -9   23.66    4.71
  -8   2   9   93.67    7.29
  -8  -2  -9   89.87    6.39
   8  -2   9   99.59    4.69
  -8   2  -9   96.92    7.77
   8  -2   9   94.60    5.88
  -8  -2   9   93.19    8.50
   8  -2  -9   83.20   10.49
  -8   2   9   92.22    8.85
   8   2  -9    6.03   12.14
  -8  -2   9   90.22    6.89
  -8   2   9   90.49    6.84
  -8  -2  -9  101.58    5.60
  -8  -2   9   89.70    6.17
  -8   2  -9   90.19    6.69
  -8   2   9   95.15    5.29
   8  -2  -9   73.66    6.33
   9  -2  -9   55.16   12.78
   9   2  -9   54.11   16.27
   0  -3   9  593.63   16.26
   0   3  -9  594.55   16.45
   0   3   9  567.95   15.44
   0   3  -9  576.41   16.31
   0  -3  -9  539.29   16.00
   0  -3  -9  574.49   15.86
   0  -3  -9  567.01   15.85
  -1  -3   9   25.27    3.14
  -1  -3  -9   26.33    2.89
   1  -3  -9   22.43    2.89
  -1  -3  -9   20.44    2.33
   1  -3   9   25.13    2.83
  -1   3  -9   22.49    3.16
   1  -3  -9   21.14    3.34
   1   3   9   21.27    2.17
   1   3  -9   26.77    4.19
  -1   3  -9   17.74    3.69
   1  -3   9   20.40    3.38
  -1  -3   9   20.18    3.39
  -1   3   9   22.36    2.67
  -1  -3   9   24.42    2.76
  -2  -3  -9  165.90    5.42
   2  -3   9  164.18    5.72
   2   3   9  163.90    5.18
  -2  -3   9  168.67    6.47
   2  -3  -9  154.47    5.83
   2  -3   9  162.30    6.17
   2  -3  -9  156.00    6.02
  -2  -3  -9  158.05    5.67
   2  -3  -9  162.80    5.74
  -2  -3   9  175.38    5.94
   2   3  -9  172.54    6.80
  -2   3  -9  173.10    6.18
  -2   3   9  170.62    5.56
  -2   3  -9  169.87    6.48
  -2  -3   9  163.35    6.02
  -3   3  -9  441.86   13.01
  -3  -3   9  446.64   12.83
  -3  -3   9  422.88   13.12
   3  -3  -9  446.95   12.76
  -3   3   9  468.56   12.50
   3  -3   9  438.44   12.52
  -3   3  -9  420.02   13.10
   3  -3  -9  443.19   12.98
  -3  -3  -9  442.56   12.54
  -3  -3  -9  410.23   12.37
  -3  -3   9  465.35   12.97
   3   3   9  436.36   11.97
   3  -3  -9  431.79   12.85
   3   3  -9  457.79   13.72
   3  -3   9  422.00   12.84
  -4   3  -9  440.00   12.80
   4   3  -9  421.02   13.67
  -4  -3   9  423.15   12.77
  -4   3  -9  429.21   13.09
  -4   3   9  417.09   12.29
   4  -3   9  425.40   12.20
   4  -3  -9  433.75   12.99
  -4  -3  -9  414.19   12.12
   4   3   9  423.83   11.66
  -4  -3   9  429.00   13.19
   4  -3   9  410.28   12.58
  -4  -3  -9  438.00   12.33
   4  -3  -9  419.62   12.68
  -4  -3   9  435.12   12.64
   5   3  -9   -6.27    6.07
   5  -3   9   14.42    2.64
  -5   3  -9   14.66    4.62
  -5  -3   9   12.78    3.70
  -5  -3  -9   11.28    3.55
   5  -3  -9   15.25    4.83
   5   3   9   11.12    2.43
  -5  -3   9   15.76    3.78
   5  -3   9   11.28    3.83
  -5  -3   9   13.77    4.99
   5  -3  -9   11.01    3.80
  -5   3   9   13.16    3.76
  -5  -3  -9   13.91    2.87
  -5   3  -9   10.32    4.05
  -6  -3  -9   48.00    4.43
   6   3  -9   50.89    8.12
  -6  -3   9   49.78    4.66
  -6  -3   9   47.19    6.26
  -6  -3   9   44.40    4.51
  -6   3  -9   52.42    5.12
   6  -3  -9   53.98    6.31
  -6  -3  -9   46.86    3.63
   6  -3   9   49.33    3.56
   6  -3  -9   50.36    4.66
   6  -3   9   46.48    4.64
  -6   3   9   49.21    4.85
  -6   3  -9   41.57    5.68
   6   3   9   47.39    3.18
   7  -3  -9   71.67    8.45
   7  -3   9   65.94    4.25
  -7  -3  -9   68.23    4.43
  -7  -3   9   70.65    5.96
  -7  -3  -9   62.76    5.15
  -7   3   9   72.90    6.05
   7  -3  -9   62.56    5.39
  -7  -3   9   64.86    7.70
  -7   3  -9   57.76    6.71
   7   3   9   67.54    3.84
  -7  -3   9   74.00    5.62
   7   3  -9   72.37   10.80
   7  -3   9   62.08    5.33
  -7   3   9   59.12    7.14
  -7   3  -9   65.81    6.20
  -8   3   9   44.81    8.34
  -8   3   9   43.83    6.65
  -8  -3   9   42.52    6.18
   8  -3   9   41.11    5.71
   8   3  -9   50.83   13.76
   8  -3   9   42.31    4.12
   8  -3  -9   39.64    5.59
  -8  -3  -9   38.89    5.80
  -8  -3   9   52.95    6.19
  -8   3  -9   39.51    6.99
   8  -3  -9   38.06    9.69
  -8  -3  -9   48.48    4.77
  -8  -3   9   44.03    8.57
  -8   3  -9   37.50    7.85
   0  -4  -9   31.36    2.95
   0   4   9   31.69    2.22
   0  -4  -9   33.37    2.96
   0  -4   9   31.82    3.93
   0   4  -9   34.42    3.46
   0  -4   9   35.58    3.22
   0  -4  -9   35.03    2.70
   0   4  -9   35.69    4.33
   1  -4  -9   75.39    3.54
  -1  -4  -9   71.99    3.21
   1  -4  -9   73.20    4.10
   1  -4   9   73.26    3.97
  -1   4  -9   66.79    4.04
   1   4   9   72.78    2.91
  -1   4  -9   75.44    4.79
  -1  -4  -9   75.99    3.73
  -1  -4   9   72.92    3.91
  -1   4   9   73.01    3.21
  -1  -4   9   71.89    4.58
   1  -4  -9   69.31    3.69
  -1  -4  -9   71.76    3.71
   1  -4   9   72.54    4.73
   2  -4  -9  190.93    6.51
  -2  -4   9  182.20    7.16
   2  -4   9  182.31    6.30
  -2  -4   9  192.42    6.54
   2  -4   9  200.87    6.98
   2  -4  -9  181.43    6.18
   2  -4  -9  178.45    6.42
  -2  -4  -9  173.36    5.78
   2   4  -9  178.36    7.50
   2   4   9  174.35    5.40
  -2   4  -9  177.67    6.67
  -2   4   9  186.27    5.94
  -2  -4  -9  177.65    6.06
  -2  -4   9  200.23    6.64
  -2   4  -9  197.42    7.22
  -3  -4   9   97.12    4.74
  -3   4  -9   93.22    5.04
   3  -4   9   87.18    4.99
   3   4  -9  100.51    6.21
  -3  -4   9   98.98    4.65
  -3   4   9  101.23    4.22
  -3  -4  -9  101.35    3.85
  -3   4  -9   98.03    5.58
   3  -4  -9   94.23    4.32
  -3  -4   9   89.81    5.49
   3  -4  -9   99.60    5.04
   3  -4  -9   97.40    4.71
   3  -4   9  104.21    4.31
   3   4   9   95.84    3.36
  -3  -4  -9   97.34    4.30
   4  -4  -9  245.02    8.32
  -4  -4  -9  251.81    7.47
   4   4  -9  268.61   10.01
  -4  -4   9  254.60    8.29
   4  -4   9  248.10    8.57
  -4   4  -9  231.23    8.52
   4   4   9  230.55    6.96
  -4   4  -9  245.13    9.01
  -4  -4   9  242.91    9.07
  -4  -4   9  234.83    8.21
  -4  -4  -9  243.49    7.85
   4  -4  -9  235.81    8.63
  -4   4   9  247.48    7.85
  -5   4   9  121.16    5.25
   5  -4  -9  103.21    6.32
  -5  -4   9  104.21    6.96
  -5   4  -9  101.97    6.65
  -5  -4   9  116.29    5.58
  -5   4  -9  114.28    5.89
   5   4   9  102.36    3.89
   5  -4  -9  115.20    5.82
   5  -4   9  110.26    4.89
   5  -4   9  103.80    5.81
  -5  -4  -9  109.87    4.47
   5   4  -9  120.82    8.38
  -5  -4  -9  114.70    5.15
  -5  -4   9  113.38    5.64
  -5   4   9  117.36    5.91
   6  -4  -9    9.17    6.03
  -6  -4   9    7.96    4.31
   6  -4   9    9.32    4.56
  -6  -4  -9   11.99    3.10
  -6   4  -9   11.86    5.13
  -6   4   9   17.87    4.34
   6  -4  -9   11.23    4.87
  -6  -4  -9   11.57    3.75
  -6   4   9   10.95    5.44
  -6  -4   9    7.10    6.61
   6  -4   9   13.51    3.27
  -6  -4   9    9.48    4.45
  -6   4  -9   18.64    5.93
   6   4  -9    9.66    8.48
  -7   4   9   13.57    6.92
  -7  -4   9   16.51    8.03
  -7  -4   9   16.48    5.50
  -7   4   9   15.08    5.34
  -7  -4   9   15.52    4.86
   7  -4  -9    8.55    7.67
   7  -4   9   14.12    5.16
   7  -4  -9   17.35    5.41
   7   4  -9   26.77   11.02
  -7  -4  -9   17.22    4.46
  -7   4  -9   19.38    6.94
   7  -4   9   16.99    3.89
  -7   4  -9   11.94    6.21
  -7  -4  -9   15.86    3.72
  -8  -4  -9    8.38    5.66
   8   4  -9   13.48   14.67
  -8  -4   9   12.70    6.07
  -8   4  -9    3.33    7.52
  -8  -4  -9    1.68    4.31
   8  -4  -9   -5.77    9.30
   8  -4  -9   -0.23    8.43
  -8   4   9    5.21    6.21
  -8  -4   9    3.76    6.34
   8  -4   9    1.35    4.30
  -8   4   9    7.85    8.74
   8  -4   9    2.59    6.00
  -8   4  -9    2.46    8.29
   0  -5   9    1.16    3.84
   0  -5  -9    3.71    2.66
   0  -5  -9    1.18    2.56
   0  -5  -9    0.60    2.14
   0   5  -9    2.55    4.22
   0  -5   9    3.34    3.03
   1  -5  -9   40.25    3.11
   1  -5  -9   44.89    2.94
  -1  -5   9   50.44    3.82
  -1  -5  -9   47.20    3.04
  -1   5   9   42.35    2.39
  -1  -5  -9   42.73    3.21
   1  -5  -9   41.38    3.40
  -1  -5  -9   48.54    2.49
  -1   5  -9   43.27    4.76
   1  -5   9   42.54    3.49
  -1  -5   9   43.70    4.39
   1   5  -9   41.10    4.96
  -1   5  -9   41.38    4.04
   1  -5   9   43.68    4.64
   2  -5  -9   43.93    3.37
   2  -5   9   44.19    4.37
   2   5  -9   45.62    5.30
  -2   5   9   40.54    2.84
  -2   5  -9   42.71    4.79
  -2  -5  -9   38.15    3.18
   2  -5   9   45.74    3.67
   2  -5  -9   43.11    3.73
   2  -5  -9   39.32    3.21
  -2  -5   9   37.64    4.58
  -2  -5   9   43.40    3.79
  -2   5  -9   42.27    3.86
  -2  -5  -9   42.00    3.03
  -2  -5  -9   42.22    2.55
   3  -5  -9   32.25    3.68
  -3  -5   9   36.66    3.85
  -3   5  -9    0.23    4.49
  -3  -5  -9   38.27    3.28
   3  -5   9   37.60    4.45
  -3   5   9   35.84    2.91
   3  -5  -9   35.71    4.03
  -3   5   9   35.27    3.33
  -3  -5  -9   34.44    2.46
  -3   5  -9   38.43    4.24
  -3  -5   9   36.29    5.00
   3  -5  -9   34.63    3.20
   3  -5   9   35.67    3.76
  -3  -5   9   35.14    3.87
   3   5  -9   40.26    5.66
  -4  -5   9   25.95    4.10
   4  -5  -9   26.41    4.44
  -4  -5   9   27.83    3.80
   4   5  -9   36.19    6.75
  -4  -5  -9   27.52    2.75
   4  -5   9   29.54    4.51
   4  -5   9   28.92    3.52
   4  -5  -9   26.21    3.95
  -4  -5  -9   28.24    3.55
  -4   5  -9   24.38    5.21
  -4   5   9   30.79    3.45
  -4  -5   9   30.20    5.37
  -4   5   9   32.50    3.84
  -4   5  -9   30.01    4.65
  -5  -5  -9   14.44    3.01
   5  -5   9   15.78    3.55
  -5  -5   9   20.02    6.16
  -5  -5   9   18.89    4.15
   5  -5  -9   17.37    4.35
  -5  -5   9   16.34    4.21
  -5   5   9   12.34    3.61
  -5   5   9   19.34    4.63
  -5  -5  -9   16.56    3.66
   5   5  -9   14.53    7.83
   5  -5   9   19.29    5.00
  -5   5  -9   15.90    5.79
  -5   5  -9   13.70    5.24
   5  -5  -9   12.07    5.16
   6  -5   9   24.19    3.88
  -6   5   9   24.98    5.69
   6   5  -9   17.16    9.83
  -6   5  -9   24.29    6.90
  -6   5  -9   21.90    5.88
   6  -5   9   25.27    5.27
  -6  -5  -9   21.18    3.42
   6  -5  -9   22.73    6.70
  -6   5   9   18.87    4.20
  -6  -5   9   26.98    5.26
  -6  -5  -9   19.71    3.98
  -6  -5   9   24.52    7.60
  -6  -5   9   28.87    4.84
   6  -5  -9   20.34    4.99
  -7   5  -9    8.15    7.84
  -7  -5   9    5.83    5.76
   7  -5   9    8.41    5.86
  -7  -5   9   18.67    8.81
   7  -5  -9    9.50    7.85
  -7   5  -9    7.61    6.72
  -7   5   9    7.05    6.62
   7  -5   9    7.01    3.99
  -7  -5   9   15.17    5.19
   7  -5  -9   11.10    5.42
  -7  -5  -9   12.26    4.60
  -7   5   9    4.70    5.10
   7   5  -9   15.42   12.73
  -7  -5  -9   13.63    3.99
  -8   5  -9   32.40   10.10
   8   5  -9   16.66   16.39
  -8   5  -9   40.03    8.92
   8  -5  -9   25.34    9.58
  -8   5   9   34.13    9.63
  -8  -5   9   36.57    6.22
   0  -6  -9   60.77    3.70
   0  -6   9   61.44    4.25
   0  -6   9   61.71    5.16
   0   6  -9   55.72    5.66
   1  -6  -9  323.52    9.30
   1  -6   9  338.48   10.20
  -1  -6   9  342.95   10.88
  -1   6  -9  315.07   10.91
  -1  -6   9  320.50   10.24
   1   6  -9  311.38   11.10
   1  -6  -9  314.35    9.56
   1  -6  -9  321.66    9.62
   1  -6   9  323.08   10.87
  -1  -6  -9  301.72    9.31
   2   6  -9   36.97    5.94
   2  -6  -9   52.75    3.45
  -2   6  -9   44.77    4.70
  -2   6  -9   48.08    5.42
   2  -6   9   51.95    4.11
  -2  -6   9   55.17    4.26
  -2  -6   9   50.53    5.40
   2  -6   9   47.29    4.96
   2  -6  -9   51.57    4.10
  -2  -6  -9   47.87    3.17
   2  -6  -9   47.49    3.87
  -3  -6   9   68.55    6.00
   3  -6  -9   80.15    4.67
   3  -6   9   74.78    4.48
   3   6  -9   69.54    6.53
   3  -6   9   73.28    5.54
  -3  -6   9   75.23    4.92
  -3   6  -9   72.65    6.09
   3  -6  -9   67.11    3.89
  -3   6   9   70.52    3.40
   3  -6  -9   64.07    4.83
  -3  -6  -9   74.64    3.91
  -3   6  -9   64.42    5.00
  -3   6   9   79.33    3.61
  -4  -6   9  109.81    5.37
  -4   6   9   99.39    4.71
   4   6  -9   95.68    8.49
   4  -6   9   92.86    5.00
  -4  -6   9   97.48    5.59
  -4  -6  -9   87.97    3.90
  -4   6  -9  102.91    7.09
  -4  -6   9   93.04    7.10
  -4   6   9  102.79    4.33
   4  -6   9   97.69    6.25
   4  -6  -9   90.68    5.71
  -4   6  -9  102.89    6.10
   4  -6  -9   93.63    5.69
  -4  -6  -9   94.57    4.60
   5   6  -9  371.36   14.64
  -5   6  -9  366.57   13.22
  -5  -6  -9  366.62   10.66
  -5   6   9  386.85   11.44
  -5  -6   9  368.48   13.44
   5  -6  -9  352.67   11.99
   5  -6   9  379.13   12.30
   5  -6  -9  363.74   12.23
   5  -6   9  351.43   11.43
  -5   6  -9  356.99   12.37
  -5  -6   9  389.90   11.75
  -5  -6  -9  357.51   10.92
  -5   6   9  352.99   10.83
  -5  -6   9  375.84   12.02
   6  -6  -9   86.17    6.62
  -6  -6   9  103.18    7.00
  -6   6  -9   78.11    7.57
  -6   6  -9   93.90    8.69
  -6  -6  -9   98.13    4.64
  -6  -6   9   99.83    9.39
  -6   6   9   90.83    6.55
  -6  -6  -9   90.68    5.08
   6  -6   9   92.86    6.83
  -6  -6   9   89.03    6.56
  -6   6   9  102.20    5.30
   6  -6   9   88.15    5.23
   6  -6  -9   86.00    7.88
   6   6  -9   80.18   11.76
  -7   6   9   13.12    7.00
   7  -6   9   14.19    6.58
  -7   6   9    8.73    5.07
  -7   6  -9    3.96    8.49
   7  -6   9   11.83    4.35
  -7  -6  -9   12.16    4.90
  -7  -6   9    7.71    9.89
   7  -6  -9   20.91    8.40
  -7  -6   9   16.49    6.52
  -7   6  -9    7.29    9.27
  -7  -6   9   15.39    5.57
  -7  -6  -9   16.92    4.07
   7   6  -9  -21.72   14.09
   7  -6  -9    9.94    6.15
   0  -7  -9   40.40    3.57
   0   7  -9   39.39    6.12
   0  -7   9   41.09    4.30
   0  -7   9   36.46    5.51
   1  -7   9    2.47    3.94
   1  -7   9   11.87    5.31
   1   7  -9    6.03    5.76
  -1  -7   9    4.01    4.92
  -1   7  -9    2.10    5.43
  -1  -7   9    7.39    4.02
   1  -7  -9    5.94    3.05
  -1  -7  -9    9.95    2.73
   2  -7   9  111.54    6.68
   2  -7  -9  106.21    5.22
  -2  -7   9  117.02    5.81
   2  -7  -9  108.36    4.65
   2  -7  -9  111.30    5.25
   2  -7   9  104.83    5.63
   2   7  -9  109.60    7.62
  -2  -7   9  115.15    7.02
  -2  -7  -9  142.40    4.67
  -2   7  -9  111.65    7.14
  -3  -7   9  224.34    8.82
   3  -7  -9  249.46    8.50
  -3   7  -9  259.49   10.34
   3  -7   9  277.19    8.70
   3   7  -9  241.65   10.67
   3  -7  -9  244.24    8.58
   3  -7  -9  237.69    7.90
   3  -7   9  244.01    9.68
  -3  -7   9  242.97   10.04
  -3   7  -9  232.44    9.07
  -4   7   9  211.95    6.70
  -4  -7  -9  218.18    7.24
  -4  -7   9  201.01   10.05
   4  -7   9  219.63    8.05
  -4   7  -9  215.75    8.86
  -4  -7   9  217.34    8.02
   4   7  -9  221.03   11.13
   4  -7   9  214.85    9.27
   4  -7  -9  210.04    8.65
   4  -7  -9  229.01    8.36
  -4   7  -9  221.48   10.05
  -4  -7   9  224.32    8.56
  -4   7   9  224.70    6.99
  -5  -7   9   44.93    5.91
  -5  -7   9   61.01    5.30
   5  -7   9   47.40    6.63
   5  -7   9   57.44    4.91
   5  -7  -9   52.25    6.33
  -5  -7  -9   54.94    4.28
  -5   7  -9   54.19    7.86
  -5   7  -9   50.42    6.81
   5  -7  -9   44.18    6.34
  -5  -7   9   48.40    8.38
  -5   7   9   51.81    4.09
   5   7  -9   49.65   10.11
  -5  -7  -9   51.74    3.56
  -5   7   9   50.89    4.62
  -6   7   9   54.26    5.93
  -6  -7   9   56.25    9.76
  -6   7   9   58.02    4.66
   6  -7   9   63.77    7.35
   6  -7   9   61.53    5.44
   6   7  -9   84.10   13.39
  -6  -7  -9   59.34    4.32
  -6   7  -9   70.78    8.01
  -6   7  -9   60.46    9.15
   6  -7  -9   59.39    7.23
   6  -7  -9   48.17    7.83
  -6  -7   9   59.18    6.87
  -6  -7   9   65.53    5.74
  -6  -7  -9   58.71    4.74
  -7   7  -9  102.21   10.18
  -7   7   9   91.02    8.42
  -7   7  -9   93.77   11.90
   7   7  -9  105.16   16.82
   7  -7  -9   90.93    9.29
  -7  -7   9   86.25    7.19
   0  -8   9  150.32    6.86
   0  -8   9  148.20    8.16
   0  -8  -9  156.92    5.67
   0   8  -9  151.80    8.56
   1  -8   9  106.74    5.91
   1   8  -9  101.85    7.87
  -1  -8   9  107.30    6.11
  -1   8  -9  123.81    7.65
  -1  -8   9  103.14    7.30
   1  -8   9  102.13    7.49
   1  -8  -9   84.25    4.69
  -1  -8  -9  107.59    4.40
   2   8  -9   23.44    7.06
  -2  -8   9   13.12    6.72
   2  -8   9   11.59    4.64
  -2  -8   9   15.43    4.88
  -2  -8  -9   15.49    2.89
   2  -8  -9   16.35    3.95
  -2   8  -9   17.37    6.53
   2  -8   9   16.89    6.16
   3  -8   9   11.05    4.69
  -3   8  -9    4.77    7.00
   3  -8   9   12.99    6.12
   3  -8  -9   10.27    4.68
   3  -8  -9   14.50    4.63
   3   8  -9    3.65    7.66
  -3  -8  -9   10.99    3.17
  -3  -8   9    8.85    6.79
   3  -8  -9   14.25    3.58
  -3  -8   9   16.27    5.11
   4   8  -9  226.41   11.92
   4  -8  -9  200.94    8.44
  -4  -8   9  185.09   10.37
   4  -8  -9  188.48    8.52
  -4   8  -9  181.45   10.34
  -4  -8  -9  200.89    6.85
   4  -8   9  188.99    9.57
   4  -8   9  185.63    8.01
  -4  -8   9  202.99    8.62
  -5  -8   9   30.31    5.39
   5  -8  -9   26.10    7.04
  -5  -8  -9   22.15    4.11
   5  -8   9   20.26    7.17
  -5  -8   9   20.88    6.27
  -5   8  -9   18.57    8.78
  -5  -8   9   21.10    9.18
   5  -8  -9   28.30    7.09
   5   8  -9   33.98   11.77
  -5   8   9   22.51    3.19
  -5   8   9   25.44    4.09
   5  -8   9   23.85    5.32
  -5   8  -9   26.09    7.15
   6   8  -9   37.65   14.97
  -6   8   9   31.39    5.86
   6  -8   9   22.10    5.66
  -6   8  -9   17.38   10.22
  -6   8   9   30.27    4.54
  -6   8  -9   27.12    8.69
  -6  -8  -9   26.77    4.11
   6  -8  -9   24.91    8.07
  -6  -8  -9   26.30    4.66
  -6  -8   9   20.86    5.67
   0   9  -9   31.56    7.69
   0  -9   9   15.86    7.01
   0  -9  -9   25.13    3.50
   0  -9   9   20.25    5.53
   1   9  -9   35.07    8.10
  -1   9  -9   40.47    8.08
  -1  -9   9   39.29    5.89
  -1  -9   9   36.80    7.46
   1  -9   9   42.87    7.13
  -1  -9  -9   40.08    3.46
   1  -9  -9   43.86    4.07
   1  -9   9   41.27    5.52
  -2   9  -9   66.24    8.16
  -2  -9   9   58.94    6.18
   2   9  -9   56.08    8.46
  -2  -9  -9   54.16    3.65
  -2  -9   9   40.37    7.70
   2  -9   9   58.29    5.80
   2  -9  -9   54.92    4.67
   2  -9   9   46.55    7.66
   3   9  -9  145.26   10.72
  -3  -9   9  139.40    9.99
   3  -9   9  141.15    7.36
   3  -9  -9  133.82    6.67
  -3  -9  -9  129.10    5.37
   3  -9  -9  153.19    6.98
  -3   9  -9  144.82    9.91
   3  -9   9  150.39    9.31
  -3  -9   9  127.41    7.75
   3  -9  -9  139.75    5.86
  -4  -9   9   36.29    9.66
   4  -9  -9   38.81    6.42
  -4   9  -9   32.14    9.34
  -4  -9  -9   32.39    4.10
   4   9  -9   38.89   11.11
   4  -9   9   30.74    7.97
   4  -9   9   38.54    5.96
   4  -9  -9   36.55    6.71
  -4  -9   9   42.10    6.67
   5  -9  -9  154.11    9.31
  -5  -9   9  135.94    7.36
   5   9  -9  148.01   15.12
  -5  -9  -9  147.90    6.25
  -5   9  -9  158.64   12.01
   5  -9   9  146.31    7.90
   0 -10  -9   73.11    4.50
   0 -10   9   85.14    7.26
   0 -10   9   75.46    9.40
   0  10  -9   76.84    9.56
  -1 -10  -9  180.32    6.41
   1 -10   9  170.03    8.73
   1 -10  -9  173.30    6.80
  -1  10  -9  197.07   11.34
   1 -10   9  187.71   10.83
  -1 -10   9  174.03    8.95
  -1 -10   9  172.73   11.20
   1  10  -9  188.84   11.23
  -2 -10   9  209.53    9.65
   2  10  -9  196.83   11.74
  -2 -10   9  194.95   12.01
   2 -10   9  204.12   11.32
   2 -10   9  216.28    9.42
  -2 -10  -9  196.93    6.68
  -2  10  -9  224.88   12.06
   2 -10  -9  198.69    7.85
   3 -10  -9   27.89    6.20
   3 -10   9   27.38    6.56
   3  10  -9   26.61   11.13
  -3  10  -9   34.78    9.66
  -3 -10  -9   16.69    3.48
  -3 -10   9   24.32    7.33
  -4  10  -9    7.50   11.19
   4  10  -9   23.89   12.96
   0  11  -9   35.43   10.76
   0 -11  -9   32.04    4.31
  -1 -11  -9   18.67    3.97
   1  11  -9    9.99   10.08
  -1  11  -9   33.03   10.71
   1 -11  -9   21.85    4.92
  -2  11  -9   87.81   12.16
   2  11  -9   86.82   11.74
   0   0 -10 1428.05   37.78
   0   0  10 1352.92   37.74
   0   0  10 1462.39   38.03
   0   0  10 1405.76   37.44
   0   0 -10 1453.24   38.35
  -1   0  10  159.52    5.05
  -1   0  10  151.05    5.49
   1   0 -10  151.45    5.74
   1   0  10  144.94    5.56
   1   0  10  154.85    5.22
  -1   0 -10  157.82    6.10
   1   0 -10  157.39    6.44
  -1   0 -10  158.48    5.72
   1   0  10  156.39    4.80
  -1   0  10  150.74    5.82
  -2   0 -10  478.41   13.72
  -2   0  10  479.36   13.14
  -2   0  10  463.79   13.49
   2   0 -10  472.84   13.72
   2   0  10  451.10   13.24
  -2   0 -10  470.66   13.55
   2   0 -10  452.85   13.87
  -2   0  10  483.18   13.47
   3   0  10   45.18    3.53
  -3   0 -10   43.32    4.06
   3   0 -10   49.92    4.86
  -3   0 -10   53.65    3.71
  -3   0  10   54.80    4.20
  -3   0  10   47.18    3.18
  -3   0  10   50.28    3.75
  -4   0  10   84.52    3.96
  -4   0 -10   78.35    4.50
   4   0 -10   85.52    6.26
  -4   0  10   78.86    4.95
  -4   0  10   78.65    4.53
   4   0  10   75.89    4.23
  -4   0 -10   71.08    4.88
  -5   0 -10   20.55    3.67
   5   0  10   19.45    3.40
  -5   0  10   16.55    4.07
  -5   0 -10   18.04    4.45
  -5   0  10   18.86    4.78
  -5   0  10   20.96    3.43
   5   0 -10   17.69    6.18
   6   0 -10  121.22    8.62
  -6   0 -10  119.47    5.83
  -6   0 -10  127.04    6.65
   6   0  10  129.47    5.45
  -6   0  10  118.38    7.04
  -6   0  10  121.93    6.45
  -6   0  10  120.33    5.47
  -7   0  10   66.35    4.95
   7   0  10   67.63    4.65
  -7   0  10   59.62    7.02
  -7   0  10   69.65    6.45
   7   0 -10   56.80    9.39
  -7   0 -10   61.39    5.22
  -7   0 -10   71.54    6.49
  -8   0 -10    1.45    6.47
  -8   0  10    1.06    4.94
   8   0 -10   -6.03   11.76
  -8   0  10    9.17    7.60
  -8   0 -10   -3.87    5.26
   8   0  10   -0.93    4.49
   0  -1  10   97.77    3.97
   0  -1  10  107.93    4.84
   0   1  10  103.03    4.43
   0  -1 -10   88.42    4.76
   0   1 -10  101.97    4.65
   0  -1  10  105.27    4.84
   0   1 -10  102.28    5.17
   0  -1 -10  102.35    4.50
  -1   1  10  162.48    5.68
   1  -1  10  150.54    4.99
  -1   1 -10  151.97    5.85
  -1  -1  10  146.86    5.63
   1   1  10  138.53    5.34
  -1  -1 -10  158.60    5.91
  -1  -1 -10  146.67    5.45
   1  -1  10  148.48    5.77
  -1  -1  10  141.10    5.82
   1   1 -10  143.21    5.64
   1   1 -10  149.14    6.51
   1  -1 -10  150.42    5.57
   1  -1  10  158.73    5.52
  -1   1 -10  141.76    6.11
  -1  -1  10  157.50    5.28
   1  -1 -10  156.28    6.28
  -2   1  10  334.71    9.97
  -2  -1  10  322.48   10.13
  -2  -1 -10  345.30   10.24
  -2   1 -10  324.99   10.35
  -2  -1 -10  326.42    9.99
   2   1  10  321.98    9.65
   2   1 -10  325.55   10.71
   2  -1  10  337.69    9.50
   2  -1 -10  334.08   10.12
  -2  -1  10  331.16    9.78
  -2  -1  10  346.27   10.38
  -2   1 -10  338.69   10.18
   2  -1 -10  334.50   10.48
   2  -1  10  324.67   10.01
   2  -1  10  328.94    9.93
  -3   1 -10    4.95    3.58
  -3  -1 -10    2.34    2.96
  -3  -1  10    3.25    3.81
  -3   1 -10    3.32    3.24
   3   1 -10    7.34    4.56
   3  -1  10    0.47    3.43
  -3  -1  10    3.97    2.85
   3  -1  10    3.90    3.04
   3   1  10    4.87    2.79
  -3   1  10    2.26    2.43
  -3  -1 -10   -0.35    3.33
  -3  -1  10    2.84    3.39
   3  -1  10    2.16    2.10
  -3   1  10    3.30    2.70
  -3   1  10    0.68    3.30
   3  -1 -10   -0.82    4.17
  -4  -1  10   45.87    3.70
   4  -1  10   45.63    3.97
  -4   1 -10   40.31    4.46
   4  -1 -10   50.39    5.44
   4   1  10   45.73    3.34
  -4  -1  10   47.44    4.75
  -4   1 -10   43.84    3.99
  -4   1  10   44.11    4.28
   4  -1  10   45.51    4.04
  -4  -1 -10   45.25    4.28
  -4  -1 -10   38.64    3.55
  -4   1  10   44.43    3.57
   4   1 -10   49.12    5.88
  -4  -1  10   47.14    4.45
   4  -1  10   45.50    2.94
  -4   1  10   44.23    3.13
   5  -1  10   17.73    3.61
   5  -1 -10    7.92    5.93
  -5   1  10   11.53    3.87
  -5  -1 -10   14.08    3.47
  -5  -1  10   13.69    4.29
   5   1  10   15.02    3.09
  -5  -1 -10   15.27    4.19
   5   1 -10    8.90    6.44
  -5   1  10    8.49    4.35
  -5   1 -10   13.39    4.14
  -5   1 -10   13.25    4.61
  -5  -1  10   13.80    4.98
  -5  -1  10   13.44    3.53
   5  -1  10   13.67    2.55
  -5   1  10   13.36    3.06
   6   1  10   39.97    3.72
  -6  -1 -10   49.85    4.32
  -6   1  10   50.72    5.06
   6  -1 -10   44.91    7.07
   6  -1  10   49.03    3.29
  -6  -1  10   35.39    6.12
   6  -1  10   46.67    4.39
  -6   1 -10   43.73    5.66
  -6   1  10   50.31    3.98
  -6   1 -10   45.91    4.71
   6   1 -10   48.28    7.73
  -6  -1  10   48.09    4.45
  -6  -1 -10   47.96    5.22
  -6   1  10   46.88    5.50
  -6  -1  10   50.58    5.27
   7  -1  10   22.03    4.35
  -7   1 -10   20.16    5.16
  -7  -1 -10   17.89    5.51
   7   1 -10   20.15    9.75
  -7  -1  10   20.99    5.87
  -7  -1  10   22.62    4.69
  -7   1  10   22.78    4.32
  -7  -1  10   20.67    6.89
  -7   1  10   12.20    6.30
  -7   1  10   12.14    5.78
  -7   1 -10   13.46    6.02
  -7  -1 -10   19.44    4.50
   7   1  10   24.50    3.94
   7  -1 -10   18.47    8.67
  -8   1  10  226.92    8.40
  -8  -1 -10  247.95    9.96
   8  -1  10  217.09    8.50
  -8   1 -10  227.17   10.60
  -8   1  10  232.66   10.63
   8   1 -10  225.08   15.43
  -8   1 -10  224.27    9.43
  -8  -1 -10  217.72    8.83
   0  -2  10    0.60    2.68
   0  -2 -10   -0.43    2.79
   0   2 -10   -1.15    2.91
   0  -2  10    1.35    3.45
   0  -2  10    1.38    3.18
   0  -2 -10    2.10    3.06
   0   2  10   -3.21    2.59
   0   2 -10    2.28    3.68
  -1  -2 -10  240.54    8.10
  -1  -2 -10  245.03    7.76
   1  -2  10  254.93    7.68
  -1  -2  10  262.50    7.78
  -1   2  10  246.08    7.79
  -1  -2  10  250.92    8.40
   1  -2  10  262.65    8.21
   1   2  10  238.55    7.54
   1   2 -10  242.73    8.23
  -1   2 -10  257.54    8.26
   1  -2 -10  248.13    8.36
  -1   2 -10  243.63    8.56
   1  -2 -10  257.25    7.98
   1   2 -10  242.28    8.80
   1  -2  10  239.14    8.19
  -2  -2 -10  166.65    5.69
   2   2  10  149.62    5.35
   2  -2 -10  162.74    5.79
   2  -2  10  160.98    6.10
   2   2 -10  157.82    6.94
  -2  -2  10  156.13    6.52
   2  -2  10  151.56    5.32
  -2  -2 -10  160.26    6.02
  -2  -2  10  163.36    5.74
  -2  -2  10  149.60    6.09
  -2   2 -10  167.40    6.64
   2  -2 -10  153.44    6.32
  -2   2  10  153.03    5.70
  -2   2 -10  159.46    6.16
  -3  -2 -10   43.30    3.88
  -3  -2  10   49.23    4.05
   3   2  10   46.49    3.21
   3  -2  10   54.58    3.10
   3  -2 -10   45.99    4.61
  -3  -2  10   47.23    4.56
  -3   2  10   51.81    3.85
  -3  -2 -10   45.82    3.28
  -3  -2  10   49.33    3.61
  -3   2 -10   49.16    3.96
   3  -2 -10   48.47    3.65
  -3   2 -10   47.49    4.62
   3  -2  10   50.20    3.96
   3  -2 -10   44.78    3.94
  -4  -2  10   73.71    4.74
   4  -2  10   67.05    4.58
  -4   2 -10   75.27    4.72
  -4  -2  10   74.56    4.33
  -4  -2  10   79.66    5.31
  -4  -2 -10   74.95    4.07
   4  -2 -10   76.19    4.87
   4   2 -10   85.71    6.53
  -4   2  10   80.77    4.73
   4  -2  10   73.33    3.55
   4   2  10   71.13    3.64
  -4  -2 -10   78.68    4.65
  -4   2 -10   83.97    5.43
   4  -2 -10   66.42    5.56
  -5  -2 -10   19.95    3.45
   5   2  10   24.10    2.96
  -5  -2  10   22.54    4.61
   5   2 -10   29.15    6.89
  -5   2 -10   25.60    5.09
  -5  -2  10   19.58    3.82
   5  -2  10   25.30    3.04
  -5  -2 -10   22.21    4.21
   5  -2 -10   24.90    4.47
  -5   2  10   25.86    4.33
  -5  -2  10   20.63    5.36
  -5   2 -10   23.51    4.39
   5  -2 -10   23.65    5.88
   5  -2  10   24.13    3.98
   6  -2 -10  100.41    7.76
   6  -2  10   83.60    5.36
  -6  -2 -10  104.79    5.97
  -6   2  10  101.33    4.51
  -6   2 -10  106.47    6.26
  -6   2 -10   96.23    6.83
   6  -2 -10  100.37    6.38
  -6  -2  10  109.93    5.49
   6   2  10   93.33    4.48
  -6  -2  10   98.34    7.30
  -6  -2 -10  102.54    5.08
   6   2 -10  105.12    9.25
  -6  -2  10   97.52    6.53
   6  -2  10  109.33    4.58
  -6   2  10  105.01    6.17
   7  -2 -10  150.26    7.50
   7   2  10  154.28    5.88
  -7   2  10  148.70    8.01
  -7   2 -10  162.52    8.59
   7  -2  10  157.13    7.01
  -7  -2  10  152.68    7.87
  -7   2 -10  156.93    7.78
  -7  -2 -10  148.20    6.59
  -7   2  10  141.79    5.88
  -7  -2 -10  153.08    7.47
  -7  -2  10  143.40    9.36
   7  -2 -10  130.86   10.28
  -7   2  10  153.04    7.08
   7  -2  10  159.08    5.88
  -7  -2  10  160.38    6.94
   7   2 -10  143.11   12.10
  -8   2 -10   24.97    7.92
  -8  -2  10   23.50    7.18
  -8   2  10   27.16    9.34
   8   2 -10   24.82   13.72
  -8   2  10   27.49    6.87
   8  -2 -10   27.98   11.13
  -8   2 -10   24.68    6.64
   8  -2  10   27.68    4.24
  -8  -2 -10   35.38    6.45
  -8   2  10   28.97    4.85
   0  -3  10   88.88    5.10
   0  -3 -10   90.04    4.55
   0  -3  10  100.76    4.49
   0   3  10   99.46    3.95
   0   3 -10   94.06    5.58
   0  -3  10   98.16    4.85
   0   3 -10  101.27    4.79
   1  -3 -10   22.02    3.27
  -1  -3 -10   17.13    2.87
  -1  -3 -10   22.84    3.24
   1  -3 -10   26.24    3.76
   1   3  10   21.19    2.47
  -1  -3  10   20.51    4.10
  -1  -3  10   24.84    3.28
  -1   3 -10   18.56    4.17
   1   3 -10   16.24    4.77
   1  -3  10   22.12    3.83
   1  -3  10   22.00    3.00
  -1   3  10   21.51    3.02
  -1  -3  10   19.76    3.83
  -1   3 -10   20.90    3.55
   1  -3 -10   18.24    3.41
  -2  -3 -10  373.49   10.82
   2  -3  10  353.81   10.63
  -2  -3  10  373.32   11.17
   2   3  10  356.27   10.17
   2  -3  10  366.74   11.14
  -2   3 -10  337.13   11.46
   2  -3 -10  369.10   11.24
   2  -3 -10  335.72   10.99
  -2  -3  10  412.78   10.96
  -2   3  10  364.02   10.53
  -2   3 -10  348.89   11.17
  -2  -3  10  360.51   11.45
   2  -3 -10  362.76   10.83
   2   3 -10  358.07   11.86
  -2  -3 -10  358.03   10.58
   3   3 -10   38.78    5.76
  -3  -3 -10   46.62    3.84
   3  -3 -10   47.57    4.16
  -3  -3  10   44.56    3.92
  -3  -3 -10   43.78    3.27
   3   3  10   45.67    2.83
  -3   3  10   43.00    3.63
   3  -3  10   49.15    3.38
   3  -3 -10   45.47    3.73
  -3   3 -10   49.14    4.93
   3  -3  10   41.80    4.16
  -3   3 -10   42.06    4.43
   3  -3 -10   44.59    4.55
  -3  -3  10   47.67    5.31
  -3  -3  10   50.09    4.99
  -4  -3  10  113.10    5.35
  -4  -3 -10  116.41    4.76
   4   3  10  112.67    4.29
  -4   3  10  124.40    5.45
   4  -3  10  117.24    5.73
   4  -3 -10  122.58    6.33
   4  -3  10  113.52    4.69
   4  -3 -10  120.64    5.68
  -4   3 -10  116.85    6.56
  -4  -3  10  110.07    5.69
  -4   3 -10  116.38    5.70
  -4  -3  10  113.72    6.44
  -4  -3 -10  112.90    5.35
  -5   3 -10   25.53    5.57
   5  -3  10   31.71    3.20
  -5  -3  10   32.56    5.92
  -5  -3 -10   29.86    4.27
  -5  -3  10   33.49    4.63
  -5   3 -10   33.95    4.85
  -5  -3  10   37.52    4.27
   5   3 -10   38.82    7.71
   5  -3 -10   36.74    4.56
  -5  -3 -10   34.43    3.58
   5  -3  10   30.09    4.62
   5   3  10   34.98    2.96
   5  -3 -10   38.18    5.93
  -5   3  10   31.48    4.36
  -6  -3  10   37.97    5.29
   6  -3 -10   43.26    5.12
   6  -3  10   45.80    3.82
   6  -3 -10   43.45    6.86
  -6   3 -10   45.96    6.49
  -6  -3  10   42.89    4.75
   6   3  10   44.89    3.36
  -6   3 -10   40.64    5.62
   6   3 -10   14.01    8.74
  -6  -3  10   38.27    6.97
   6  -3  10   39.55    4.89
  -6   3  10   43.16    5.20
  -6  -3 -10   44.80    4.86
  -6  -3 -10   38.42    4.09
   7  -3  10   25.78    5.38
   7  -3 -10   29.69    8.70
  -7  -3  10   33.05    8.22
   7   3 -10   19.76   11.51
  -7   3  10   29.72    6.04
  -7  -3  10   26.15    5.38
  -7   3 -10   27.87    6.52
   7   3  10   26.38    3.53
  -7   3  10   33.79    7.89
  -7  -3  10   29.92    6.54
  -7   3 -10   24.95    7.38
   7  -3  10   29.73    4.01
  -7  -3 -10   38.60    5.54
   7  -3 -10   27.65    5.64
  -7  -3 -10   30.68    4.54
  -8   3 -10   74.83    8.45
   8  -3 -10   60.67   11.26
   8   3 -10   48.89   15.78
  -8  -3  10   68.76    7.85
  -8  -3 -10   68.36    6.78
  -8   3 -10   70.74    9.26
   0   4 -10  307.01    9.75
   0  -4  10  287.71    9.96
   0  -4  10  312.89    9.33
   0  -4 -10  298.83    8.98
   0   4  10  293.59    8.54
   0  -4 -10  290.02    9.40
   0  -4 -10  306.94    9.27
  -1   4 -10   46.40    4.92
   1  -4 -10   49.83    4.11
   1   4  10   46.61    2.68
  -1  -4  10   52.05    4.25
   1  -4  10   50.03    4.52
  -1  -4 -10   50.54    3.54
   1  -4 -10   52.27    3.59
   1  -4  10   51.44    3.85
  -1   4  10   53.59    3.20
   1   4 -10   51.72    5.44
  -1  -4  10   49.23    3.80
  -1   4 -10   47.87    4.10
  -1  -4  10   42.49    4.68
  -1  -4 -10   40.94    3.16
   1  -4 -10   50.67    4.01
  -2   4 -10  230.61    8.20
   2  -4 -10  213.62    7.50
   2  -4 -10  229.15    7.91
   2  -4 -10  209.58    7.79
  -2   4 -10  241.82    8.82
  -2  -4  10  244.77    8.13
  -2  -4 -10  224.82    7.50
  -2   4  10  228.33    7.22
   2   4  10  218.06    6.67
  -2  -4 -10  232.54    7.23
  -2  -4  10  236.04    8.69
   2  -4  10  226.62    8.30
  -2  -4  10  232.93    7.83
   2  -4  10  257.19    7.64
  -3   4  10   57.24    3.62
  -3  -4  10   52.38    5.40
  -3   4 -10   60.92    5.42
  -3  -4 -10   55.88    4.00
   3  -4  10   59.23    3.88
   3   4  10   55.00    2.69
  -3  -4 -10   58.03    3.38
  -3   4 -10   53.61    4.79
   3  -4 -10   50.71    4.68
   3  -4 -10   57.95    4.43
  -3  -4  10   49.23    4.24
  -3  -4  10   59.61    4.56
   3  -4  10   49.35    4.76
   3  -4 -10   53.95    3.86
   3   4 -10   51.31    6.32
   4  -4  10  154.86    5.76
  -4  -4  10  148.22    6.25
   4  -4 -10  144.82    6.95
  -4   4 -10  135.97    7.33
  -4  -4 -10  138.83    5.42
  -4   4  10  144.80    5.83
   4  -4 -10  144.87    6.55
   4   4  10  135.70    4.77
  -4  -4  10  150.74    7.56
  -4   4 -10  151.15    6.93
  -4  -4 -10  145.38    5.94
  -4  -4  10  157.08    7.54
   4  -4  10  156.04    6.82
   4   4 -10  157.50    8.70
  -5   4 -10   33.85    5.48
  -5  -4  10   31.58    4.78
   5  -4  10   39.71    3.70
   5  -4 -10   37.79    4.96
  -5  -4  10   29.94    6.40
  -5  -4 -10   37.60    4.31
  -5   4 -10   33.66    6.15
   5  -4 -10   34.75    5.91
  -5  -4 -10   34.26    3.58
  -5  -4  10   36.24    4.64
   5  -4  10   38.46    5.29
  -5   4  10   33.31    4.29
   5   4  10   31.58    2.73
   5   4 -10   29.16    8.37
   6  -4  10  159.78    7.54
  -6  -4 -10  164.48    6.22
  -6   4  10  176.53    7.06
  -6  -4 -10  167.19    7.07
   6   4 -10  163.18   11.59
  -6   4 -10  172.74    7.98
  -6  -4  10  152.60    9.32
   6  -4 -10  150.52    8.78
  -6   4  10  161.89    8.44
  -6  -4  10  173.85    7.37
   6   4  10  161.33    5.44
   6  -4 -10  142.64    7.55
  -6  -4  10  155.96    7.42
  -6   4 -10  157.67    8.99
   6  -4  10  166.05    6.26
  -7  -4 -10  143.75    7.11
  -7  -4  10  135.65    7.40
  -7   4 -10  148.85    9.86
  -7   4  10  140.02    7.37
   7  -4  10  140.38    6.08
  -7  -4  10  133.89    7.60
   7  -4 -10  144.94   10.36
  -7  -4  10  134.54   10.45
  -7  -4 -10  152.51    6.22
   7  -4 -10  126.56    7.58
   7  -4  10  133.78    7.61
  -7   4 -10  147.19    8.64
   7   4 -10  122.36   14.11
  -7   4  10  134.94    9.49
   0  -5  10  107.55    6.31
   0  -5 -10  110.22    4.42
   0   5 -10  111.24    6.68
   0  -5  10  105.30    5.23
   0  -5 -10  110.10    5.01
   0   5  10  108.60    3.75
   0  -5 -10  112.94    5.11
   1  -5 -10   23.59    3.60
   1  -5  10   26.73    3.85
  -1   5  10   23.62    2.39
  -1  -5 -10   22.63    3.32
  -1   5 -10   23.72    4.45
  -1  -5  10   30.35    3.84
   1  -5 -10   29.14    3.69
  -1  -5  10   27.96    4.98
   1  -5  10   21.08    4.57
   1   5 -10   26.83    5.49
   1  -5 -10   27.97    3.25
  -1   5 -10   26.93    5.20
  -1  -5 -10   26.07    3.83
  -1  -5 -10   28.42    2.83
   2  -5 -10  216.46    7.70
   2  -5  10  226.38    7.48
  -2  -5 -10  224.23    7.12
  -2  -5  10  224.22    7.76
  -2  -5  10  202.61    8.62
   2  -5 -10  216.44    7.54
  -2  -5 -10  203.56    6.68
   2  -5 -10  208.54    7.20
  -2   5 -10  203.64    7.90
  -2   5  10  212.23    6.67
  -2  -5  10  209.98    7.76
   2  -5  10  221.52    8.29
   2   5 -10  214.06    9.23
  -3  -5 -10   68.07    4.26
  -3  -5  10   68.54    6.19
   3  -5 -10   73.96    5.06
  -3   5 -10   67.30    6.35
   3  -5  10   70.76    5.62
  -3   5  10   71.04    3.80
  -3  -5  10   73.12    4.82
  -3   5 -10   71.75    5.44
   3  -5 -10   77.01    5.08
  -3  -5 -10   67.71    3.65
   3   5 -10   64.18    7.13
   3  -5  10   69.83    4.39
   3  -5 -10   70.80    4.26
  -3  -5  10   70.42    5.19
   4  -5  10   98.87    4.95
   4  -5  10  102.26    6.18
  -4  -5 -10   97.97    4.27
  -4   5  10  100.98    5.47
   4  -5 -10   91.13    5.86
  -4   5  10   91.64    4.67
  -4   5 -10   89.42    6.23
   4   5 -10  102.95    8.64
   4  -5 -10   89.67    6.13
  -4  -5  10  104.85    5.65
  -4  -5 -10   98.22    5.07
  -4   5 -10  105.57    7.27
  -4  -5  10   93.56    7.09
  -4  -5  10   98.83    5.61
  -5  -5  10  216.95    8.82
  -5   5  10  220.65    7.93
   5  -5  10  231.10    9.27
  -5   5  10  237.62    8.77
  -5  -5 -10  215.41    7.36
  -5   5 -10  245.59   10.32
  -5   5 -10  223.75    9.39
  -5  -5  10  221.39    8.49
   5   5 -10  240.01   12.16
  -5  -5 -10  230.64    8.01
  -5  -5  10  204.55   10.07
   5  -5 -10  227.13    9.41
   5  -5 -10  212.67    9.08
  -6   5 -10  111.16    7.97
  -6  -5 -10  100.49    5.03
   6  -5  10  107.24    7.06
  -6  -5  10  119.02    6.68
   6  -5 -10  104.19    7.37
  -6   5 -10   93.75    8.91
  -6  -5  10   98.88    6.58
   6  -5  10   99.46    5.29
  -6  -5 -10  115.78    6.11
  -6  -5  10  103.59    9.29
   6  -5 -10  108.05    8.23
  -6   5  10  114.66    7.84
   6   5 -10  137.28   12.32
  -7  -5  10   50.55    6.32
  -7   5 -10   57.37    8.25
  -7   5  10   62.32    8.77
   7  -5 -10   43.87    9.37
  -7  -5 -10   57.62    4.67
   7   5 -10   73.14   15.17
  -7   5 -10   44.11    9.69
  -7  -5 -10   53.90    5.78
  -7  -5  10   51.21    6.38
   0  -6 -10  356.21   11.00
   0  -6  10  370.83   12.29
   0   6 -10  383.05   12.76
   0  -6  10  370.08   11.39
   0  -6 -10  350.07   10.53
   0  -6 -10  353.83   10.84
   1  -6  10   30.02    4.12
  -1  -6  10   30.18    5.41
   1  -6  10   28.81    5.24
   1  -6 -10   29.74    3.72
  -1  -6 -10   33.82    3.48
  -1  -6  10   31.06    4.27
  -1  -6 -10   27.59    2.80
  -1   6 -10   35.01    5.94
   1  -6 -10   35.51    3.18
   1  -6 -10   27.22    3.77
   1   6 -10   33.10    6.30
  -1  -6 -10   29.41    3.71
  -2  -6 -10  319.01   10.00
  -2  -6  10  326.67   10.51
  -2   6  10  333.43    9.21
  -2  -6  10  318.74   11.50
   2  -6  10  296.00   11.09
   2  -6 -10  325.48   10.06
   2  -6 -10  325.54    9.82
   2   6 -10  300.22   12.01
  -2   6 -10  354.22   11.91
  -2  -6 -10  317.36    9.35
   2  -6  10  330.23   10.39
   2  -6 -10  299.34   10.20
  -2   6 -10  333.39   10.98
  -2  -6 -10  327.05    9.70
  -2   6  10  319.46    8.96
   3   6 -10  123.50    8.53
   3  -6  10  123.60    5.74
  -3   6 -10  122.62    7.83
  -3  -6  10  116.80    7.45
   3  -6  10  124.85    7.12
  -3  -6  10  115.36    6.02
   3  -6 -10  122.44    6.10
  -3   6  10  122.15    4.69
   3  -6 -10  118.32    5.28
  -3  -6  10  125.67    6.08
  -3  -6 -10  120.58    5.24
  -3   6 -10  113.87    6.62
   3  -6 -10  126.11    6.07
  -3  -6 -10  116.38    4.60
  -3   6  10  135.16    5.09
  -4  -6  10  247.81    8.98
   4  -6  10  233.28    9.58
  -4  -6  10  225.31    8.73
  -4   6 -10  249.66   10.69
   4  -6  10  244.44    8.43
   4  -6 -10  239.01    9.07
   4   6 -10  253.77   11.98
  -4  -6  10  228.64   10.42
  -4  -6 -10  236.39    8.05
  -4   6  10  212.14    7.48
  -4  -6 -10  233.87    7.48
   4  -6 -10  244.02    9.16
  -4   6  10  265.06    8.29
  -5  -6  10   45.62    7.94
   5  -6 -10   29.89    5.89
   5  -6  10   38.70    6.37
   5  -6 -10   40.32    6.43
  -5   6 -10   14.56    6.55
   5  -6  10   38.91    4.54
  -5  -6  10   38.00    5.46
  -5   6  10   35.12    5.27
  -5   6 -10   37.45    7.90
  -5  -6 -10   39.88    4.73
  -5  -6  10   31.65    5.49
  -5   6  10   40.55    4.29
  -5  -6 -10   36.90    3.70
   5   6 -10   29.74   10.48
   6  -6 -10   88.97    7.30
  -6  -6 -10  102.38    5.16
  -6  -6 -10  102.72    6.03
  -6   6 -10   97.14    8.71
   6  -6  10   97.62    5.74
  -6   6 -10  114.01   10.21
  -6   6  10   96.51    5.65
  -6  -6  10   99.47    7.03
  -6  -6  10  103.77   10.21
  -6  -6  10  109.45    7.06
   6   6 -10   95.87   13.89
   6  -6  10   91.78    7.81
   6  -6 -10   96.12    8.83
  -6   6  10  103.77    7.68
  -7   6 -10   26.51   11.13
  -7   6 -10   16.88    9.97
  -7   6  10   42.89    8.89
   0  -7 -10    3.76    3.60
   0  -7  10    0.57    4.29
   0  -7  10    7.78    5.97
   0   7 -10    5.88    6.93
   0  -7 -10    2.27    3.77
  -1  -7 -10    7.29    3.33
   1   7 -10   14.11    7.04
   1  -7 -10    4.45    3.64
   1  -7  10    4.33    5.78
   1  -7 -10    8.86    4.16
   1  -7 -10    4.64    3.15
  -1  -7  10    8.64    5.91
  -1  -7  10    2.62    4.39
  -1   7 -10    4.00    6.65
   1  -7  10    5.41    4.29
   2  -7 -10    4.73    3.66
  -2  -7 -10    7.06    3.36
   2  -7 -10   11.34    4.97
   2  -7  10    9.04    4.37
  -2   7 -10    0.76    6.71
  -2  -7  10   10.48    4.80
   2  -7  10    3.86    5.95
   2  -7 -10    9.37    4.12
   2   7 -10    7.83    7.28
  -2  -7  10    6.97    6.04
  -3   7 -10   63.57    6.62
   3  -7  10   70.40    7.04
   3  -7 -10   62.41    4.28
  -3  -7 -10   65.69    4.20
   3   7 -10   68.18    8.68
   3  -7 -10   73.99    5.25
  -3  -7  10   61.90    5.64
   3  -7 -10   80.50    6.11
  -3  -7  10   58.98    7.40
  -3   7 -10   73.34    7.91
   3  -7  10   61.48    5.04
   4  -7  10   19.30    6.48
   4   7 -10   20.53   10.13
  -4   7  10   16.48    3.25
  -4   7 -10   12.76    6.58
   4  -7 -10   17.74    5.55
  -4  -7  10   23.62    5.45
  -4  -7  10   16.42    5.14
  -4   7  10   21.35    3.76
  -4   7 -10   20.91    7.74
  -4  -7 -10   17.88    4.17
   4  -7 -10   19.17    6.11
   4  -7  10   20.94    4.90
  -4  -7  10   17.60    8.03
  -4  -7 -10   19.22    3.30
   5   7 -10   55.21   12.17
   5  -7  10   54.69    5.35
  -5  -7 -10   52.15    4.09
  -5   7 -10   50.37    7.92
  -5  -7 -10   48.56    4.93
  -5   7  10   58.58    5.25
   5  -7 -10   56.56    7.13
  -5  -7  10   52.82    9.35
   5  -7  10   51.95    7.51
   5  -7 -10   43.73    7.17
  -5  -7  10   50.35    6.42
  -5  -7  10   46.18    5.52
  -5   7 -10   46.14    9.33
  -5   7  10   51.04    4.10
   6  -7 -10   37.34    8.87
  -6   7 -10   37.92   10.36
  -6  -7  10   37.10    6.51
  -6   7  10   51.13    6.73
   6   7 -10   47.74   15.67
  -6   7 -10   34.01    9.34
   0   8 -10    5.75    7.82
   0  -8  10   -4.76    6.94
   0  -8 -10   -2.80    3.83
   0  -8  10    2.08    4.91
   1  -8  10  143.45    7.31
  -1   8 -10  152.90    9.75
   1  -8 -10  157.31    6.18
   1   8 -10  157.10    9.85
  -1  -8  10  136.29    8.89
  -1  -8 -10  151.17    5.75
   1  -8  10  144.79    8.75
  -1  -8  10  157.70    7.48
  -2   8 -10   97.83    8.63
   2  -8 -10   95.72    4.86
   2  -8 -10   87.79    5.45
   2  -8 -10   96.32    6.35
  -2  -8  10   85.75    6.37
   2   8 -10   81.08    9.45
   2  -8  10   90.24    8.07
  -2  -8  10   81.08    8.17
  -2  -8 -10   89.47    4.66
   2  -8  10   89.41    6.33
   3  -8 -10   60.74    4.66
   3  -8 -10   71.04    6.98
  -3   8 -10   51.30    9.14
   3   8 -10   55.06    9.75
   3  -8 -10   61.28    5.63
  -3  -8 -10   61.76    4.12
   3  -8  10   69.84    5.70
   3  -8  10   65.70    7.90
  -3  -8  10   59.58    6.28
  -3  -8  10   64.98    8.66
  -4  -8  10   54.12    9.46
   4  -8 -10   44.78    7.99
  -4   8 -10   49.20    9.91
  -4  -8  10   53.39    5.67
   4   8 -10   50.93   11.47
  -4  -8  10   49.04    6.53
   4  -8 -10   44.14    6.28
   4  -8  10   60.61    8.12
  -4  -8 -10   53.30    4.58
   4  -8  10   53.72    6.08
  -5   8 -10   28.94   10.33
   5  -8 -10   25.80    7.57
  -5   8 -10   34.10    9.10
  -5  -8  10   27.74    6.13
   5  -8  10   29.92    5.80
  -5   8  10   40.18    4.64
   5   8 -10   33.86   13.96
   0  -9  10    2.83    5.86
   0   9 -10    7.72    9.18
   0  -9 -10    5.18    4.03
   0  -9  10    3.78    8.47
  -1  -9 -10  102.31    5.31
  -1  -9  10  109.75    7.41
  -1   9 -10  123.80   10.73
  -1  -9  10   98.66    9.55
   1  -9  10   95.98    9.16
   1  -9 -10   97.45    5.63
   1  -9  10  102.18    7.05
   1   9 -10  109.72   10.57
  -2   9 -10   64.45    9.95
   2  -9 -10   87.30    4.93
  -2  -9 -10   79.65    4.52
   2  -9 -10   75.18    5.59
  -2  -9  10   82.82    7.04
  -2  -9  10   87.93    9.58
   2  -9  10   75.22    6.53
   2   9 -10   81.06   10.29
   2  -9 -10   82.20    6.25
   2  -9  10   65.57    8.87
   3  -9 -10    0.70    4.51
  -3  -9  10    3.07    6.53
   3   9 -10    5.09   11.05
   3  -9 -10    5.52    5.46
  -3   9 -10    7.11    9.98
   3  -9  10    7.33    5.99
  -3  -9 -10   10.22    3.90
  -3  -9  10    6.18    9.74
   3  -9  10    2.32    8.63
  -4   9 -10   33.76   11.35
   4   9 -10   26.44   13.14
   0  10 -10  319.31   15.18
   0 -10  10  274.16   11.42
   0 -10 -10  263.30    9.20
  -1 -10 -10   28.70    4.56
   1  10 -10   38.22   11.17
  -1  10 -10   24.78   11.11
   1 -10 -10   23.08    4.94
  -1 -10  10   34.68    7.75
   1 -10  10   31.24    7.22
  -2  10 -10  147.42   13.08
  -2 -10 -10  134.96    5.90
   2  10 -10  145.41   13.21
   0   0 -11   -5.32    3.98
   0   0  11    0.36    3.61
   0   0  11    0.48    1.99
   0   0  11   -1.87    3.05
   0   0 -11   -0.81    3.33
  -1   0 -11  377.16   11.45
  -1   0 -11  375.48   11.10
   1   0 -11  362.39   11.56
  -1   0  11  368.94   10.76
   1   0 -11  333.97   10.92
  -1   0  11  355.55   10.24
   1   0  11  362.51   10.84
  -1   0  11  352.35   10.96
  -2   0  11    1.84    3.57
   2   0  11    0.76    3.14
  -2   0  11   -1.52    2.71
   2   0 -11    1.83    3.56
  -2   0  11    1.53    3.46
  -2   0 -11    1.99    3.83
   2   0 -11   -2.34    4.24
  -2   0 -11   -1.37    3.35
  -3   0 -11   -2.53    4.07
  -3   0  11   -2.71    3.10
  -3   0  11   -1.81    3.64
   3   0  11    0.89    3.34
  -3   0 -11    2.02    3.58
   3   0 -11   -0.26    4.77
  -3   0  11   -1.56    4.02
   4   0 -11   57.44    6.59
   4   0  11   57.72    4.14
  -4   0  11   59.98    4.65
  -4   0  11   53.27    3.79
  -4   0  11   45.34    5.21
  -4   0 -11   54.25    4.43
  -4   0 -11   46.29    4.91
  -5   0  11    0.50    4.76
   5   0  11   -0.40    3.65
  -5   0  11   -0.13    4.92
  -5   0  11    3.06    3.48
   5   0 -11   -1.02    7.13
  -5   0 -11    0.69    4.98
  -5   0 -11    1.28    4.45
   6   0 -11   91.90    9.58
   6   0  11  105.12    5.37
  -6   0  11  119.41    5.43
  -6   0  11  107.66    7.06
  -6   0 -11  108.28    6.94
  -6   0  11  105.27    7.26
  -6   0 -11   91.10    5.89
  -7   0  11  161.78    9.15
  -7   0  11  184.42    9.31
   7   0 -11  154.60   11.96
  -7   0 -11  153.55    7.69
   7   0  11  167.61    6.98
  -7   0 -11  168.18    8.86
  -7   0  11  173.89    7.26
   0  -1  11   59.88    4.55
   0  -1  11   39.80    3.90
   0  -1 -11   55.49    4.16
   0   1 -11   58.45    4.19
   0   1 -11   55.93    4.97
   0  -1  11   55.09    3.22
   0   1  11   59.31    4.02
   0  -1 -11   53.45    4.45
  -1  -1  11   24.10    3.01
   1   1 -11   20.16    4.81
   1  -1 -11   21.07    4.52
  -1  -1  11   23.05    3.77
   1  -1  11   25.84    3.80
   1   1  11   20.98    3.21
  -1  -1 -11   19.79    4.01
  -1   1  11   21.19    3.75
  -1   1 -11   21.12    4.22
   1   1 -11   20.62    3.63
  -1  -1 -11   24.48    3.56
  -1  -1  11   23.87    4.04
   1  -1  11   24.89    3.69
  -1   1 -11   20.95    3.81
   1  -1  11   21.11    2.60
   1  -1 -11   21.78    3.64
  -2   1  11   89.03    4.87
   2  -1  11   90.42    4.75
   2  -1 -11   94.24    4.88
   2  -1  11   93.38    4.94
   2   1 -11  109.24    6.21
   2  -1  11  101.86    3.85
   2   1  11   98.68    4.39
  -2  -1  11   95.50    5.12
  -2  -1 -11   98.80    5.34
  -2   1 -11  100.01    5.56
  -2   1 -11   89.42    5.10
   2  -1 -11   95.47    5.60
  -2  -1  11   94.07    5.24
  -2  -1 -11  100.92    4.73
  -2  -1  11  104.86    4.55
   3   1  11  156.97    5.81
  -3  -1 -11  153.20    6.50
  -3  -1  11  148.91    6.73
  -3   1 -11  149.88    6.31
   3  -1  11  153.19    5.23
  -3   1 -11  173.39    7.07
   3  -1  11  155.26    6.09
   3   1 -11  152.16    7.50
   3  -1  11  160.18    6.24
  -3  -1  11  170.19    5.92
  -3  -1  11  147.84    6.74
  -3   1  11  174.02    6.54
  -3  -1 -11  162.87    6.19
   3  -1 -11  151.58    7.26
  -4   1  11  218.13    7.28
   4  -1  11  209.62    7.60
  -4  -1  11  213.21    8.31
  -4  -1 -11  200.27    7.56
  -4  -1 -11  196.82    7.90
   4   1  11  220.63    7.16
   4  -1  11  214.12    7.45
  -4  -1  11  209.84    8.43
  -4  -1  11  205.06    7.21
   4  -1  11  212.51    6.62
  -4   1 -11  198.60    7.68
   4  -1 -11  219.69    9.26
  -4   1  11  208.66    7.93
  -4   1  11  219.43    6.84
  -4   1 -11  219.67    8.48
   4   1 -11  215.89    9.61
   5   1  11   24.92    3.59
  -5  -1  11   14.28    5.35
  -5   1  11   21.42    4.42
  -5   1  11   17.07    4.91
  -5   1 -11   24.18    4.61
   5  -1  11   17.57    4.15
   5  -1 -11   22.37    6.70
   5   1 -11   23.98    7.62
  -5  -1 -11   24.64    4.15
  -5   1  11   23.57    3.48
  -5  -1  11   20.70    5.43
  -5  -1 -11   25.00    4.99
  -5  -1  11   26.15    4.08
  -5   1 -11   24.86    5.48
   6  -1  11   71.96    5.23
  -6   1 -11   75.84    5.95
   6   1 -11   75.84    9.57
  -6   1  11   73.01    6.06
  -6  -1 -11   79.31    5.29
  -6  -1 -11   68.52    6.35
   6  -1 -11   71.90    8.66
  -6   1  11   81.14    6.40
  -6   1 -11   79.45    6.88
  -6  -1  11   77.32    5.21
   6   1  11   71.20    4.49
  -6   1  11   78.22    4.63
  -6  -1  11   79.10    6.70
  -6  -1  11   84.61    7.23
  -7   1  11   26.85    6.94
   7  -1 -11   19.09    9.95
  -7   1  11   29.18    7.07
   7   1 -11   26.11   10.96
  -7   1 -11   20.96    6.25
  -7  -1  11   30.25    5.09
   7  -1  11   28.49    5.14
  -7  -1  11   30.92    7.55
  -7  -1  11   23.89    7.90
   7   1  11   31.30    4.38
  -7   1  11   22.36    4.57
  -7  -1 -11   29.32    6.68
  -7   1 -11   28.19    7.07
  -7  -1 -11   18.93    5.20
   0  -2  11  159.43    6.39
   0  -2  11  159.59    6.79
   0   2 -11  167.91    7.49
   0   2 -11  165.22    6.34
   0   2  11  152.59    5.82
   0  -2 -11  167.96    6.16
   0  -2 -11  176.67    6.65
   0  -2  11  162.34    5.78
   1  -2  11  222.36    7.28
   1   2 -11  226.47    8.16
   1  -2  11  229.04    8.04
  -1   2  11  227.03    7.65
   1   2 -11  237.04    9.01
  -1  -2  11  231.16    8.33
  -1   2 -11  231.71    8.67
   1  -2  11  223.27    8.12
  -1  -2 -11  241.91    8.11
  -1  -2  11  249.39    8.56
   1   2  11  234.45    7.38
  -1  -2  11  239.44    7.62
  -1  -2 -11  214.02    7.59
  -1   2 -11  227.40    8.04
   1  -2 -11  228.65    8.30
   1  -2 -11  246.26    7.87
   2   2  11  126.50    4.95
   2  -2 -11  131.24    5.44
   2  -2  11  125.67    4.83
   2  -2  11  126.37    5.75
   2   2 -11  127.19    6.84
   2  -2 -11  124.06    6.12
  -2  -2 -11  127.85    5.32
  -2  -2  11  118.94    5.83
  -2   2 -11  131.80    6.55
  -2  -2 -11  130.25    5.73
  -2   2  11  126.12    5.44
   2  -2  11  129.52    6.13
  -2   2 -11  126.57    5.97
  -2  -2  11  127.20    6.03
  -2  -2  11  131.43    5.22
  -3  -2 -11    8.52    3.53
   3  -2 -11    4.52    4.71
   3  -2  11   10.71    4.58
  -3  -2 -11    7.38    3.61
  -3  -2  11    6.22    4.20
   3  -2  11    8.68    3.73
   3   2  11    7.20    3.09
   3  -2  11    5.87    2.73
  -3   2  11   11.39    3.56
  -3   2 -11    7.16    4.70
   3   2 -11    0.43    5.67
  -3  -2  11    9.23    3.33
  -3   2 -11    6.09    4.02
  -3  -2  11   10.47    4.54
  -4   2 -11   36.24    4.54
  -4   2  11   38.46    4.44
   4  -2  11   35.58    4.43
  -4  -2 -11   37.32    4.52
  -4  -2  11   40.71    4.05
  -4   2 -11   36.63    5.35
  -4  -2  11    9.93    4.64
  -4  -2 -11   37.54    3.87
  -4  -2  11   37.51    5.53
   4  -2  11   36.18    3.16
   4  -2 -11   47.37    6.05
   4   2 -11   30.53    6.92
   4   2  11   36.24    3.34
  -5   2  11   45.38    5.18
  -5  -2 -11   48.03    5.20
   5   2  11   35.11    3.51
  -5   2 -11   43.39    5.25
   5   2 -11   51.20    8.25
  -5  -2  11   47.22    5.93
  -5  -2  11   39.52    5.89
   5  -2 -11   37.99    5.02
   5  -2  11   39.25    3.60
  -5  -2 -11   39.80    4.26
  -5   2 -11   45.77    6.17
   5  -2 -11   52.12    7.03
   5  -2  11   43.89    4.78
  -5  -2  11   37.04    4.52
   6  -2  11   86.29    4.40
  -6   2 -11   87.43    7.55
  -6   2  11   82.36    6.34
   6   2  11   79.07    4.55
  -6   2 -11   83.47    6.56
   6  -2 -11   85.44    6.21
  -6  -2 -11   78.87    5.30
   6  -2  11   88.93    5.79
   6  -2 -11   97.48    8.67
  -6  -2  11   91.15    5.60
   6   2 -11   84.33   10.32
  -6  -2  11   86.16    7.77
  -6  -2 -11   89.05    6.48
  -7  -2 -11   90.67    5.99
   7  -2  11   96.94    4.84
  -7   2 -11   89.56    7.60
   7  -2 -11   97.46   10.42
  -7  -2  11   93.59    7.93
   7  -2  11   82.66    6.38
   7   2 -11   91.06   12.70
  -7   2 -11   70.54    8.40
   7  -2 -11   94.41    7.04
  -7  -2 -11   92.88    7.23
  -7   2  11   90.96    7.58
   0   3  11   43.79    3.26
   0  -3  11   44.56    4.68
   0   3 -11   41.67    4.30
   0   3 -11   42.16    5.40
   0  -3 -11   42.23    4.33
   0  -3 -11   42.03    3.79
   0  -3  11   43.47    3.84
   0  -3  11   40.04    4.79
  -1   3 -11  148.20    6.41
   1  -3 -11  159.11    5.98
  -1   3  11  145.88    5.56
  -1  -3  11  152.30    6.41
   1  -3 -11  140.09    6.49
  -1  -3  11  148.70    6.80
  -1  -3 -11  160.90    6.24
   1  -3  11  147.59    5.67
  -1  -3  11  147.18    5.79
   1   3 -11  148.39    7.58
   1   3  11  152.37    5.25
  -1  -3 -11  152.19    5.72
   1  -3  11  152.50    6.65
  -1   3 -11  159.57    7.28
   2   3  11   72.31    3.73
  -2   3 -11   84.43    5.03
   2  -3 -11   82.61    5.04
   2  -3  11   75.33    5.14
  -2  -3 -11   78.98    4.68
   2  -3  11   77.54    4.13
   2   3 -11   75.24    6.51
   2  -3 -11   69.82    5.17
  -2   3 -11   79.59    5.91
  -2  -3  11   84.39    5.23
  -2   3  11   83.46    4.36
   2  -3 -11   78.03    4.55
  -2  -3  11   71.12    5.34
  -2  -3  11   82.51    4.55
   3  -3 -11  110.12    5.43
   3  -3 -11  115.78    6.40
  -3  -3  11  111.45    6.10
   3   3  11  115.80    4.34
  -3  -3 -11  102.13    5.29
  -3   3  11  112.93    5.09
  -3  -3 -11   81.88    4.80
   3  -3  11  102.90    5.77
  -3  -3  11  106.97    6.44
  -3   3 -11  125.39    6.21
   3  -3 -11  109.35    6.04
  -3   3 -11  109.05    6.52
   3  -3  11  112.21    4.77
  -3  -3  11  119.16    5.34
   3   3 -11  114.13    7.61
  -4   3 -11   51.90    5.31
   4   3  11   57.35    3.33
   4  -3  11   52.37    5.00
   4   3 -11   61.65    7.96
  -4   3  11   51.92    4.49
  -4  -3 -11   56.43    4.05
  -4   3 -11   49.44    6.12
  -4  -3  11   67.80    4.72
   4  -3 -11   51.28    5.39
  -4  -3  11   51.75    6.23
  -4  -3 -11   53.75    4.78
   4  -3  11   52.35    3.75
  -4  -3  11   52.63    5.25
   4  -3 -11   53.46    5.98
   5  -3 -11   80.45    6.60
  -5   3  11   86.24    5.75
  -5  -3 -11   76.39    4.78
  -5  -3  11   83.57    6.04
   5  -3  11   77.44    4.24
   5  -3 -11   79.64    7.41
   5   3  11   77.69    3.83
   5  -3  11   80.04    5.86
   5   3 -11   78.23    9.74
  -5   3 -11   79.21    7.19
  -5  -3 -11   80.30    5.59
  -5  -3  11   72.10    7.09
  -5   3 -11   69.18    6.05
  -6  -3  11   28.78    6.62
   6  -3  11   31.00    4.05
  -6  -3  11   39.59    5.17
   6  -3  11   24.60    5.38
  -6  -3 -11   27.81    4.34
   6   3 -11   31.33   10.95
  -6   3 -11   31.29    7.41
  -6   3  11   25.25    5.42
   6  -3 -11   25.94    6.49
  -6   3 -11   29.50    6.24
   6  -3 -11   19.13    7.41
   6   3  11   27.24    3.57
  -6  -3  11   30.75    7.84
  -6  -3 -11   26.03    5.58
   7   3 -11   37.38   13.45
   7  -3 -11   41.52   10.11
  -7   3 -11   47.96    7.43
   7  -3  11   43.10    4.38
  -7   3 -11   38.21    8.85
  -7  -3 -11   32.54    6.32
  -7  -3  11   51.57    7.86
   0  -4  11   48.96    5.16
   0  -4  11   57.90    4.28
   0   4 -11   43.34    5.89
   0  -4 -11   50.43    4.49
   0   4  11   46.88    3.04
   0  -4 -11   40.82    3.65
  -1  -4 -11   84.05    4.80
   1   4 -11   94.37    6.82
  -1   4  11   81.91    3.98
  -1  -4  11   93.55    5.54
   1  -4  11   89.33    4.69
  -1  -4  11   79.70    5.87
   1  -4 -11   78.74    5.35
  -1  -4 -11   83.70    4.30
   1  -4 -11   80.76    4.77
  -1  -4  11   81.28    4.71
   1   4  11   81.89    3.64
   1  -4  11   73.07    5.64
   1  -4 -11   87.22    5.09
  -1   4 -11   87.17    5.49
  -1   4 -11   85.49    6.39
   2  -4 -11   79.78    5.69
  -2   4  11   91.94    4.46
  -2  -4 -11   81.75    4.90
   2  -4  11   77.41    5.69
  -2  -4  11   91.78    5.31
  -2   4 -11   90.89    6.55
  -2  -4 -11   82.55    4.21
   2  -4 -11   84.21    5.30
  -2  -4  11   79.59    4.82
   2  -4 -11   82.74    4.77
   2  -4  11   85.35    4.74
  -2  -4  11   80.74    5.89
   2   4 -11   88.76    7.18
  -2   4 -11   78.83    5.57
   2   4  11   75.07    3.56
  -3  -4 -11  107.02    4.89
   3   4 -11  105.24    8.19
  -3  -4  11  120.73    6.24
  -3   4  11  103.87    5.06
   3  -4  11  113.43    5.09
   3  -4 -11  119.37    6.25
  -3  -4  11  117.35    5.71
  -3  -4  11  109.08    7.05
  -3  -4 -11  103.93    5.22
   3   4  11  109.24    4.06
   3  -4  11  107.61    6.17
  -3   4 -11  106.28    6.28
  -3   4 -11  115.10    7.26
   3  -4 -11  118.04    5.45
   3  -4 -11  107.04    6.17
   4  -4 -11    1.94    5.03
  -4   4 -11   -2.16    6.04
   4  -4 -11   -0.30    5.49
  -4  -4  11    0.86    5.22
   4  -4  11   -2.32    3.44
   4   4 -11   -2.47    7.89
   4  -4  11    3.12    5.01
  -4  -4  11    4.64    4.39
  -4   4  11    0.27    3.77
  -4  -4  11    1.48    5.91
  -4   4 -11   -0.70    5.44
  -4  -4 -11    0.65    3.43
  -4  -4 -11    0.86    4.02
   4   4  11   -0.41    2.39
   5  -4 -11   45.73    6.63
  -5  -4 -11   39.23    5.02
  -5   4  11   45.14    5.03
   5   4 -11   45.15    9.82
  -5   4 -11   37.96    6.60
   5  -4  11   36.18    5.91
   5  -4 -11   40.35    5.73
  -5  -4  11   36.36    5.07
   5   4  11   44.00    3.16
  -5   4 -11   41.05    7.18
   5  -4  11   43.76    4.00
  -5  -4  11   36.62    5.54
  -5  -4  11   38.36    7.15
  -5  -4 -11   36.55    4.18
  -6  -4 -11   16.53    5.41
  -6   4  11   14.67    8.06
   6  -4 -11   10.15    6.22
  -6   4 -11   22.50    8.23
  -6  -4  11   14.58    5.43
   6  -4  11   11.43    5.77
   6  -4  11   15.66    3.95
   6  -4 -11   15.11    7.76
  -6  -4  11   15.81    8.36
  -6  -4 -11   18.19    4.54
   6   4 -11    5.43   11.84
  -6   4 -11   14.45    6.69
  -6  -4  11   13.09    5.94
  -6   4  11   14.98    5.26
   6   4  11   11.52    3.15
   7   4 -11   13.82   15.41
  -7   4 -11    5.55    7.81
   7  -4 -11    0.88   10.03
  -7   4 -11    3.58    9.67
  -7  -4  11    0.76    7.83
   0  -5  11  114.88    6.86
   0   5  11  111.29    4.11
   0  -5  11  110.30    5.48
   0  -5 -11  121.31    6.15
   0  -5 -11  116.59    5.04
   0  -5 -11  121.10    5.77
  -1   5 -11   74.16    6.80
   1  -5 -11   78.19    5.48
  -1  -5  11   77.12    6.43
   1  -5 -11   81.86    5.05
  -1   5  11   76.72    3.50
   1  -5 -11   77.25    4.52
  -1   5 -11   75.14    5.91
  -1  -5 -11   78.53    4.23
  -1  -5  11   79.86    4.98
   1  -5  11   68.63    6.05
   1   5 -11   77.14    7.23
   1   5  11   77.07    3.17
  -1  -5 -11   68.26    4.63
   1  -5  11   79.30    4.92
  -2   5 -11  184.52    8.71
  -2  -5 -11  179.68    6.82
   2  -5  11  172.23    7.94
   2  -5 -11  167.58    7.39
  -2  -5  11  171.54    7.05
   2  -5 -11  169.19    6.62
  -2   5  11  176.71    5.99
  -2  -5  11  169.18    8.10
  -2  -5 -11  174.08    6.28
  -2   5 -11  173.45    7.61
  -2  -5  11  203.19    7.66
   2  -5  11  176.50    6.80
   2  -5 -11  174.53    7.13
   2   5 -11  183.85    9.41
  -3   5 -11  167.87    8.94
  -3  -5  11  187.54    7.51
   3  -5 -11  194.29    6.84
  -3  -5  11  177.64    7.31
   3  -5 -11  172.12    7.57
  -3  -5  11  175.56    8.78
   3   5 -11  173.17   10.02
  -3   5 -11  184.03    8.13
  -3  -5 -11  165.60    6.24
  -3   5  11  171.75    6.27
   3  -5  11  180.87    8.10
   3  -5 -11  172.99    7.75
   3  -5  11  176.74    6.77
  -3  -5 -11  177.95    6.62
  -4  -5 -11  190.54    7.27
  -4  -5 -11  189.76    6.77
  -4   5  11  187.57    6.77
  -4  -5  11  172.71    9.40
   4  -5  11  167.32    8.35
   4  -5 -11  180.81    8.46
  -4   5 -11  182.68    8.64
   4  -5  11  195.05    7.20
  -4  -5  11  184.24    8.16
  -4   5 -11  195.27    9.86
   4   5 -11  206.49   11.32
  -4   5  11  215.00    8.02
  -4  -5  11  185.19    7.70
   4  -5 -11  184.87    8.39
  -5   5 -11   -1.82    7.79
   5  -5  11    0.51    3.98
  -5  -5 -11   -2.92    3.87
  -5  -5  11    5.19    7.55
  -5   5  11    2.52    4.30
  -5  -5  11   -3.04    6.09
  -5   5 -11   -5.98    6.79
   5  -5 -11   -1.16    6.02
  -5  -5  11    2.66    5.22
  -5   5  11    6.07    6.26
  -5  -5 -11   -2.24    4.70
   5   5 -11   -3.64   10.60
   5  -5  11    0.07    6.12
   5  -5 -11    3.54    6.45
  -6   5 -11   85.05    9.15
  -6   5  11  108.98    9.13
  -6  -5 -11   99.73    6.66
   6   5 -11   98.05   14.38
  -6   5 -11   93.39   10.15
  -6  -5  11   88.31    7.23
  -6  -5 -11   85.22    5.53
   6  -5 -11   89.20    8.70
  -6  -5  11   99.24    7.14
   0  -6 -11  165.22    6.62
   0  -6  11  161.61    8.36
   0  -6 -11  155.93    6.00
   0   6 -11  170.80    9.69
   0  -6 -11  154.14    7.06
   0  -6  11  162.26    6.90
   1  -6 -11   92.23    5.20
  -1  -6  11   85.49    5.47
  -1  -6 -11   83.47    5.87
  -1   6 -11   94.64    8.04
   1  -6 -11   75.82    5.86
  -1  -6 -11   85.61    4.94
   1  -6  11   88.47    6.86
  -1  -6  11   90.11    7.35
   1  -6 -11   91.93    4.76
  -1  -6 -11   89.08    4.30
   1  -6  11   85.46    5.61
   1   6 -11   82.75    8.21
  -2  -6  11   27.73    5.09
  -2  -6  11   22.79    4.76
  -2  -6 -11   37.20    4.16
   2  -6  11   26.87    4.49
   2  -6 -11   24.75    5.46
   2   6 -11   28.14    8.19
  -2   6 -11   31.50    7.16
  -2   6 -11   25.99    6.10
  -2   6  11   27.79    3.26
   2  -6  11   32.13    6.18
  -2  -6  11   28.44    6.41
  -2   6  11   31.22    2.78
   2  -6 -11   29.34    4.52
  -2  -6 -11   27.89    3.43
   2  -6 -11   22.66    4.22
   3   6 -11  125.07   10.23
   3  -6  11  144.38    6.25
   3  -6  11  140.97    8.11
  -3  -6 -11  128.00    5.37
  -3  -6 -11  130.19    5.83
  -3   6 -11  128.82    9.09
   3  -6 -11  127.61    5.93
   3  -6 -11  137.19    7.67
  -3   6  11  131.44    5.17
  -3   6  11  142.35    5.87
   3  -6 -11  140.68    6.97
  -3  -6  11  130.31    8.71
  -3  -6  11  127.09    6.78
  -3  -6  11  132.06    7.08
   4   6 -11   60.00   10.74
   4  -6  11   50.30    6.74
  -4  -6  11   40.71    5.73
  -4  -6 -11   54.02    4.78
  -4  -6  11   53.76    6.00
  -4   6  11   50.63    5.37
  -4   6  11   47.71    4.11
  -4   6 -11   54.31    8.61
   4  -6 -11   54.40    6.27
  -4  -6 -11   48.61    4.14
  -4  -6  11   53.70    8.16
   4  -6 -11   51.45    7.05
   4  -6  11   53.05    4.95
  -4   6 -11   46.63    7.16
   5  -6  11   -2.43    7.00
   5  -6  11   -0.58    4.69
  -5   6 -11   -1.59    9.13
   5   6 -11  -11.22   12.09
  -5   6  11   -4.08    4.21
  -5  -6  11    5.32    6.17
  -5   6 -11    2.07    7.62
   5  -6 -11    1.20    7.37
  -5  -6 -11    0.84    3.90
  -5   6  11   -6.42    6.14
   5  -6 -11    0.20    6.65
  -5  -6  11    3.01    5.82
  -5  -6 -11    2.76    5.06
  -5  -6  11    1.50    8.56
  -6   6 -11    2.10   10.59
   6   6 -11   59.49   16.22
  -6   6  11   51.27    8.15
  -6   6 -11   49.63    9.66
  -6  -6  11   55.89    7.34
   0  -7  11   86.48    5.97
   0  -7  11   66.06    7.68
   0  -7 -11   78.60    4.49
   0  -7 -11   84.13    5.31
   0   7 -11   72.05    9.16
   0  -7 -11   84.99    6.28
  -1  -7 -11  171.92    6.08
   1  -7 -11  167.10    6.35
   1   7 -11  170.68   10.64
  -1  -7 -11  154.90    7.23
   1  -7  11  157.69    7.40
  -1  -7  11  171.13    9.55
   1  -7 -11  170.81    7.59
  -1   7 -11  183.63   10.36
   1  -7  11  160.01    9.08
  -1  -7  11  159.48    7.48
   1  -7 -11  159.93    6.69
  -1  -7 -11  160.58    6.41
   2  -7 -11   90.04    6.55
   2   7 -11   98.04   10.05
  -2  -7 -11   97.48    4.64
   2  -7 -11  103.86    5.43
   2  -7  11  109.39    6.32
  -2  -7 -11  105.14    6.49
  -2   7 -11  115.69    9.14
  -2  -7 -11   92.69    5.37
   2  -7  11   95.85    8.08
  -2  -7  11  111.30    8.35
  -2  -7  11  110.42    6.70
   2  -7 -11  100.65    5.98
  -3   7 -11   86.62    8.06
  -3  -7  11   82.69    6.55
  -3  -7  11   80.47    8.99
  -3  -7  11   98.16    6.61
   3  -7  11   96.34    8.14
  -3   7 -11  102.27    9.58
   3   7 -11   91.73   10.27
  -3  -7 -11   99.93    4.71
   3  -7 -11   92.81    6.34
   3  -7  11  100.81    6.13
  -3  -7 -11   96.95    5.25
   3  -7 -11   95.82    7.06
   3  -7 -11   87.41    5.39
  -4  -7  11   39.19    6.24
   4  -7  11   39.08    5.31
  -4   7  11   33.84    3.80
   4  -7  11   30.65    7.52
   4   7 -11   35.86   12.10
   4  -7 -11   34.19    6.48
  -4   7  11   41.93    4.53
   4  -7 -11   36.88    6.95
  -4  -7  11   39.32    6.23
  -4   7 -11   45.61    8.30
  -4  -7 -11   34.92    4.04
  -4   7 -11   50.28    9.70
  -4  -7 -11   40.10    4.75
  -4  -7  11   35.61    9.05
  -5   7 -11   29.94   10.79
  -5   7 -11   26.10    9.04
  -5   7  11   31.65    5.79
  -5  -7  11   34.05    6.57
   5  -7 -11   34.87    7.54
   5   7 -11   31.53   14.79
   0  -8 -11    0.21    3.74
   0  -8 -11    4.11    4.88
   0   8 -11   -0.36    9.83
   0  -8  11   -3.87    8.27
   0  -8  11    4.80    5.39
   0  -8 -11    1.61    4.30
  -1   8 -11   51.69   10.37
   1  -8 -11   47.12    4.42
   1  -8 -11   44.54    6.04
  -1  -8  11   45.15    6.05
   1  -8  11   41.28    8.34
   1  -8 -11   41.26    4.83
   1  -8  11   45.11    5.79
  -1  -8 -11   45.75    4.86
  -1  -8  11   33.45    8.93
   1   8 -11   47.19   10.26
   2  -8  11   67.84    6.38
   2  -8 -11   66.20    5.65
   2  -8 -11   69.25    5.20
   2  -8  11   67.59    8.73
   2   8 -11   67.93   11.43
  -2  -8 -11  101.62    5.12
  -2   8 -11   71.29   10.35
  -2  -8  11   73.36    9.10
  -2  -8  11   67.20    6.90
   3  -8  11   50.73    5.98
   3  -8 -11   42.16    5.01
  -3  -8 -11   63.92    4.85
  -3   8 -11   33.81   10.33
   3   8 -11   37.33   11.88
  -3  -8  11   34.64    6.65
   3  -8  11   46.54    8.80
   3  -8 -11   39.71    6.07
  -4  -8  11   10.84    6.53
  -4   8 -11   -1.10   11.28
   4   8 -11   15.48   13.98
   0  -9  11  215.95    9.90
   0   9 -11  220.68   13.97
   0  -9 -11  233.04    8.16
   1  -9 -11   72.79    5.67
   1   9 -11   80.96   12.48
   1  -9  11   74.28    7.29
  -1   9 -11   79.36   12.68
  -1  -9  11   85.33    7.62
   1  -9 -11   76.27    5.12
  -1  -9 -11   69.59    5.56
   2   9 -11   25.64   12.11
  -2   9 -11   43.88   12.10
   0   0 -12  284.23    9.31
   0   0 -12  266.49    9.90
   0   0  12  279.44    9.17
   1   0 -12  157.35    6.57
   1   0 -12  162.65    7.70
  -1   0 -12  163.60    6.95
  -1   0  12  174.12    6.81
  -1   0 -12  152.82    7.20
  -1   0  12  157.69    6.15
   1   0  12  168.44    6.44
   2   0 -12  101.53    6.57
  -2   0 -12   94.58    6.13
   2   0 -12  103.67    5.68
  -2   0  12  111.95    5.75
  -2   0 -12  107.51    5.49
  -2   0  12  109.73    4.49
   2   0  12  103.21    5.16
  -2   0  12  102.13    5.11
  -3   0 -12  159.30    6.66
   3   0  12  157.75    6.38
  -3   0  12  155.96    6.62
   3   0 -12  139.07    8.00
  -3   0  12  174.24    5.93
  -3   0  12  158.97    6.90
  -3   0 -12  159.93    7.39
  -4   0  12   74.06    4.36
   4   0  12   71.96    4.92
  -4   0  12   66.73    6.00
   4   0 -12   67.21    7.65
  -4   0  12   83.21    5.82
  -4   0 -12   71.51    5.25
  -4   0 -12   65.59    6.03
  -5   0  12    7.16    5.90
   5   0 -12    3.82    8.24
   5   0  12    4.16    4.08
  -5   0 -12    2.02    5.84
  -5   0  12    8.31    5.88
  -5   0 -12    3.69    4.97
  -5   0  12    3.60    4.03
   6   0  12   33.04    4.75
  -6   0 -12   22.78    6.81
  -6   0  12   34.50    4.77
  -6   0  12   30.81    6.90
  -6   0 -12   28.18    6.01
  -6   0  12   33.37    7.16
   6   0 -12   40.01    9.94
   0  -1 -12  493.80   14.46
   0   1 -12  498.90   15.20
   0  -1  12  473.05   14.44
   0  -1 -12  511.34   14.87
   0   1 -12  491.91   14.56
   0  -1  12  478.83   14.38
   0   1  12  459.20   13.98
   0  -1  12  482.04   13.66
   1   1 -12  117.56    5.85
   1  -1  12  126.34    5.74
  -1   1 -12  109.60    6.64
   1   1  12  123.28    5.35
  -1   1 -12  117.44    5.91
   1   1 -12  125.54    7.29
  -1  -1 -12  127.77    6.27
   1  -1  12  127.05    4.55
  -1  -1  12  113.68    5.98
  -1  -1  12  117.89    6.21
   1  -1 -12  122.83    5.69
   1  -1  12  124.00    5.82
  -1  -1 -12  124.99    5.77
  -1   1  12  122.90    5.84
   1  -1 -12  110.36    6.64
  -1  -1  12  123.25    4.95
   2  -1  12  161.72    6.52
  -2  -1 -12  160.60    6.51
  -2   1 -12  161.87    6.91
   2  -1 -12  157.19    6.62
   2  -1  12  160.42    5.38
   2  -1  12  168.61    6.69
  -2  -1  12  164.61    7.15
   2   1  12  154.55    6.06
   2   1 -12  150.19    7.96
  -2  -1 -12  158.19    7.16
   2  -1 -12  160.01    7.51
  -2  -1  12  169.43    6.09
  -2  -1  12  160.16    7.04
  -2   1  12  157.35    6.66
   3   1  12   61.33    4.31
  -3   1 -12   63.56    5.83
  -3  -1  12   70.04    5.99
   3  -1  12   68.81    4.96
   3  -1 -12   62.57    6.38
   3  -1  12   57.76    4.85
  -3  -1 -12   61.67    4.79
  -3  -1  12   69.61    5.70
   3   1 -12   62.99    6.94
   3  -1  12   60.30    3.47
  -3  -1 -12   61.22    5.38
  -3   1 -12   64.32    5.36
  -3  -1  12   63.18    4.32
  -3   1  12   72.31    5.02
  -4  -1  12  108.18    6.76
  -4   1 -12  109.89    7.10
  -4   1  12  100.45    6.19
  -4   1 -12  104.64    6.04
  -4  -1 -12  103.96    6.30
   4   1  12  114.33    5.17
  -4  -1 -12   95.44    5.72
   4  -1  12  102.02    5.88
  -4  -1  12  110.88    5.36
   4  -1 -12  100.13    7.95
   4   1 -12   93.49    8.49
  -4  -1  12  107.89    6.82
  -5  -1  12   76.42    7.08
   5  -1  12  102.48    5.81
   5   1 -12   96.67   10.01
   5   1  12   93.67    5.17
   5  -1 -12  116.21    9.12
  -5  -1 -12  100.44    6.77
  -5   1 -12  121.16    7.61
  -5   1  12   84.60    6.69
  -5  -1  12   98.45    5.39
  -5  -1  12  100.56    7.56
  -5   1 -12   90.27    6.24
  -5  -1 -12   90.38    6.16
  -6   1  12   16.94    4.24
  -6  -1 -12    9.75    5.24
  -6  -1 -12   19.64    6.37
  -6   1 -12   20.51    6.14
  -6   1 -12   14.40    7.09
  -6   1  12   13.74    6.48
  -6  -1  12    4.04    7.16
   6  -1 -12   17.81    9.51
   6   1  12   14.38    4.25
  -6  -1  12   15.00    4.95
  -6  -1  12   15.07    7.32
   6   1 -12    4.96   10.59
   6  -1  12   18.22    5.11
  -6   1  12   15.39    6.33
   0   2  12   19.39    3.49
   0  -2  12    9.47    4.87
   0  -2 -12   19.37    4.87
   0   2 -12   12.45    5.76
   0  -2  12   16.33    6.14
   0  -2  12   16.17    3.48
   0   2 -12   15.51    4.13
   0  -2 -12   14.25    4.43
  -1   2 -12  126.42    7.29
  -1  -2 -12  126.01    5.94
  -1  -2  12  126.43    6.56
  -1  -2  12  123.74    6.66
   1   2  12  162.68    5.48
   1  -2  12  130.62    6.41
  -1   2 -12  121.18    6.28
   1  -2 -12  131.72    5.98
   1  -2  12  142.15    6.37
  -1  -2 -12  131.51    6.37
  -1  -2  12  133.05    5.53
  -1   2  12  132.92    5.83
   1  -2  12  129.59    5.13
   1  -2 -12  131.66    6.71
   1   2 -12  126.77    6.30
   1   2 -12  124.42    7.63
  -2  -2 -12   13.59    4.72
  -2  -2  12   12.13    3.82
  -2  -2  12   14.48    4.99
   2   2  12   16.48    3.39
   2  -2 -12   13.61    5.08
  -2   2 -12   14.29    4.71
  -2   2  12   14.34    4.09
   2  -2  12   16.89    4.80
   2  -2  12   16.04    3.05
   2  -2 -12   16.80    4.10
   2  -2  12   12.07    4.39
  -2   2 -12   12.12    5.53
   2   2 -12   15.09    6.05
  -2  -2 -12   17.31    3.96
  -2  -2  12   15.68    5.01
  -3  -2  12  112.06    6.68
  -3  -2 -12  111.04    5.60
  -3   2 -12  111.12    7.18
   3  -2  12  117.88    6.70
  -3   2  12  116.29    5.75
   3   2 -12   99.40    7.99
   3  -2  12  113.29    6.02
  -3  -2  12  137.00    7.05
  -3  -2 -12  115.73    6.25
   3  -2  12  120.42    4.73
  -3   2 -12  111.99    6.53
   3  -2 -12  120.84    7.19
   3   2  12  121.89    5.07
  -3  -2  12  119.75    5.55
  -4  -2  12   70.54    6.75
   4  -2  12   66.69    5.52
   4  -2 -12   76.66    7.46
   4  -2  12   66.55    3.85
  -4  -2  12   68.66    4.83
   4   2  12   70.31    4.20
  -4   2 -12   70.74    5.97
  -4  -2 -12   73.98    5.21
  -4   2 -12   61.89    6.80
  -4  -2 -12   75.28    5.78
  -4  -2  12   63.86    6.36
   4  -2  12   64.75    6.88
  -4   2  12   61.45    5.26
   4   2 -12   66.37    8.66
  -5  -2  12   12.05    6.96
  -5   2  12   14.46    5.60
  -5  -2  12    9.16    7.10
   5  -2  12    5.71    7.00
  -5  -2 -12   11.60    5.39
   5  -2  12   14.49    3.75
   5  -2 -12   10.56    7.65
  -5  -2 -12   13.66    4.46
   5   2 -12   18.32    9.62
  -5  -2  12   15.35    4.63
   5   2  12   11.47    3.64
  -5   2 -12    8.25    5.43
   5  -2  12   18.00    5.15
  -5   2 -12    7.60    6.82
  -6  -2 -12    7.26    6.34
  -6   2  12    4.79    6.44
  -6  -2  12    8.75    7.69
   6   2 -12    8.92   11.30
   6  -2  12    3.87    5.46
   6  -2  12    8.44    7.67
   6  -2 -12   -2.18    8.72
   6  -2  12    6.47    3.92
  -6   2 -12    7.26    6.43
  -6   2 -12    5.21    7.69
  -6  -2 -12    4.81    5.09
   0  -3  12  979.63   26.17
   0  -3  12  915.25   26.41
   0  -3 -12  967.04   26.22
   0  -3 -12  932.29   26.28
   0   3 -12  989.23   27.09
   0  -3  12  945.87   26.76
   0   3 -12  945.03   26.83
   0   3  12  945.00   25.40
  -1  -3  12   48.03    5.42
  -1   3 -12   52.94    6.37
   1  -3  12   48.65    5.31
   1  -3  12   51.68    3.85
   1   3  12   54.88    3.59
  -1  -3 -12   55.62    4.26
  -1   3  12   47.77    4.19
   1   3 -12   47.00    6.74
  -1  -3  12   47.69    5.71
  -1   3 -12   46.85    4.88
   1  -3  12   59.33    5.95
  -1  -3  12   51.99    4.46
   1  -3 -12   40.22    5.24
  -1  -3 -12   41.93    4.82
   1  -3 -12   46.89    4.61
  -2  -3  12   55.51    6.00
   2  -3 -12   70.16    4.74
  -2   3 -12   69.47    5.70
  -2   3  12   70.56    4.79
   2  -3 -12   75.80    5.80
  -2   3 -12   67.67    6.78
   2  -3  12   75.69    4.18
   2  -3  12   70.26    6.41
   2   3 -12   66.73    7.24
  -2  -3 -12   75.06    4.76
  -2  -3 -12   79.33    5.53
   2  -3  12   80.05    5.61
  -2  -3  12   78.37    4.85
  -2  -3  12   72.84    6.15
   2   3  12   73.13    4.07
   3   3 -12   35.38    7.70
  -3  -3 -12   35.80    4.69
   3  -3  12   28.09    5.08
   3  -3  12   28.12    3.68
  -3  -3 -12   28.27    4.29
  -3   3 -12   27.73    6.24
  -3  -3  12   30.88    4.45
  -3  -3  12   23.95    6.08
  -3   3 -12   30.73    5.62
   3   3  12   33.40    3.34
  -3   3  12   27.62    4.36
   3  -3 -12   27.94    5.79
   3  -3 -12   28.59    4.60
  -3  -3  12   32.26    5.60
   4   3 -12   41.23    9.18
  -4  -3 -12   50.40    5.31
  -4  -3  12   47.27    6.57
  -4   3  12   53.32    4.87
   4   3  12   48.46    3.49
   4  -3  12   44.96    5.63
  -4  -3  12   58.36    6.44
  -4   3 -12   53.31    7.17
   4  -3  12   52.03    3.86
  -4  -3 -12   51.74    4.60
   4  -3 -12   50.17    7.02
  -4   3 -12   41.40    6.30
   4  -3 -12   41.24    5.71
  -4  -3  12   50.89    4.89
  -5   3 -12   70.41    7.98
   5  -3 -12   68.13    6.83
  -5  -3 -12   74.72    5.32
   5  -3 -12   75.74    8.43
  -5  -3  12   84.72    8.26
  -5  -3  12   82.16    5.77
  -5   3  12   78.37    5.93
  -5  -3  12   83.34    7.41
   5  -3  12   77.24    4.57
   5   3 -12   80.65   11.27
   5  -3  12   70.00    6.38
  -5  -3 -12   79.76    6.19
  -5   3 -12   82.12    7.25
   5   3  12   74.96    4.24
   6   3 -12  178.10   14.22
  -6   3 -12  177.97    9.20
   6  -3 -12  174.23   10.95
  -6  -3  12  178.45   10.16
  -6  -3 -12  162.06    8.58
   6  -3  12  176.91    6.88
  -6   3 -12  153.22   10.72
   0   4 -12  284.53   11.34
   0  -4  12  298.11    9.50
   0  -4  12  279.62   10.64
   0  -4  12  303.48   10.49
   0  -4 -12  278.60    9.77
   0  -4 -12  279.18    9.32
   0   4  12  274.85    8.49
   1  -4  12  231.58    9.41
  -1   4 -12  244.15    9.35
   1   4  12  231.02    7.42
  -1   4  12  235.72    7.71
  -1   4 -12  263.48   10.41
  -1  -4  12  247.43    8.41
   1   4 -12  243.93   10.73
  -1  -4  12  257.29    9.36
   1  -4 -12  227.25    8.46
   1  -4 -12  255.59    8.96
  -1  -4  12  241.07    9.75
   1  -4  12  244.60    9.45
  -1  -4 -12  237.43    8.22
   1  -4  12  249.92    8.28
  -1  -4 -12  238.36    8.54
  -2   4  12  297.99    9.28
  -2  -4 -12  306.93    9.66
  -2   4 -12  305.12   10.71
  -2   4 -12  270.27   11.62
   2  -4 -12  311.51    9.96
  -2  -4  12  296.43   11.09
   2   4 -12  308.38   12.22
   2  -4 -12  287.53   10.66
   2  -4 -12  327.90   10.50
   2  -4  12  294.42    9.49
  -2  -4  12  287.33    9.86
   2  -4  12  297.28   10.63
  -2  -4  12  306.10   10.70
   2   4  12  290.30    8.74
  -2  -4 -12  309.04   10.01
   3  -4  12    6.66    3.86
   3  -4 -12   10.25    5.71
  -3  -4 -12   11.22    3.82
  -3  -4  12   13.67    6.68
   3  -4 -12    5.98    5.86
   3  -4 -12   11.27    4.51
  -3  -4  12    2.77    6.56
   3   4 -12    1.89    8.31
   3   4  12    5.95    2.66
   3  -4  12    8.45    5.39
  -3   4 -12   13.91    5.65
  -3  -4  12    8.30    4.48
  -3   4  12    8.58    4.05
  -3   4 -12   10.29    6.93
  -3  -4 -12   13.00    4.43
   4  -4 -12   60.91    7.27
  -4  -4  12   49.07    6.48
  -4  -4  12   52.89    7.28
   4  -4  12   54.08    4.42
  -4   4  12   56.52    4.81
  -4  -4  12   53.38    5.49
  -4   4 -12   49.64    6.72
   4   4  12   50.44    3.33
   4   4 -12   42.80   10.03
  -4  -4 -12   50.67    4.67
  -4  -4 -12   48.89    5.41
   4  -4 -12   58.94    6.96
   4  -4  12   62.59    6.38
  -4   4 -12   54.78    7.87
   5  -4  12  280.71   11.08
  -5  -4 -12  333.43    9.86
  -5  -4  12  291.80   11.30
   5   4  12  280.19    8.57
  -5   4  12  274.66    9.79
   5  -4  12  266.97    9.25
   5  -4 -12  297.14   12.10
  -5  -4  12  280.15   12.43
  -5   4 -12  288.10   11.78
  -5  -4 -12  284.85   10.20
   5  -4 -12  280.26   11.79
  -5   4 -12  265.22   12.69
  -5  -4  12  291.67   10.30
   5   4 -12  294.01   15.73
   6   4 -12   95.29   14.91
  -6  -4  12   89.25    8.61
   0  -5 -12  105.01    6.06
   0   5 -12  108.95    9.18
   0   5  12   98.98    4.17
   0  -5 -12  100.37    5.21
   0  -5  12  101.66    5.90
   0  -5  12  104.42    7.52
  -1  -5  12   66.65    7.14
  -1   5  12   70.02    3.70
   1  -5  12   73.38    5.12
  -1  -5  12   69.78    6.45
   1  -5  12   64.30    6.70
  -1   5 -12   72.48    6.48
   1  -5 -12   69.09    6.52
  -1   5 -12   60.10    8.11
  -1  -5  12   76.69    5.23
   1  -5 -12   77.74    5.51
  -1  -5 -12   70.86    5.15
   1   5  12   65.26    3.28
   1  -5 -12   76.26    5.11
   1   5 -12   16.83    8.05
  -1  -5 -12   65.30    4.58
   2  -5 -12  144.42    7.15
  -2  -5  12  165.61    7.84
   2   5  12  139.57    4.85
   2  -5 -12  159.72    8.32
  -2  -5  12  133.59    8.51
   2  -5 -12  160.95    6.75
  -2   5 -12  154.42    8.10
  -2   5  12  149.00    5.76
  -2  -5 -12  150.74    6.60
  -2  -5  12  152.63    6.86
  -2   5 -12  139.68    9.39
  -2  -5 -12  151.48    6.24
   2   5 -12  168.55   10.32
   2  -5  12  157.13    8.05
   2  -5  12  151.85    6.70
   3  -5 -12   13.87    6.37
   3  -5 -12   11.73    5.81
  -3   5 -12   11.24    7.97
   3  -5  12   11.32    4.32
   3  -5  12    7.09    6.03
  -3  -5  12   13.27    6.12
  -3  -5 -12   15.85    4.57
  -3  -5  12   15.26    7.43
  -3   5 -12   11.40    6.39
  -3  -5 -12   15.32    4.02
   3  -5 -12   10.16    4.43
   3   5 -12    4.15    9.29
  -3   5  12   12.52    4.18
  -3  -5  12    9.78    5.06
  -4   5  12   37.62    4.63
  -4   5 -12   35.89    8.65
   4  -5  12   28.71    6.80
   4  -5  12   42.32    4.70
  -4  -5 -12   38.84    4.49
  -4   5 -12   40.72    7.49
   4   5 -12   35.60   11.59
  -4  -5  12   40.45    5.77
  -4  -5 -12   35.82    5.12
  -4  -5  12   45.80    8.09
   4  -5 -12   39.16    7.06
  -4  -5  12   37.09    7.23
   4  -5 -12   40.04    6.76
   5  -5 -12    6.96    7.67
  -5  -5  12   12.61    6.84
   5   5 -12    4.55   13.46
  -5   5 -12   -0.27    7.95
  -5   5 -12   -1.18    9.62
  -5   5  12    7.20    7.70
   0  -6 -12   25.27    6.49
   0  -6  12   29.70    7.43
   0  -6 -12   31.70    5.30
   0   6 -12   31.33    9.38
   0  -6 -12   35.72    4.34
   0  -6  12   33.72    5.24
   1  -6 -12   54.62    5.43
   1  -6 -12   61.92    4.98
  -1  -6 -12   59.89    4.72
   1  -6 -12   59.95    6.87
  -1  -6 -12   57.44    5.09
   1  -6  12   64.25    5.62
  -1   6 -12   62.92    9.28
  -1  -6  12   62.15    7.97
  -1  -6  12   60.93    5.69
   1   6 -12   59.15    9.50
   1  -6  12   66.89    7.38
   2  -6 -12  472.12   13.93
  -2  -6  12  441.32   14.26
  -2  -6 -12  447.66   13.47
   2   6 -12  464.93   17.28
  -2   6  12  465.72   13.04
  -2   6 -12  465.45   16.68
  -2  -6  12  471.30   14.91
   2  -6  12  475.71   14.03
   2  -6 -12  460.33   15.19
  -2   6  12  418.15   12.57
  -2  -6  12  452.03   15.86
   2  -6 -12  459.50   14.11
   2  -6  12  456.18   15.29
  -2  -6 -12  464.53   13.68
   3  -6 -12   19.90    4.76
  -3   6 -12   22.81    9.18
   3  -6  12   21.27    7.16
  -3  -6  12   21.88    5.71
   3  -6 -12   20.51    6.93
   3  -6 -12   25.81    6.29
   3  -6  12   24.81    4.84
  -3  -6 -12   28.51    5.09
  -3  -6  12   19.30    8.20
  -3   6  12   22.79    4.86
  -3   6  12   27.83    3.71
  -3  -6 -12   24.97    4.32
  -3   6 -12   29.29    7.48
  -3  -6  12   21.09    6.20
   3   6 -12   23.45   10.51
  -4  -6  12  232.36    9.57
   4  -6 -12  232.86   10.14
  -4   6  12  241.52    9.41
  -4  -6 -12  200.49    8.06
   4   6 -12  232.27   15.46
  -4   6 -12  230.67   11.12
  -4  -6  12  234.40   10.13
   0  -7  12  318.21   11.33
   0   7 -12  348.24   15.26
   0  -7 -12  314.98   10.44
   0  -7  12  336.82   13.60
   0  -7 -12  336.19   10.99
   1  -7  12   24.11    8.05
   1  -7 -12   15.50    4.88
  -1  -7  12   22.52    5.77
  -1  -7  12   23.52    8.58
   1  -7 -12   21.95    5.12
  -1  -7 -12   23.24    5.10
   1  -7  12   18.04    5.73
   1   7 -12   27.64   10.24
  -1  -7 -12   19.34    4.47
  -1   7 -12   23.25   10.08
   2  -7 -12   36.26    6.06
  -2  -7  12   35.30    9.11
  -2  -7  12   41.23    6.14
  -2  -7 -12   36.34    5.02
  -2   7 -12   45.61   10.24
  -2  -7 -12   35.25    4.61
  -2  -7  12   38.94    6.63
   2  -7  12   34.80    8.12
   2  -7  12   40.81    5.71
   2  -7 -12   43.31    5.13
   2   7 -12   39.50   11.31
  -3  -7 -12  115.59    5.61
   3  -7 -12  113.47    7.54
  -3   7 -12  117.77   11.76
   3   7 -12  106.79   12.90
   3  -7 -12  108.66    6.49
  -3  -7  12  118.15    8.09
   0   8 -12   53.43   12.80
   1   8 -12   61.47   12.96
  -1   8 -12   46.86   13.09
  -2   8 -12   87.56   13.06
   0   0  13   -4.51    4.48
   0   0 -13    0.05    5.76
   0   0 -13   -1.37    4.59
   1   0 -13   21.75    4.72
   1   0 -13   26.11    6.29
  -1   0 -13   29.58    4.97
   1   0  13   23.12    4.41
  -1   0  13   30.39    5.27
  -1   0 -13   17.68    5.91
  -2   0 -13    5.04    5.56
  -2   0  13    3.40    5.18
   2   0 -13    9.02    5.03
   2   0 -13   18.33    6.54
   2   0  13   12.74    4.32
  -2   0 -13    5.55    5.09
  -3   0  13    4.09    5.20
  -3   0 -13    2.28    4.97
  -3   0  13   -0.34    3.54
   3   0 -13   -4.82    7.05
   3   0  13    0.80    4.40
  -3   0 -13    3.43    5.95
  -3   0  13   -2.30    5.12
  -4   0  13   42.01    6.08
  -4   0  13   40.22    4.50
  -4   0  13   29.13    6.18
   4   0  13   37.59    5.07
  -4   0 -13   31.57    5.59
   4   0 -13   22.76    8.57
  -4   0 -13   25.61    6.60
  -5   0 -13    4.18    6.89
   5   0 -13   16.32   10.01
  -5   0 -13    1.05    5.82
  -5   0  13    1.66    6.96
  -5   0  13   -0.91    4.74
   0  -1  13   76.35    6.01
   0  -1  13   76.91    5.74
   0   1 -13   73.38    5.45
   0   1 -13   77.99    6.97
   0  -1  13   83.63    3.98
   0  -1 -13   68.70    5.34
   0  -1 -13   81.24    6.71
   0   1  13   73.88    5.11
  -1   1 -13    4.72    5.91
  -1  -1 -13    7.38    5.08
  -1  -1  13    8.05    5.70
   1   1 -13    3.43    6.34
   1  -1 -13    3.81    4.28
  -1  -1  13    6.51    5.35
   1  -1  13    5.89    4.73
   1  -1  13    4.96    4.96
  -1   1  13    8.74    4.70
   1  -1  13    3.57    2.85
  -1  -1 -13    5.02    5.29
  -1  -1  13    8.48    3.24
   1   1  13    7.74    4.02
   1   1 -13    4.56    4.84
  -1   1 -13    9.71    4.87
   1  -1 -13   11.06    6.06
   2  -1 -13  177.67    7.52
   2   1  13  169.79    6.71
  -2  -1  13  174.56    6.33
   2  -1  13  171.36    7.26
  -2  -1 -13  172.65    8.06
  -2  -1 -13  167.81    7.33
   2   1 -13  166.90    9.13
  -2   1 -13  170.71    8.66
  -2   1  13  160.08    7.30
  -2  -1  13  166.60    7.79
   2  -1 -13  166.23    8.41
  -2   1 -13  167.39    7.83
  -2  -1  13  182.91    8.30
  -3  -1 -13   52.55    6.25
  -3   1  13   50.42    5.61
   3  -1  13   50.09    5.32
   3   1  13   47.18    4.65
   3   1 -13   50.87    7.86
  -3   1 -13   56.33    6.74
  -3  -1  13   56.19    6.64
  -3  -1  13   51.49    6.16
   3  -1 -13   52.95    7.39
  -3   1 -13   49.41    5.96
  -3  -1 -13   48.24    5.18
  -3  -1  13   55.78    4.79
   4  -1  13   14.06    5.24
   4  -1 -13    7.38    8.20
  -4  -1 -13    8.97    5.22
   4   1 -13    8.71    8.75
   4   1  13    9.09    4.30
  -4   1 -13    8.02    6.80
  -4  -1  13    6.21    6.77
  -4  -1  13   12.00    4.46
  -4  -1  13   13.15    6.38
  -4   1  13   11.06    5.46
  -4  -1 -13   16.32    6.14
  -4   1 -13   15.53    5.66
  -5   1 -13   11.03    7.40
  -5  -1 -13   13.21    6.79
  -5  -1 -13    9.06    5.65
   5  -1 -13   21.16    9.42
  -5   1 -13    7.75    6.23
  -5  -1  13   14.52    7.74
  -5  -1  13   11.93    4.95
   5   1 -13   13.25   10.51
   0  -2 -13  147.35    7.61
   0   2 -13  133.00    8.44
   0  -2  13  135.08    5.53
   0  -2 -13  145.74    6.73
   0  -2  13  142.23    7.56
   0  -2  13  124.05    6.98
   0   2  13  142.25    6.03
   0   2 -13  133.63    7.03
  -1   2 -13   71.36    5.91
   1  -2 -13   83.15    6.67
  -1  -2 -13   79.71    6.17
  -1  -2 -13   68.72    5.53
   1  -2  13   82.42    6.50
  -1  -2  13   87.74    4.83
   1  -2 -13   88.90    5.69
  -1  -2  13   84.67    6.77
  -1  -2  13   82.14    6.48
   1   2  13   99.42    4.82
  -1   2 -13   73.24    7.27
  -1   2  13   85.09    5.33
   1  -2  13   84.04    4.39
   1  -2  13   77.70    6.00
   1   2 -13   74.61    6.23
  -2   2 -13   59.30    5.98
  -2  -2  13   61.05    6.87
   2   2 -13   69.78    8.01
   2  -2 -13   73.44    6.58
  -2   2  13   62.80    5.46
   2  -2  13   66.61    4.00
  -2  -2  13   59.31    6.28
  -2  -2  13   70.69    4.99
   2   2  13   62.84    4.61
  -2   2 -13   73.43    7.47
   2  -2 -13   65.50    5.41
   2  -2  13   61.67    6.39
  -2  -2 -13   69.44    6.10
   2  -2  13   76.24    5.94
  -2  -2 -13   65.08    5.19
  -3  -2  13   12.41    6.97
  -3  -2  13    9.86    4.48
   3  -2  13   11.70    5.13
   3  -2 -13    3.74    6.74
  -3  -2 -13    5.89    4.76
   3   2  13   15.55    4.05
   3  -2  13   12.08    6.07
  -3   2 -13    6.63    7.11
  -3   2  13    9.16    5.05
  -3  -2  13    6.88    5.88
   3  -2  13    6.64    3.31
  -3  -2 -13    7.19    5.55
  -3   2 -13   11.34    6.03
   3   2 -13    6.89    8.22
  -4  -2 -13   65.37    5.80
   4  -2  13   77.55    4.58
  -4  -2  13   75.58    7.56
  -4   2 -13   81.05    7.08
   4  -2  13   78.72    7.22
  -4   2 -13   77.26    7.96
   4  -2  13   70.64    6.24
  -4   2  13   78.28    6.00
  -4  -2  13   76.49    5.61
   4   2 -13   69.02   10.12
  -4  -2 -13   63.24    6.61
   4   2  13   72.73    4.67
   4  -2 -13   72.35    8.53
  -4  -2  13   85.45    8.54
  -5  -2  13   79.41    9.27
   5   2 -13   79.45   12.41
  -5  -2 -13   69.70    7.33
  -5   2 -13   75.45    7.52
  -5   2 -13   74.54    8.94
   5  -2 -13   83.47   10.12
   0  -3  13   27.57    6.36
   0   3 -13   37.23    7.51
   0  -3 -13   34.05    5.95
   0  -3  13   30.32    4.35
   0  -3  13   39.80    6.26
   0   3 -13   35.31    6.04
   0   3  13   32.67    3.90
   0  -3 -13   37.80    5.35
   1   3 -13  125.52    9.12
   1   3  13  126.60    5.35
  -1  -3 -13  116.99    6.70
   1  -3  13  126.08    5.55
  -1   3  13  117.71    5.73
  -1  -3  13  127.68    7.89
   1  -3 -13  124.14    6.39
  -1  -3  13  121.20    7.47
   1  -3  13  116.70    7.12
  -1  -3 -13  129.62    6.40
   1  -3 -13  121.37    7.12
  -1  -3  13  130.58    6.09
  -1   3 -13  133.55    8.61
  -1   3 -13  124.83    7.05
   1  -3  13  119.52    7.69
   2   3 -13    3.94    8.11
  -2  -3 -13    3.68    4.58
  -2  -3  13    6.18    6.17
   2   3  13    1.44    3.74
  -2  -3 -13    4.70    5.22
  -2   3  13    2.99    4.59
  -2  -3  13   -0.64    6.47
   2  -3 -13    5.92    5.87
  -2   3 -13   -0.90    7.34
   2  -3  13    7.03    5.48
  -2   3 -13    0.57    5.79
   2  -3  13    0.70    3.77
   2  -3  13    5.64    6.59
  -2  -3  13    3.18    4.67
   2  -3 -13    5.28    4.74
  -3  -3 -13   27.08    4.87
   3  -3  13   26.05    5.78
   3  -3  13   29.29    8.25
  -3  -3  13   23.60    7.00
   3  -3 -13   30.55    6.81
  -3  -3  13   26.45    4.89
   3  -3  13   29.55    3.94
   3   3 -13   33.19    9.49
  -3  -3  13   17.21    6.55
   3  -3 -13   29.53    5.33
  -3  -3 -13   26.89    5.81
  -3   3 -13   28.75    6.25
  -3   3 -13   26.14    7.74
  -3   3  13   28.55    5.05
   3   3  13   26.36    3.77
   4  -3  13  125.34    9.92
  -4  -3  13  118.80    8.92
  -4   3 -13  118.62    9.44
  -4   3 -13  133.20    8.35
   4  -3 -13  123.92    9.08
   4  -3  13  115.84    7.59
   4  -3  13  123.29    5.50
   4   3 -13  130.48   12.07
  -4   3  13  124.38    6.59
  -4  -3 -13  121.62    6.79
  -4  -3 -13  118.45    7.27
  -5  -3  13  104.94   10.19
  -5   3 -13  106.54   10.24
   5   3 -13   91.13   13.99
   0  -4 -13   17.07    5.84
   0  -4  13   11.55    4.52
   0  -4  13    6.23    6.42
   0  -4 -13   17.72    4.76
   0   4 -13   12.02    8.70
   0   4  13   14.83    3.39
   0  -4  13   21.12    6.84
  -1   4 -13   81.86    7.35
   1  -4  13   91.36    7.30
  -1   4  13   87.77    4.82
   1   4  13   87.63    4.53
  -1  -4  13   95.09    5.93
   1   4 -13   89.86    9.53
  -1  -4 -13   94.89    5.64
  -1  -4 -13   93.78    6.15
   1  -4 -13   98.35    6.71
   1  -4  13   98.48    5.65
   1  -4 -13   94.72    6.02
  -1  -4  13   88.56    7.33
   1  -4  13   98.48    8.37
  -1  -4  13   89.30    7.81
  -1   4 -13   96.39    9.09
   2  -4  13  256.05   10.81
  -2  -4 -13  263.15    8.51
   2  -4  13  223.76    8.00
   2   4 -13  238.21   12.08
   2  -4  13  209.74    9.53
   2  -4 -13  214.54    8.38
  -2  -4 -13  216.13    8.83
  -2  -4  13  230.68   10.28
  -2   4  13  230.62    7.96
  -2  -4  13  209.32    8.39
  -2   4 -13  212.97   11.23
   2   4  13  217.85    7.17
   2  -4 -13  212.21    9.34
  -2  -4  13  213.63   10.16
  -2   4 -13  220.80    9.65
  -3   4 -13   27.52    7.11
   3   4  13   18.25    3.17
  -3  -4  13   16.11    5.12
   3  -4  13   21.27    4.43
   3  -4 -13   24.53    6.72
   3  -4 -13   18.84    5.45
  -3  -4  13   27.36    7.53
   3  -4  13   18.95    6.36
  -3  -4  13   22.39    7.12
  -3   4 -13   18.23    8.67
  -3  -4 -13   30.50    5.18
  -3  -4 -13   16.82    5.70
  -3   4  13   17.06    5.03
   3   4 -13   36.03   10.44
  -4  -4 -13  154.50    7.72
  -4   4 -13  138.50    9.18
   4  -4 -13  147.48    9.55
   4   4 -13  121.77   13.39
  -4  -4  13  155.62    9.36
  -4   4 -13  148.92   10.66
   0  -5 -13  210.98    8.48
   0  -5  13  233.59   10.46
   0  -5  13  222.04    8.73
   0   5  13  227.91    7.09
   0  -5 -13  211.32    9.17
   0   5 -13  240.74   12.87
   0  -5  13  227.84   10.73
   1  -5  13  113.33    6.03
   1  -5  13  104.43    8.43
   1  -5 -13  102.50    6.77
   1   5  13  109.14    4.35
  -1  -5 -13  100.88    6.77
  -1  -5  13  124.57    6.61
  -1   5  13  101.56    4.70
  -1   5 -13  118.01   10.67
  -1  -5  13  106.25    8.19
  -1  -5  13  100.82    8.98
   1   5 -13  104.80   10.56
  -1  -5 -13  100.20    5.95
   1  -5 -13  102.26    6.38
   1  -5  13   98.22    8.25
  -2  -5  13  148.68    8.65
  -2  -5  13  148.79    9.64
  -2  -5 -13  160.13    7.35
  -2   5 -13  151.26    9.13
   2   5 -13   84.32   11.45
  -2  -5 -13  149.01    6.77
   2  -5 -13  156.78    7.21
   2  -5  13  160.02    6.69
  -2   5 -13  149.72   10.95
  -2  -5  13  153.66    7.31
  -2   5  13  142.55    5.82
   2  -5  13  150.49    8.79
   2  -5 -13  146.57    7.96
   3   5 -13   80.81   12.34
  -3  -5  13   84.85    8.32
  -3  -5 -13   81.26    5.78
  -3   5 -13   74.63   10.51
   3  -5 -13   65.86    7.72
  -3   5 -13   75.13    8.16
  -3  -5 -13   71.02    6.45
   0   6 -13   18.81   10.85
   0  -6 -13   25.92    6.26
   0  -6 -13   22.97    5.33
  -1   6 -13    7.32   10.42
   1  -6 -13    3.80    5.60
  -1  -6  13    0.88    7.53
   1  -6 -13    1.65    5.56
   1   6 -13    2.22   11.08
  -1  -6 -13    4.21    5.84
  -1  -6 -13    2.06    4.84
  -2   6  13   41.02    3.66
  -2  -6  13   35.15    7.79
  -2   6  13   36.37    5.03
  -2   6 -13   41.24   10.90
   2   6 -13   38.17   12.50
   0   7 -13   37.92   13.28
   0   0  14   54.87    5.68
   0   0 -14   57.08    7.55
   0   0 -14   61.16    5.99
  -1   0  14   60.18    6.30
   1   0  14   53.97    5.47
   1   0 -14   46.35    5.95
   1   0 -14   45.66    7.84
  -1   0 -14   59.73    6.24
  -1   0 -14   52.86    7.31
  -2   0 -14   16.49    6.37
  -2   0  14   21.24    6.19
   2   0 -14   17.77    7.86
   2   0  14   20.52    5.02
  -2   0 -14   19.10    6.97
  -3   0 -14   13.39    7.26
   3   0 -14   11.84    8.85
  -3   0 -14   10.58    6.42
   0  -1 -14  130.82    8.45
   0  -1  14  130.31    7.25
   0  -1 -14  121.48    7.11
   0   1  14  123.62    6.56
   0   1 -14  131.49    7.30
   0   1 -14  138.90    9.26
  -1   1 -14   78.56    8.41
  -1   1  14   84.70    6.24
   1   1 -14   69.96    6.83
   1   1  14   84.69    5.57
  -1  -1 -14   73.52    7.45
  -1  -1  14   90.74    7.11
   1  -1 -14   82.31    7.77
   1  -1 -14   78.06    6.09
  -1  -1  14   79.14    7.45
  -1  -1  14   80.99    4.35
  -1   1 -14   85.20    6.84
  -1  -1 -14   86.43    6.58
   1  -1  14   87.10    6.29
   1   1 -14   77.01    8.68
   2  -1 -14   88.80    8.38
   2   1 -14   81.58    9.17
  -2   1 -14   80.35    6.95
  -2  -1  14   83.26    7.27
   2  -1 -14   71.58    6.69
  -2  -1  14   85.83    4.95
  -2  -1 -14   87.10    6.83
   2  -1  14   87.95    6.35
  -2  -1 -14   78.62    7.44
  -2  -1  14   91.37    7.74
   2   1  14   86.47    5.60
  -2   1  14   91.27    6.75
  -2   1 -14   87.69    8.10
  -3   1 -14   35.82    7.10
  -3  -1 -14   38.70    7.40
  -3   1 -14   34.21    8.09
  -3  -1  14   37.23    7.70
  -3  -1  14   35.84    4.80
   3  -1 -14   40.27    8.88
  -3  -1 -14   34.33    6.13
   0  -2 -14   68.69    6.26
   0  -2  14   67.66    6.77
   0   2 -14   67.98    6.81
   0   2 -14   75.04    8.95
   0   2  14   70.24    5.28
   0  -2  14   72.07    4.50
   0  -2 -14   66.78    7.54
   0  -2  14   85.92    7.97
  -1  -2 -14  174.07    8.80
  -1  -2 -14  172.64    8.37
  -1  -2  14  176.21    6.71
   1  -2 -14  151.49    7.74
  -1  -2  14  188.94    9.69
   1   2 -14  174.43   10.68
  -1   2 -14  160.88    8.32
   1  -2 -14  166.45    9.07
   1  -2  14  169.44    6.42
   1  -2  14  164.03    9.19
  -1  -2  14  163.69    8.98
  -1   2 -14  190.57   10.27
  -1   2  14  188.97    7.58
   1  -2  14  157.04    8.23
   1   2  14  186.97    6.92
  -2  -2  14  141.53    8.76
  -2  -2  14  160.12   10.00
   2  -2 -14  137.81    8.98
  -2  -2 -14  151.41    8.39
   2  -2 -14  138.79    7.70
  -2   2 -14  146.74    9.98
  -2  -2  14  147.44    6.60
   2  -2  14  165.70    8.01
  -2  -2 -14  151.27    7.59
   2  -2  14  170.40    9.12
   2  -2  14  147.75    5.84
  -2   2 -14  140.61    8.25
   2   2 -14  133.75   10.66
  -3  -2 -14   53.62    7.58
   3   2 -14   54.32   10.71
   3  -2 -14   63.27    9.07
   3  -2  14   54.13    4.31
  -3   2 -14   55.37    9.00
   3  -2  14   74.79    8.07
  -3  -2  14   65.06    9.74
  -3   2 -14   62.06    7.36
   0  -3  14    1.02    4.30
   0  -3  14    3.64    8.28
   0  -3 -14   -0.21    5.77
   0  -3 -14   -3.28    6.83
   0  -3  14   -3.77    6.68
   0   3 -14    4.05    9.86
   0   3 -14  -11.20    6.82
   1  -3  14   13.37    8.09
   1  -3 -14   23.44    5.84
   1   3 -14   22.75    9.49
   1  -3  14   21.33    6.78
  -1  -3  14   21.97    7.37
  -1  -3 -14   18.22    5.69
   1  -3 -14   20.84    6.89
  -1  -3  14   21.12    4.83
  -1   3 -14   18.28    8.98
  -1   3 -14   14.59    6.87
  -1  -3 -14   19.44    6.60
  -1  -3  14   16.12    8.19
   1  -3  14   16.85    4.28
  -2   3 -14    8.24    8.92
  -2  -3  14    9.75    8.53
   2   3 -14    3.62    9.71
   2  -3 -14   17.06    7.46
  -2   3 -14   10.01    6.81
   2  -3  14   13.89    8.46
   2  -3  14   10.62    4.31
  -2  -3 -14    9.41    6.37
   3   3 -14  146.70   13.04
  -3  -3  14  163.62   10.96
   0   4 -14   14.55   10.77
   0  -4 -14   23.38    7.29
   0  -4  14   26.92    8.53
  -1  -4 -14   15.21    6.85
   1  -4  14   23.95    8.55
  -1   4 -14    8.70   10.08
   1  -4 -14   16.58    6.55
   1   4 -14   14.97   10.30
  -1   4 -14   21.52    8.02
  -1  -4  14   14.11    8.90
   2  -4  14   35.59    9.74
  -2   4 -14   21.92   10.33
   2   4 -14   20.46   11.80
  -2  -4  14   24.16    9.22
  -2   4 -14   23.65    7.84
