# Supplementary material for: Hirshfeld atom refinement
Source: IUCrJ. 2014 Aug 29;1(Pt 5):361–79. doi: 10.1107/S2052252514014845 (PMC4174878; doi:10.1107/S2052252514014845)
Supplement: Supplementary file 2 [file m-01-00361-sup2.zip › 295K.xray.hkl.cif]

# =================
# Structure factors
# =================

data_ga_295K_xray_hkl

loop_
 _refln_index_h
 _refln_index_k
 _refln_index_l
 _refln_F_squared_meas
 _refln_F_squared_sigma
   1   0   0    0.89    0.27
  -1   0   0    0.62    0.29
  -2   0   0 3403.77   95.84
   2   0   0 3927.38   96.12
   3   0   0   -1.16    0.73
  -3   0   0   -0.03    0.77
   4   0   0  342.72    9.03
  -4   0   0  325.63    8.99
   5   0   0    1.31    1.31
  -5   0   0   -1.52    1.28
  -6   0   0 4186.22  107.37
   6   0   0 4125.46  109.82
  -7   0   0    1.09    1.75
   7   0   0   -2.51    1.90
   8   0   0   31.40    5.49
  -8   0   0   31.03    2.38
   8   0   0   35.48    2.82
  -9   0   0   -0.09    2.43
   9   0   0    1.31    6.39
   9   0   0    3.35    3.03
 -10   0   0   -0.56    2.86
  10   0   0    0.88    8.31
  10   0   0    2.10    3.96
  11   0   0    4.98    7.75
  11   0   0   -0.82    5.03
  11   0   0    4.63   10.75
 -11   0   0    1.94    3.30
   1  -1   0 1095.66   29.65
   1  -1   0 1134.69   30.91
  -3  -1   0 1203.13   32.34
   3  -1   0 1192.55   31.13
   3   1   0 1196.83   31.12
  -3   1   0 1194.19   31.13
  -4  -1   0  408.60   10.76
   4  -1   0  413.13   10.84
   4   1   0  396.83   10.81
  -4   1   0  398.70   10.84
   5   1   0 1007.21   26.04
  -5   1   0  998.61   26.05
  -5  -1   0  973.84   25.95
   5  -1   0  991.92   26.05
   6  -1   0  209.49    6.17
   6   1   0  189.78    6.07
  -6  -1   0  212.19    6.00
  -6   1   0  227.10    6.17
  -7   1   0   18.33    2.11
   7  -1   0   16.33    2.30
   7   1   0   16.08    1.95
  -7  -1   0   15.39    1.85
  -8   1   0  331.06    9.34
   8   1   0  330.26    9.41
   8  -1   0  325.61   11.67
   8   1   0  300.68   11.81
  -8  -1   0  339.66    9.15
  -9   1   0  129.10    4.74
   9   1   0  116.99    8.38
   9  -1   0  130.82    5.16
  -9  -1   0  119.56    4.39
   9  -1   0  129.05    6.69
   9   1   0  137.96    4.98
   9  -1   0  108.92    8.16
  10  -1   0    1.21    6.11
  10   1   0    3.59    8.93
  10  -1   0    2.93    7.87
 -10   1   0    2.94    3.03
  10  -1   0   -0.10    3.93
 -10  -1   0    2.45    2.69
  10   1   0    0.80    3.54
  11  -1   0   60.59   11.18
 -11  -1   0   65.41    4.07
  11   1   0   61.22   12.02
  11  -1   0   70.79    5.87
 -11   1   0   70.47    4.32
  11   1   0   69.82    5.50
  -2   2   0  883.52   22.84
   2  -2   0  870.40   24.01
   2  -2   0  870.37   22.87
   3  -2   0 1167.21   31.97
  -6  -2   0  124.76    3.68
   6  -2   0  116.78    4.69
   6   2   0  117.44    3.92
   6  -2   0  122.42    4.06
  -6   2   0  116.14    3.96
   7   2   0    6.16    4.33
  -7  -2   0   10.77    1.65
  -7   2   0    8.08    2.18
   7  -2   0    5.98    2.24
   7  -2   0    1.68    3.17
   8  -2   0   18.78    5.08
   8  -2   0   14.85    2.82
  -8  -2   0   18.65    2.01
   8   2   0   18.90    2.30
   8  -2   0   21.85    4.32
   8   2   0   21.88    5.84
  -8   2   0   18.57    2.44
   9   2   0  249.24    7.63
   9  -2   0  231.81    7.92
   9  -2   0  264.65    9.61
  -9   2   0  243.38    7.61
   9   2   0  225.13   11.28
   9  -2   0  246.93   10.36
 -10   2   0    0.50    3.17
  10   2   0    1.61    9.31
  10   2   0    0.39    3.40
  10  -2   0    5.15    6.77
  10  -2   0    0.75    7.72
  10  -2   0   -1.15    4.33
  11  -2   0   30.19    6.09
  11  -2   0   27.98   10.05
  11   2   0   30.55    4.77
   0   3   0    0.53    0.57
   1  -3   0   59.25    1.93
   1   3   0   56.97    1.95
  -1   3   0   58.91    1.94
   3  -3   0  285.30    7.69
  -3   3   0  289.35    7.74
   3  -3   0  282.25    8.24
   4  -3   0 3411.86   91.59
  -4   3   0 3328.50   89.08
   5  -3   0   16.73    1.76
   5  -3   0   16.04    2.38
  -5   3   0   20.67    1.73
   5   3   0   20.52    1.60
   6  -3   0  121.50    4.90
  -6   3   0  122.63    4.06
   6   3   0  118.42    3.94
  -7   3   0   10.67    2.24
   7  -3   0    7.51    3.60
   7   3   0   11.01    2.10
   7  -3   0    9.69    2.43
   7   3   0    7.80    4.83
   8   3   0   10.97    6.03
   8   3   0   10.14    2.26
   8  -3   0    8.53    4.92
   8  -3   0   14.72    4.35
   8  -3   0   10.50    2.89
  -8   3   0   11.30    2.69
   9   3   0  147.88    9.67
   9  -3   0  151.71    8.30
  -9   3   0  155.90    5.43
   9   3   0  139.88    5.23
   9  -3   0  140.29    5.96
  10  -3   0   36.47    8.04
  10   3   0   36.33    3.66
  10   3   0   35.96   10.45
  10  -3   0    8.41    7.73
 -10   3   0   40.00    3.81
  10  -3   0   34.17    5.10
  11  -3   0    3.48   10.30
  11   3   0    2.88    4.54
  11  -3   0    4.63    6.44
   0   4   0 1334.26   37.94
   1   4   0   45.96    1.67
   1  -4   0   46.59    1.65
  -1   4   0   44.89    1.73
  -3   4   0  597.01   15.74
   3   4   0  581.14   16.80
   3  -4   0  608.91   16.66
  -4   4   0 2733.09   73.64
   4   4   0 2813.27   77.74
   4  -4   0 2929.89   74.84
   4   4   0 2868.66   74.90
   4  -4   0 2878.93   77.48
  -5   4   0  386.81   10.53
   5  -4   0  387.52   11.33
   5  -4   0  370.57   10.45
   5   4   0  379.91   10.35
   5   4   0  389.34   11.84
  -6   4   0    4.06    1.94
   6   4   0    5.99    3.87
   6   4   0    6.69    1.74
   6  -4   0    5.96    2.94
   6  -4   0    4.71    2.09
   7   4   0  367.41   10.64
   7  -4   0  401.52   12.07
   7  -4   0  395.97   10.94
   7   4   0  374.18   13.06
  -7   4   0  378.59   10.81
   8  -4   0   86.46    6.21
   8   4   0   95.30    7.65
   8  -4   0   99.78    5.89
  -8   4   0   96.72    4.22
   8   4   0   97.47    3.96
   8  -4   0   90.23    4.52
   9   4   0   71.25    9.22
   9  -4   0   67.90    6.91
   9  -4   0   68.87    6.62
  -9   4   0   71.86    4.17
   9  -4   0   65.32    4.91
   9   4   0   70.14    3.69
  10   4   0   25.21   11.52
  10  -4   0   27.60    5.90
  10   4   0   25.47    3.55
 -10   4   0   31.85    3.96
  10  -4   0   23.09    7.66
  10  -4   0   22.91    8.13
  11   4   0   25.47    4.55
  11  -4   0   40.24   10.92
  11  -4   0   37.04    7.97
   0   5   0    1.36    1.00
  -1   5   0    7.85    1.18
   1   5   0    7.25    1.01
   2  -5   0  530.79   15.44
   2   5   0  570.48   15.56
  -2   5   0  563.54   15.50
  -3   5   0  625.63   16.37
  -3   5   0  576.82   15.42
   3  -5   0  557.79   16.28
   3   5   0  566.61   16.44
   4  -5   0  571.16   16.12
   4   5   0  552.67   16.37
  -4   5   0  579.13   15.21
  -5   5   0    0.45    1.76
   5   5   0   -1.57    3.25
   5  -5   0    0.62    1.57
   5   5   0   -0.72    1.50
   5  -5   0   -0.29    2.27
   6   5   0   73.71    5.18
   6  -5   0   74.02    3.18
   6   5   0   65.28    2.85
   6  -5   0   77.82    4.03
  -6   5   0   75.57    3.30
   7  -5   0    6.53    2.76
   7   5   0    3.43    2.10
   7   5   0    3.07    5.27
  -7   5   0    1.93    2.46
   7  -5   0    3.25    3.72
   7  -5   0    8.63    4.18
   8  -5   0    3.05    4.98
   8  -5   0    1.46    3.55
   8   5   0    4.80    2.49
  -8   5   0    2.44    2.72
   8  -5   0    2.46    4.89
   8   5   0    6.39    6.96
   9  -5   0    2.87    6.34
   9   5   0   11.94    3.24
  -9   5   0    7.39    3.59
   9  -5   0    6.72    6.12
   9   5   0   16.36    9.39
   9  -5   0    9.60    4.66
  10  -5   0   97.71    9.26
  10   5   0   86.18   13.48
  10  -5   0   85.23    8.71
  10  -5   0   78.72    7.14
  10   5   0   90.34    4.72
 -10   5   0   90.72    5.50
   0   6   0 1012.11   27.87
   1   6   0  312.87    8.75
  -1   6   0  300.34    8.79
   2  -6   0 1131.98   31.40
   2   6   0 1157.65   31.46
  -2   6   0 1140.65   31.40
   2  -6   0 1137.34   31.36
  -3   6   0  126.19    4.37
   3   6   0  119.59    4.48
  -3   6   0  128.63    3.89
   3  -6   0  127.17    4.27
   4   6   0   21.38    2.94
   4  -6   0   21.28    2.29
  -4   6   0   18.00    2.04
  -5   6   0   79.88    3.43
   5   6   0   83.44    4.80
   5  -6   0   92.38    4.15
   6   6   0    1.05    1.86
  -6   6   0   -1.27    2.36
   6  -6   0    1.50    3.09
   6  -6   0   -0.11    3.44
   6   6   0   -1.62    4.40
   7  -6   0  544.87   16.78
   7   6   0  593.45   18.00
   7   6   0  545.49   15.12
   7  -6   0  537.20   16.96
  -7   6   0  569.84   15.51
  -8   6   0   47.34    3.70
   8   6   0   45.44    8.20
   8  -6   0   43.84    5.33
   8  -6   0   46.79    5.55
   8   6   0   28.56    3.09
   8  -6   0   49.82    4.07
  -9   6   0    3.10    3.67
   9  -6   0    3.58    4.92
   9   6   0    3.33    3.28
   9   6   0   -3.56   10.05
   9  -6   0    5.53    6.39
   9  -6   0    1.21    6.08
  10  -6   0    2.22    8.58
  10  -6   0    0.35    7.69
  10  -6   0   -3.80    6.71
 -10   6   0   -0.70    4.69
  10   6   0    1.37    3.89
   0   7   0    1.78    1.47
   1   7   0   91.86    3.17
  -1   7   0   93.19    3.34
   2  -7   0    0.81    1.54
   2   7   0    0.66    1.58
   2  -7   0   -0.59    1.38
  -2   7   0   -1.02    1.66
   3   7   0    7.17    2.25
   3  -7   0    5.51    2.17
  -3   7   0    4.96    2.11
  -3   7   0    5.23    1.62
   3  -7   0    8.67    1.90
  -4   7   0   79.94    3.22
   4  -7   0   74.36    3.77
   4   7   0   75.07    4.07
   4  -7   0   79.51    3.59
   5   7   0  277.50    9.43
  -5   7   0  289.64    8.32
   5  -7   0  275.21    8.87
   5  -7   0  271.70    8.99
   6   7   0   27.02    5.17
   6  -7   0   20.89    3.91
  -6   7   0   27.22    2.84
   6   7   0   28.21    2.22
   6  -7   0   24.89    3.94
   7  -7   0   45.20    5.01
  -7   7   0   38.10    3.52
   7  -7   0   40.80    4.78
   7   7   0   34.36    6.82
   7   7   0   40.33    2.88
   8   7   0   35.05    8.55
   8  -7   0   35.21    6.20
   8  -7   0   25.66    5.39
  -8   7   0   31.81    3.98
   8   7   0   32.91    3.21
   9  -7   0   70.69    8.52
   9   7   0   72.99    4.21
   9   7   0   57.91   11.78
   9  -7   0   64.88    6.97
  -9   7   0   68.52    4.86
  -1   8   0    1.90    1.86
   1   8   0    1.35    1.78
   2   8   0   35.81    2.43
  -2   8   0   36.13    2.54
  -3   8   0  184.18    5.47
   3   8   0  187.43    6.06
  -3   8   0  174.41    6.06
   3  -8   0  181.58    5.82
   3  -8   0  179.68    5.73
   4  -8   0   58.55    3.45
  -4   8   0   67.88    3.73
  -4   8   0   65.45    3.18
   4  -8   0   56.28    3.46
   4   8   0   56.66    3.92
   5  -8   0    4.75    3.29
   5   8   0   10.12    4.25
   5  -8   0    9.95    3.33
  -5   8   0    7.72    2.88
  -6   8   0  258.87    8.08
   6  -8   0  250.68    8.86
   6   8   0  252.07    9.92
   6  -8   0  240.92    8.70
   7  -8   0   16.91    4.70
   7   8   0   10.55    2.74
   7   8   0   17.03    6.99
  -7   8   0   16.78    3.81
   7  -8   0   14.21    5.31
   8  -8   0   24.03    7.02
  -8   8   0   17.26    4.40
   8   8   0   19.26    3.22
   8   8   0    8.89    9.53
   8  -8   0   24.03    5.55
  -9   8   0  133.52    6.64
   9  -8   0  121.84    8.05
   9   8   0  126.67    5.58
   9  -8   0  111.56   10.40
   0   9   0    0.37    2.11
  -1   9   0   13.44    2.33
   1   9   0   14.07    2.17
  -2   9   0  742.14   21.93
   2   9   0  820.37   21.90
  -3   9   0    3.79    2.69
  -3   9   0    4.63    2.04
   3   9   0    6.77    2.78
  -4   9   0  336.33    9.64
   4  -9   0  322.78    9.89
   4   9   0  339.74   10.49
   4  -9   0  319.06    9.90
   5  -9   0   91.04    4.92
   5  -9   0   88.37    4.59
   5   9   0   92.03    5.69
  -5   9   0   94.62    4.65
   6   9   0  186.85    8.53
  -6   9   0  167.94    6.58
   6  -9   0  166.17    6.93
   6  -9   0  174.06    7.47
   7  -9   0    2.62    5.74
   7   9   0   -0.65    7.59
   7  -9   0    2.76    4.71
   7   9   0   -0.89    2.95
  -7   9   0    0.82    4.47
   8   9   0  111.61    4.93
   8  -9   0  113.22    8.98
   8  -9   0  107.28    7.08
  -8   9   0  112.41    6.44
   8   9   0  115.75   11.77
   0  10   0 2485.69   67.91
   1  10   0   47.64    3.14
  -1  10   0   47.95    3.26
   2  10   0  151.69    5.31
  -2  10   0  130.79    5.30
   3  10   0  159.15    5.73
  -3  10   0  149.87    5.01
  -3  10   0  129.99    5.73
  -4  10   0    7.95    3.98
   4 -10   0   13.04    2.69
   4 -10   0   12.82    2.77
   4  10   0   12.10    3.93
  -4  10   0    9.98    3.29
   5 -10   0    3.01    3.52
   5 -10   0    3.87    3.38
   5  10   0   -2.42    4.87
  -5  10   0    1.68    3.97
  -6  10   0  227.91    8.33
   6 -10   0  226.87    8.04
   6 -10   0  215.30    8.76
   6  10   0  221.21    9.91
   7 -10   0  100.80    6.09
   7  10   0   98.00    4.66
   7 -10   0  108.67    7.71
  -7  10   0  100.47    6.28
   7  10   0  113.74   10.17
   8 -10   0    5.77    8.58
   8  10   0    2.04    4.03
   0  11   0    0.32    3.01
  -1  11   0   -0.40    3.28
   1  11   0    2.07    3.19
   2  11   0    8.47    3.52
  -2  11   0    9.02    3.45
   3  11   0    6.91    3.68
  -3  11   0   12.50    3.83
  -3  11   0   10.62    3.11
  -4  11   0  236.62    8.85
  -4  11   0  223.28    7.92
   4  11   0  225.16    8.50
  -5  11   0   67.79    5.56
   5 -11   0   71.70    4.40
   5  11   0   52.44    6.57
   5 -11   0   58.48    3.99
   6 -11   0    2.12    4.15
  -6  11   0    1.89    5.83
   6  11   0    2.09    7.61
   7 -11   0   48.54    7.47
   7  11   0   42.25    4.07
   0  12   0  539.69   15.92
   1  12   0    2.31    3.75
  -1  12   0    0.76    4.01
  -2  12   0  124.83    6.21
   2  12   0  157.36    6.34
   3  12   0    4.11    4.46
  -3  12   0    1.85    4.81
  -3  12   0    2.40    3.94
   4  12   0   39.65    5.65
  -4  12   0   35.71    6.30
  -4  12   0   34.11    5.36
   5  12   0   18.20    7.00
  -5  12   0    9.21    6.12
   6 -12   0  131.06    5.83
   0  13   0   -0.22    4.85
   1  13   0   -0.22    4.81
  -1  13   0    3.20    5.23
   2  13   0  184.01    7.75
  -2  13   0  168.12    7.84
  -3  13   0    4.48    5.18
  -3  13   0    5.22    6.40
   3  13   0    5.93    5.93
   4  13   0  133.99    8.70
   0   0   1   -0.04    0.21
   0   0  -1    0.11    0.29
   0   0  -1    0.25    0.22
   0   0  -1   -0.08    0.21
   0   0   1    0.12    0.30
   0   0   1   -0.31    0.18
  -1   0  -1 7609.47  207.55
   1   0   1 7403.95  207.25
   2   0  -1 2736.04   71.59
   2   0   1 2666.97   71.73
   2   0  -1 2649.15   75.35
  -2   0  -1 2760.83   74.61
  -2   0  -1 2828.84   72.02
   2   0   1 2762.97   74.61
  -3   0   1  841.98   21.97
   3   0   1  834.15   23.42
   3   0  -1  842.94   21.98
  -3   0  -1  843.60   22.00
   3   0   1  845.89   22.00
  -4   0   1  137.60    3.91
   4   0   1  132.00    4.83
   4   0  -1  140.12    3.96
  -4   0  -1  132.56    3.95
   4   0   1  128.25    3.95
  -5   0   1   19.43    1.48
   5   0  -1   18.49    1.53
   5   0   1   18.72    2.87
   5   0   1   23.89    1.57
  -5   0  -1   23.91    1.61
  -6   0  -1    2.13    1.51
   6   0   1    6.87    3.31
   6   0   1    4.51    1.64
  -6   0   1    1.75    1.57
   6   0  -1    1.08    1.64
   7   0  -1  320.20    9.23
  -7   0   1  323.07    9.10
  -7   0  -1  319.97    9.14
   7   0   1  334.01   11.12
   7   0   1  332.80    9.28
  -8   0   1  555.01   14.94
   8   0  -1  575.83   15.21
   8   0   1  527.17   17.44
   8   0   1  549.56   15.18
  -8   0  -1  553.97   15.03
  -9   0   1    0.39    2.37
  -9   0  -1   -2.08    2.53
   9   0  -1   -1.66    3.07
   9   0  -1    0.94    4.54
   9   0   1    2.33    6.11
   9   0   1   -2.45    2.93
  10   0  -1   18.20    3.95
  10   0   1   18.58    4.04
  10   0   1   14.12    8.42
  10   0  -1   15.81    8.55
 -10   0   1   19.07    2.92
 -10   0  -1   19.28    3.10
  10   0  -1   16.82    6.23
  11   0  -1   26.64    5.00
  11   0  -1   35.78   11.61
 -11   0   1   22.47    3.44
  11   0  -1   29.82    7.89
  11   0   1   23.46    5.58
  11   0   1   22.57   10.85
 -11   0  -1   23.56    3.60
  -1   1  -1 4987.46  137.84
   2  -1  -1 4242.58  107.34
   2  -1  -1 3776.76  111.50
   2   1  -1 4302.68  108.11
   3   1   1 1199.50   32.28
  -3   1  -1 1272.70   32.32
  -3  -1   1 1210.73   32.33
   3  -1  -1 1296.91   32.31
  -3  -1  -1 1238.19   32.29
   3  -1   1 1242.91   34.23
   3  -1   1 1199.99   32.27
   3  -1  -1 1242.01   33.97
   3   1   1 1269.88   34.25
   4  -1   1  823.94   22.54
  -4  -1  -1  889.37   22.54
   4   1  -1  849.77   22.53
   4   1   1  843.07   24.17
   4  -1  -1  919.09   23.83
  -4  -1   1  853.62   22.48
  -4   1  -1  853.30   22.58
   4  -1  -1  851.72   22.56
   4   1   1  865.44   22.58
   4  -1   1  859.67   24.18
   5  -1  -1   33.46    1.86
   5  -1  -1   30.53    2.30
  -5  -1   1   28.99    1.57
  -5  -1  -1   33.52    1.72
   5   1   1   30.94    1.80
  -5   1  -1   29.69    1.80
   5   1  -1   30.98    1.67
   5  -1   1   27.17    2.98
   5  -1   1   32.48    1.84
  -5   1   1   41.07    1.85
   5   1   1   30.12    3.11
   6  -1   1  297.32    8.21
  -6  -1  -1  283.22    8.05
  -6  -1   1  301.98    7.98
  -6   1  -1  280.33    8.15
   6   1  -1  293.23    8.13
  -6   1   1  296.85    8.13
   6   1   1  289.59    9.71
   6  -1  -1  296.65    8.21
   6   1   1  289.10    8.17
   6  -1  -1  276.78    8.84
   6  -1   1  277.20    9.56
  -7  -1   1  369.88   10.16
  -7  -1  -1  342.77   10.23
   7   1   1  349.64   12.30
  -7   1   1  382.92   10.36
  -7   1  -1  384.45   10.43
   7   1   1  367.17   10.38
   7  -1   1  380.61   12.23
   7  -1  -1  396.75   10.52
   7  -1   1  371.97   10.49
   7  -1  -1  378.38   11.35
   7   1  -1  371.41   10.38
   8  -1   1   70.67    3.62
   8   1   1   62.73    3.27
  -8   1   1   72.97    3.34
   8  -1   1   73.23    5.75
   8   1  -1   63.99    3.27
   8  -1  -1   66.07    3.38
  -8  -1  -1   68.84    3.05
   8   1   1   63.98    6.18
   8  -1  -1   77.27    4.89
  -8  -1   1   66.80    2.91
   9   1   1   25.67    6.86
   9  -1   1   26.27    3.56
  -9  -1  -1   24.64    2.64
  -9   1   1   25.17    2.80
   9  -1  -1   24.00    5.22
  -9  -1   1   25.57    2.42
  -9   1  -1   27.97    2.85
   9  -1   1   20.12    6.32
   9  -1  -1   22.81    3.28
   9   1   1   20.25    3.09
   9   1  -1   19.57    3.04
 -10  -1   1    8.80    2.65
  10  -1   1    8.42    7.91
 -10  -1  -1    9.32    2.89
 -10   1  -1   12.19    3.18
  10   1   1   13.06    3.88
  10   1  -1   12.97    5.87
  10   1   1   -2.67    8.79
  10   1  -1    9.26    9.01
  10  -1  -1   17.38    6.67
  10  -1   1    7.07    4.19
 -10   1   1    9.65    2.95
  10  -1  -1    9.61    3.96
  10  -1  -1    1.80    8.19
  10   1  -1   12.64    3.65
  11  -1   1    2.13   10.28
  11  -1  -1    1.12   10.79
 -11  -1  -1    3.94    3.47
  11   1   1    5.88   11.53
 -11   1  -1    5.61    3.90
  11  -1   1    4.91    5.39
  11  -1   1    4.53    8.51
 -11   1   1    5.74    3.71
 -11  -1   1    2.16    3.24
  11  -1  -1   -3.59    8.28
  11   1  -1    1.99    4.77
  11   1  -1   -5.24    7.48
  11   1   1    5.40    4.87
  11  -1  -1    1.58    5.04
   0   2   1 5640.40  165.12
   0  -2  -1 6345.27  166.22
   3   2   1  682.23   18.84
   3  -2  -1  668.97   17.62
   3   2   1  666.83   17.58
   3  -2   1  691.76   18.83
   3  -2  -1  629.72   18.56
   3  -2   1  688.04   17.59
  -3   2  -1  668.56   17.60
   3   2  -1  675.89   17.56
  -3   2   1  661.92   17.60
  -4   2  -1 2057.96   53.21
   4   2  -1 2042.07   53.14
   4  -2  -1 2054.39   53.21
   5  -2   1  149.76    5.73
   5  -2   1  165.79    4.74
   5  -2  -1  167.33    4.79
   5   2  -1  156.20    4.63
   5   2   1  153.69    4.68
  -5   2  -1  153.85    4.76
  -5   2   1  155.17    4.71
   5   2   1  152.20    5.87
  -5  -2  -1  159.73    4.55
   6   2   1  255.66    7.56
   6  -2   1  261.58    8.97
   6   2  -1  272.20    7.54
   6  -2  -1  263.24    7.65
   6   2   1  253.75    9.13
  -6   2  -1  282.69    7.71
   6  -2   1  262.26    7.63
  -6  -2   1  276.45    7.27
  -6   2   1  262.53    7.60
   6  -2  -1  267.12    8.35
  -6  -2  -1  276.25    7.42
   7  -2   1  102.86    5.70
   7  -2  -1  104.47    3.98
   7   2   1  103.84    3.83
   7  -2   1  102.87    3.97
  -7   2  -1   96.18    3.85
  -7  -2  -1  111.25    3.57
  -7  -2   1  108.26    3.35
   7   2  -1   98.82    3.66
  -7   2   1  106.40    3.87
   7   2   1  104.10    6.06
   7  -2  -1  103.79    4.89
  -8  -2  -1  102.98    3.73
  -8   2  -1  107.61    4.14
   8  -2   1   97.42    6.36
   8   2   1   99.71    4.02
   8  -2  -1  111.55    4.41
   8   2  -1  108.08    3.98
   8  -2  -1  103.13    5.53
  -8   2   1  104.83    4.05
   8   2   1  106.28    6.91
   8  -2   1   96.06    4.35
   9  -2   1  107.42    7.62
  -9   2   1  113.44    4.60
   9   2   1  114.72    4.61
   9   2   1  120.05    8.63
   9  -2  -1  124.31    7.02
  -9  -2  -1  111.65    4.15
   9  -2  -1  103.87    5.08
   9  -2   1  127.92    7.03
  -9   2  -1  120.94    4.71
   9  -2   1  110.48    5.11
   9   2  -1  118.20    4.67
  10  -2   1    5.99    6.88
  10  -2  -1   -0.54    4.23
  10  -2   1   -2.23    7.61
  10   2   1    4.38    9.09
 -10   2  -1    0.73    3.35
 -10   2   1    0.69    3.33
  10   2  -1    1.69    3.58
  10   2   1    0.31    3.55
  10   2  -1   -0.24    9.70
  10  -2   1    2.35    4.38
  10  -2  -1   -1.91    7.79
  10  -2  -1    3.03    7.12
  11   2   1   36.18    5.03
  11  -2   1   38.91    6.44
  11  -2   1   32.49   10.35
  11  -2   1   39.29    9.85
  11   2  -1   49.59    7.72
  11  -2  -1   35.39    5.81
  11   2  -1   30.98    4.78
   0  -3  -1 2110.72   58.57
   0   3   1 2097.24   58.71
   1   3   1 2003.79   54.89
  -1   3  -1 1998.41   55.16
   1  -3   1 2073.85   56.48
  -1   3   1 1943.62   54.68
  -1  -3  -1 2101.58   56.20
   1  -3  -1 1997.30   54.76
  -1   3   1 1947.73   52.33
   1  -3   1 1941.28   56.29
  -1   3  -1 2029.02   56.00
   2  -3  -1  560.66   14.82
  -2   3  -1  576.52   14.82
   2  -3   1  570.51   15.59
  -2   3   1  564.12   14.84
   2  -3  -1  552.26   15.65
  -2   3   1  565.76   15.66
   2   3   1  571.74   15.77
   2  -3   1  543.85   15.69
   3  -3   1  949.16   24.42
   3  -3  -1  856.73   24.20
  -3   3   1  843.64   22.94
   3   3   1  862.89   24.38
  -3   3  -1  876.33   22.91
   3  -3  -1  889.20   22.94
  -3   3   1  888.79   24.19
   3  -3   1  844.37   22.91
   4   3   1 1092.12   27.68
   4   3  -1 1062.18   27.61
   4  -3   1 1042.89   29.51
  -4   3  -1 1085.05   27.75
   4  -3  -1 1079.61   29.31
   4  -3   1 1110.51   29.22
   4   3   1 1031.22   29.56
   4  -3   1  990.10   27.64
  -4   3   1 1044.39   27.74
   5  -3  -1   40.29    2.71
   5   3   1   37.96    1.95
   5  -3   1   40.94    2.71
   5  -3   1   39.91    2.06
   5  -3   1   36.48    3.16
  -5   3   1   41.12    2.07
   5  -3  -1   36.52    2.15
  -5   3  -1   34.24    2.03
   5   3   1   34.59    3.39
  -6   3   1    9.18    1.77
   6  -3  -1    7.74    2.03
  -6   3  -1    5.66    1.80
   6  -3   1    7.55    1.94
   6  -3   1    5.69    2.77
   6   3   1    7.50    3.61
   6  -3   1    0.76    3.12
   6   3   1    6.71    1.77
   6   3  -1    7.33    1.66
   6  -3  -1    8.39    2.75
   7   3  -1  145.15    4.65
   7   3   1  147.43    7.10
  -7   3  -1  143.53    4.91
   7   3   1  134.28    4.68
  -7   3   1  143.23    4.75
   7  -3   1  138.10    6.37
   7  -3  -1  138.75    4.98
   8  -3  -1   47.79    3.52
   8  -3   1   48.62    4.98
   8   3   1   41.58    6.35
   8   3   1   45.89    2.98
   8   3  -1   54.34    2.84
  -8   3   1   49.35    3.18
   8  -3   1   49.83    5.38
   8  -3  -1   31.36    4.45
  -8   3  -1   45.23    3.09
   9   3  -1   16.09    7.89
   9   3   1   22.15    7.67
   9   3   1   21.25    2.91
   9  -3   1   20.43    6.22
   9   3  -1   19.24    2.76
   9  -3   1    8.58    3.64
  -9   3   1   21.55    3.08
   9  -3  -1   27.68    5.46
   9  -3   1   12.19    5.97
  -9   3  -1   22.38    3.10
   9  -3  -1   18.30    3.84
  10  -3   1  165.25    9.72
  10   3   1  130.32    5.82
  10   3  -1  156.76    6.04
  10  -3   1  157.39    9.69
  10  -3  -1  175.65    9.33
 -10   3  -1  168.00    6.22
  10  -3  -1  152.66    7.08
  10  -3  -1  145.32    9.77
  10   3   1  150.26   11.88
 -10   3   1  156.56    5.96
  10   3  -1  168.71   12.75
  11   3   1    1.36    4.62
  11  -3  -1    9.05    6.42
  11  -3  -1    9.54    9.28
  11  -3   1   10.14   10.45
  11   3  -1    0.86    4.34
  11  -3   1    0.45    6.55
   0   4   1 1370.85   38.11
   0  -4  -1 1410.36   38.28
  -1   4  -1 2146.24   59.21
  -1   4   1 2064.27   58.22
   1   4   1 2097.97   58.36
   1  -4  -1 2194.17   58.35
  -1  -4  -1 2175.65   58.75
  -2   4  -1 1873.78   47.20
   2  -4   1 1676.44   47.26
   2  -4   1 1675.58   47.19
   2  -4  -1 1674.24   47.20
  -2   4   1 1758.55   47.22
   2   4   1 1684.38   47.29
  -2   4   1 1755.76   44.92
  -3   4   1  382.95   10.37
   3  -4  -1  388.77   11.04
  -3   4  -1  380.83   10.28
  -3   4   1  370.15   10.99
   3  -4   1  383.87   11.13
   3   4   1  387.88   11.20
   3  -4  -1  395.79   10.26
   3  -4   1  384.69   10.91
   4  -4  -1 1344.31   35.71
   4  -4   1 1442.15   37.65
   4  -4   1 1394.41   37.88
   4   4   1 1357.44   35.65
  -4   4   1 1356.79   37.67
  -4   4   1 1330.22   35.74
   4   4   1 1390.88   38.00
   4  -4  -1 1356.49   37.72
  -4   4  -1 1359.08   35.73
  -5   4   1  345.71    9.62
   5  -4   1  358.97    9.48
   5  -4  -1  348.66   10.37
   5   4  -1  347.25    9.36
   5  -4  -1  356.90    9.61
   5  -4   1  348.74   10.36
   5  -4   1  326.87   10.61
   5   4   1  354.99   10.92
  -5   4  -1  327.70    9.59
   6  -4   1   65.34    4.27
   6   4   1   69.85    2.87
   6  -4   1   69.35    3.05
  -6   4   1   68.92    3.01
   6  -4  -1   69.34    3.22
   6   4   1   69.89    4.88
   6   4  -1   71.96    2.78
  -6   4  -1   74.77    3.09
   6  -4  -1   70.47    3.85
   7   4  -1   37.78    2.51
   7  -4  -1   40.04    3.05
  -7   4   1   36.76    2.68
   7  -4   1   41.08    4.32
   7   4   1   36.91    5.36
   7   4   1   38.48    2.55
   7  -4  -1   35.72    3.94
   7  -4   1   38.58    2.98
  -7   4  -1   40.39    2.76
   7  -4   1   40.57    4.14
   8   4   1   54.24    3.15
   8  -4  -1   46.51    3.78
   8  -4   1   48.44    5.32
   8   4  -1   47.31    2.98
  -8   4   1   48.38    3.20
   8  -4  -1   53.98    5.17
   8   4   1   51.32    7.06
  -8   4  -1   51.85    3.56
   8  -4   1   47.67    3.74
   9   4   1   88.15    9.22
   9  -4   1  107.73    7.65
  -9   4  -1   88.14    4.54
   9   4   1   85.88    4.24
   9  -4   1   86.55    5.31
   9  -4   1   90.47    6.99
  -9   4   1   93.21    4.56
   9   4  -1   90.74    4.12
   9  -4  -1   89.64    6.93
   9  -4  -1   92.16    5.30
   9   4  -1   87.39    9.45
  10   4  -1   16.41    3.39
 -10   4  -1   18.14    3.93
  10  -4  -1   23.57    7.70
  10  -4  -1   16.30    8.01
  10  -4   1   10.02    7.55
  10   4   1   15.26    3.60
  10   4   1   19.06   10.81
  10  -4  -1   14.71    5.52
  10  -4   1   17.49    5.68
 -10   4   1   20.72    3.90
  10   4  -1   11.26   11.63
  10  -4   1   24.03    8.83
  11  -4  -1    6.55    7.73
  11  -4   1    4.41   12.42
  11  -4  -1    0.54    9.99
  11  -4   1    6.79    8.08
   0  -5  -1   81.17    2.61
   0   5   1   75.92    2.74
  -1   5  -1  229.09    6.61
   1  -5  -1  231.79    6.71
   1   5   1  239.04    6.78
  -1   5   1  224.69    6.78
   2  -5  -1 2015.39   53.65
   2  -5   1 1936.62   53.65
  -2   5   1 1920.38   53.61
  -2   5   1 2018.72   52.57
   2   5   1 1961.39   53.71
   2  -5   1 1932.73   53.69
  -3   5   1  312.59    9.78
  -3   5  -1  346.50    9.10
  -3   5   1  335.11    9.21
   3  -5  -1  335.18    9.82
   3   5   1  345.17    9.96
   3  -5   1  337.33    9.67
   3  -5   1  343.98    9.85
   4  -5   1  240.15    7.51
  -4   5   1  245.80    7.70
  -4   5   1  246.99    7.12
   4  -5  -1  254.99    7.73
   4   5   1  259.22    8.05
   4  -5   1  243.65    7.83
  -4   5  -1  254.16    7.05
   5  -5   1  583.75   17.01
   5   5  -1  560.53   15.46
  -5   5  -1  604.38   15.78
  -5   5   1  591.94   15.80
   5  -5  -1  581.85   16.87
   5  -5   1  591.23   16.77
   5   5   1  601.76   15.60
   5  -5  -1  575.76   15.64
   5   5   1  576.97   17.27
   6   5  -1   51.00    2.35
   6   5   1   61.70    2.61
  -6   5   1   50.01    2.76
   6  -5   1   26.64    3.61
   6   5   1   48.22    4.75
   6  -5  -1   53.34    2.93
   6  -5  -1   50.24    3.59
   6  -5   1   55.56    2.62
   6  -5   1   46.22    3.95
  -6   5  -1   54.76    2.84
   7  -5   1   27.67    2.91
  -7   5  -1   27.93    2.81
   7  -5   1   25.45    4.22
  -7   5   1   27.57    2.69
   7   5  -1   23.45    2.25
   7   5   1   20.54    5.50
   7  -5   1   24.72    4.24
   7  -5  -1   25.82    3.06
   7   5   1   24.74    2.49
   7  -5  -1   26.46    3.72
   8  -5  -1   45.25    4.96
   8  -5   1   47.79    3.87
   8   5  -1   46.16    3.08
   8   5   1   52.17    7.40
  -8   5  -1   43.61    3.47
  -8   5   1   46.22    3.29
   8   5  -1   34.32    7.51
   8  -5  -1   56.13    4.17
   8  -5   1   45.64    5.50
   8   5   1   42.07    3.02
   8  -5   1   42.58    5.41
   9   5  -1    9.87    3.04
  -9   5   1    6.19    3.38
   9   5  -1    4.91    9.37
   9  -5  -1   14.46    4.86
   9  -5   1   10.76    4.69
   9  -5  -1    9.51    5.67
   9   5   1    7.91    3.12
   9   5   1    7.20    8.88
  -9   5  -1   12.09    3.84
   9  -5   1    6.98    6.64
   9  -5   1    5.15    5.99
  10   5   1   13.02   12.36
  10   5  -1   14.53    3.55
  10   5   1   12.91    3.91
 -10   5   1   23.14    4.38
  10  -5  -1   22.07    6.60
  10  -5  -1   13.78    7.39
 -10   5  -1   18.41    4.43
  10  -5   1   28.44    6.40
  10  -5  -1   23.12    8.24
  10  -5   1   26.60    7.70
  10   5  -1   32.94   12.98
  10  -5   1   14.93    8.95
   0   6   1 2818.78   76.80
   1  -6  -1 1284.10   35.09
  -1   6  -1 1295.40   35.05
   1   6   1 1261.07   35.11
  -1   6   1 1272.38   35.11
   2  -6  -1  137.22    4.41
  -2   6   1  137.87    4.06
  -2   6   1  131.43    4.54
   2   6   1  135.91    4.52
   3  -6  -1  147.80    4.86
  -3   6  -1  146.98    4.70
  -3   6  -1  144.84    4.25
   3   6   1  135.11    4.92
   3  -6   1  138.83    4.59
   3  -6   1  142.09    4.76
  -3   6   1  137.65    4.41
  -3   6   1  149.67    4.88
  -4   6   1   87.82    3.82
   4   6   1   84.05    4.10
   4  -6   1   86.71    3.58
   4  -6   1   82.10    3.80
   4  -6  -1   85.17    3.75
  -4   6   1   86.13    3.34
  -4   6  -1   88.89    3.22
   5  -6   1  461.35   14.13
  -5   6   1  485.19   13.37
   5  -6  -1  481.18   14.36
  -5   6  -1  466.56   13.27
   5   6   1  487.67   14.79
   5  -6   1  535.94   14.46
   6  -6   1  331.58   10.68
   6   6  -1  346.48    9.24
   6   6   1  340.86   11.44
   6  -6  -1  326.14   10.65
   6  -6   1  334.62   10.46
  -6   6  -1  333.67    9.66
  -6   6   1  319.47    9.66
   6   6   1  335.17    9.35
   6  -6  -1  337.74    9.36
   7  -6  -1   23.06    4.39
   7  -6  -1   19.37    3.06
  -7   6   1   22.92    2.99
   7  -6   1   23.07    4.38
   7   6   1   24.90    2.60
   7   6  -1   20.74    2.27
   7  -6   1   24.96    4.12
   7   6  -1   21.13    5.91
   7   6   1   21.89    5.92
  -7   6  -1   19.92    3.02
  -8   6  -1   64.61    3.99
   8   6   1   72.36    8.37
   8  -6   1   63.92    5.82
   8  -6   1   72.59    6.06
   8   6   1   62.20    3.61
   8   6  -1   62.81    3.41
   8  -6  -1   72.36    4.67
   8  -6  -1   71.67    6.08
   8   6  -1   61.54    8.38
  -8   6   1   64.44    4.01
   9   6   1   14.42    3.34
   9  -6   1   11.10    6.93
   9  -6   1   13.30    4.66
   9   6  -1   21.35   10.57
   9  -6  -1   14.75    5.25
  -9   6  -1   13.60    4.00
   9  -6  -1   14.41    6.80
   9  -6   1   12.02    6.19
   9   6  -1   15.04    3.22
   9   6   1   15.30   10.18
  -9   6   1   14.37    3.72
   9  -6  -1   15.40    6.30
  10  -6   1   21.35    9.25
  10   6   1   13.76    4.34
  10  -6  -1   10.96    9.07
 -10   6  -1   12.22    4.94
 -10   6   1   10.26    4.70
  10   6  -1    9.92    3.94
  10  -6   1   16.65    6.45
  10  -6  -1   14.95    7.03
  10  -6   1   10.82    7.58
  10  -6  -1    8.05    8.24
   0   7   1   71.09    2.96
  -1   7   1   28.97    2.11
   1   7   1   30.94    2.12
  -1   7  -1   29.79    1.80
   2   7   1  212.26    6.55
   2  -7  -1  208.74    6.35
  -2   7   1  206.39    5.94
  -2   7   1  209.79    6.60
   3   7  -1    6.34    2.33
   3  -7   1    2.97    1.71
   3  -7   1    1.74    1.82
  -3   7   1    0.67    1.80
  -3   7  -1    5.26    1.91
   3   7   1    1.02    2.25
   3  -7  -1    2.78    2.03
  -3   7   1    1.42    2.06
   4   7   1  217.76    7.25
   4  -7   1  207.87    6.82
  -4   7   1  183.51    6.96
   4  -7   1  215.88    6.73
  -4   7   1  211.82    6.43
   4  -7  -1  225.90    7.01
   4   7  -1  213.03    7.16
  -4   7  -1  213.96    6.31
   5   7   1   96.90    5.29
   5  -7   1   98.69    4.46
   5  -7  -1  100.95    4.72
   5   7  -1  101.59    5.42
  -5   7   1  102.71    4.08
  -5   7   1  106.39    4.86
  -5   7  -1   93.95    3.90
   5  -7   1  100.12    4.55
  -6   7   1   98.58    4.28
   6   7  -1  100.10    6.50
   6  -7  -1   91.34    5.19
   6  -7   1  110.77    5.11
   6   7  -1   90.92    3.47
   6  -7   1  106.30    5.14
   6   7   1   97.61    3.71
  -6   7  -1   98.10    4.36
   6   7   1   93.77    6.25
   7  -7  -1   15.97    4.90
   7   7  -1   17.77    2.39
   7   7   1   16.18    2.66
  -7   7   1   15.81    3.20
   7  -7   1   20.73    4.31
   7   7   1   21.59    6.63
  -7   7  -1   19.39    3.48
   7   7  -1   12.49    6.39
   7  -7   1   14.28    4.60
   8  -7  -1   23.02    5.47
  -8   7   1   14.13    3.73
   8   7   1   18.78    3.13
   8  -7   1   21.51    5.18
   8   7  -1   21.51    3.02
   8   7   1   23.46    8.57
  -8   7  -1   23.18    3.89
   8  -7  -1   19.64    6.16
   8   7  -1   14.97    8.72
   8  -7   1   21.21    5.53
   9  -7   1    8.11    7.22
   9  -7   1    6.58    6.13
  -9   7   1    5.83    4.19
   9   7  -1    2.57   11.60
   9   7  -1    9.33    3.43
   9   7   1    5.66    3.63
  -9   7  -1    3.26    4.04
   9   7   1    3.48   11.51
   9  -7  -1    8.85    6.67
   9  -7  -1    7.99    7.99
   0   8   1  249.97    7.65
  -1   8   1  201.22    6.62
  -1   8  -1  210.73    6.37
   1   8   1  220.50    6.65
  -2   8   1  480.05   14.27
   2  -8  -1  495.16   13.94
   2   8   1  485.13   14.19
  -2   8  -1  515.33   14.04
  -3   8   1  572.60   16.13
   3   8   1  605.59   17.22
  -3   8   1  580.61   17.19
   3   8  -1  638.83   17.04
   3  -8  -1  597.81   17.01
   4   8  -1  244.43    8.04
   4  -8   1  242.32    7.51
  -4   8  -1  225.07    7.12
   4  -8  -1  243.92    7.86
  -4   8   1  241.20    8.04
   4   8   1  241.88    8.13
  -4   8   1  242.86    7.33
   4  -8   1  241.47    7.54
   5   8  -1   96.45    5.69
  -5   8   1  106.47    5.14
   5  -8   1   95.86    4.62
   5  -8  -1   96.42    5.02
  -5   8  -1  103.51    4.34
   5  -8   1  102.05    4.60
   5   8   1  102.62    5.55
  -5   8   1   99.17    4.42
   6  -8  -1   29.29    4.47
   6  -8   1   24.88    3.86
   6  -8   1   23.62    4.11
   6   8   1   32.35    2.54
   6   8  -1   25.28    5.68
  -6   8   1   31.06    3.53
  -6   8  -1   22.56    3.26
   6   8   1   35.23    5.73
   7   8  -1   19.49    7.33
   7   8   1   29.78    3.01
   7  -8   1   27.77    5.40
  -7   8  -1   27.00    3.90
   7   8   1   28.50    7.11
   7   8  -1   27.61    2.82
  -7   8   1   31.36    4.09
   7  -8  -1   26.33    4.77
   7  -8   1   30.60    4.58
   7  -8  -1   26.47    5.58
   8  -8  -1   49.46    7.36
   8   8  -1   46.72    3.50
   8   8   1   48.41    3.84
   8  -8   1   54.73    7.17
  -8   8  -1   49.56    4.84
   8  -8  -1   52.61    6.11
   8   8  -1   46.97   10.15
   8  -8   1   48.66    5.62
  -8   8   1   46.64    4.65
   8   8   1   61.22    9.69
   9  -8   1  136.91   10.39
  -9   8   1  132.01    6.71
   9   8  -1  134.76    5.80
   9   8   1  141.29    5.95
   9  -8   1  144.65    8.13
   9  -8  -1  140.77   11.13
   9  -8  -1  121.54    8.36
  -9   8  -1  135.53    6.70
   0   9   1   17.91    2.58
   0   9  -1   15.85    1.97
  -1   9  -1  245.64    7.65
   1   9   1  267.73    7.99
  -1   9   1  250.06    7.96
   2   9   1   54.08    3.45
  -2   9   1   52.40    3.52
  -2   9  -1   56.14    2.93
   3  -9  -1  133.30    4.84
   3   9   1  127.32    5.34
  -3   9  -1  154.12    5.09
  -3   9   1  127.62    5.27
   3  -9  -1  125.74    4.81
   3   9  -1  141.23    4.91
  -3   9   1  128.60    4.68
   4  -9  -1   26.66    3.22
   4   9  -1   29.91    3.74
   4  -9   1   29.52    2.58
  -4   9   1   27.71    3.05
   4  -9  -1   28.31    3.17
   4   9   1   28.59    3.98
  -4   9  -1   30.76    2.84
   4  -9   1   27.78    2.61
  -4   9   1   35.82    3.97
   5  -9   1    1.93    3.32
  -5   9   1    0.88    4.07
   5   9   1    3.02    4.53
  -5   9  -1    5.74    3.37
   5  -9  -1    6.89    3.55
   5   9  -1    1.80    4.53
  -5   9   1    1.64    3.39
   5  -9   1    0.35    2.99
   5  -9  -1    2.36    3.77
   6  -9   1   94.56    5.42
   6   9   1   90.23    7.20
  -6   9   1   94.13    5.18
  -6   9  -1   92.36    4.94
   6  -9  -1   87.76    6.03
   6  -9  -1   82.99    5.36
   6  -9   1   93.95    5.03
   6   9  -1   93.79    7.06
   7   9  -1  162.69    5.41
   7   9   1  150.73    9.80
  -7   9   1  162.30    6.62
   7   9   1  162.40    5.61
   7  -9   1  146.48    7.75
   7  -9  -1  144.79    7.22
   7  -9  -1  149.96    8.28
   7   9  -1  153.88   10.00
  -7   9  -1  149.96    6.78
   7  -9   1  155.45    6.87
   8   9  -1   59.34   11.34
   8   9   1   65.80    4.35
   8  -9  -1   70.68    8.74
   8  -9  -1   54.69    6.52
   8  -9   1   80.23    6.12
  -8   9  -1   70.28    5.90
   8  -9   1   64.19    7.94
   8   9  -1   64.62    4.04
   8   9   1   59.98   11.29
  -8   9   1   59.06    5.43
   0  10  -1   35.92    2.51
   0  10   1   29.33    3.24
  -1  10  -1  187.47    6.45
  -1  10   1  200.34    6.88
   1  10   1  205.57    6.82
   2  10   1  138.24    5.53
  -2  10   1  126.38    5.66
  -2  10  -1  144.62    5.06
  -3  10   1  102.66    4.28
   3  10  -1  102.52    4.41
  -3  10   1  101.87    5.01
   3  10   1   99.64    4.98
  -4  10  -1    9.16    3.11
  -4  10   1    6.51    4.38
   4  10   1    6.32    4.20
  -4  10   1    7.04    3.50
   4 -10  -1    6.62    3.16
   4 -10  -1    6.91    3.14
   4  10  -1   11.20    3.62
   5 -10  -1   81.21    5.05
   5  10   1   99.39    6.70
  -5  10  -1   94.66    5.15
   5  10  -1   91.25    6.12
  -5  10   1  115.03    6.25
   5 -10   1   94.24    4.43
   5 -10  -1   87.53    4.98
  -5  10   1   82.48    5.31
   5 -10   1   87.46    4.21
   6 -10  -1   55.60    5.97
   6  10  -1   45.77    7.08
   6 -10   1   42.11    4.24
  -6  10   1   51.81    5.23
   6 -10   1   52.52    5.05
   6  10   1   42.56    7.20
   6 -10  -1   43.04    4.83
  -6  10  -1   37.49    4.93
  -7  10  -1   44.37    5.86
   7 -10   1   44.41    6.63
  -7  10   1   43.78    5.58
   7 -10  -1   37.64    5.55
   7  10   1   53.67    9.62
   7  10   1   46.44    3.91
   7  10  -1   45.94    3.58
   7  10  -1   42.12    9.43
   7 -10   1   47.37    4.94
   7 -10  -1   47.71    7.38
   8 -10  -1  167.29   11.37
   8  10   1  149.26    6.26
   8 -10   1  143.96   10.37
   0  11  -1   37.31    3.05
   0  11   1   45.27    3.87
  -1  11  -1  313.26    9.32
  -1  11   1  278.49    9.69
   1  11   1  302.85    9.73
  -2  11  -1  133.19    5.11
  -2  11   1  123.19    5.91
   2  11   1  115.64    5.73
  -3  11  -1    4.54    3.68
  -3  11   1    1.88    4.20
   3  11  -1    3.66    3.43
   3  11   1    2.21    4.48
  -3  11   1    2.43    3.40
  -4  11  -1   73.94    4.63
   4  11   1   68.30    5.80
   4  11  -1   73.26    4.99
  -4  11   1   70.82    5.97
  -4  11   1   67.87    5.04
   5  11  -1   65.06    6.06
   5  11   1   77.12    7.00
  -5  11   1   76.94    5.79
  -5  11  -1   65.92    5.54
   5 -11  -1   74.15    5.00
   5 -11  -1   72.85    4.61
   6 -11   1   18.74    4.38
   6  11  -1   25.04    7.31
  -6  11   1   19.02    5.92
  -6  11  -1   20.75    5.91
   6 -11   1   22.96    3.98
   6  11   1   32.37    8.31
   6 -11  -1   20.30    4.73
   6 -11  -1   12.79    5.50
   7 -11  -1   96.38    8.64
   7 -11   1  111.25    7.81
   7  11   1   95.36    5.10
   7  11  -1   95.40    4.77
   0  12   1  147.03    6.63
   0  12  -1  163.84    5.94
   1  12   1   74.39    5.07
  -1  12   1   55.33    4.99
  -1  12  -1   67.13    4.31
   2  12   1   54.26    5.15
  -2  12  -1   52.66    4.41
  -2  12   1   53.99    5.32
  -3  12   1    9.85    4.35
   3  12  -1    3.84    4.09
  -3  12  -1   -0.42    4.61
   3  12   1    5.01    5.42
  -3  12   1    5.42    5.15
   4  12  -1   14.04    5.09
  -4  12   1   13.66    5.34
  -4  12  -1   15.69    5.06
   4  12   1   12.21    5.92
  -4  12   1   13.09    6.58
   5  12  -1   29.60    6.68
  -5  12   1   12.49    7.44
  -5  12   1   34.43    6.29
  -5  12  -1   23.46    6.24
   5  12   1   21.67    7.53
   6 -12  -1   56.22    6.30
   6 -12  -1   52.49    5.09
   0  13  -1   45.21    4.57
   0  13   1   43.81    5.52
   1  13   1  105.03    6.71
  -1  13   1   97.41    6.89
  -1  13  -1  105.16    5.63
  -2  13   1    3.64    5.75
  -2  13   1    4.02    5.36
   2  13   1    0.83    5.98
  -2  13  -1    2.90    4.53
  -3  13   1    2.35    5.54
   3  13  -1   -0.99    5.35
  -3  13   1    6.24    6.46
  -3  13  -1    3.19    5.90
   3  13   1    1.10    6.37
   4  13  -1   31.21    6.02
   4  13   1   41.74    7.67
   0  14  -1   16.85    5.61
   0   0  -2 1770.27   49.67
   0   0   2 1775.03   47.85
   0   0  -2 1837.86   47.82
   0   0   2 1858.71   50.71
  -1   0  -2  911.43   24.60
   1   0   2  911.60   23.33
  -1   0   2  881.62   24.53
   1   0  -2  877.67   24.52
   1   0  -2  898.13   23.33
  -1   0   2  871.52   23.36
   1   0   2  893.48   23.35
   2   0   2 1875.99   49.09
  -2   0  -2 1867.18   49.08
  -2   0  -2 1936.15   51.76
   2   0   2 1909.68   51.73
  -2   0   2 1801.00   49.11
   2   0  -2 1935.63   51.61
   2   0  -2 1922.64   49.99
  -3   0  -2   20.22    1.17
   3   0  -2   22.51    1.49
   3   0   2   18.69    1.21
  -3   0  -2   19.47    2.02
   3   0   2   17.12    1.80
  -3   0   2   21.00    1.05
  -4   0   2   -0.15    1.07
   4   0   2    0.02    1.98
   4   0  -2    0.53    1.46
   4   0   2    1.11    1.10
   4   0  -2    0.05    1.04
  -4   0  -2   -1.02    1.07
  -5   0   2   30.85    1.69
   5   0   2   35.10    3.05
   5   0   2   31.56    1.84
   5   0  -2   31.24    2.39
   5   0  -2   36.12    1.86
   6   0   2   93.65    3.43
  -6   0   2   98.69    3.31
   6   0  -2  102.41    4.16
   6   0   2   97.43    4.87
   6   0  -2   98.55    3.48
   7   0  -2   99.66    4.57
  -7   0   2   93.43    3.45
  -7   0  -2   90.02    3.60
   7   0   2  100.78    3.70
   7   0  -2   87.38    3.60
   7   0   2   99.53    5.55
   8   0   2  305.56   10.77
   8   0  -2  298.58    8.44
  -8   0  -2  266.93    8.20
  -8   0   2  279.78    8.03
   8   0   2  254.28    8.31
   9   0   2    5.29    6.01
   9   0  -2    5.31    4.78
   9   0   2   10.37    3.28
  -9   0  -2    7.71    2.61
  -9   0   2    6.57    2.39
   9   0  -2   10.31    3.10
 -10   0   2    4.35    2.75
  10   0  -2   -2.71    5.90
  10   0   2    5.44    7.89
 -10   0  -2   -1.48    3.04
  10   0   2    0.23    4.06
  10   0  -2   -0.82    3.72
  11   0   2    6.56   10.64
 -11   0  -2   12.71    3.72
  11   0   2   13.87    5.87
  11   0  -2    9.84    8.34
  11   0  -2   12.12    4.95
 -11   0   2   11.79    3.30
   0   1  -2   16.87    0.85
   0   1   2   19.52    1.01
   0   1   2   19.10    0.88
   0  -1   2   19.13    0.83
   1  -1  -2 4462.35  128.73
  -1   1   2 5008.62  123.16
  -2   1   2  734.34   19.66
  -2   1   2  745.50   20.71
  -2   1  -2  749.09   19.68
   2  -1   2  765.58   19.68
   2   1  -2  732.38   20.67
   2  -1  -2  752.41   20.76
   2   1   2  755.86   19.69
  -2  -1  -2  750.59   19.69
   2   1   2  759.29   20.88
   2  -1  -2  766.90   19.69
  -2   1  -2  766.15   20.89
   3  -1  -2  851.85   21.81
  -3   1   2  824.02   21.77
   3  -1   2  806.32   23.17
  -3  -1  -2  857.72   21.81
  -3   1  -2  820.27   21.78
  -3  -1   2  868.09   21.84
  -3   1   2  804.09   22.92
  -3   1  -2  838.57   23.25
  -3  -1  -2  869.18   23.27
   3   1  -2  774.45   22.87
   3   1   2  844.65   21.82
   3  -1  -2  843.07   23.00
   3   1   2  817.09   23.21
   3  -1   2  859.26   21.79
   3   1  -2  815.40   21.73
   4   1  -2  448.49   11.85
  -4  -1  -2  447.09   11.91
  -4  -1   2  452.95   11.77
   4   1   2  438.66   13.06
  -4   1   2  441.78   11.89
   4   1   2  467.08   11.95
   4  -1  -2  465.24   12.71
   4  -1  -2  447.03   11.92
  -4   1  -2  430.97   11.94
   4  -1   2  439.85   11.90
   4  -1   2  422.00   12.98
  -5  -1   2   52.86    1.98
   5   1   2   52.35    2.27
  -5   1  -2   53.89    2.30
   5  -1   2   49.54    3.36
   5  -1   2   57.95    2.31
   5   1   2   56.46    3.49
  -5  -1  -2   53.53    2.24
   5  -1  -2   53.19    2.90
   5   1  -2   54.37    2.18
   5  -1  -2   53.36    2.30
   6   1   2  166.36    7.03
   6  -1  -2  176.16    5.65
   6   1  -2  198.17    5.62
  -6   1   2  197.93    5.62
  -6  -1   2  194.26    5.41
   6  -1   2  181.93    6.96
  -6  -1  -2  187.99    5.59
   6  -1   2  189.86    5.70
   6   1   2  185.85    5.69
  -6   1  -2  195.18    5.72
   6  -1  -2  198.89    6.46
  -7  -1   2  579.65   15.56
   7  -1  -2  573.73   17.03
  -7   1   2  597.05   15.75
   7   1   2  588.92   17.90
  -7  -1  -2  588.42   15.75
   7   1  -2  561.49   15.78
   7  -1   2  597.08   17.78
   7   1   2  568.52   15.86
   7  -1   2  605.60   15.93
  -7   1  -2  550.97   15.80
   7   1  -2  611.02   16.93
   7  -1  -2  601.16   15.91
   8  -1   2  105.56    6.40
   8  -1  -2   98.01    4.20
   8   1  -2  105.10    4.10
  -8   1   2  104.77    3.99
   8  -1  -2  103.96    5.51
  -8  -1  -2  102.38    3.90
   8   1  -2  102.44    5.15
   8   1   2  113.87    6.87
  -8   1  -2  106.37    4.07
   8  -1   2  111.25    4.44
  -8  -1   2  101.70    3.66
   8   1   2  107.87    4.14
   9  -1  -2   41.58    3.56
  -9   1   2   45.11    3.19
  -9  -1  -2   45.77    3.07
   9   1   2   56.37    7.11
   9   1  -2   47.63    4.96
   9  -1   2   33.77    6.47
   9   1  -2   44.45    3.41
   9   1   2   46.98    3.45
   9  -1  -2   44.22    5.67
  -9   1  -2   58.09    3.32
   9  -1   2   44.03    4.02
  -9  -1   2   42.57    2.66
  10  -1  -2    5.24    6.66
  10  -1   2   -0.21    4.52
  10   1  -2    0.99    3.62
  10   1   2    2.71    3.80
 -10  -1  -2   -3.99    3.08
 -10  -1   2   -0.04    2.52
  10  -1   2   -5.54    7.55
  10   1   2    2.75    8.50
  10   1  -2    5.50    6.08
 -10   1   2    2.45    2.89
 -10   1  -2    0.52    3.27
  10  -1  -2    0.45    3.93
  11  -1  -2   16.96    8.86
 -11   1   2   17.21    3.73
  11   1   2   14.01    5.03
 -11  -1  -2   18.22    3.66
  11   1  -2   22.71    8.02
  11  -1   2   28.36    5.86
  11   1  -2   20.33    4.95
  11  -1  -2   23.52    5.44
   0  -2  -2  166.00    4.91
   0   2   2  169.15    4.92
   0   2  -2  165.54    4.84
   0   2   2  165.56    4.58
  -2   2   2 6074.68  161.63
   2  -2  -2 6120.44  154.17
   2   2   2 5780.03  160.31
  -2   2  -2 5445.83  161.25
  -2   2   2 6292.95  154.20
  -2   2  -2 5814.21  153.84
  -2  -2  -2 5817.54  160.37
   3   2  -2 4095.73  104.95
  -3  -2  -2 3873.33  109.05
  -3   2   2 4026.37  104.74
   3  -2  -2 3888.95  105.11
  -3   2   2 3975.11  108.82
  -3   2  -2 4054.68  105.06
  -3   2  -2 3999.61  109.05
   3  -2   2 3957.23  104.42
   3   2   2 4080.30  109.09
   3   2   2 4155.47  105.06
   3  -2   2 4012.85  109.02
  -4   2  -2  986.17   25.80
   4  -2   2  960.94   27.45
   4  -2  -2  937.12   27.23
   4  -2   2 1032.24   25.75
   4   2   2  999.67   27.59
  -4   2   2  996.22   25.78
   4   2   2  975.94   25.77
   4  -2  -2  986.66   25.81
   5  -2  -2  486.66   14.35
   5  -2  -2  495.23   13.46
   5  -2   2  503.83   14.71
   5   2   2  476.16   14.81
   5   2   2  501.82   13.44
   5   2  -2  497.19   13.32
  -5  -2  -2  540.61   13.37
  -5   2  -2  496.67   13.47
  -5   2   2  498.63   13.41
  -6  -2  -2  270.96    7.27
  -6   2   2  267.63    7.35
   6  -2   2  263.52    7.44
   6  -2  -2  259.97    8.26
   6  -2   2  248.99    8.69
   6   2   2  249.69    7.41
   6  -2  -2  255.29    7.46
  -6   2  -2  255.93    7.44
   6   2   2  243.18    8.88
   6   2  -2  253.31    7.26
  -7   2   2  152.55    4.50
   7  -2   2  138.82    4.66
   7   2   2  122.58    6.49
   7  -2  -2  133.63    5.49
   7  -2  -2  133.20    4.65
   7   2  -2  124.76    4.30
  -7  -2  -2  129.10    4.26
   7  -2   2  122.09    6.10
  -7   2  -2  125.28    4.51
   7   2   2  121.18    4.49
   8  -2  -2  262.15    9.11
   8  -2   2  261.65    7.92
   8   2  -2  246.91    7.63
   8  -2  -2  256.41    7.92
  -8  -2  -2  257.39    7.45
   8   2   2  269.15   10.26
  -8   2  -2  261.18    7.86
  -8   2   2  253.96    7.64
   8   2   2  244.61    7.74
   8  -2   2  247.51    9.77
  -9   2  -2   35.59    3.17
   9   2   2   24.70    7.24
   9  -2  -2   26.37    5.27
   9  -2   2   35.18    3.86
   9   2  -2   36.40    4.72
  -9   2   2   32.45    3.08
   9  -2  -2   35.72    3.71
   9  -2   2   31.36    6.27
   9   2  -2   30.39    3.05
   9   2   2   36.04    3.14
 -10   2   2    3.32    3.38
 -10   2  -2    1.50    3.29
  10  -2  -2    3.40    4.19
  10   2  -2    5.00    5.64
  10  -2  -2    6.94    6.60
  10   2   2    4.81    3.63
  10  -2   2   -1.94    7.29
  10   2  -2    7.20    3.52
  10   2   2   11.76    9.37
  10  -2   2    3.22    4.54
  11  -2   2    8.08    6.42
  11   2  -2    8.72    4.60
  11  -2   2    4.45    9.50
  11  -2  -2    8.44    8.52
  11   2  -2    9.51    7.77
  11   2   2    5.93    4.67
  11  -2  -2    8.16    5.75
   0   3   2 2385.54   66.45
   0  -3  -2 2357.87   64.70
   1   3   2 1837.08   47.56
  -1   3  -2 1742.44   47.72
  -1  -3  -2 1703.56   47.50
   1  -3  -2 1740.78   47.47
   1  -3  -2 1783.38   45.31
   1  -3   2 1685.81   48.40
  -1   3   2 1657.21   45.12
  -1   3   2 1750.03   47.46
  -2   3   2  183.93    5.39
  -2   3  -2  189.65    5.21
  -2   3  -2  188.16    5.83
   2  -3   2  192.42    5.71
   2   3   2  203.27    5.92
  -2   3   2  194.93    5.81
   2  -3  -2  192.95    5.36
  -2  -3  -2  199.29    5.93
   3   3   2 1310.60   34.06
   3  -3   2 1291.02   35.99
  -3  -3  -2 1263.23   36.09
   3   3   2 1305.83   36.11
  -3   3   2 1328.80   35.94
  -3   3  -2 1304.42   34.05
   3  -3  -2 1314.37   35.97
  -3   3   2 1353.39   34.13
   4   3  -2  206.31    5.70
  -4   3   2  206.89    6.47
  -4   3   2  207.27    5.95
  -4   3  -2  212.07    5.93
   4  -3   2  207.48    5.79
   4  -3  -2  209.16    5.99
   4   3   2  205.02    5.91
   4  -3   2  205.48    6.72
   4   3   2  209.69    6.87
   4  -3  -2  213.10    6.54
   5   3   2  552.35   16.29
   5  -3  -2  561.46   14.83
   5  -3   2  523.59   14.66
  -5   3  -2  551.29   14.79
   5  -3   2  560.37   16.07
   5   3  -2  550.93   14.60
   5   3   2  577.15   14.75
  -5   3   2  524.15   14.74
   6  -3   2  346.50    9.46
   6   3   2  340.72   11.07
  -6   3  -2  327.76    9.51
   6  -3  -2  341.04    9.57
  -6   3   2  330.43    9.44
   6  -3   2  339.31   10.75
   6   3   2  328.40    9.42
   6   3  -2  342.42    9.31
  -7   3  -2  313.82    9.28
   7   3  -2  314.15    9.00
   7  -3   2  322.03    9.25
   7   3   2  301.30   11.20
   7  -3  -2  338.02    9.35
   7  -3   2  323.11   10.70
   7  -3  -2  327.69   10.33
  -7   3   2  315.98    9.10
   7   3   2  317.74    9.16
  -8   3   2   47.94    3.07
   8  -3  -2   46.44    4.82
  -8   3  -2   44.03    3.10
   8  -3   2   45.86    3.55
   8   3  -2   47.18    2.74
   8  -3   2   47.39    5.21
   8   3   2   40.93    6.21
   8   3   2   43.79    3.16
   8  -3  -2   47.76    3.60
   9   3  -2   31.36    3.16
  -9   3  -2   32.98    3.35
   9  -3   2   33.07    4.20
   9  -3  -2   30.16    4.04
   9  -3  -2   35.49    5.64
   9  -3   2   37.50    6.22
   9  -3   2   29.20    6.05
   9   3   2   33.81    3.25
   9   3   2   46.07    7.91
  -9   3   2   37.31    3.52
  10  -3   2   53.26    7.79
  10  -3   2   34.31    5.37
  10  -3  -2   38.34    7.25
  10   3  -2   47.08    3.87
  10  -3  -2   45.10    5.18
 -10   3   2   41.89    3.82
  10   3   2   38.05    3.84
  10   3   2   32.13   10.29
 -10   3  -2   40.11    4.24
  11  -3  -2   16.11    9.00
  11   3  -2   21.94    7.40
  11   3   2   25.09    4.82
  11  -3  -2   19.85    6.79
  11  -3   2   19.51   10.95
  11   3  -2   17.85    4.65
  11  -3   2   21.88    7.23
   0   4   2  987.47   27.65
   0  -4  -2 1021.08   27.66
  -1   4   2  555.45   14.22
   1   4   2  539.84   15.08
  -1   4  -2  501.05   14.92
  -1  -4  -2  557.90   15.07
   1  -4  -2  526.13   15.03
  -1   4   2  544.95   15.07
   2  -4   2  450.91   12.94
   2  -4  -2  452.81   13.17
  -2   4  -2  452.25   13.17
   2  -4  -2  467.38   12.33
   2   4   2  484.90   13.27
  -2  -4  -2  486.39   13.26
  -2   4   2  468.06   13.19
   2  -4   2  457.63   13.01
  -2   4   2  470.71   12.44
   3  -4  -2  715.89   20.18
  -3   4  -2  723.30   18.94
   3   4   2  710.09   20.32
  -3   4   2  727.42   19.08
   3  -4   2  720.82   20.12
  -3  -4  -2  723.60   20.32
  -3   4   2  726.67   20.17
   3  -4  -2  726.28   19.01
   4  -4  -2  194.53    5.68
   4   4   2  191.22    5.58
   4  -4  -2  190.11    6.28
  -4   4  -2  190.46    5.61
  -4   4   2  188.98    6.18
   4  -4   2  203.64    6.16
  -4   4   2  197.20    5.73
   4   4   2  198.82    6.60
   5  -4   2  544.41   13.80
   5   4   2  491.62   15.40
   5  -4   2  511.60   15.16
   5   4  -2  497.96   13.71
  -5   4   2  541.47   14.03
   5  -4  -2  525.29   15.06
   5   4   2  508.40   13.90
   5  -4  -2  546.36   14.06
  -5   4  -2  489.20   13.95
   6   4   2  283.30    9.36
   6  -4  -2  259.98    7.64
   6   4   2  251.05    7.43
  -6   4   2  251.88    7.51
   6  -4   2  270.60    7.43
  -6   4  -2  256.77    7.54
   6   4  -2  256.77    7.26
   6  -4  -2  234.84    8.31
   6  -4   2  253.79    8.62
   7   4   2   79.76    5.95
  -7   4  -2   75.42    3.62
   7  -4   2   69.53    4.81
  -7   4   2   68.15    3.35
   7   4  -2   85.93    3.23
   7  -4  -2   68.16    4.36
   7  -4   2   69.56    3.54
   7  -4   2   76.83    4.97
   7   4   2   74.44    3.30
   8   4   2   75.87    7.29
   8  -4  -2   80.62    4.44
   8  -4  -2   77.98    5.20
  -8   4  -2   85.09    4.24
   8  -4   2   87.73    4.32
   8   4   2   86.47    3.85
   8   4  -2   80.38    3.54
   8  -4   2   73.85    5.71
   8  -4   2   94.44    6.33
  -8   4   2   79.60    3.76
  -9   4   2   90.29    4.46
   9   4   2   91.09    9.21
   9  -4   2   86.60    5.30
  -9   4  -2   89.08    4.55
   9  -4  -2   94.65    6.45
   9   4   2   90.97    4.48
   9  -4   2   95.86    7.54
   9   4  -2   91.50    4.08
   9  -4  -2  103.58    5.51
   9  -4   2   91.28    6.93
  10  -4  -2    4.83    5.58
  10   4  -2    3.57    3.47
  10  -4   2   -2.35    8.76
  10  -4  -2   -6.68    6.58
 -10   4   2   -1.87    4.00
  10  -4   2   -1.21    7.37
  10   4   2   -3.04   10.66
  10  -4   2   -0.09    5.77
  10   4   2    0.05    3.60
 -10   4  -2    1.51    3.88
  11  -4  -2   17.09    9.27
   0   5   2  461.38   13.11
   0  -5  -2  464.06   13.03
   1  -5  -2  143.50    4.85
  -1   5  -2  177.27    4.72
   1   5   2  145.13    4.90
   2  -5  -2  721.77   19.83
  -2   5   2  715.21   18.75
  -2   5   2  689.73   19.83
   2   5   2  724.91   19.90
  -2  -5  -2  725.80   19.84
   2  -5   2  712.17   19.63
   2  -5   2  678.09   19.57
   3  -5   2  309.54    9.20
   3  -5   2  313.37    9.07
   3   5   2  313.32    9.50
  -3   5   2  319.16    9.37
  -3   5  -2  317.61    8.55
  -3   5   2  325.97    8.79
  -4   5  -2   81.39    2.90
  -4   5   2   84.76    3.65
   4  -5   2   78.32    3.39
   4  -5   2   83.25    3.59
   4  -5  -2   80.36    3.66
  -4   5   2   78.14    3.12
   4   5   2   81.40    3.89
   4  -5  -2   85.44    3.00
   5  -5  -2  142.31    4.57
  -5   5   2  138.94    5.20
  -5   5  -2  143.59    4.57
   5   5  -2  136.24    4.07
  -5   5   2  143.57    4.61
   5   5   2  127.75    5.79
   5  -5   2  138.27    5.35
   5  -5  -2  139.54    5.32
   6  -5   2  549.39   17.26
   6  -5  -2  595.91   17.34
  -6   5   2  602.32   16.03
   6  -5   2  595.02   17.22
  -6   5  -2  582.04   16.02
   6  -5  -2  612.05   16.07
   6   5   2  584.24   15.85
   6   5   2  594.27   17.90
   6   5  -2  581.67   15.68
   7   5   2   11.80    2.31
   7   5  -2   13.80    2.10
   7  -5   2   17.28    2.66
  -7   5  -2   14.64    2.51
   7  -5   2   12.85    3.93
  -7   5   2   11.67    2.55
   7  -5   2   16.91    4.52
   7   5   2   15.26    5.41
   7  -5  -2   16.05    3.10
   7  -5  -2   14.26    3.94
   8  -5   2  120.25    7.28
   8  -5  -2  111.33    5.43
  -8   5   2  108.60    4.75
   8   5   2  118.93    4.68
  -8   5  -2  118.61    5.05
   8  -5  -2  129.37    6.66
   8  -5   2  121.55    5.01
   8  -5   2  113.24    6.39
   8   5   2  118.68    8.55
   9   5  -2    7.05    2.94
  -9   5  -2    6.39    3.98
   9  -5   2    5.39    4.57
   9  -5   2    5.65    7.51
   9   5   2    5.45    3.32
  -9   5   2    3.76    3.32
   9   5   2   -1.99    8.96
   9  -5  -2    6.67    5.04
   9  -5   2    5.61    5.68
   9  -5  -2    5.84    5.89
  10   5   2    9.17   11.99
  10   5   2    3.69    3.92
  10  -5  -2   -0.13    7.61
  10  -5   2    3.34    7.40
  10  -5   2    3.35   10.08
  10  -5  -2    5.24    6.51
 -10   5   2    3.15    4.21
  10  -5   2    8.79    6.25
 -10   5  -2    5.34    4.35
  10   5  -2    2.96    3.39
   0   6   2    5.54    1.73
   0  -6  -2   10.67    1.63
   1  -6  -2  225.00    6.73
  -1  -6  -2  223.16    6.69
  -1   6   2  219.18    6.23
  -1   6  -2  231.29    6.42
  -1   6   2  224.44    6.86
   1   6   2  218.18    6.84
  -2   6   2  925.68   23.70
   2  -6  -2  922.09   25.03
  -2  -6  -2  910.35   24.97
  -2   6   2  866.05   25.04
   2   6   2  875.92   25.05
   3  -6   2  667.29   18.41
   3   6   2  650.47   18.79
  -3   6  -2  649.54   17.39
   3  -6  -2  669.84   18.71
  -3   6   2  671.95   18.71
   3  -6   2  670.65   18.37
  -3   6   2  642.94   17.62
  -4   6   2  260.09    8.10
   4  -6   2  250.54    7.74
  -4   6  -2  264.60    7.30
   4  -6   2  255.12    7.89
  -4   6   2  262.82    7.52
   4   6   2  243.39    8.32
   4  -6  -2  254.37    8.12
   5  -6   2  211.61    7.07
  -5   6  -2  203.31    6.32
   5  -6  -2  205.47    7.19
  -5   6   2  199.74    6.46
   5   6   2  207.74    6.12
   5  -6   2  207.50    6.84
   5   6   2  205.59    7.60
  -5   6   2  225.33    7.29
   6  -6   2  128.54    5.43
   6  -6  -2  111.59    5.59
   6   6   2  121.58    6.47
   6   6  -2  116.99    3.94
   6   6   2  124.51    4.28
   6  -6  -2  127.99    4.56
  -6   6  -2  126.31    4.65
   6  -6   2  122.15    5.39
  -6   6   2  120.95    4.55
   7   6  -2   58.10    2.94
   7  -6  -2   56.39    3.79
   7   6   2   52.93    3.18
  -7   6   2   55.40    3.48
   7  -6  -2   59.33    5.16
  -7   6  -2   56.11    3.61
   7  -6   2   59.20    5.03
   7   6   2   65.83    6.28
   7  -6   2   56.95    4.72
   8   6   2   99.91    4.41
   8  -6  -2   94.15    6.76
   8  -6   2   99.22    6.87
   8  -6   2   98.03    6.18
   8   6   2  104.21    8.85
  -8   6   2   99.22    4.70
   8   6  -2   97.80    4.12
   8  -6  -2  101.81    5.43
  -8   6  -2   98.85    4.72
   9   6   2   43.39    3.81
   9   6  -2   41.50    3.73
   9  -6   2   56.43    7.75
  -9   6   2   42.89    4.07
   9   6  -2   54.67   11.25
  -9   6  -2   48.00    4.63
   9  -6  -2   47.49    7.64
   9  -6  -2   55.36    5.92
   9  -6   2   49.20    6.44
   9   6   2   53.95   10.37
 -10   6  -2    5.56    5.45
  10  -6   2   -2.37   10.18
  10  -6   2   -1.55    7.43
  10   6   2    1.91    4.15
  10  -6  -2   -3.43    9.46
  10  -6  -2   -2.63    7.60
 -10   6   2    3.50    4.40
   0   7   2  194.22    6.22
   0  -7  -2  192.04    5.90
  -1   7   2  147.25    5.02
   1   7   2  141.38    5.02
  -1  -7  -2  154.84    4.76
   1  -7  -2  147.12    4.79
  -3   7   2  499.61   13.52
  -3   7   2  478.59   14.37
   3  -7   2  488.71   13.87
   3   7   2  510.26   14.54
   3  -7  -2  487.52   14.31
   3  -7   2  506.82   13.89
   4   7   2  135.64    5.72
   4  -7  -2  153.32    5.51
  -4   7   2  156.88    5.55
   4  -7   2  134.97    4.92
   4  -7   2  135.98    4.97
  -4   7   2  149.66    4.93
  -4   7  -2  139.99    4.67
  -5   7  -2  103.50    3.98
   5   7   2  105.89    5.49
   5  -7  -2   98.71    4.97
   5  -7   2  102.13    4.48
  -5   7   2  104.57    4.26
   5  -7   2  103.18    4.50
   6   7   2  105.26    3.97
   6   7  -2  105.53    3.59
   6  -7   2   99.76    5.05
   6   7   2  102.85    6.37
  -6   7   2  112.21    4.55
  -6   7  -2  107.88    4.41
   6  -7  -2   99.12    5.68
   6  -7   2  105.90    5.07
   7  -7   2   57.86    4.80
  -7   7  -2   58.03    3.92
   7   7   2   54.20    3.32
   7  -7  -2   48.07    5.51
   7   7  -2   55.13    2.89
  -7   7   2   52.56    3.85
   7  -7   2   59.97    5.05
   7   7   2   54.44    6.90
   8   7   2   27.27    8.45
   8  -7  -2   31.67    4.67
   8  -7   2   27.50    5.18
   8  -7  -2   32.73    6.88
   8  -7   2   30.39    5.71
   8   7  -2   29.63    9.00
   8   7   2   32.86    3.44
   8   7  -2   30.86    3.08
  -8   7  -2   22.11    3.89
  -8   7   2   35.84    3.99
   9  -7  -2   94.03    9.38
   9  -7  -2   92.07    6.65
   9   7   2   98.15   12.01
   9   7  -2   85.73   13.18
  -9   7  -2   92.42    5.61
   9   7  -2   87.76    4.63
   9  -7   2   86.72    8.58
   9  -7   2   90.14    7.18
   9   7   2   89.68    4.82
  -9   7   2   89.35    5.37
   0   8   2   48.05    3.06
   1  -8  -2 1167.32   31.91
  -1   8  -2 1152.76   31.78
  -1   8   2 1134.69   32.15
   1   8   2 1177.42   32.17
  -2   8   2  121.53    4.94
  -2   8   2  128.35    4.43
   2  -8  -2  125.53    4.59
   2   8   2  136.11    5.05
  -2   8  -2  136.62    4.37
   3   8   2  110.91    4.71
  -3   8   2  100.18    3.87
  -3   8   2   89.52    4.39
   3  -8  -2  105.20    4.30
   4  -8  -2    2.82    2.92
  -4   8  -2    3.58    2.26
  -4   8   2    2.14    2.53
   4   8   2    6.98    3.54
  -4   8   2    2.60    3.09
   4  -8   2    3.74    2.23
   4  -8   2    2.45    2.19
   5  -8  -2   62.07    4.55
   5  -8   2   57.48    3.60
  -5   8   2   72.49    4.85
  -5   8   2   66.18    3.87
  -5   8  -2   57.18    3.42
   5   8   2   66.50    5.15
   5  -8   2   61.62    3.77
  -6   8   2   75.64    4.48
   6   8   2   77.64    6.54
  -6   8  -2   82.80    4.33
   6  -8   2   76.88    4.54
   6   8   2   74.23    3.56
   6  -8  -2   80.47    5.68
   6  -8   2   85.33    4.97
  -7   8  -2   65.35    4.68
   7   8  -2   64.10    8.01
   7  -8   2   71.90    5.76
   7  -8   2   73.07    5.02
  -7   8   2   76.40    4.59
   7  -8  -2   71.65    6.40
   7   8   2   70.06    3.78
   7   8   2   69.56    7.75
   7   8  -2   68.00    3.38
   8   8  -2   37.70    3.60
   8  -8  -2   42.38    7.78
   8   8  -2   40.97   10.41
   8   8   2   50.50    9.88
   8  -8   2   40.03    5.41
  -8   8   2   45.66    4.62
  -8   8  -2   37.10    4.74
   8   8   2   39.21    3.87
   8  -8   2   47.45    6.95
   9   8   2   18.14    4.28
   9  -8  -2   24.34    9.63
   9   8  -2   13.39    3.76
   9  -8   2    5.85    8.94
   9  -8   2   12.85    6.16
  -9   8   2   11.28    4.97
  -9   8  -2   14.82    4.96
   0   9   2  182.28    6.35
  -1   9   2  356.04   10.78
  -1   9  -2  358.94   10.12
   1   9   2  342.21   10.72
  -2   9   2  283.78    8.40
   2  -9  -2  293.45    8.65
   2   9   2  278.09    9.15
  -2   9   2  291.38    9.23
  -3   9   2   50.17    3.79
  -3   9   2   53.58    3.24
   3  -9  -2   45.20    3.47
   3   9   2   49.84    3.96
  -4   9   2   19.56    3.14
   4  -9  -2   21.15    3.52
   4   9  -2   21.92    3.77
  -4   9  -2   17.56    2.65
   4   9   2   17.16    4.17
  -4   9   2   13.12    3.66
   5   9  -2    4.86    4.78
   5  -9   2    7.18    3.11
  -5   9   2    8.20    3.59
   5  -9   2    4.78    2.81
   5  -9  -2    9.44    4.07
   5   9   2    6.26    5.03
  -5   9  -2    4.20    3.31
  -5   9   2    4.15    4.63
   6  -9   2   17.29    4.31
   6   9  -2   24.76    6.41
   6   9   2   18.91    6.34
  -6   9  -2   20.28    3.81
  -6   9   2   19.63    4.24
  -6   9   2   23.68    5.65
   6  -9   2   21.06    3.66
   6  -9  -2   14.72    5.25
   7  -9  -2  102.90    7.91
  -7   9  -2  105.26    5.86
   7  -9   2  115.23    5.78
   7   9  -2  113.16    4.34
   7   9   2  111.06    4.82
   7   9  -2  112.31    9.46
  -7   9   2  111.59    5.90
   7   9   2  114.25    9.55
   7  -9   2   96.15    6.61
   8   9  -2   28.42    3.46
   8   9   2   25.27    4.12
   8  -9   2   27.55    5.31
  -8   9  -2   28.79    5.47
  -8   9   2   25.91    5.23
   8  -9  -2   28.54    8.68
   8   9  -2   31.55   11.57
   8  -9   2   31.42    7.69
   0  10   2   84.39    4.51
  -1  10  -2   73.68    3.09
  -1  10   2   68.42    4.31
   1  10   2   68.92    4.32
  -2  10   2   30.82    3.34
   2  10   2   25.90    3.76
  -2  10  -2   29.68    2.78
  -2  10   2   27.57    3.83
  -3  10   2    3.38    3.03
   3 -10  -2    6.82    2.85
  -3  10   2    8.25    3.75
   3  10   2    5.79    4.16
  -4  10  -2    0.44    3.02
  -4  10   2   -3.56    4.13
  -4  10   2    1.86    3.58
   4  10  -2    6.52    3.89
   4 -10  -2    3.45    3.58
   4  10   2    1.34    4.38
   5 -10   2   52.90    3.31
  -5  10  -2   56.69    4.54
  -5  10   2   54.61    5.99
   5  10   2   57.99    6.25
   5  10  -2   57.10    5.70
  -5  10   2   52.29    4.83
   5 -10  -2   56.20    4.93
  -6  10   2   53.39    7.07
   6  10  -2   42.14    7.43
   6 -10   2   40.91    4.69
   6 -10   2   42.27    4.11
  -6  10   2   47.49    5.26
  -6  10  -2   44.90    5.03
   6 -10  -2   44.91    5.99
   6  10   2   49.44    8.01
   7  10   2    1.83    3.62
  -7  10  -2    6.08    5.53
  -7  10   2    5.52    5.38
   7 -10   2    2.51    4.51
   7 -10  -2    3.50    7.69
   7  10  -2    3.93    9.34
   7 -10   2   -0.24    5.65
   7  10   2   -1.58    9.74
   7 -10  -2    0.59    5.41
   8 -10   2   11.81    8.32
   8 -10  -2   24.04   10.15
   0  11   2    0.95    4.00
   1  11   2  120.12    5.87
  -1  11  -2  110.80    4.35
  -1  11   2  108.23    5.68
   2  11   2   59.05    4.92
  -2  11  -2   76.75    3.83
  -2  11   2   57.93    5.11
  -2  11   2   54.97    4.44
   3  11   2    0.94    4.64
  -3  11   2   -1.47    4.48
  -3  11   2    1.03    3.73
   4  11  -2   48.97    4.42
   4  11   2   53.33    6.02
  -4  11   2   49.25    4.99
   4 -11  -2   51.91    4.26
   4 -11  -2   49.62    4.03
  -4  11   2   55.37    5.82
  -4  11  -2   49.58    4.20
  -5  11  -2   33.58    5.26
   5  11  -2   34.80    5.64
  -5  11   2   34.76    6.77
   5  11   2   39.86    7.08
   5 -11  -2   34.02    5.07
   5 -11  -2   28.26    4.42
  -5  11   2   36.27    5.41
  -6  11   2   15.98    8.40
   6  11   2    2.41    8.82
   6 -11  -2   12.22    4.95
  -6  11  -2   12.18    5.54
   6  11  -2   15.32    7.56
  -6  11   2   12.34    6.03
   6 -11  -2   12.15    6.08
   7 -11   2   56.07    6.66
   7 -11  -2   58.67    8.78
   0  12   2   39.54    5.11
   1  12   2  170.00    7.59
  -1  12  -2  173.86    6.04
  -1  12   2  167.05    7.69
  -2  12   2  100.06    6.88
  -2  12   2  113.18    6.12
   2  12   2  112.52    6.76
  -3  12   2  197.72    7.77
   3  12   2  190.57    8.88
  -3  12   2  204.52    8.84
  -4  12  -2   51.57    5.21
   4  12   2   54.79    7.31
  -4  12   2   59.72    7.29
  -5  12   2   36.17    6.56
   5  12  -2   46.56    6.41
   5  12   2   47.26    8.46
   5 -12  -2   37.24    4.65
   5 -12  -2   46.80    5.42
   6 -12  -2   31.12    7.01
   0  13   2    6.50    6.05
  -1  13  -2   13.32    3.76
  -1  13   2    7.20    6.23
   1  13   2   17.65    6.32
  -2  13   2    6.81    6.50
   2  13   2    1.70    6.83
  -2  13   2    4.96    7.17
  -2  13  -2    5.78    4.42
  -3  13   2   36.15    6.45
   3  13   2   41.80    7.75
  -3  13   2   52.45    7.42
   0   0   3    0.44    0.65
   0   0   3   -0.76    0.83
   0   0  -3   -0.41    0.66
   0   0   3   -0.24    0.64
   0   0  -3   -1.15    0.87
   1   0  -3 1516.12   39.14
   1   0  -3 1481.72   41.15
  -1   0  -3 1517.05   39.17
  -1   0   3 1465.72   39.73
   1   0   3 1526.80   39.18
  -1   0  -3 1525.91   39.15
  -1   0  -3 1550.57   41.24
   1   0   3 1466.06   41.19
   2   0   3 1554.39   41.34
   2   0  -3 1633.75   43.50
  -2   0  -3 1600.17   43.64
  -2   0   3 1595.38   42.34
   2   0   3 1563.23   43.58
  -2   0  -3 1645.76   41.37
   2   0  -3 1554.89   41.31
  -3   0   3  222.93    7.03
   3   0  -3  248.83    6.66
   3   0  -3  242.53    7.14
  -3   0  -3  256.84    6.74
   3   0   3  240.38    6.69
  -3   0   3  244.11    6.58
  -3   0  -3  246.03    7.53
   3   0   3  245.81    7.41
  -4   0  -3    3.17    2.35
   4   0  -3   -0.96    1.55
   4   0  -3   -0.49    1.10
   4   0   3    1.92    1.28
   4   0   3   -0.77    2.02
  -4   0  -3    1.26    1.28
  -4   0   3    0.81    1.09
   5   0   3   72.32    3.86
  -5   0   3   75.71    2.64
   5   0  -3   74.21    2.81
  -5   0  -3   77.63    2.89
   5   0   3   77.17    2.89
   5   0  -3   83.12    3.42
   6   0   3  136.83    4.52
   6   0   3  131.48    5.84
   6   0  -3  144.09    4.51
  -6   0  -3  146.71    4.54
  -6   0   3  138.45    4.30
   6   0  -3  141.27    5.24
   7   0   3  436.83   12.46
   7   0   3  444.05   14.30
   7   0  -3  447.31   12.43
   7   0  -3  472.45   13.56
   8   0  -3    0.40    4.05
   8   0   3   -1.25    5.04
  -8   0   3    2.74    2.10
  -8   0  -3    2.56    2.36
   8   0  -3    3.04    2.40
   8   0   3    2.79    2.51
   9   0  -3  227.28    7.31
   9   0   3  224.21   10.16
  -9   0   3  225.18    6.76
   9   0  -3  236.46    8.90
  -9   0  -3  219.83    7.06
   9   0   3  215.17    7.48
  10   0   3   46.56    8.53
 -10   0   3   50.31    3.19
  10   0  -3   54.52    6.93
 -10   0  -3   51.46    3.66
  10   0  -3   52.46    4.40
  11   0   3   11.10    5.91
  11   0  -3    1.82    7.80
  11   0  -3    8.39    4.85
 -11   0   3   18.84    3.34
   0  -1  -3  448.73   12.64
   0  -1   3  440.17   12.54
   0  -1  -3  447.23   11.93
   0   1  -3  452.76   11.92
   0   1   3  450.52   11.93
   0   1   3  453.01   12.64
   0   1  -3  463.28   12.58
   1  -1   3 2332.61   62.27
   1  -1   3 2213.55   60.21
  -1   1  -3 2251.60   59.25
  -1   1   3 2254.03   62.15
   1  -1  -3 2232.31   62.16
   1  -1  -3 2368.24   59.18
  -1  -1  -3 2236.37   62.21
   1   1   3 2209.10   60.27
  -1  -1   3 2193.53   62.23
   1   1   3 2448.52   62.29
   1   1  -3 2319.93   60.22
   1   1  -3 2289.08   63.40
  -1   1   3 2287.38   59.15
  -1   1  -3 2312.55   62.25
  -2   1   3  125.29    3.51
   2  -1   3  125.32    3.44
   2   1  -3  122.00    3.72
   2   1   3  112.05    3.99
  -2  -1  -3  121.27    3.57
   2   1   3  120.50    3.56
  -2  -1  -3  117.51    4.05
  -2  -1   3  123.03    3.68
  -2   1   3  121.41    3.82
   2  -1   3  140.81    3.99
  -2   1  -3  120.74    3.99
  -2   1  -3  117.56    3.49
   2  -1  -3  117.76    3.85
   2  -1  -3  118.84    3.55
   2  -1   3  119.89    3.49
   3  -1   3  179.33    5.64
  -3   1   3  175.25    5.43
  -3   1  -3  179.66    5.77
   3   1   3  169.26    5.68
  -3   1  -3  178.35    5.04
  -3  -1  -3  179.91    5.06
  -3   1   3  177.88    4.96
   3   1   3  182.17    5.07
   3  -1  -3  174.09    5.04
   3  -1  -3  180.52    5.50
  -4  -1  -3 2975.03   78.40
   4  -1  -3 3040.91   82.45
  -4   1  -3 3086.43   80.84
   4   1   3 3030.61   82.74
   4   1  -3 3012.29   78.34
   4   1  -3 3038.08   82.36
  -5   1  -3  234.94    6.51
   5  -1   3  220.01    7.45
   5  -1  -3  216.12    6.43
   5  -1   3  226.18    6.43
  -5  -1   3  226.26    6.14
   5   1   3  216.87    6.47
  -5  -1  -3  223.99    6.42
   5   1  -3  220.05    6.93
   5  -1  -3  225.85    7.09
  -5   1   3  228.39    6.33
   5   1  -3  229.80    6.35
   5   1   3  218.89    7.57
   6   1   3    5.90    1.88
   6   1  -3    6.97    2.52
   6   1   3    5.17    3.28
  -6  -1   3    3.06    1.33
   6  -1  -3    4.57    2.51
   6   1  -3    6.28    1.69
   6  -1  -3    4.63    1.82
  -6  -1  -3    6.17    1.72
   6  -1   3    2.17    3.20
  -6   1  -3    4.42    1.77
  -6   1   3    5.83    1.66
   6  -1   3    8.65    1.87
  -7  -1  -3  254.09    7.02
   7   1  -3  234.06    7.03
  -7   1   3  239.94    6.91
   7  -1  -3  224.90    7.09
   7  -1   3  238.55    7.19
   7   1   3  241.52    7.15
   7   1  -3  243.78    7.89
   7  -1  -3  255.36    8.12
  -7  -1   3  228.05    6.65
  -7   1  -3  221.34    7.03
   7  -1   3  233.48    8.73
   7   1   3  232.19    8.93
   8   1   3   44.57    3.04
   8  -1  -3   46.78    3.21
   8   1  -3   47.94    4.36
   8   1   3   37.75    5.78
   8  -1   3   53.90    5.57
  -8  -1   3   49.07    2.43
   8  -1  -3   48.76    4.56
   8   1  -3   48.43    3.03
  -8   1   3   46.56    2.87
   8  -1   3   45.51    3.32
  -8   1  -3   48.71    2.97
  -8  -1  -3   51.39    2.93
  -9   1  -3   83.15    4.07
   9   1  -3   81.61    4.13
  -9  -1   3   76.64    3.26
  -9  -1  -3   80.80    3.88
   9  -1   3   83.26    4.70
   9  -1   3   72.32    7.01
  -9   1   3   83.89    3.82
   9  -1  -3   90.39    6.14
   9   1   3   77.94    7.81
   9  -1  -3   85.69    4.32
   9   1   3   83.86    4.31
 -10   1   3  128.88    5.00
  10   1  -3  119.87    5.63
  10  -1   3  134.90    6.62
  10   1   3  131.12    5.84
  10  -1  -3  121.87    5.95
 -10  -1  -3  127.04    5.15
  10   1   3  131.96   10.15
  10   1  -3  134.98    7.98
  10  -1  -3  133.20    7.99
 -10   1  -3  125.33    5.37
  10  -1   3  125.88    9.44
  11   1  -3    9.27    8.23
  11   1  -3   14.67    4.82
  11  -1  -3   11.23    8.17
  11  -1  -3   11.74    5.22
 -11   1   3   12.13    3.72
 -11  -1  -3   11.15    3.88
  11   1   3   13.02    5.51
  11  -1   3    6.04    6.12
   0   2   3 2776.83   76.25
   0  -2   3 2617.04   77.34
   0  -2  -3 2796.52   72.58
   0   2  -3 2836.92   77.50
   0   2   3 2854.87   73.69
   0  -2  -3 2923.33   76.31
  -1   2  -3  132.74    3.92
  -1  -2  -3  131.17    4.10
   1  -2   3  127.67    3.83
   1  -2  -3  130.78    3.71
  -1   2   3  129.80    4.03
  -1  -2   3  109.34    3.65
   2  -2  -3 1420.23   38.18
   2   2  -3 1410.97   38.06
  -2   2  -3 1388.34   38.20
   2   2   3 1445.98   38.29
  -2   2   3 1390.43   36.23
   2  -2   3 1355.62   38.14
  -2   2   3 1377.23   38.14
   2  -2  -3 1437.90   36.27
  -2   2  -3 1314.86   36.18
   2   2   3 1377.81   36.22
  -2  -2  -3 1402.84   38.30
  -3  -2  -3  552.33   15.21
  -3   2   3  540.22   14.05
  -3   2  -3  540.54   14.03
   3  -2  -3  517.14   14.07
   3  -2   3  537.02   15.00
   3   2   3  523.79   15.12
   3  -2   3  529.76   13.97
   3   2   3  542.76   14.07
   3  -2  -3  540.40   14.98
   3   2  -3  513.47   13.89
  -3   2  -3  513.34   15.08
   3   2  -3  513.80   14.70
  -3   2   3  502.35   14.85
   3  -2   3  539.45   13.93
  -4  -2  -3   39.22    3.05
   4  -2   3   43.42    1.85
   4   2  -3   39.24    1.70
  -4   2  -3   38.61    2.97
  -4   2   3   40.47    2.38
   4   2   3   41.59    2.74
   4   2   3   40.85    1.97
   4   2  -3   38.66    2.08
  -4   2   3   43.30    1.86
   4  -2  -3   44.61    2.50
  -4   2  -3   42.90    2.03
   4  -2  -3   43.64    2.05
   4  -2   3   44.13    2.65
  -5   2  -3   78.27    3.00
   5  -2   3   78.67    2.94
   5  -2  -3   79.37    3.50
   5   2   3   81.37    2.98
  -5   2   3   81.64    2.87
   5   2   3   79.15    4.10
   5  -2  -3   79.54    3.05
   5  -2   3   76.28    3.89
   5   2  -3   76.89    2.72
   6  -2  -3  634.19   17.87
   6  -2  -3  591.83   16.66
  -6   2  -3  634.57   16.70
   6   2  -3  603.48   16.50
   6   2   3  586.22   18.36
   6   2  -3  648.55   17.57
   6   2   3  615.69   16.66
   6  -2   3  633.19   18.23
   7   2   3  163.13    7.25
   7  -2  -3  158.21    5.38
   7  -2  -3  157.40    6.17
  -7   2   3  160.43    5.14
  -7  -2  -3  159.30    5.07
   7   2  -3  164.14    5.12
   7  -2   3  157.72    5.35
   7   2   3  158.17    5.36
   7  -2   3  161.68    6.86
  -7   2  -3  162.94    5.36
   8   2   3   93.01    6.93
   8   2   3   93.64    4.05
   8  -2   3   94.05    6.17
   8   2  -3   91.73    3.88
   8  -2  -3   99.26    5.41
  -8   2   3  103.79    4.05
  -8  -2  -3   97.41    3.84
   8   2  -3   99.92    5.17
   8  -2   3  113.13    4.56
  -8   2  -3   93.65    4.15
   9  -2   3    2.36    5.88
   9  -2  -3    6.42    3.56
   9   2   3    3.95    2.96
   9   2  -3    5.69    4.69
   9  -2   3    1.01    3.70
   9   2   3    4.15    6.92
  -9   2   3    5.36    2.77
   9  -2  -3    4.47    4.93
   9   2  -3    7.54    2.81
  -9   2  -3    2.15    2.96
  10  -2   3   15.72    7.45
  10  -2  -3   13.22    6.31
  10  -2   3    9.21    4.96
 -10   2  -3   12.98    3.52
  10   2  -3   11.78    3.72
  10   2   3   12.84    3.72
  10   2  -3   12.43    6.11
 -10   2   3    9.89    3.54
  10   2   3    8.15    8.89
  10  -2  -3   11.54    4.54
  11  -2  -3    5.59    6.08
  11   2  -3    5.67    4.79
  11  -2  -3   -5.57    7.84
  11   2  -3    6.00    7.93
  11  -2   3   -2.50    6.69
  11   2   3    2.61    4.96
   0   3   3  380.22   10.21
   0   3  -3  368.42   10.64
   0   3   3  382.98   10.87
   0  -3  -3  389.08   10.86
   1  -3  -3 4860.88  122.94
  -1   3  -3 4653.38  129.22
   1  -3  -3 4817.49  129.75
  -1   3   3 4480.55  121.79
  -1   3   3 4624.52  130.11
   1  -3   3 4651.58  129.80
   1   3  -3 4585.19  130.08
   1   3   3 4858.66  129.85
  -1  -3  -3 4903.25  128.11
   2  -3   3 1892.35   51.07
  -2   3  -3 1889.02   48.64
  -2   3  -3 1891.65   51.12
   2   3  -3 1808.16   51.01
  -3   3  -3  730.04   18.93
   3  -3  -3  714.74   19.03
   3  -3  -3  741.59   20.18
  -3   3   3  708.63   19.01
  -3   3   3  702.92   20.11
  -3   3  -3  712.80   20.24
   3  -3   3  690.98   20.08
  -3  -3  -3  756.70   20.40
   3   3   3  748.40   19.00
   3   3   3  695.96   20.30
   4  -3   3   59.14    2.88
  -4  -3  -3   49.13    3.42
   4  -3   3   54.51    2.03
  -4   3  -3   58.63    3.38
  -4   3  -3   55.28    2.22
   4  -3   3   51.54    2.02
   4   3  -3   52.89    1.90
  -4   3   3   52.84    2.28
   4   3   3   49.43    3.11
   4  -3  -3   56.48    2.41
  -4   3   3   54.24    2.88
   4   3   3   53.71    2.31
  -5   3   3 1567.27   42.36
  -5   3   3 1602.39   44.70
   5   3   3 1649.89   42.42
   5   3  -3 1671.10   42.26
   5  -3  -3 1593.65   44.84
   5  -3  -3 1647.50   42.51
   5   3   3 1570.95   45.16
  -5   3  -3 1653.57   42.46
   5  -3   3 1663.16   42.34
   5  -3   3 1643.09   44.95
   6  -3  -3   57.86    3.53
   6   3   3   59.33    2.82
   6  -3   3   65.56    2.86
   6   3   3   55.07    4.48
  -6   3  -3   67.37    3.09
   6   3  -3   44.76    2.46
   6  -3   3   57.80    4.08
  -6   3   3   63.97    2.77
   6  -3  -3   65.78    3.09
   7   3   3   88.77    5.80
  -7   3   3   84.08    3.43
   7   3  -3   82.57    3.22
   7  -3  -3   83.19    3.91
   7  -3   3   79.90    5.07
   7   3   3   84.56    3.58
   7  -3   3   81.66    3.71
  -7   3  -3   84.79    3.74
   7  -3  -3   83.02    4.50
   8   3   3  194.51    9.27
   8   3  -3  212.68    6.40
   8  -3   3  216.49    6.91
  -8   3   3  206.56    6.49
   8  -3  -3  216.98    7.91
   8   3  -3  201.78    7.35
  -8   3  -3  200.49    6.61
   8  -3   3  201.04    8.55
   8   3   3  193.75    6.59
   8  -3  -3  195.07    6.90
  -9   3  -3   12.78    3.27
   9   3  -3   12.64    2.96
   9  -3  -3   14.95    4.05
   9  -3   3   13.94    4.11
   9  -3   3   12.42    6.15
   9  -3  -3   17.96    4.91
  -9   3   3   11.71    3.19
   9   3  -3   14.28    4.49
   9   3   3   13.23    3.19
   9   3   3    2.89    7.40
  10   3   3   11.41    9.88
 -10   3  -3    9.13    3.92
  10  -3   3    8.48    7.12
  10  -3  -3   11.51    6.30
  10  -3   3   14.07    5.39
  10   3  -3   14.31    6.20
  10   3  -3    7.90    3.67
  10  -3  -3    4.88    5.15
 -10   3   3    9.89    3.55
  10   3   3    3.25    3.71
  11   3  -3   33.24    8.18
  11  -3   3   18.40   11.42
  11  -3  -3   27.50    8.72
  11  -3   3   32.09    7.59
  11  -3  -3   26.05    7.30
   0   4   3 1600.08   43.29
   0  -4  -3 1593.34   43.27
   0   4   3 1542.90   41.07
  -1   4   3   36.54    2.06
  -1   4  -3   39.20    1.66
  -1  -4  -3   35.98    2.10
  -1   4   3   34.03    1.78
   1   4   3   36.38    2.16
   1  -4  -3   38.47    2.04
  -2  -4  -3  194.64    6.05
   2  -4  -3  191.35    5.38
   2  -4  -3  182.83    5.94
  -2   4  -3  186.52    5.82
   2  -4   3  194.05    5.59
  -2   4   3  186.61    5.91
   2   4   3  189.36    6.00
  -2   4   3  190.27    5.48
  -3   4  -3 1616.70   44.60
  -3   4  -3 1667.34   47.15
  -3   4   3 1721.03   47.12
   3  -4   3 1718.03   47.02
   3   4   3 1770.07   47.33
   3  -4  -3 1737.11   47.18
  -3  -4  -3 1767.99   47.33
   3  -4  -3 1740.26   44.73
  -3   4   3 1730.51   44.76
   4  -4  -3  212.61    6.15
  -4   4  -3  215.55    5.98
  -4   4   3  207.08    6.09
   4  -4   3  210.63    6.66
   4  -4  -3  203.91    6.70
  -4  -4  -3  198.25    7.10
  -4   4   3  199.03    6.60
   4   4   3  213.63    6.01
   4   4   3  203.19    6.98
  -5   4   3   19.64    1.96
   5   4   3   20.20    3.28
  -5   4  -3   19.39    1.94
  -5   4   3   18.90    2.87
   5  -4  -3   22.52    2.83
   5  -4   3   17.62    2.72
   5   4   3   15.31    1.97
   5   4  -3   17.64    1.47
   6  -4  -3  117.74    5.22
   6  -4  -3  115.90    4.44
   6  -4   3  121.35    4.06
   6   4   3  127.99    6.00
  -6   4   3  120.28    4.19
  -6   4  -3  118.57    4.33
   6   4  -3  120.04    3.90
   6   4   3  115.19    4.16
   6  -4   3  121.99    5.25
   7   4   3   71.27    5.90
  -7   4   3   65.47    3.31
  -7   4  -3   65.25    3.61
   7   4  -3   68.43    3.05
   7  -4   3   80.44    4.85
   7   4   3   68.57    3.32
   7  -4  -3   71.08    3.81
   7  -4  -3   65.88    4.57
   7  -4   3   66.69    3.43
   8  -4   3   34.59    3.67
   8  -4  -3   41.07    4.85
   8   4   3   39.42    3.14
   8   4  -3   36.51    2.72
  -8   4  -3   38.36    3.46
   8  -4   3   35.99    5.06
   8   4   3   39.89    6.69
  -8   4   3   35.10    2.96
   8  -4   3   41.11    5.73
   8  -4  -3   35.98    3.88
   9   4  -3    8.89    4.59
   9   4  -3   10.44    2.86
   9   4   3   11.22    3.47
  -9   4   3   12.69    3.28
   9  -4   3    9.84    4.40
   9  -4  -3   13.27    4.54
   9  -4   3    5.81    5.77
   9   4   3    8.89    8.06
  -9   4  -3   13.04    3.48
   9  -4  -3    1.86    5.33
   9  -4   3   -3.68    6.64
  10  -4   3   23.54    9.65
  10   4   3   23.84   10.88
  10  -4   3   15.53    6.14
  10  -4   3   15.15    7.28
  10   4   3   18.05    3.90
  10   4  -3   23.49    3.77
  10  -4  -3    0.15    6.81
 -10   4  -3   22.68    4.38
  10  -4  -3   17.09    6.03
  10   4  -3   32.87    5.65
 -10   4   3   21.13    4.08
   0  -5  -3   -1.04    1.62
   0   5   3    1.18    1.70
   1  -5  -3  699.02   20.25
  -1   5   3  708.75   19.15
  -1  -5  -3  702.34   20.25
  -1   5   3  716.77   20.30
  -1   5  -3  778.62   20.08
   1   5   3  741.52   20.34
  -2   5   3  168.44    5.14
   2   5   3  177.23    5.70
  -2  -5  -3  176.24    5.69
  -2   5  -3  169.10    5.45
  -2   5   3  173.67    5.62
   2  -5  -3  171.79    5.59
  -3  -5  -3  541.44   15.72
  -3   5  -3  541.14   15.58
  -3   5   3  531.66   14.64
   3  -5  -3  530.29   14.47
   3  -5  -3  552.60   15.62
  -3   5  -3  531.83   14.37
  -3   5   3  575.41   15.64
   3  -5   3  547.12   15.20
   3  -5   3  536.04   15.26
   3   5   3  551.62   15.76
  -4   5   3   95.35    4.16
   4  -5   3  105.20    4.08
  -4   5  -3  107.69    3.50
   4   5   3  101.38    4.61
   4  -5   3   99.77    3.91
   4  -5  -3  112.40    4.41
  -4  -5  -3  108.27    4.73
   4  -5  -3  106.39    3.75
  -4   5   3  110.63    3.79
   5  -5  -3   52.19    2.82
  -5   5  -3   48.57    2.70
   5   5   3   52.89    2.66
   5  -5   3   68.63    3.49
   5   5   3   49.48    4.05
   5  -5  -3   47.14    3.47
   5  -5   3   52.47    3.42
  -5   5   3   51.76    3.60
  -5   5   3   53.19    2.79
   6   5  -3   61.95    2.65
   6  -5   3   68.61    4.12
   6  -5  -3   75.02    3.63
   6   5   3   65.15    5.09
  -6   5   3   62.13    3.22
   6  -5  -3   67.01    4.36
   6   5   3   66.22    3.14
  -6   5  -3   64.74    3.19
   7  -5   3    9.95    4.72
   7   5   3   43.20    2.90
   7  -5  -3   48.99    4.69
   7  -5   3   44.80    4.41
   7   5   3   45.01    5.73
   7   5  -3   39.71    2.59
  -7   5   3   49.84    3.14
   7  -5  -3   40.64    3.72
  -7   5  -3   49.28    3.29
   8   5  -3   26.10    2.75
   8   5   3   24.81    7.20
   8  -5   3   22.98    3.45
   8   5   3   20.75    3.02
   8  -5  -3   28.51    4.25
   8  -5   3   34.67    6.03
   8  -5  -3   21.41    5.32
  -8   5   3   25.25    3.07
  -8   5  -3   29.49    3.63
   8  -5   3   18.99    4.83
   9  -5  -3   52.32    5.71
   9  -5   3   54.80    6.37
  -9   5  -3   48.96    4.52
   9   5   3   54.10    4.04
   9   5  -3   49.83    3.48
   9   5   3   53.77    9.57
   9  -5   3   62.41    5.05
  -9   5   3   50.17    3.76
   9  -5  -3   57.42    6.98
  10   5   3   67.78    5.02
  10   5  -3   68.07    4.43
  10  -5   3   75.40    6.90
  10  -5   3   71.28    7.88
  10  -5  -3   75.01    8.95
  10  -5  -3   72.29    7.59
 -10   5   3   72.83    4.94
  10  -5   3   69.59   11.09
  10   5  -3   79.10    6.74
 -10   5  -3   71.32    5.25
   0  -6  -3  804.42   22.65
   0   6   3  820.22   22.78
  -1  -6  -3   32.86    2.31
  -1   6   3   31.55    1.98
  -1   6   3   25.76    2.31
   1   6   3   34.33    2.41
  -1   6  -3   29.50    1.69
   1  -6  -3   26.91    2.21
   2  -6  -3  270.17    8.48
  -2  -6  -3  288.57    8.56
  -2   6  -3  286.18    8.35
  -2   6   3  267.87    8.53
   2   6   3  280.12    8.61
  -2   6   3  283.71    7.92
   3  -6   3 1576.30   42.83
  -3   6   3 1572.85   43.22
  -3  -6  -3 1582.03   43.24
  -3   6   3 1540.84   40.97
   3  -6   3 1572.15   42.82
   3   6   3 1562.07   43.31
   3  -6  -3 1556.70   43.21
  -4   6   3  616.02   16.61
   4   6   3  616.12   17.97
   4  -6   3  642.35   17.31
   4  -6   3  612.87   17.32
  -4   6   3  590.79   17.65
  -4   6  -3  610.38   16.36
   4  -6  -3  609.68   16.31
   4  -6  -3  608.05   17.73
  -5   6   3   73.38    3.48
  -5   6  -3   70.04    3.25
   5  -6  -3   73.61    4.32
   5  -6   3   77.68    3.84
  -5   6   3   72.06    4.27
   5   6   3   74.43    3.15
   5  -6   3   72.35    3.88
   5  -6  -3   80.78    3.43
   5   6   3   75.79    4.83
   6   6   3   29.13    2.49
   6  -6  -3   21.28    4.00
  -6   6   3   26.00    4.05
   6   6   3   27.85    4.98
   6  -6  -3   25.07    3.08
  -6   6   3   24.92    2.90
  -6   6  -3   25.95    2.79
   6   6  -3   23.26    1.90
   6  -6   3   27.17    3.54
   6  -6   3   32.65    3.67
   7  -6  -3   24.48    3.61
   7  -6  -3   22.47    4.85
   7   6  -3   22.20    2.43
   7  -6   3   23.28    4.11
  -7   6  -3   21.10    3.16
   7   6   3   25.23    2.86
   7  -6   3   24.64    5.16
   7   6   3   31.58    6.05
  -7   6   3   24.21    2.88
   8   6  -3   20.59    2.81
  -8   6   3   22.22    3.35
   8   6   3   21.71    3.33
  -8   6  -3   23.01    3.97
   8  -6   3   20.57    6.57
   8  -6  -3   24.55    4.75
   8  -6   3   19.24    4.88
   8  -6  -3   17.04    5.96
   8   6   3   24.00    7.64
   9   6  -3   25.53    3.39
   9  -6  -3   27.90    6.10
   9   6   3   20.99   10.07
   9  -6   3   26.48    7.61
  -9   6  -3   26.07    4.68
   9  -6  -3   19.43    7.86
   9  -6   3   30.57    6.01
   9   6   3   25.83    3.76
  -9   6   3   27.52    3.93
  10  -6   3   43.07   11.05
  10  -6  -3   63.91   10.67
  10  -6  -3   66.37    8.54
  10   6   3   44.56    4.95
   0   7   3   25.30    2.61
   0  -7  -3   25.05    2.40
  -1   7   3  887.25   24.79
  -1   7   3  830.51   23.29
  -1   7  -3  879.93   24.37
   1  -7  -3  884.26   24.63
  -1  -7  -3  914.25   24.64
   1   7   3  901.01   24.81
  -2  -7  -3 1197.34   32.63
  -2   7   3 1171.62   30.98
  -2   7   3 1163.22   32.75
   2  -7  -3 1201.49   32.66
   2   7   3 1150.74   32.78
   3   7   3  496.20   14.68
  -3  -7  -3  496.29   14.50
  -3   7   3  500.07   13.63
   3  -7  -3  505.34   14.54
  -3   7   3  481.98   14.59
  -4   7   3   50.45    2.95
   4  -7   3   43.82    2.74
  -4   7  -3   45.33    2.57
  -4   7   3   35.95    3.33
   4  -7   3   45.68    2.75
   4  -7  -3   46.83    3.63
   4   7   3   41.09    4.09
   5   7   3  352.15   11.54
  -5   7   3  342.27    9.99
  -5   7   3  336.73   11.00
   5  -7  -3  347.92   11.02
  -5   7  -3  323.11    9.73
   5  -7   3  344.25   10.33
   6  -7  -3   52.57    5.02
  -6   7   3   57.87    3.77
   6  -7   3   55.17    4.04
   6  -7   3   61.88    4.17
   6   7   3   69.76    5.99
  -6   7  -3   62.28    3.85
   6   7   3   65.76    3.29
   7  -7   3  101.79    5.23
   7  -7  -3   85.78    6.42
   7   7  -3   86.58    3.59
   7   7   3   79.92    4.00
   7   7   3   66.46    7.43
  -7   7   3   83.81    4.51
   7  -7   3   86.59    5.72
   7  -7  -3   86.35    4.63
  -8   7  -3   85.72    4.96
   8   7  -3   88.42    3.90
   8  -7   3   79.65    5.92
  -8   7   3   71.12    4.66
   8   7   3   88.61    9.62
   8  -7  -3   82.26    7.56
   8  -7  -3   82.69    5.88
   8   7   3   75.47    4.31
   8  -7   3   85.65    7.12
   9  -7  -3   15.85    8.73
   9  -7   3   16.11    6.05
  -9   7  -3   16.47    5.07
   9   7  -3   20.20    3.80
  -9   7   3   16.69    4.37
   9   7   3   21.35    4.05
   9  -7   3    0.91    8.48
   9  -7  -3   15.11    6.57
   9   7   3   16.66   11.58
   0  -8  -3   40.32    2.80
   0   8   3   37.45    3.14
  -1   8   3  113.62    4.54
   1   8   3  102.78    4.61
  -1  -8  -3  103.33    4.18
  -1   8   3  103.30    3.91
   1  -8  -3  108.11    4.18
   2   8   3   52.01    3.52
  -2  -8  -3   52.51    3.25
   2  -8  -3   53.85    3.24
  -2   8   3   56.47    3.19
  -2   8   3   45.51    3.41
   3   8   3  176.53    6.40
   3  -8  -3  155.39    6.03
  -3   8   3  168.73    6.42
  -3   8   3  168.86    5.64
  -4   8   3   66.15    3.59
   4  -8  -3   57.12    4.03
  -4   8  -3   57.26    3.02
   4  -8   3   58.63    2.78
   4   8   3   58.98    4.52
   4  -8   3   56.93    2.81
  -4   8   3   53.64    4.05
   5  -8   3   52.02    3.41
   5  -8   3   52.02    3.57
   5  -8  -3   51.72    4.77
   5   8   3   51.40    5.42
  -5   8  -3   48.84    3.27
  -5   8   3   51.66    4.98
  -5   8   3   51.40    3.77
  -6   8   3   27.03    5.26
  -6   8   3   35.88    3.91
   6   8   3   31.00    6.48
  -6   8  -3   32.18    3.64
   6   8   3   32.26    2.99
   6  -8   3   34.81    3.69
   6  -8   3   26.52    4.19
   6  -8  -3   28.24    5.10
   7   8   3    3.84    7.44
  -7   8  -3    0.90    3.95
   7  -8  -3    6.37    6.18
   7  -8   3   -0.77    4.13
   7  -8   3    5.49    4.99
   7   8  -3    2.08    2.38
   7   8   3    4.78    3.11
  -7   8   3    2.34    3.83
   8   8   3   20.50    3.77
   8  -8   3   13.74    4.97
   8  -8   3   16.13    6.29
  -8   8   3   14.97    4.23
   8   8   3   29.29   10.23
   8   8  -3   19.14    3.24
  -8   8  -3   19.80    4.51
   8  -8  -3   14.63    7.84
   9  -8   3   22.79    8.63
   9   8  -3   25.68    4.09
   9  -8  -3   20.95   10.67
   0   9   3   -0.62    3.03
   0  -9  -3   -0.33    2.33
   1   9   3  278.10    9.08
  -1   9   3  276.72    9.11
  -1   9   3  279.44    8.27
   1  -9  -3  283.83    8.64
  -2   9   3  347.57   11.35
   2   9   3  386.44   11.54
  -2   9   3  356.55   10.56
   2  -9  -3  368.86   11.01
  -3   9   3   40.72    4.24
  -3   9   3   42.94    3.29
   3  -9  -3   42.07    3.77
   3   9   3   44.08    4.37
  -4   9   3   11.65    3.26
  -4   9   3    6.07    3.86
   4   9   3    8.49    4.21
   4  -9  -3   11.94    3.73
  -4   9  -3   10.32    2.58
  -5   9   3  100.01    6.40
   5  -9   3   95.23    4.10
   5   9   3   98.37    6.62
   5  -9   3   89.31    4.30
  -5   9  -3   94.40    4.51
  -5   9   3  101.18    5.17
   5  -9  -3   90.29    5.74
  -6   9   3    7.41    4.26
   6  -9   3    9.83    3.55
   6  -9   3   12.13    4.04
  -6   9  -3   11.59    4.11
   6   9   3   19.58    7.12
  -6   9   3   15.59    6.13
   6  -9  -3    9.70    5.73
  -7   9  -3   11.43    5.01
   7  -9  -3   16.11    7.31
   7   9   3    9.15    9.34
   7   9   3   20.99    3.59
   7  -9   3   20.23    5.57
  -7   9   3   13.68    4.78
   7  -9   3   13.24    4.29
   8  -9  -3   60.60    9.80
   8   9   3   78.03    4.92
   8   9  -3   68.54    4.15
  -8   9  -3   65.20    6.23
   8  -9   3   70.94    8.10
   8  -9   3   76.87    6.02
   8   9  -3   72.07   12.33
  -8   9   3   63.08    5.84
   0  10   3  928.76   26.54
   1 -10  -3   32.72    3.13
  -1  10   3   31.91    4.14
  -1  10   3   39.27    3.44
   1  10   3   33.48    4.20
   2  10   3    3.55    4.00
   2 -10  -3    1.83    2.85
  -2  10   3   -0.47    3.59
  -2  10   3    0.28    3.83
   3  10   3   10.10    4.41
  -3  10   3    6.67    3.45
  -3  10   3    9.50    4.75
   3 -10  -3    7.15    3.37
  -4  10   3   27.13    4.12
  -4  10  -3   21.43    3.14
  -4  10   3   24.18    4.90
   4  10   3   29.76    5.22
   4 -10  -3   25.35    4.37
   5  10  -3   11.38    5.42
   5  10   3   14.83    6.33
  -5  10   3   13.94    4.59
  -5  10   3   13.29    6.11
  -5  10  -3   16.98    4.30
   5 -10  -3   17.79    5.08
   6 -10  -3  172.55    8.92
   6 -10   3  176.75    6.48
  -6  10   3  181.00    7.67
   6  10   3  185.32   10.58
  -6  10  -3  174.42    7.38
   6  10  -3  188.94    9.65
   6 -10   3  183.26    7.05
  -6  10   3  202.90    9.88
   7 -10  -3   55.49    8.88
  -7  10   3   52.07    5.91
   7  10   3   51.97    4.35
  -7  10  -3   57.71    6.27
   7  10  -3   61.91   10.42
   7 -10   3   57.83    5.07
   7 -10   3   47.60    6.07
   8 -10   3   17.93    8.25
   0  11   3    0.37    4.50
  -1  11   3   98.02    5.94
   1  11   3  112.90    6.23
  -1  11   3  110.80    5.23
  -2  11   3   40.48    5.27
   2  11   3   42.47    5.24
  -2  11   3   42.88    4.86
  -3  11   3    9.81    4.18
  -3  11   3    6.76    5.21
   3 -11  -3    4.26    3.65
   3  11   3    4.37    5.31
  -4  11   3  158.97    7.12
  -4  11   3  169.22    8.28
   4 -11  -3  158.03    7.01
   4  11   3  161.76    8.78
  -5  11   3   62.54    5.83
  -5  11  -3   61.72    5.42
   5 -11  -3   51.04    6.06
  -5  11   3   68.16    8.12
   5  11  -3   61.36    6.38
   5  11   3   64.13    7.98
  -6  11   3    7.93    9.04
   6  11   3    8.62    9.35
  -6  11  -3   11.50    5.73
   6  11  -3    0.78    8.22
  -6  11   3   -0.54    6.07
   6 -11  -3   -1.61    6.75
   7 -11   3   50.99    6.14
   7 -11  -3   40.06    9.43
   0  12   3    4.09    5.20
  -1  12   3   40.41    6.20
   1  12   3   32.28    6.03
  -1  12   3   41.94    4.88
  -2  12   3   -2.58    6.04
   2  12   3    0.57    5.97
  -2  12   3    0.59    5.55
   3  12   3    7.08    6.47
  -3  12   3    3.48    6.24
  -3  12   3   10.22    5.18
   4 -12  -3   18.07    4.60
  -4  12   3   21.46    7.40
  -4  12   3   14.84    5.99
   4  12   3   21.30    7.87
   5 -12  -3   32.87    6.28
  -5  12   3   23.69    6.84
   5  12  -3   32.90    6.52
   6 -12  -3   37.23    8.27
   0  13   3    4.44    6.09
   0  13   3    5.40    6.87
  -1  13   3   39.65    6.50
  -1  13   3   37.06    7.55
   1  13   3   43.16    7.25
  -2  13   3   14.61    7.09
  -2  13   3   16.88    8.01
   2  13   3   15.95    7.97
   3  13   3   25.67    8.46
   0   0   4 4530.28  115.33
   0   0   4 4469.15  114.86
   0   0  -4 4418.13  121.08
   0   0   4 4248.34  119.71
   0   0  -4 4387.62  114.84
   1   0  -4 1175.70   31.49
  -1   0  -4 1222.66   33.28
  -1   0   4 1227.46   31.48
   1   0   4 1186.99   31.51
  -1   0  -4 1219.19   31.56
  -1   0   4 1229.55   31.53
   2   0   4  183.49    5.26
  -2   0  -4  191.19    5.90
   2   0   4  180.10    5.78
  -2   0  -4  193.34    5.33
  -2   0   4  190.09    5.14
   2   0   4  196.42    5.35
   2   0  -4  187.72    5.25
  -2   0   4  184.26    5.61
   2   0  -4  188.97    5.71
  -3   0   4  179.69    4.93
   3   0   4  182.16    5.11
  -3   0   4  172.65    5.44
   3   0   4  171.68    5.76
   3   0  -4  177.64    5.06
   3   0  -4  184.44    5.55
  -3   0  -4  179.35    5.15
  -3   0  -4  173.65    5.89
   4   0   4  132.54    4.09
   4   0   4  126.51    4.83
  -4   0   4  128.77    3.83
   4   0  -4  125.15    4.39
   4   0  -4  129.25    3.97
  -4   0  -4  134.44    5.05
  -4   0  -4  136.88    4.12
   5   0  -4   76.00    3.28
  -5   0  -4   71.03    4.23
   5   0   4   70.45    3.90
  -5   0   4   74.76    2.62
  -5   0  -4   69.94    2.90
   5   0  -4   72.22    2.77
   5   0   4   72.55    2.91
   6   0   4  140.76    6.00
   6   0   4  144.60    4.74
  -6   0  -4  147.51    4.73
   6   0  -4  143.65    5.39
   6   0  -4  146.97    4.64
  -6   0   4  140.36    4.40
   7   0  -4   26.09    3.45
   7   0  -4   23.24    2.40
   7   0   4   17.00    4.13
  -7   0   4   21.27    2.08
   7   0   4   21.65    2.36
  -7   0  -4   22.59    2.40
   8   0  -4  127.74    5.70
   8   0   4  113.72    6.72
   8   0  -4  113.52    4.49
   8   0   4  108.08    4.67
  -8   0   4  114.27    4.07
  -9   0   4   84.45    3.55
   9   0   4   86.63    4.62
   9   0   4   80.18    7.45
   9   0  -4   86.52    4.33
  -9   0  -4   85.93    4.09
   9   0  -4   89.28    5.99
 -10   0   4   19.29    2.92
  10   0  -4   14.92    6.11
  10   0   4   15.53    4.73
 -10   0  -4   24.10    3.57
  10   0  -4   16.56    4.03
  10   0   4   22.92    8.08
  11   0  -4   -1.68    5.15
  11   0  -4   -1.51    7.76
  11   0   4   -1.72    6.55
   0  -1   4 4647.52  122.32
   0   1  -4 4216.01  121.09
   0   1   4 4421.12  116.59
   0   1   4 4552.70  121.16
   0   1  -4 4221.02  115.86
   0   1  -4 4433.80  116.76
   0  -1  -4 4605.18  116.71
   0  -1  -4 4599.10  123.51
   1  -1   4 2769.44   74.28
  -1   1   4 2916.22   74.53
   1   1   4 2881.11   73.44
  -1  -1  -4 2906.60   77.26
  -1   1  -4 2803.47   74.58
  -1   1  -4 2823.36   73.44
   1   1  -4 2910.33   78.89
  -1   1  -4 2886.94   77.22
  -1   1   4 2835.86   77.16
  -1  -1   4 2834.61   78.26
   1  -1   4 2765.39   73.71
   1  -1   4 2883.86   77.20
   1  -1  -4 2835.03   73.42
   1  -1  -4 2825.80   77.18
   1   1   4 2669.46   73.36
  -2   1   4 2208.83   56.68
   2   1   4 2207.63   56.78
   2   1   4 2142.87   59.74
   2   1   4 2183.30   56.71
   2  -1  -4 2189.85   56.72
  -2   1  -4 2249.46   59.76
  -2  -1  -4 2186.84   59.79
   2  -1   4 2260.86   57.72
   2   1  -4 2210.79   59.60
   2   1  -4 2193.85   57.50
   2  -1   4 2163.25   56.71
  -2   1  -4 2166.23   58.20
  -2  -1   4 2127.77   59.52
   2  -1   4 2152.68   59.68
  -2   1   4 2158.92   59.61
   2  -1  -4 2204.33   59.68
   3   1   4 1678.06   42.89
   3   1  -4 1660.95   42.78
   3   1   4 1630.61   45.32
   3  -1  -4 1671.60   42.87
   3  -1   4 1683.56   42.83
  -3   1   4 1620.03   45.06
  -3   1   4 1601.29   42.78
   3  -1  -4 1689.71   45.19
  -3   1  -4 1637.81   42.88
   3   1  -4 1649.03   45.06
   3  -1   4 1640.46   42.86
  -3  -1  -4 1669.63   42.89
   3  -1   4 1659.80   45.26
  -3  -1   4 1547.54   44.91
  -3   1  -4 1690.19   45.35
   4  -1   4  159.93    5.51
   4  -1  -4  160.15    4.75
  -4   1   4  157.42    4.59
   4  -1  -4  163.48    5.26
   4   1   4  159.97    5.62
  -4   1  -4  158.75    4.77
  -4   1   4  156.75    5.14
   4   1   4  163.28    4.78
  -4   1  -4  151.45    5.62
  -4  -1  -4  150.62    5.76
   4   1  -4  153.14    4.57
  -5  -1  -4    5.13    1.69
  -5  -1  -4    4.52    3.13
   5  -1   4    9.09    2.65
  -5   1  -4    3.57    3.17
   5  -1   4    6.55    1.59
   5   1   4    6.43    2.77
   5  -1  -4    4.91    1.65
   5  -1  -4    6.61    2.16
   5   1  -4    7.71    1.46
  -5   1  -4    6.91    1.67
   5   1  -4    5.93    2.06
   5   1   4    6.83    1.78
  -5   1   4    4.78    1.35
  -6   1   4  304.94    8.64
   6  -1  -4  310.02    9.59
   6   1  -4  314.08    8.70
  -6   1  -4  322.07    8.86
   6   1   4  296.92   10.24
   6  -1   4  320.42   10.14
   6   1  -4  325.94    9.57
   6  -1   4  297.85    8.78
  -6  -1  -4  307.98    8.78
   6   1   4  302.97    8.89
   6  -1  -4  303.92    8.81
   7  -1   4    5.28    2.38
   7   1   4    3.82    3.97
  -7   1   4    5.52    2.13
   7   1  -4    3.63    2.10
  -7   1  -4    1.11    2.16
   7  -1   4    2.37    3.77
   7   1   4    4.00    2.26
   7  -1  -4    3.67    2.27
  -7  -1  -4    3.78    2.16
   7  -1  -4    5.60    2.99
   7   1  -4    6.43    3.09
   8   1  -4  202.73    6.63
   8   1   4  211.80    8.92
  -8   1  -4  201.00    6.69
   8  -1   4  211.12    8.73
   8  -1   4  197.60    6.86
   8   1   4  213.07    6.77
   8  -1  -4  222.01    7.86
  -8   1   4  211.74    6.43
   8  -1  -4  199.41    6.80
  -8  -1  -4  216.87    6.61
   8   1  -4  221.94    7.77
   9  -1   4  107.36    7.54
   9  -1  -4  120.66    6.47
  -9   1   4  124.08    4.58
   9   1  -4  112.07    4.79
  -9  -1  -4  112.85    4.70
   9   1   4  104.08    8.14
   9   1  -4  119.03    6.43
   9  -1   4  120.33    5.58
  -9   1  -4  120.04    4.91
   9  -1  -4  117.48    5.12
 -10   1   4    1.78    3.19
  10  -1  -4    6.08    4.15
  10   1  -4    3.00    3.81
  10   1   4   -1.41    8.43
 -10   1  -4   -0.39    3.58
  10   1   4   -1.72    4.13
  10  -1   4    8.70    5.38
  10  -1   4    5.86    7.52
 -10  -1  -4    2.94    3.41
  10   1  -4   -0.02    6.17
  10  -1  -4    2.85    5.77
  11   1   4   45.42    6.24
  11   1  -4   40.72    5.23
  11  -1  -4   27.58    5.87
  11  -1   4   30.32    7.39
  11   1  -4   45.47    7.95
  11  -1  -4   40.89    8.16
   0   2  -4 9456.19  266.12
   0  -2  -4 9999.99  253.71
   0  -2   4 9851.88  266.78
   1  -2  -4  841.41   21.64
   1   2   4  822.12   22.90
  -1   2  -4  838.70   22.77
   1   2   4  821.10   21.66
  -1   2   4  808.84   21.60
   1  -2   4  817.42   22.69
   1   2  -4  812.44   22.67
  -1   2  -4  826.55   21.54
  -2   2  -4  102.57    3.12
  -2   2   4   97.85    3.26
  -2   2   4  107.27    3.65
  -2   2  -4  103.76    3.20
   2  -2   4  105.12    3.53
   2   2   4  106.58    3.77
   2  -2  -4  106.56    3.32
   2  -2  -4  105.84    3.73
   2   2  -4  101.62    3.39
   3  -2  -4  790.15   21.20
   3  -2   4  803.57   21.03
  -3   2   4  822.14   21.14
  -3  -2  -4  842.76   22.70
   3  -2   4  798.33   21.01
  -3   2   4  758.11   22.33
   3  -2  -4  809.77   22.45
  -3   2  -4  822.06   21.14
  -3   2  -4  753.18   22.49
   3   2  -4  817.68   20.99
   3   2   4  804.08   21.17
   3  -2   4  821.80   22.44
   3   2   4  802.88   22.61
  -4   2  -4  113.33    4.55
  -4   2  -4  103.58    3.57
   4  -2   4  108.48    3.44
  -4   2   4  110.08    4.03
   4   2  -4  104.54    3.77
   4   2  -4  106.27    3.31
   4  -2   4  106.75    4.21
   4  -2  -4  110.58    4.11
  -4  -2  -4  102.71    4.60
   4   2   4  102.85    3.55
   4  -2   4  113.73    3.40
   4   2   4  106.82    4.50
   4  -2  -4  108.25    3.61
   5  -2  -4  101.41    4.16
  -5   2  -4   94.88    4.79
  -5  -2  -4  105.26    5.11
   5   2   4   99.36    3.60
  -5   2   4   93.67    4.06
  -5   2   4  100.67    3.38
   5  -2   4  102.17    4.44
  -5   2  -4  103.58    3.57
   5  -2   4  105.44    3.46
   5   2  -4   97.51    3.92
   5   2  -4  103.86    3.32
   5   2   4   89.35    4.63
   5  -2  -4  101.12    3.64
   6  -2   4  555.68   15.15
   6  -2  -4  557.59   15.28
   6   2   4  575.85   15.26
   6  -2  -4  583.79   16.45
  -6   2   4  558.39   15.10
   6  -2   4  559.14   16.67
   6   2   4  559.46   16.94
   6   2  -4  564.27   16.13
   6   2  -4  553.59   15.04
  -6   2  -4  538.82   15.24
   7  -2  -4  228.22    7.51
  -7   2  -4  236.72    7.44
   7  -2  -4  243.56    8.36
   7  -2   4  241.58    8.82
   7   2  -4  245.99    7.26
   7  -2   4  264.64    7.58
   7   2  -4  256.91    8.22
   7   2   4  253.62    9.41
  -7   2   4  258.49    7.26
   7   2   4  234.42    7.43
  -8   2   4   35.68    2.85
   8   2  -4   31.11    4.30
   8   2   4   33.18    3.17
   8   2  -4   35.67    2.83
   8  -2   4   30.54    4.95
   8  -2  -4   32.40    3.37
   8  -2   4   32.76    3.61
   8  -2  -4   27.74    4.18
  -8   2  -4   31.32    3.04
   8   2   4   37.09    5.89
   9  -2  -4   76.46    5.85
   9   2  -4   78.50    4.06
   9  -2   4   79.72    4.95
  -9   2   4   78.39    3.88
   9   2   4   79.30    8.00
   9   2   4   79.95    4.42
   9   2  -4   97.34    6.02
  -9   2  -4   78.28    4.19
   9  -2   4   79.69    6.82
   9  -2  -4   84.03    4.77
  10  -2  -4   32.69    5.03
  10  -2   4   27.26    7.58
  10   2   4   41.24    9.38
  10   2  -4   34.74    4.12
 -10   2   4   38.50    3.69
  10  -2  -4   37.77    6.43
  10  -2   4   32.70    5.46
 -10   2  -4   31.69    4.12
  10   2  -4   36.40    6.61
   0   3   4 3118.73   81.97
   0  -3  -4 3187.50   86.21
   0  -3   4 3146.34   87.66
   0   3  -4 3207.63   87.41
   0   3   4 3175.32   86.22
   1   3   4 1638.09   42.06
   1  -3  -4 1656.09   44.30
  -1   3   4 1633.08   44.27
  -1   3   4 1627.99   42.03
   1  -3  -4 1598.01   42.00
  -1   3  -4 1632.26   44.15
  -1  -3  -4 1576.76   44.30
   1  -3   4 1574.08   44.13
   1   3  -4 1583.01   44.09
   1   3   4 1626.01   44.32
  -2   3  -4   40.25    1.50
  -2   3  -4   35.37    1.58
   2   3  -4   37.77    1.64
   2  -3   4   39.92    1.90
  -2   3   4   36.21    1.84
  -2   3   4   33.30    2.11
  -2  -3  -4   36.93    2.45
   2   3   4   33.43    2.23
   2  -3  -4   30.99    2.20
  -2   3  -4   33.29    2.02
   2  -3  -4   32.72    1.88
   3  -3  -4  259.01    7.35
  -3   3   4  258.13    7.29
   3   3   4  274.33    7.32
   3   3  -4  248.76    7.51
  -3   3  -4  262.04    7.17
  -3  -3  -4  269.14    8.21
  -3   3  -4  261.78    8.00
   3  -3   4  258.62    7.78
  -3   3   4  249.54    7.84
   3   3   4  253.20    8.10
  -4   3   4   47.04    2.74
   4  -3   4   45.36    1.77
  -4   3  -4   41.33    3.18
   4  -3   4   43.49    2.82
   4  -3  -4   41.26    2.78
  -4   3   4   38.73    2.11
   4   3  -4   42.84    1.74
   4   3   4   44.46    3.20
  -4   3  -4   43.40    2.22
   4   3  -4   42.21    2.29
   4   3   4   45.29    2.27
  -4  -3  -4   42.09    3.43
   4  -3  -4   41.93    2.34
   5  -3   4  878.02   23.19
   5  -3   4  870.98   24.93
  -5   3  -4  907.66   23.43
   5   3   4  848.46   25.24
   5   3  -4  904.19   23.16
   5  -3  -4  878.88   23.46
   5   3  -4  894.53   24.53
  -5  -3  -4  855.76   25.38
   5   3   4  890.27   23.39
   5  -3  -4  899.83   24.98
  -5   3   4  862.48   24.76
   5  -3   4  910.88   23.22
  -5   3  -4  873.83   25.21
  -5   3   4  883.48   23.33
   6   3   4  225.19    8.13
   6   3  -4  184.59    6.84
   6  -3   4  221.07    6.37
   6  -3   4  226.55    7.63
   6   3  -4  186.49    6.12
   6   3   4  218.46    6.51
   6  -3  -4  222.23    6.67
  -6   3  -4  225.23    6.62
  -6   3   4  206.78    6.35
   6  -3  -4  214.29    7.45
   7  -3  -4  279.68    8.41
  -7   3  -4  267.68    8.22
   7   3  -4  262.45    8.78
   7   3   4  280.95   10.24
   7  -3   4  283.17    9.60
  -7   3   4  265.97    8.02
   7   3  -4  272.75    7.95
   7  -3  -4  292.77    9.41
   7  -3   4  265.07    8.14
   7   3   4  276.03    8.17
   8   3   4   13.68    2.97
   8  -3   4   18.73    3.47
  -8   3   4   16.22    2.66
   8  -3  -4   20.37    3.40
  -8   3  -4   14.90    3.11
   8   3   4   19.67    5.98
   8  -3   4   21.78    4.84
   8  -3  -4   15.38    4.36
   8   3  -4   10.76    3.98
   8   3  -4   15.56    2.56
   9   3  -4   21.41    4.79
   9   3  -4   22.98    3.16
   9  -3   4   27.46    6.00
  -9   3   4   25.29    3.34
   9  -3   4   22.99    4.75
   9  -3  -4   25.23    4.35
  -9   3  -4   16.21    3.49
   9   3   4   27.46    7.60
   9  -3  -4   25.12    5.41
   9   3   4   22.24    3.61
 -10   3   4   38.40    3.88
  10  -3  -4   30.46    7.01
  10   3  -4   31.97    4.02
  10  -3   4   35.79    7.56
  10   3   4   35.60    4.36
 -10   3  -4   33.43    4.13
  10   3  -4   39.11    6.48
  10  -3   4   42.11    6.22
  10  -3  -4   33.64    5.51
  10   3   4   29.69   10.24
   1   4  -4  978.97   28.15
  -1   4  -4 1061.58   28.24
  -1   4   4 1034.67   26.97
   1  -4  -4 1059.85   28.49
   1   4   4 1017.81   28.52
  -1  -4  -4 1029.94   28.50
  -1   4   4 1002.08   28.46
  -2  -4  -4 2973.25   83.10
  -2   4   4 3015.27   83.01
   2  -4  -4 3084.30   83.06
  -2   4   4 2999.99   78.92
   2  -4  -4 3081.69   78.94
   2  -4   4 3055.28   82.91
  -2   4  -4 3073.21   82.94
   2   4   4 3096.17   83.15
   3   4   4  100.41    4.29
   3  -4  -4   97.80    3.60
  -3  -4  -4  106.27    4.43
   3  -4  -4  100.72    4.12
   3   4  -4  109.62    3.39
  -3   4   4  103.69    4.03
  -3   4   4  103.53    3.58
  -3   4  -4  108.50    4.10
  -3   4  -4  106.62    3.30
   3  -4   4  110.28    3.75
   4  -4  -4  526.96   13.51
  -4   4  -4  480.31   14.51
  -4   4  -4  516.30   13.33
   4   4   4  490.57   14.69
  -4   4   4  472.99   14.29
   4   4   4  483.71   13.36
   4  -4   4  491.17   14.21
   4  -4  -4  486.98   14.45
  -4   4   4  510.20   13.41
  -4  -4  -4  478.35   14.73
   5  -4  -4  300.93   10.05
   5   4  -4  309.02    8.76
  -5  -4  -4  330.28   10.77
   5   4   4  320.14   10.52
   5   4   4  330.28    9.16
  -5   4  -4  324.33    9.19
   5  -4   4  335.60   10.01
  -5   4   4  307.60    9.88
  -5   4   4  343.35    9.17
   5  -4  -4  331.06    9.32
   6   4  -4  522.95   13.70
  -6   4   4  503.03   15.11
   6  -4  -4  544.83   14.21
   6   4  -4  494.27   14.61
   6  -4   4  524.52   13.64
   6   4   4  502.46   13.96
   6  -4   4  521.97   13.70
   6  -4   4  508.38   15.24
  -6   4   4  495.12   13.90
  -6   4  -4  506.43   14.08
   6  -4  -4  464.33   15.24
   6   4   4  524.99   15.87
  -7   4  -4    3.33    2.90
   7  -4   4    2.42    3.81
   7   4  -4    4.90    3.08
   7  -4   4    9.84    2.68
   7   4   4    6.04    2.51
   7  -4   4    6.96    2.35
   7   4   4    7.06    5.08
   7  -4  -4   -5.17    3.74
  -7   4   4    6.22    2.40
   7  -4  -4    3.61    3.00
   7   4  -4    3.36    1.95
   8   4  -4  129.90    5.84
   8  -4  -4  117.08    5.53
   8  -4   4  125.19    5.23
   8   4   4  133.74    8.33
   8  -4   4  123.34    6.49
   8   4   4  131.62    4.96
   8  -4  -4  117.63    6.71
  -8   4   4  123.41    4.73
  -8   4  -4  110.13    4.96
   8   4  -4  120.74    4.49
   9  -4  -4    8.45    6.01
  -9   4  -4    9.75    3.76
   9   4  -4    9.28    3.11
   9   4   4    5.98    3.61
   9   4   4    9.44    8.34
   9  -4   4    5.71    4.68
   9  -4  -4    9.86    4.68
  -9   4   4   11.46    3.28
   9   4  -4   10.08    4.81
   9  -4   4    9.80    5.73
  10   4  -4    3.45    3.72
  10  -4  -4    1.97    6.12
  10   4  -4   -1.23    6.20
  10   4   4    6.82    4.34
  10  -4  -4    4.93    7.64
 -10   4   4    3.61    3.95
  10   4   4    6.61   10.99
  10  -4   4    4.42    6.09
  10  -4   4   -0.99    6.92
 -10   4  -4    0.12    4.43
  10  -4   4   -4.16    9.69
   0  -5  -4  186.21    6.09
   0   5   4  190.37    6.16
   0   5   4  188.62    5.60
   1   5   4  214.98    6.73
  -1   5   4  207.15    6.14
   1  -5  -4  209.58    6.64
  -1   5   4  214.13    6.70
  -1  -5  -4  197.20    6.66
  -2   5   4 1533.56   42.49
  -2   5  -4 1531.49   42.25
   2   5   4 1576.42   42.61
  -2  -5  -4 1600.80   42.59
   2  -5  -4 1507.99   42.49
   2  -5  -4 1527.59   40.17
  -2   5   4 1548.51   40.29
   2  -5   4 1507.67   42.18
   3  -5   4   73.16    2.84
  -3   5  -4   71.72    2.49
   3  -5  -4   73.73    2.92
   3   5   4   64.18    3.55
   3  -5  -4   68.93    3.52
  -3  -5  -4   67.62    3.88
  -3   5   4   73.40    3.52
  -3   5  -4   64.23    3.47
  -3   5   4   71.61    2.98
   3  -5   4   73.06    2.90
   4   5   4 3305.34   90.10
  -4   5  -4 3287.68   89.87
  -4   5   4 3212.67   85.32
   4  -5   4 3445.72   89.54
  -4  -5  -4 3276.15   90.08
  -4   5   4 3206.82   89.79
   4  -5   4 3359.18   89.59
   4   5   4 3148.24   85.20
  -4   5  -4 3279.33   85.23
   4  -5  -4 3309.18   85.33
   4  -5  -4 3380.20   89.93
  -5   5   4  378.97   10.95
   5  -5  -4  379.10   11.01
   5  -5   4  386.16   11.72
  -5   5  -4  379.92   10.91
   5   5   4  396.99   12.50
  -5  -5  -4  391.07   12.59
   5  -5  -4  391.77   12.07
  -5   5   4  404.65   12.03
   5   5   4  409.82   10.91
   6   5   4  355.05   12.40
  -6   5   4  375.24   10.59
   6   5   4  365.29   10.52
  -6   5   4  366.03   11.64
   6   5  -4  376.23   10.18
   6  -5   4  399.37   11.68
  -6   5  -4  363.28   10.66
   6  -5  -4  365.82   11.90
   6  -5   4  381.35   11.60
   6  -5  -4  373.80   10.84
  -7   5   4   30.95    2.83
   7  -5   4   25.55    4.95
   7   5  -4   32.40    3.32
  -7   5  -4   36.76    3.52
   7  -5  -4   33.64    3.92
   7   5   4   31.54    5.71
   7  -5  -4   23.29    4.65
   7   5  -4   29.77    2.51
   7  -5   4   31.04    4.28
   7   5   4   30.97    2.92
   8   5   4   12.67    3.04
  -8   5   4   13.31    3.07
   8   5  -4   18.25    3.78
  -8   5  -4   13.76    3.71
   8   5   4    9.74    7.17
   8  -5   4    9.22    6.01
   8   5  -4   11.39    2.52
   8  -5  -4   11.87    4.30
   8  -5   4   13.07    4.67
   8  -5  -4    7.22    5.31
   9  -5  -4   25.48    7.33
   9   5  -4   25.96    5.30
   9   5   4   21.80    3.87
  -9   5   4   23.03    3.58
  -9   5  -4   19.92    4.10
   9   5  -4   18.70    3.14
   9  -5  -4   29.21    5.56
   9   5   4   29.43    9.62
   9  -5   4   43.24    8.62
   9  -5   4   28.85    5.97
  10   5   4   93.25    5.91
  10  -5  -4  101.86   10.09
 -10   5  -4   95.04    6.07
  10  -5   4   96.59    5.18
  10  -5   4   90.78    8.16
  10  -5   4  112.91   11.85
  10  -5  -4   99.37    8.18
  10   5  -4  102.58    7.34
   0   6   4   96.28    3.59
   0  -6  -4  104.89    4.08
   0   6   4  103.60    4.19
  -1   6  -4  597.77   17.17
  -1   6   4  623.33   16.63
  -1   6   4  629.26   17.73
  -1  -6  -4  608.59   17.63
   1  -6  -4  631.78   17.66
   1   6   4  618.48   17.73
  -2   6  -4 1042.43   29.47
  -2   6   4 1074.00   28.18
  -2  -6  -4 1053.21   29.80
   2   6   4 1120.75   29.93
   2  -6  -4 1102.03   29.82
  -2   6   4 1008.84   29.77
  -3   6   4  105.99    4.67
   3  -6   4  109.19    3.68
  -3   6  -4  106.23    4.46
  -3  -6  -4  108.64    4.90
  -3   6   4  111.85    4.04
   3  -6  -4  103.71    4.50
   3   6   4  106.36    4.72
   3  -6   4  126.29    3.72
   4  -6  -4  677.92   17.93
   4  -6  -4  673.08   19.44
  -4   6   4  662.91   19.32
   4  -6   4  728.25   18.84
   4  -6   4  649.52   18.81
  -4   6  -4  652.51   17.84
  -4  -6  -4  670.99   19.59
  -4   6   4  658.32   18.11
   4   6   4  656.16   19.60
   5   6   4   19.61    4.36
  -5   6   4   28.92    2.77
  -5   6   4   26.87    3.80
   5  -6  -4   28.65    3.81
  -5   6  -4   24.28    2.52
   5   6   4   25.19    2.47
   5  -6   4   33.18    3.50
   5  -6  -4   24.26    2.94
   5  -6   4   21.70    2.93
   6  -6   4   11.78    4.07
  -6   6   4    6.56    4.26
  -6   6   4   10.00    2.77
   6   6   4   10.76    2.49
   6  -6  -4    9.98    4.17
  -6   6  -4   13.67    2.68
   6   6  -4   11.50    1.89
   6   6   4    9.73    5.33
   6  -6  -4    9.33    3.29
   6  -6   4   12.98    3.46
  -7   6  -4   77.87    4.41
   7  -6   4   89.53    5.24
   7   6   4   78.91    7.27
  -7   6   4   90.09    4.15
   7  -6  -4   87.04    4.82
   7   6  -4   87.94    3.54
   7   6   4   77.54    4.03
   7  -6  -4   87.74    6.13
   8  -6  -4    0.77    6.25
  -8   6  -4    9.27    4.19
   8   6   4    7.36    3.31
   8  -6   4   -5.80    6.63
  -8   6   4    4.51    3.37
   8   6  -4    5.78    2.73
   8   6   4   10.90    8.10
   8  -6  -4    7.07    4.90
   8  -6   4    7.38    4.76
   9   6   4  122.31   12.07
   9   6   4  118.56    5.72
   9  -6   4  151.39   10.73
  -9   6  -4  127.08    6.39
   9  -6   4  140.20    7.66
  -9   6   4  133.22    5.77
   9  -6  -4  116.34    9.58
   9   6  -4  118.62    5.13
   9  -6  -4  136.89    8.01
  10  -6  -4    1.25   10.76
   0  -7  -4  319.39    9.53
   0   7   4  309.94    9.67
   0   7   4  301.82    8.83
   1   7   4  177.02    6.31
  -1  -7  -4  179.64    6.20
   1  -7  -4  186.11    6.09
  -1   7   4  174.23    6.24
  -1   7  -4  168.53    5.42
  -1   7   4  185.01    5.67
  -2   7   4  790.18   20.81
   2  -7  -4  789.82   22.05
   2   7   4  803.18   22.23
  -2  -7  -4  758.18   21.99
  -2   7   4  735.27   22.08
  -3  -7  -4  228.19    7.82
  -3   7   4  223.75    7.69
  -3   7  -4  231.64    7.44
  -3   7   4  223.69    6.88
   3  -7  -4  229.19    7.60
   3   7   4  205.46    7.68
  -4   7  -4  580.62   16.01
   4  -7  -4  623.00   17.68
   4  -7   4  588.18   16.76
   4  -7   4  619.98   16.84
  -4   7   4  597.47   16.42
  -4   7   4  558.78   17.47
   4   7   4  610.49   17.90
  -4  -7  -4  599.76   17.78
  -5   7  -4  162.79    5.34
   5  -7   4  149.10    5.53
   5  -7  -4  153.36    6.63
   5  -7   4  148.13    5.48
  -5   7   4  155.96    5.58
   5   7   4  147.95    6.95
  -5   7   4  153.49    6.47
  -6   7  -4   17.08    3.13
   6   7   4   14.83    2.81
   6  -7   4   14.92    4.09
   6   7   4   13.56    5.92
   6  -7  -4   13.78    3.40
   6  -7  -4   17.31    4.90
  -6   7   4   14.14    3.23
  -6   7   4   21.91    4.76
   6  -7   4   16.87    3.51
   7  -7   4   59.67    5.65
   7  -7  -4   62.80    4.83
   7  -7  -4   54.35    6.36
  -7   7  -4   59.39    4.17
   7   7  -4   60.62    3.12
   7   7   4   57.25    8.22
  -7   7   4   52.36    4.04
   7  -7   4   59.55    4.74
   7   7   4   60.93    3.81
   8  -7  -4   16.38    7.29
   8   7   4   20.86    9.25
   8   7   4   17.95    3.68
   8  -7   4   19.80    5.01
  -8   7  -4   14.43    4.66
   8  -7  -4   15.99    5.83
   8   7  -4   18.12    3.19
  -8   7   4   13.98    3.77
   8  -7   4   12.67    6.85
   9  -7  -4   75.86    7.83
   9  -7  -4   72.38   10.16
   9  -7   4   81.16    7.04
  -9   7  -4   80.19    6.29
   9   7  -4   72.11    6.09
  -9   7   4   70.86    5.23
   9   7   4   65.26    5.05
   9   7  -4   77.78    4.40
   9  -7   4   87.78    9.81
   0   8   4 2153.99   60.77
   0   8   4 2210.05   57.60
   0  -8  -4 2261.48   60.60
  -1   8  -4   57.11    2.75
  -1  -8  -4   60.04    3.57
  -1   8   4   53.92    3.74
   1  -8  -4   58.76    3.51
  -1   8   4   56.66    3.20
   1   8   4   63.25    3.95
  -2   8  -4   96.11    4.10
   2   8   4   95.82    4.80
   2  -8  -4   96.37    4.46
  -2  -8  -4   93.65    4.64
  -2   8   4   96.06    4.77
  -2   8   4   95.09    4.03
  -3   8   4  228.37    8.09
  -3   8   4  215.20    7.15
  -3  -8  -4  238.28    8.02
   3  -8  -4  223.52    7.81
   3   8   4  228.21    8.27
   4  -8  -4  168.65    6.67
  -4   8   4  171.82    5.98
   4   8   4  166.44    7.11
  -4   8  -4  171.53    5.36
  -4   8   4  159.27    6.68
   5  -8   4   45.92    3.51
  -5   8   4   47.46    4.87
   5  -8  -4   44.96    5.03
  -5   8   4   50.41    3.92
  -5   8  -4   45.29    3.46
   5   8   4   52.04    5.70
   5  -8   4   44.75    3.10
   6  -8   4  397.28   12.20
  -6   8  -4  391.48   11.94
  -6   8   4  451.51   13.80
  -6   8   4  412.15   12.04
   6   8   4  382.01   14.49
   6  -8   4  397.53   12.53
   6  -8  -4  391.64   13.67
   7  -8   4   -1.76    4.88
   7   8  -4    5.41    2.45
  -7   8   4    0.94    6.42
   7   8   4    2.36    8.55
   7  -8  -4   -5.06    6.49
   7  -8   4    4.51    4.29
   7   8   4    1.78    3.31
  -7   8   4    5.90    3.95
  -7   8  -4    4.19    4.25
   8  -8   4   -6.89    6.67
  -8   8  -4    6.22    4.63
   8  -8   4   -0.89    5.11
   8   8   4   -3.30    3.84
   8   8  -4   -1.15    3.09
   8   8   4   -2.53   10.92
   8  -8  -4   -0.68    8.45
  -8   8   4   -4.38    4.18
   9  -8   4    5.63    9.07
   0   9   4  425.60   13.08
   0   9   4  412.50   12.00
   0  -9  -4  426.12   12.63
   1  -9  -4  118.56    4.92
  -1   9  -4  110.05    4.19
  -1  -9  -4  106.19    4.87
  -1   9   4  101.57    5.30
   1   9   4  114.42    5.46
  -1   9   4  115.49    4.65
  -2   9   4  257.10   10.00
   2  -9  -4  295.43    9.71
  -2   9   4  334.15    9.34
  -2  -9  -4  317.52    9.76
   2   9   4  321.14   10.28
  -3   9   4    3.91    3.07
   3   9   4    3.81    4.02
  -3  -9  -4    6.52    3.82
   3  -9  -4    2.93    3.68
  -3   9   4    3.66    4.28
  -4   9   4    5.44    4.15
   4  -9  -4    5.18    4.03
  -4   9  -4    8.98    2.82
  -4   9   4    6.66    3.42
   4   9   4    6.27    4.70
  -5   9  -4   38.54    3.66
  -5   9   4   38.80    5.48
  -5   9   4   37.05    4.43
   5   9   4   37.69    6.05
   5  -9  -4   31.04    5.08
   5  -9   4   35.55    2.60
   6   9   4   19.59    3.35
   6   9   4   15.60    7.38
  -6   9   4   22.92    4.51
   6  -9  -4   21.33    6.39
   6  -9   4   20.78    3.48
  -6   9  -4   24.24    4.42
  -6   9   4   23.96    6.79
   6  -9   4   19.43    4.23
   7   9   4   28.07    3.91
  -7   9   4   32.02    8.00
  -7   9   4   30.33    5.03
  -7   9  -4   28.54    5.33
   7   9   4   25.89   10.17
   7  -9   4   28.76    4.54
   7  -9   4   28.31    5.85
   7  -9  -4   39.42    8.26
   8   9  -4   85.81    4.54
   8  -9   4   96.01    8.56
   8  -9  -4   78.82   11.15
   8   9   4   96.02    5.44
   0  10   4   22.48    3.58
   0 -10  -4   26.13    3.43
   0  10   4   26.13    4.32
  -1  10   4  100.69    4.98
  -1 -10  -4  112.54    4.96
   1 -10  -4  100.43    5.03
   1  10   4  111.90    6.06
  -1  10   4  110.17    5.92
   2  10   4  152.44    7.04
   2 -10  -4  148.85    6.22
  -2  10   4  154.94    7.03
  -2  10   4  154.57    6.11
  -2 -10  -4  153.98    5.99
  -3  10   4   11.88    3.77
   3  10   4   10.58    5.21
  -3  10   4   13.51    5.23
   3 -10  -4   14.60    4.11
  -4  10  -4   56.20    3.80
   4  10   4   62.56    6.66
  -4  10   4   51.71    5.67
  -4  10   4   60.68    4.76
   4 -10  -4   60.21    5.41
  -5  10   4   24.97    6.38
   5 -10  -4   20.02    5.88
  -5  10   4   18.77    4.93
   5  10   4   14.99    6.63
  -5  10  -4   17.38    4.06
  -6  10  -4   13.13    5.10
   6  10   4   13.96    8.62
   6 -10  -4   15.75    6.76
  -6  10   4   11.82    5.12
  -6  10   4   18.98    8.11
   6 -10   4   11.14    2.97
   7 -10  -4   13.71    8.88
  -7  10   4   16.17    5.84
   7 -10   4    9.19    4.23
   7 -10   4   13.29    5.75
   7  10   4    8.66    4.31
   0  11   4   59.27    5.83
   0  11   4   61.63    4.71
   1  11   4   31.10    5.49
  -1  11   4   39.23    5.42
   1 -11  -4   40.10    4.08
  -1  11   4   30.10    4.49
  -2  11   4   26.33    4.62
  -2  11   4   24.23    5.38
   2  11   4   26.34    5.57
   2 -11  -4   20.89    4.23
  -3  11   4  152.25    6.81
   3 -11  -4  154.96    6.84
   3  11   4  155.19    8.37
  -3  11   4  166.34    8.53
  -4  11   4   38.05    6.50
  -4  11   4   41.60    5.51
   4 -11  -4   45.23    5.68
   4  11   4   43.66    7.20
   5 -11  -4    0.03    6.48
   5  11   4    3.04    8.37
  -5  11  -4    0.12    4.88
  -5  11   4    6.49    7.70
  -5  11   4    0.73    5.52
   6 -11  -4   84.46    8.78
  -6  11   4   78.83    7.09
   6  11  -4   85.68    9.52
   0  12   4    9.99    5.13
   0  12   4    6.21    6.35
  -1  12   4   23.21    6.76
   1  12   4   28.46    6.53
  -1  12   4   28.02    5.51
  -2  12   4   44.94    5.95
   2 -12  -4   49.45    4.61
   2  12   4   45.60    7.28
  -2  12   4   34.80    7.02
   3  12   4   32.79    7.70
   3 -12  -4   35.72    5.12
  -3  12   4   21.33    7.78
  -3  12   4   37.30    5.91
  -4  12   4   62.73    6.94
   4 -12  -4   63.38    6.08
   4  12   4   56.93    9.23
  -4  12   4   62.25    8.13
   5 -12  -4    7.71    7.17
   0  13   4   21.97    8.09
   0  13   4   26.88    6.84
  -1  13   4    0.65    8.27
  -1  13   4    6.38    7.02
   1  13   4    7.30    8.02
  -2  13   4   21.58    6.93
   2  13   4   21.00    9.08
   4 -13  -4   62.42    6.63
   0   0   5   -1.54    1.37
   0   0  -5    0.03    1.45
   0   0   5   -0.37    0.99
   0   0  -5   -0.55    1.13
   0   0   5   -1.92    1.01
  -1   0   5   85.49    2.55
  -1   0  -5   85.27    3.23
  -1   0  -5   86.28    2.79
  -1   0   5   86.69    3.06
   1   0   5   82.47    2.67
  -1   0  -5   83.58    2.85
   1   0   5   82.42    3.18
  -1   0   5   78.07    2.61
   1   0   5   82.20    2.67
   1   0  -5   79.69    3.09
  -2   0   5  145.47    4.79
   2   0  -5  153.44    4.46
   2   0   5  149.43    4.48
  -2   0  -5  155.07    4.55
   2   0   5  158.56    5.06
  -3   0   5  137.43    4.47
   3   0   5  127.79    4.71
  -3   0  -5  141.06    5.04
   3   0  -5  143.48    4.14
   3   0   5  132.14    4.14
   3   0  -5  133.87    4.58
  -3   0  -5  140.98    4.23
  -3   0   5  134.29    3.90
   3   0   5  130.20    4.21
  -4   0   5  148.50    5.04
   4   0  -5  155.86    4.60
  -4   0  -5  148.18    4.73
   4   0   5  157.11    5.53
  -4   0  -5  151.11    5.77
   4   0  -5  151.01    5.19
  -4   0   5  154.30    4.39
   4   0   5  149.74    4.66
  -5   0  -5   -1.41    3.22
   5   0  -5   -0.84    2.19
  -5   0   5    1.33    1.40
   5   0   5    0.80    2.79
  -5   0  -5   -1.33    1.81
   5   0  -5    0.42    1.61
   5   0   5   -1.58    1.85
  -6   0  -5  388.24   12.63
   6   0   5  383.79   12.16
   6   0   5  408.50   10.84
   6   0  -5  361.60   10.65
  -6   0   5  383.18   10.41
  -6   0  -5  369.28   10.74
   6   0  -5  391.92   11.59
   7   0   5   17.85    4.29
  -7   0  -5   17.81    2.47
   7   0  -5   20.01    3.13
   7   0  -5   16.80    2.39
  -7   0   5   19.68    2.10
   7   0   5   20.06    2.60
  -8   0  -5    7.66    2.64
   8   0  -5    8.14    2.80
   8   0  -5    4.33    3.70
   8   0   5    4.95    2.98
   8   0   5    4.92    5.17
  -8   0   5    6.43    2.20
  -9   0  -5   61.04    3.88
   9   0  -5   66.01    4.13
  -9   0   5   67.02    3.20
   9   0   5   65.79    7.14
   9   0  -5   64.12    5.39
   9   0   5   69.29    4.58
  10   0   5    4.09    5.22
 -10   0  -5    4.81    3.67
  10   0  -5    7.26    5.78
  10   0   5    3.72    8.17
  10   0  -5   -1.57    4.14
   0   1   5 1685.58   44.63
   0   1  -5 1736.37   44.64
   0  -1   5 1676.49   46.91
   0   1   5 1738.80   47.06
   0  -1  -5 1750.28   47.10
   0   1  -5 1698.40   44.60
   0  -1  -5 1713.87   44.69
   0   1   5 1733.57   44.66
   0   1  -5 1732.45   46.99
  -1   1  -5  346.20    9.89
  -1  -1  -5  317.95    9.94
   1   1   5  357.95    9.97
   1   1  -5  335.64    9.76
  -1   1  -5  339.73    9.19
   1  -1   5  340.91    9.02
   1  -1   5  342.69    9.02
   1   1   5  344.47    9.24
  -1  -1   5  318.59    9.63
  -1   1   5  339.15    9.85
   1   1  -5  344.08    9.10
   1  -1  -5  338.61    9.24
  -1   1   5  330.49    9.15
   1  -1  -5  345.16    9.91
  -1   1  -5  343.82    9.17
   1   1   5  340.69    9.21
   2   1   5   69.92    2.44
   2   1  -5   61.11    2.15
  -2  -1  -5   57.37    3.02
  -2   1   5   64.71    2.74
   2  -1   5   59.86    2.70
  -2   1  -5   64.84    2.35
   2   1   5   61.01    2.88
  -2  -1   5   61.75    2.42
   2  -1   5   66.60    2.20
   2  -1  -5   67.49    2.86
   2  -1  -5   63.77    2.40
   2   1  -5   61.77    2.60
  -2   1  -5   63.49    2.85
  -2   1   5   66.46    2.28
   2  -1   5   66.10    2.18
   3   1   5 1391.77   36.03
   3  -1   5 1332.45   35.85
   3  -1  -5 1420.32   37.96
   3   1  -5 1444.03   37.85
  -3  -1  -5 1442.30   35.99
   3  -1  -5 1377.48   35.95
   3  -1   5 1364.69   35.86
  -3  -1  -5 1401.83   38.21
  -3   1  -5 1386.10   38.10
  -3   1   5 1391.51   35.82
   3   1   5 1341.03   35.93
   3  -1   5 1305.64   37.94
   3   1  -5 1383.08   35.81
  -3   1   5 1334.46   37.80
  -3   1  -5 1341.25   35.94
   3   1   5 1370.67   38.08
   4   1  -5  302.80    9.04
   4  -1   5  295.18    8.35
   4   1   5  313.63    9.50
  -4  -1  -5  293.62    9.59
  -4   1  -5  312.31    8.51
  -4  -1  -5  310.52    8.50
  -4   1   5  290.85    9.01
   4  -1   5  301.54    9.33
  -4   1   5  299.56    8.29
   4  -1   5  299.45    8.43
   4  -1  -5  292.34    9.17
   4   1  -5  302.46    8.32
   4   1   5  300.69    8.48
  -4   1  -5  316.72    9.59
   4  -1  -5  303.84    8.48
  -5  -1  -5  584.57   15.48
  -5   1   5  570.59   15.27
   5   1  -5  565.23   15.32
   5  -1   5  582.28   16.80
  -5  -1  -5  591.48   17.16
   5   1   5  567.17   15.50
   5   1  -5  560.00   16.37
  -5   1  -5  548.48   17.02
   5  -1  -5  586.95   15.50
   5  -1  -5  576.63   16.57
  -5   1   5  545.64   16.32
   5   1   5  595.88   16.98
  -5   1  -5  575.35   15.51
   6  -1   5  209.29    6.31
  -6   1  -5  196.10    8.05
  -6  -1  -5  196.23    8.21
   6  -1   5  218.32    7.58
   6   1  -5  198.52    6.09
  -6   1  -5  200.49    6.35
  -6   1   5  201.87    6.02
   6   1   5  197.33    7.71
   6   1   5  215.10    6.44
   6   1  -5  220.73    6.91
   6  -1  -5  205.48    6.33
   6  -1  -5  203.11    7.10
  -7  -1  -5   10.84    2.47
   7   1   5   11.94    4.39
   7   1  -5   11.18    3.12
   7  -1   5    8.77    2.59
   7  -1  -5   13.64    2.58
  -7   1   5   12.52    2.17
   7  -1  -5    7.88    3.28
   7  -1   5   10.51    4.10
  -7   1  -5    9.12    2.46
   7   1  -5    9.73    2.26
   7   1   5   13.70    2.69
   8  -1  -5   44.85    4.41
   8  -1   5   47.06    3.75
  -8   1  -5   54.51    3.47
   8   1  -5   48.98    4.33
  -8  -1  -5   50.44    3.28
   8   1   5   47.89    6.09
  -8   1   5   47.86    2.94
   8  -1  -5   53.21    3.60
   8   1  -5   44.19    3.25
   8   1   5   45.15    3.51
   8  -1   5   50.02    5.60
   9  -1  -5  206.21    7.40
   9  -1   5  204.24    7.76
  -9  -1  -5  200.59    6.90
   9   1   5  217.72   10.28
   9   1  -5  198.86    7.05
  -9   1   5  221.56    6.73
   9  -1   5  198.27    9.72
   9  -1  -5  223.49    8.69
   9   1  -5  225.33    8.53
  -9   1  -5  208.82    7.11
  10  -1   5   45.01    8.05
 -10   1  -5   40.93    4.16
 -10  -1  -5   44.20    4.02
  10   1  -5   41.78    5.96
  10  -1  -5   43.67    4.96
  10  -1  -5   45.42    6.55
  10   1   5   34.16    4.99
  10   1  -5   42.92    4.38
 -10   1   5   43.44    3.65
  10  -1   5   42.46    6.17
  10   1   5   31.99    9.22
   0   2   5 1658.11   44.28
   0   2   5 1576.21   41.96
   0  -2   5 1638.14   44.03
   0   2  -5 1601.54   41.91
   0  -2  -5 1568.90   44.26
   0   2  -5 1588.95   41.87
   0   2  -5 1611.88   44.08
   0  -2  -5 1655.10   42.02
  -1   2  -5  886.29   23.09
   1  -2  -5  917.55   23.25
   1  -2  -5  904.76   24.62
   1   2  -5  897.61   23.09
   1   2   5  885.37   24.62
   1   2  -5  862.95   24.35
  -1   2   5  857.82   23.18
   1   2  -5  845.44   23.00
  -1   2   5  872.78   24.53
  -1   2  -5  915.72   23.10
   1   2   5  839.56   23.22
  -1  -2  -5  894.81   24.66
   1  -2   5  896.62   24.37
  -1   2  -5  901.29   24.47
  -1  -2   5  861.33   24.24
   2   2  -5  195.52    5.39
   2   2   5  207.54    5.74
  -2   2  -5  198.64    5.64
   2   2  -5  193.04    5.96
   2  -2   5  199.79    6.09
   2  -2  -5  187.15    5.73
  -2  -2   5  196.40    5.81
   2   2   5  196.37    6.37
   2  -2  -5  198.58    6.30
  -2   2  -5  194.81    5.57
  -2  -2  -5  207.96    6.48
   2   2   5  190.47    5.77
  -2   2   5  189.89    6.17
  -2   2  -5  205.46    6.25
   3   2  -5  236.97    6.94
   3   2   5  228.14    7.40
   3  -2  -5  239.61    6.65
  -3   2  -5  230.55    7.30
   3  -2   5  233.80    6.29
  -3   2   5  225.82    7.08
   3  -2   5  221.05    6.29
  -3   2   5  229.27    6.50
  -3   2  -5  234.01    6.55
   3   2   5  233.35    6.61
   3  -2  -5  224.22    7.26
   3  -2   5  221.75    7.08
   4   2  -5   25.34    2.06
   4  -2   5   27.10    1.70
   4   2   5   31.18    2.93
   4  -2   5   26.09    2.64
   4  -2  -5   27.84    2.52
  -4   2  -5   23.60    3.00
  -4   2   5   26.59    2.46
   4  -2   5   24.57    1.75
  -4   2   5   24.61    1.71
   4   2   5   27.77    2.04
  -4   2  -5   31.44    2.02
  -4  -2  -5   13.32    3.06
   4  -2  -5   26.67    2.03
   4   2  -5   25.38    1.59
   5  -2  -5  250.33    7.79
  -5   2  -5  233.89    8.22
  -5   2   5  245.14    6.76
   5   2  -5  230.79    6.67
   5  -2   5  227.32    6.77
   5  -2  -5  234.55    7.02
  -5  -2  -5  223.56    8.41
   5  -2   5  239.04    6.77
   5   2   5  233.80    6.96
  -5   2   5  230.60    7.55
   5   2  -5  238.06    7.39
   5  -2   5  224.67    7.75
   5   2   5  240.47    8.20
  -6   2  -5  504.86   15.72
  -6  -2  -5  515.34   15.98
   6   2  -5  529.18   14.87
   6  -2  -5  509.95   15.16
  -6   2  -5  520.42   14.04
   6  -2  -5  511.41   14.05
   6   2   5  511.76   14.00
   6   2   5  492.68   15.63
   6  -2   5  530.32   13.94
  -6   2   5  493.62   13.78
   6   2  -5  493.52   13.76
   6  -2   5  496.05   15.29
  -7   2   5   78.79    3.33
   7   2   5   80.19    3.77
   7  -2  -5   74.37    3.82
   7  -2   5   83.47    3.89
   7   2   5   77.22    5.78
  -7   2  -5   74.92    3.57
   7  -2  -5   81.64    4.70
   7   2  -5   78.84    3.32
   7  -2   5   81.15    5.18
   7   2  -5   79.85    4.34
   8   2   5   91.77    4.49
   8  -2   5   90.45    6.28
   8   2   5   99.06    7.07
   8  -2  -5   90.62    4.57
   8  -2   5   95.83    4.83
   8  -2  -5   97.33    5.68
  -8   2  -5   90.62    4.28
   8   2  -5   98.86    4.14
   8   2  -5   94.95    5.20
  -8   2   5  101.41    4.06
   9   2  -5    5.55    4.77
   9  -2   5    2.54    5.90
  -9   2   5    7.35    3.06
   9   2   5   14.39    7.49
   9   2   5    5.09    3.65
   9   2  -5    3.94    3.19
   9  -2   5    6.55    4.46
  -9   2  -5    4.97    3.52
   9  -2  -5    9.83    5.25
   9  -2  -5    3.53    3.99
 -10   2   5   19.86    3.64
  10  -2  -5   12.17    6.69
  10  -2   5   21.59    7.58
  10   2   5   21.04    4.49
 -10   2  -5   20.16    4.21
  10  -2   5   18.10    5.82
  10   2  -5   13.92    6.15
  10   2   5   22.20    9.68
  10  -2  -5   16.98    5.17
  10   2  -5   20.01    3.90
   0  -3   5  985.84   28.08
   0  -3  -5 1063.54   28.53
   0   3   5 1025.31   26.93
   0   3   5  995.21   28.46
   0   3  -5 1053.91   28.20
   1   3   5  132.00    4.14
   1   3  -5  127.80    4.08
  -1  -3   5  122.08    3.84
  -1   3   5  123.87    4.49
   1   3   5  128.88    4.58
   1  -3  -5  135.06    4.14
  -1   3  -5  129.90    4.25
  -1   3   5  129.26    4.06
  -1  -3  -5  133.37    4.67
  -1   3  -5  128.37    3.66
   1  -3   5  132.47    4.04
   2   3   5  866.46   24.44
   2  -3  -5  864.70   24.36
  -2   3  -5  867.01   24.23
   2   3   5  853.34   23.04
   2  -3   5  831.79   24.05
  -2   3   5  869.50   22.96
  -2   3  -5  881.36   22.82
  -2  -3  -5  905.79   24.53
   2  -3  -5  884.34   23.01
  -2   3  -5  882.29   22.81
   2   3  -5  863.11   23.99
  -2   3   5  875.53   24.33
  -3   3  -5  262.53    7.29
   3  -3  -5  259.59    7.46
  -3   3   5  257.44    7.35
  -3  -3  -5  252.69    8.36
   3   3   5  265.83    7.40
   3   3   5  251.23    8.21
   3   3  -5  268.32    7.67
   3  -3   5  261.32    7.84
  -3   3   5  257.25    8.02
   3  -3  -5  262.90    8.16
  -3   3  -5  253.89    8.06
   4  -3  -5  504.59   14.00
   4   3  -5  436.16   12.54
   4  -3   5  480.26   13.78
  -4   3  -5  451.53   14.01
   4   3   5  465.91   12.90
  -4  -3  -5  476.57   14.35
  -4   3   5  474.23   12.83
  -4   3  -5  506.71   12.90
   4   3  -5  493.72   13.50
  -4   3   5  461.24   13.76
   4  -3  -5  472.21   12.98
   4   3   5  456.95   14.12
  -5  -3  -5  358.11   11.67
   5   3  -5  368.52    9.73
   5  -3   5  365.79    9.72
   5  -3  -5  347.55   10.13
  -5   3   5  355.05    9.90
   5   3  -5  375.11   10.54
   5  -3   5  350.80    9.68
   5  -3  -5  338.45   10.98
   5   3   5  362.58   11.44
   5  -3   5  369.77   10.97
  -5   3  -5  351.41   11.31
   5   3   5  333.91   10.00
  -5   3  -5  357.12   10.05
   6  -3   5   55.24    2.78
   6   3   5   56.04    3.08
   6   3  -5   57.26    3.48
   6   3   5   50.13    4.94
   6  -3  -5   60.61    3.26
   6  -3  -5   63.12    4.20
   6  -3   5   60.94    4.14
   6   3  -5   59.04    2.65
  -6  -3  -5   58.26    5.47
   6  -3   5   58.65    2.85
  -6   3   5   58.60    3.98
  -6   3   5   52.34    2.79
  -6   3  -5   52.89    3.00
   7  -3   5   20.10    2.69
   7   3   5   20.07    2.74
   7  -3   5   22.67    4.18
  -7   3  -5   20.83    2.80
   7  -3  -5   18.01    4.04
   7  -3  -5   18.34    3.12
   7   3  -5   14.88    3.24
   7   3  -5   21.24    2.35
   7  -3   5   19.00    2.80
  -7   3   5   19.90    2.46
   7   3   5   16.30    5.03
  -8   3  -5  202.96    6.84
   8  -3  -5  189.82    7.15
  -8   3   5  216.14    6.52
   8  -3   5  196.15    8.42
   8  -3   5  208.32    7.03
   8   3  -5  214.80    7.66
   8   3   5  193.69    6.82
   8   3  -5  201.85    6.46
   8   3   5  204.29    9.65
   8  -3  -5  200.94    8.38
   9  -3   5   29.67    6.18
   9  -3   5   21.08    4.91
   9   3   5   20.77    8.14
   9   3   5   24.71    3.99
   9   3  -5   21.61    4.98
  -9   3  -5   20.78    3.62
   9   3  -5   21.83    3.34
   9  -3  -5   25.28    4.58
  -9   3   5   27.90    3.40
   9  -3  -5   23.73    5.92
  10  -3  -5   11.37    7.56
  10   3   5    4.11   10.34
  10   3   5    8.39    4.57
  10  -3  -5    2.86    5.57
  10  -3   5   12.45    7.44
  10   3  -5    7.11    6.24
 -10   3  -5    7.63    4.36
 -10   3   5   13.00    3.87
  10   3  -5    7.97    4.04
  10  -3   5   10.70    6.57
   0   4   5  101.21    3.58
   0  -4  -5  101.58    4.01
   0   4   5  104.77    4.08
   0   4  -5  105.73    3.45
   1  -4  -5  743.34   21.11
  -1   4   5  709.01   19.86
   1   4   5  757.41   21.18
  -1   4  -5  743.71   20.79
   1  -4  -5  773.17   19.88
   1   4  -5  738.80   20.65
  -1   4   5  733.86   21.11
   1  -4   5  742.04   20.62
   1   4   5  742.50   19.92
  -1  -4  -5  800.20   21.24
  -2   4   5  801.32   22.56
   2   4  -5  782.73   22.07
   2  -4  -5  798.98   22.59
  -2  -4  -5  819.37   22.71
   3  -4  -5  192.49    5.90
   3  -4  -5  180.06    6.48
  -3   4   5  205.76    5.86
  -3   4  -5  184.37    6.35
  -3  -4  -5  187.08    6.77
   3   4   5  186.94    6.56
  -3   4  -5  193.32    5.54
  -3   4   5  195.18    6.48
   3  -4   5  194.10    6.03
   3   4   5  196.60    5.79
   3   4  -5  196.72    5.82
  -4   4   5  193.36    5.76
   4   4   5  184.61    6.84
  -4   4  -5  187.44    5.71
  -4  -4  -5  184.72    7.06
  -4   4  -5  178.09    6.57
   4   4   5  195.38    5.79
   4  -4   5  191.15    6.20
   4   4  -5  184.94    5.85
   4  -4  -5  194.53    5.92
  -4   4   5  186.30    6.40
   4  -4  -5  189.72    6.66
  -5   4   5  330.14    9.28
   5   4   5  341.43    9.38
   5   4   5  330.66   10.83
   5  -4  -5  327.45    9.51
  -5   4  -5  335.04    9.40
  -5   4  -5  330.31   10.67
  -5   4   5  324.26   10.27
  -5  -4  -5  320.08   11.05
   5  -4   5  325.56   10.11
   5   4  -5  303.53    9.66
  -6   4  -5   39.96    3.08
  -6  -4  -5   36.37    5.44
   6  -4  -5   40.21    4.03
   6  -4   5   41.77    3.81
   6   4  -5   35.48    2.22
   6   4   5   37.62    4.90
  -6   4   5   37.76    2.51
   6   4  -5   42.08    3.17
  -6   4   5   42.64    4.10
   6   4   5   35.46    2.86
   6  -4  -5   38.93    3.28
   7   4   5  179.58    6.17
   7   4  -5  191.73    6.76
   7  -4   5  183.76    7.39
   7   4   5  180.44    8.54
   7  -4  -5  187.22    6.59
   7  -4  -5  180.41    7.55
  -7   4   5  180.47    5.96
   7  -4   5  186.37    5.64
   7   4  -5  186.01    5.75
  -7   4  -5  174.44    6.25
   8   4   5   25.01    3.38
   8  -4   5   28.55    5.01
   8   4   5   27.16    7.15
   8   4  -5   24.74    2.89
   8  -4   5   25.76    3.72
   8  -4  -5   30.96    5.43
  -8   4   5   27.24    3.14
   8  -4   5   26.16    3.05
   8   4  -5   27.82    4.52
  -8   4  -5   32.56    3.58
   8  -4  -5   28.03    4.22
   9   4  -5   44.74    5.66
   9  -4   5   50.01    3.78
  -9   4   5   53.74    3.80
   9   4   5   42.82    9.18
   9   4  -5   46.81    3.70
   9  -4  -5   46.13    5.40
   9  -4   5   45.20    6.29
   9  -4   5   49.96    5.20
  -9   4  -5   44.40    4.52
   9  -4  -5   43.12    7.04
   9   4   5   39.66    4.20
  10  -4   5   20.94    4.49
  10  -4  -5   26.05    8.55
  10   4  -5   17.96    6.14
  10   4  -5   17.15    4.05
  10   4   5   25.19    4.92
  10  -4   5   21.54    6.69
 -10   4  -5   18.54    4.89
  10  -4  -5   20.34    6.61
  10  -4   5   23.23    7.65
   0   5   5   80.46    3.14
   0  -5  -5   77.80    3.59
   0   5   5   81.37    3.71
   0   5  -5   73.98    2.77
  -1   5   5   28.65    2.66
   1   5   5   28.54    2.71
  -1   5  -5   29.46    1.94
  -1  -5  -5   30.67    2.79
  -1   5   5   26.70    2.13
   1  -5  -5   31.90    2.60
   1   5  -5   27.97    1.58
   1   5   5   27.56    2.14
   2   5   5 1193.78   32.26
   2  -5  -5 1118.96   32.12
  -2   5   5 1156.43   30.35
   2   5  -5 1146.59   31.54
  -2  -5  -5 1174.31   32.22
   2  -5  -5 1144.21   30.25
  -2   5  -5 1135.84   31.79
   2  -5   5 1169.06   31.58
  -2   5   5 1126.52   32.10
  -3   5   5  980.66   26.84
  -3   5  -5  916.42   26.61
   3  -5  -5  957.84   25.22
  -3   5  -5  914.37   24.96
  -3   5  -5  976.00   24.97
   3  -5   5  946.46   26.28
  -3  -5  -5  945.19   26.99
  -3   5   5  969.70   25.28
   3  -5  -5  965.94   26.88
   3   5   5  948.27   26.99
  -4   5   5 1640.48   45.30
   4  -5  -5 1693.57   42.91
  -4   5  -5 1628.23   45.31
  -4  -5  -5 1689.27   45.73
  -4   5   5 1647.80   42.88
   4   5   5 1592.25   45.59
   4   5   5 1698.71   42.82
   4  -5   5 1524.96   44.88
   4   5  -5 1497.45   44.69
   4  -5  -5 1686.72   45.48
  -4   5  -5 1708.84   42.76
  -5   5  -5   70.93    4.92
   5  -5  -5   83.62    3.79
  -5  -5  -5   76.84    5.60
   5   5   5   78.87    5.17
  -5   5   5   74.22    4.35
   5   5   5   80.09    3.43
  -5   5  -5   79.76    3.47
  -5   5   5   73.50    3.50
   5   5  -5   74.64    3.44
   5  -5   5   79.01    3.92
   5  -5  -5   78.72    4.76
   6   5  -5   42.79    2.41
   6   5   5   39.17    3.06
  -6   5  -5   44.51    3.43
   6  -5  -5   41.72    3.56
   6   5  -5   43.28    3.21
   6   5   5   40.29    5.40
  -6  -5  -5   40.48    6.05
   6  -5  -5   43.90    4.45
  -6   5   5   40.46    2.85
  -6   5   5   40.94    4.33
   6  -5   5   42.91    3.86
   7   5   5   22.75    6.61
   7  -5  -5    1.63    3.66
   7  -5  -5   22.48    4.92
   7   5  -5   26.11    3.42
   7   5  -5   21.72    2.35
  -7   5  -5   24.29    3.53
  -7   5   5   26.01    2.81
   7  -5   5   25.83    4.26
   7   5   5   28.29    3.03
  -8   5   5   10.99    3.21
   8   5   5    6.50    7.51
   8   5  -5   12.20    4.36
   8  -5  -5    2.99    4.76
   8   5  -5    9.61    2.60
  -8   5  -5    9.41    3.61
   8  -5   5   11.98    5.06
   8  -5  -5   12.01    5.73
   8   5   5   10.15    3.30
   9  -5  -5   -0.81    5.91
   9  -5   5   12.00    5.95
  -9   5  -5    7.24    4.16
   9   5   5    7.94    3.92
  -9   5   5    8.07    3.50
   9   5  -5    9.22    3.37
   9  -5  -5    5.74    7.45
   9   5   5    7.90    9.98
   9  -5   5    6.71    8.86
   9   5  -5    2.71    5.47
  10   5   5   51.88    5.63
  10   5  -5   47.63    7.44
  10  -5  -5   71.65   10.65
  10  -5  -5   69.82    8.30
   0   6   5  434.29   12.48
   0   6  -5  401.77   11.61
   0   6   5  398.00   11.49
   0  -6  -5  417.89   12.38
   1   6   5   49.83    2.89
  -1  -6  -5   52.64    3.52
  -1   6  -5   50.81    2.38
  -1   6   5   53.31    2.92
   1  -6  -5   52.32    3.27
   1   6   5   48.20    3.32
  -1   6   5   48.77    3.26
   2   6  -5  631.17   17.80
  -2  -6  -5  658.50   18.70
  -2   6   5  647.15   17.44
   2  -6  -5  648.90   18.59
   2   6   5  631.74   18.71
  -2   6   5  667.54   18.69
  -2   6  -5  626.56   18.14
   3  -6   5  335.66    9.79
  -3   6  -5  349.25   10.42
   3   6  -5  311.17    9.69
   3   6   5  350.84   10.95
  -3   6  -5  351.89    9.33
  -3   6   5  359.83   10.79
   3  -6  -5  332.76   10.67
  -3  -6  -5  356.04   10.97
  -3   6  -5  346.59    9.32
  -3   6   5  329.26    9.80
   3  -6  -5  344.85    9.64
   4  -6   5  164.11    5.32
   4   6   5  145.67    6.30
   4  -6  -5  151.59    5.16
   4  -6   5  144.63    4.99
  -4   6   5  154.88    5.28
  -4   6  -5  150.55    5.98
  -4   6   5  131.67    5.79
  -4   6  -5  149.11    4.81
  -4  -6  -5  153.76    6.67
   4   6  -5  143.14    4.82
   4  -6  -5  148.15    6.12
   5   6   5   31.34    4.73
   5   6   5   32.32    2.77
  -5  -6  -5   33.34    5.19
   5  -6   5   29.76    2.97
  -5   6   5   31.83    2.99
   5  -6  -5   33.14    3.36
   5  -6  -5   36.34    4.20
   5   6  -5   28.63    2.56
  -5   6   5   31.54    3.95
   5  -6   5   48.09    3.83
  -5   6  -5   36.22    2.83
   6   6   5   89.55    3.96
  -6   6   5   88.28    5.59
   6  -6  -5   80.69    4.71
   6   6  -5   80.19    3.20
   6  -6  -5   86.59    5.86
   6  -6   5   89.35    4.58
  -6   6   5   82.42    4.05
  -6   6  -5   81.78    4.19
   6   6   5   88.15    6.79
   6  -6   5   85.81    5.47
   6   6  -5   75.09    3.94
  -7   6   5    6.22    5.23
   7  -6   5   16.58    4.28
   7  -6  -5   10.09    5.56
  -7   6  -5   17.79    3.97
   7   6   5    7.54    6.88
   7   6  -5   11.99    3.56
   7  -6  -5   18.04    4.26
   7   6  -5   16.83    2.53
   7  -6   5   13.37    5.83
  -7   6   5   15.62    3.06
   7   6   5   13.48    3.09
  -8   6  -5   61.08    4.98
   8  -6   5   15.20    7.56
   8   6  -5   56.51    3.37
   8  -6   5   63.21    5.69
   8   6  -5   67.24    4.98
   8  -6  -5   68.73    5.83
   8   6   5   57.23    4.17
   8  -6  -5   60.88    7.61
  -8   6   5   53.47    4.11
   8   6   5   61.40    9.50
   9  -6   5   15.90    6.24
  -9   6  -5   12.29    4.73
  -9   6   5   18.62    4.16
   9  -6  -5   22.59    7.05
   9   6   5   25.96   12.06
   9  -6  -5   22.30    8.88
   9   6  -5   11.63    3.47
   9   6   5   19.42    4.35
   9  -6   5   28.28   10.22
   9   6  -5   13.07    5.49
   0   7   5   13.43    3.05
   0   7   5   10.07    2.31
   0  -7  -5    8.52    2.87
  -1   7   5    3.24    2.53
  -1   7  -5    2.36    1.66
   1  -7  -5    0.95    2.62
  -1  -7  -5    5.46    3.04
   1   7   5    3.91    2.43
   1   7   5    0.94    2.87
  -1   7   5    1.29    2.81
  -2   7   5  506.38   14.29
   2  -7  -5  530.89   15.41
  -2  -7  -5  505.67   15.38
  -2   7   5  520.46   15.45
   2   7   5  522.33   15.53
   3   7   5  365.09   11.51
  -3   7   5  353.52   10.33
  -3  -7  -5  353.38   11.51
   3  -7  -5  348.16   11.29
  -3   7  -5  362.50   10.91
  -3   7   5  362.52   11.37
   4  -7  -5  280.83    9.59
   4  -7   5  291.42    8.34
   4  -7   5  293.06    8.41
  -4   7   5  289.90    8.60
   4   7  -5  254.65    8.18
  -4   7  -5  283.86    8.07
  -4   7   5  272.65    9.41
  -4   7  -5  285.39    9.38
   4   7   5  272.70    9.76
  -4  -7  -5  286.25   10.06
   5   7   5  121.56    6.80
   5  -7  -5  124.71    6.42
   5  -7   5  128.84    5.19
   5  -7   5  128.17    4.92
  -5  -7  -5  130.26    7.29
   5  -7  -5  129.96    5.06
  -5   7   5  130.35    5.14
   5   7   5  130.25    4.74
  -5   7  -5  124.71    4.87
  -5   7   5  124.90    6.06
  -6   7  -5   76.88    4.11
   6  -7  -5   67.27    4.53
   6  -7  -5   73.93    6.11
  -6   7   5   44.33    5.69
   6   7   5   73.57    3.86
  -6   7   5   70.25    4.15
   6  -7   5   73.38    4.94
   6   7  -5   72.75    3.83
   6   7   5   69.63    6.96
   6  -7   5   66.81    4.22
   7  -7   5   18.45    4.29
  -7   7  -5   10.65    4.04
   7  -7  -5    4.39    6.46
   7   7   5   11.44    7.95
   7   7  -5   12.18    3.70
  -7   7   5   11.21    6.04
   7  -7   5   12.82    5.97
   7   7  -5   12.37    2.65
   7   7   5   14.15    3.40
   7  -7  -5   14.24    4.92
  -7   7   5   15.03    3.47
   8  -7   5   52.62    8.29
   8  -7  -5   53.42    6.75
   8   7   5   56.08   10.63
  -8   7   5   47.94    4.29
   8   7   5   50.62    4.37
   8  -7  -5   41.24    8.39
   8   7  -5   71.67    5.11
  -8   7  -5   50.83    5.62
   8  -7   5   47.71    5.56
   8   7  -5   46.59    3.65
   9   7  -5   10.02    3.66
   9  -7   5   11.57    9.64
   9  -7  -5   11.42    8.27
   9  -7  -5    1.91   10.35
   9   7   5    8.93    4.66
   0   8   5  131.01    4.98
   0  -8  -5  130.55    5.55
   0   8   5  135.45    5.77
  -1  -8  -5  300.78    9.84
   1  -8  -5  297.22    9.76
  -1   8   5  296.63    9.12
  -1   8  -5  300.37    8.89
  -1   8   5  305.93    9.99
   1   8   5  322.28   10.16
   2  -8  -5  262.66    9.01
   2   8   5  272.63    9.33
  -2   8   5  281.47    9.32
  -2  -8  -5  269.02    9.13
  -2   8   5  256.73    8.21
  -2   8  -5  276.75    8.39
  -3   8   5    2.36    3.91
  -3  -8  -5    0.34    4.36
  -3   8   5   -0.13    2.87
  -3   8  -5    3.54    3.29
   3   8   5    1.53    3.91
   3  -8  -5    0.21    3.57
  -4   8  -5  168.42    5.27
   4  -8  -5  160.81    6.98
  -4   8   5  151.96    6.85
   4   8   5  157.23    7.41
  -4  -8  -5  168.38    7.55
  -4   8   5  162.20    5.96
   5  -8  -5  123.38    6.71
   5  -8   5  138.90    5.11
   5   8   5  122.68    7.39
  -5   8   5  123.91    6.55
  -5   8  -5  123.88    5.11
  -5   8   5  124.90    5.47
   5  -8   5  119.84    4.59
   6  -8  -5  139.21    7.98
   6   8   5  138.55    5.31
   6   8   5  116.33    8.66
  -6   8   5  132.36    5.91
  -6   8   5  134.83    8.02
   6  -8   5  142.24    5.49
   6  -8   5  134.27    5.96
  -6   8  -5  126.34    5.82
   7  -8  -5   44.61    5.07
   7  -8  -5   43.49    7.72
   7   8   5   48.54    4.04
  -7   8  -5   42.27    4.77
   7   8  -5   30.32    4.05
   7   8  -5   45.67    3.09
   7  -8   5   50.20    5.63
   7  -8   5   35.85    4.53
  -7   8   5   44.57    4.55
   7   8   5   36.96    9.03
   8  -8  -5   39.56    9.66
  -8   8  -5   55.60    6.36
   8   8  -5   50.72    3.90
   8  -8   5   59.84    7.81
   8  -8  -5   59.41    6.90
   8   8  -5   53.90    5.43
   8  -8   5   53.77    5.64
  -8   8   5   46.89    4.92
   8   8   5   49.39    4.67
   0   9   5  425.61   13.71
   0  -9  -5  447.02   13.35
   0   9   5  432.17   12.57
  -1   9   5   46.93    4.49
  -1   9  -5   39.07    2.83
   1   9   5   45.54    4.66
  -1   9   5   50.08    3.89
  -1  -9  -5   44.64    4.14
   1  -9  -5   42.74    4.03
  -2  -9  -5   88.22    5.33
  -2   9  -5   89.92    4.33
   2  -9  -5   89.83    5.08
  -2   9   5   89.69    4.44
  -2   9   5   93.95    5.56
   2   9   5   90.50    5.55
   3   9   5   64.25    5.70
  -3  -9  -5   66.56    5.54
  -3   9   5   67.03    4.21
   3  -9  -5   62.40    4.92
  -3   9   5   63.02    5.45
   4   9  -5   31.56    2.20
  -4   9   5   37.25    4.05
  -4  -9  -5   35.63    5.84
  -4   9  -5   34.05    3.10
  -4   9   5   32.00    5.09
   4  -9  -5   33.65    5.07
   4   9   5   43.50    5.77
  -5   9   5   74.56    5.10
   5  -9  -5   71.72    6.21
   5   9  -5   68.40    3.38
  -5   9   5   69.91    6.29
   5   9   5   69.71    7.06
  -5   9  -5   66.51    4.35
  -6   9   5  112.58    5.89
   6   9   5  106.62    5.05
   6   9  -5  110.46    4.67
  -6   9  -5  108.62    5.81
   6  -9   5  104.89    4.66
   6  -9  -5  116.74    8.13
   6  -9   5  115.18    5.64
  -6   9   5   96.23    8.58
   6   9   5  112.97    9.08
   7   9   5    8.58    3.99
  -7   9   5   11.44    8.59
  -7   9   5   13.62    5.04
   7  -9   5    9.19    4.07
   7   9  -5   17.43    4.00
   7  -9   5   12.51    5.72
   7  -9  -5    0.80    8.63
  -7   9  -5   13.15    5.44
   7   9   5    6.09   10.29
   8  -9   5   26.68    8.25
   0  10   5  277.35   10.12
   0 -10  -5  284.38    9.42
   0  10   5  259.64    8.93
  -1  10   5   17.26    4.21
   1 -10  -5   19.49    4.21
  -1  10   5   20.64    4.92
   1  10   5   16.27    5.20
   1  10   5   16.32    4.24
  -1 -10  -5   20.42    4.29
  -1  10  -5   18.13    2.98
  -2  10   5   23.23    3.92
   2 -10  -5   26.99    4.48
  -2  10   5   31.95    5.31
   2  10   5   23.46    5.45
  -2 -10  -5   26.45    4.83
  -3  10   5   68.18    5.07
   3  10   5   79.49    6.71
   3 -10  -5   84.19    5.75
  -3  10   5   77.04    6.46
  -3 -10  -5   77.45    5.79
  -4  10  -5   31.02    3.68
  -4  10   5   24.93    4.60
  -4  10   5   37.89    6.09
   4  10   5   32.83    6.63
   4 -10  -5   25.64    5.72
  -5  10  -5    0.56    4.36
  -5  10   5    1.16    4.93
   5 -10  -5    1.81    6.28
   5  10   5    4.25    7.83
  -5  10   5   -1.06    6.48
  -6  10   5   72.15    6.08
  -6  10  -5   73.70    6.56
   6  10   5   89.42    5.02
  -6  10   5   88.18    9.83
   6 -10  -5   77.65    8.44
   6  10   5   75.80    9.91
   7 -10   5   14.25    5.60
   7 -10   5    6.26    3.76
   7 -10  -5   18.11    9.64
   0  11   5   66.52    5.36
   0  11   5   72.90    6.62
   0 -11  -5   66.83    5.19
   1  11   5   17.63    6.16
   1  11   5   20.13    5.08
   1 -11  -5   21.06    4.66
  -1  11   5   22.40    5.09
  -1 -11  -5   15.18    4.71
  -1  11   5   19.01    5.87
  -2  11   5  102.96    5.95
   2 -11  -5  100.07    6.20
   2  11   5  114.69    7.89
  -2 -11  -5  105.46    6.07
  -2  11   5  101.30    7.35
   3 -11  -5   60.32    5.69
  -3  11   5   58.11    5.51
   3  11   5   53.80    7.30
  -3  11   5   53.50    7.40
   4  11   5   98.30    9.21
  -4  11   5  112.76    8.38
  -4  11   5  103.38    6.61
   4 -11  -5  120.57    7.51
  -5  11  -5   46.68    5.55
   5  11   5   43.84    9.45
  -5  11   5   49.48    6.47
   5 -11  -5   51.26    8.02
  -5  11   5   47.55    8.74
   6 -11  -5    7.33    9.20
   0  12   5    5.64    5.61
   0  12   5    7.91    7.01
   0 -12  -5   10.62    4.84
  -1  12   5  116.66    7.60
   1  12   5  104.53    7.41
   1 -12  -5  133.30    6.38
  -1  12   5  121.78    8.62
   1  12   5  107.89    8.72
  -2  12   5   40.88    6.12
  -2  12   5   41.44    7.79
   2  12   5   37.93    8.53
   2 -12  -5   47.66    5.75
  -3  12   5   -4.91    6.10
  -3  12   5    3.77    8.73
   3 -12  -5   -0.87    5.92
   3  12   5   -1.69    8.25
  -4  12   5    2.32    6.56
   4 -12  -5    4.44    6.75
   5 -12  -5   16.59    8.63
   3 -13  -5   17.97    6.78
   0   0  -6 1556.58   40.02
   0   0  -6 1561.42   42.22
   0   0   6 1514.54   39.91
   0   0   6 1520.85   42.12
   0   0   6 1522.62   39.88
   1   0   6 1340.04   33.45
   1   0   6 1270.52   35.34
  -1   0   6 1232.87   33.38
  -1   0   6 1276.41   35.25
   1   0  -6 1308.22   35.38
  -1   0  -6 1295.01   33.53
   1   0  -6 1281.58   33.48
  -1   0   6 1247.89   33.32
  -1   0  -6 1303.33   35.46
   1   0   6 1264.50   33.40
   2   0   6 3507.24   94.71
   2   0   6 3660.51   99.70
   2   0  -6 3758.69   99.66
  -2   0   6 3559.01   95.30
  -2   0   6 3641.71   94.78
  -2   0  -6 3614.38   94.79
   2   0   6 3674.06   96.34
  -2   0  -6 3763.88   99.82
   2   0  -6 3753.39   96.70
  -2   0   6 3708.84   99.53
  -3   0  -6  169.24    6.20
  -3   0  -6  184.04    5.43
  -3   0   6  178.20    5.01
   3   0   6  180.03    5.33
  -3   0   6  178.30    5.70
   3   0  -6  182.05    5.93
   3   0  -6  177.18    5.29
   3   0   6  180.01    6.07
  -4   0   6  428.41   11.49
   4   0  -6  435.14   12.65
   4   0  -6  428.27   11.76
  -4   0  -6  422.99   13.12
  -4   0  -6  426.54   11.86
   4   0   6  425.96   12.88
  -4   0   6  449.47   12.48
   4   0   6  430.51   11.76
   4   0   6  432.43   11.85
  -5   0   6   35.74    1.98
  -5   0  -6   40.25    2.54
  -5   0  -6   41.67    4.20
   5   0   6   33.65    3.47
   5   0   6   42.14    2.58
   5   0  -6   36.01    2.40
   5   0  -6   38.66    3.01
   5   0   6   36.59    2.66
   6   0  -6    5.19    2.17
   6   0   6    6.49    2.26
  -6   0  -6    3.17    4.57
   6   0  -6    5.29    2.97
   6   0   6    3.85    3.62
  -6   0  -6    3.56    2.25
  -6   0   6    4.80    1.68
   7   0   6  653.33   19.09
   7   0   6  602.24   17.13
  -7   0  -6  633.31   17.10
   7   0  -6  639.20   18.46
   7   0  -6  609.65   17.01
  -7   0  -6  620.06   19.69
  -7   0   6  616.87   16.62
  -8   0   6  154.63    4.86
   8   0  -6  136.17    5.42
  -8   0  -6  156.74    5.54
   8   0  -6  159.75    6.78
   8   0   6  137.83    7.84
   8   0   6  151.96    5.80
   9   0  -6    6.61    5.02
  -9   0  -6   10.22    3.53
   9   0   6    8.10    6.56
   9   0  -6    6.67    3.60
   9   0   6   13.08    4.24
  10   0  -6    3.13    4.58
  10   0   6    2.09    8.71
  10   0  -6    2.99    6.28
 -10   0  -6    1.69    4.08
  10   0   6    0.13    5.69
   0   1  -6   26.48    1.68
   0   1   6   28.64    1.74
   0   1  -6   25.40    2.01
   0   1   6   25.11    1.64
   0   1  -6   28.55    1.62
   0   1   6   22.75    2.05
   0  -1  -6   28.23    1.98
   0  -1  -6   25.37    2.27
   1  -1  -6   47.29    2.16
   1   1  -6   46.19    2.35
   1   1   6   43.88    2.04
  -1   1  -6   41.65    2.07
   1   1   6   43.67    2.07
   1  -1   6   44.50    2.37
   1   1   6   41.95    2.52
  -1   1   6   41.82    2.45
  -1   1  -6   43.59    2.16
   1  -1   6   45.14    1.74
   1  -1   6   44.49    1.69
   1   1  -6   42.41    1.90
  -1   1  -6   49.94    2.59
  -1   1   6   43.24    2.00
  -1  -1   6   44.56    2.24
  -1  -1  -6   48.58    2.74
   1  -1  -6   45.90    2.57
  -1  -1  -6   42.13    2.21
   2   1  -6 2256.54   59.56
   2   1   6 2216.32   56.62
   2  -1   6 2088.59   56.46
  -2   1   6 2218.38   59.57
   2   1   6 2244.93   56.64
   2  -1   6 2160.35   59.58
  -2   1  -6 2197.03   59.71
  -2   1  -6 2243.84   56.66
   2  -1  -6 2179.71   56.62
  -2  -1  -6 2186.50   59.81
  -2   1  -6 2116.45   56.60
  -2   1   6 2127.84   56.48
   2  -1  -6 2246.57   59.69
   2   1   6 2084.59   59.68
   2   1  -6 2184.18   56.50
   2  -1   6 2126.53   56.50
   3   1  -6  135.96    4.12
   3  -1   6  140.07    4.17
  -3   1   6  131.06    4.66
  -3   1  -6  134.21    5.09
   3  -1  -6  136.58    4.31
   3   1   6  129.59    4.26
   3  -1  -6  138.06    4.93
   3  -1   6  141.49    4.91
  -3  -1  -6  132.94    5.19
   3   1  -6  134.43    4.70
   3   1   6  131.98    5.06
   3  -1   6  130.81    4.13
  -3   1  -6  139.59    4.35
  -3   1   6  132.33    4.05
  -4   1  -6  213.97    7.55
  -4   1   6  231.51    7.02
   4  -1   6  224.91    6.38
   4   1   6  229.90    6.55
  -4   1  -6  206.99    6.52
  -4  -1  -6  211.91    6.51
   4   1  -6  229.49    7.05
   4   1   6  218.07    7.45
  -4  -1  -6  226.24    7.73
   4  -1   6  212.04    6.38
  -4   1   6  219.48    6.24
   4  -1  -6  225.22    6.54
   4  -1   6  204.98    7.22
   4  -1  -6  220.02    7.23
   4   1   6  223.36    6.66
   4   1  -6  224.86    6.34
   5  -1   6   63.04    2.78
  -5   1   6   59.14    3.54
  -5   1  -6   60.32    4.42
   5   1  -6   58.42    2.62
  -5   1   6   55.38    2.49
   5  -1   6   59.74    2.92
   5  -1  -6   58.35    3.50
   5   1  -6   59.45    3.35
  -5  -1  -6   56.16    4.61
   5   1   6   63.57    3.01
   5  -1  -6   59.72    2.89
  -5  -1  -6   57.96    2.86
   5  -1   6   56.36    3.81
  -5   1  -6   63.07    3.03
   5   1   6   65.38    4.15
  -6  -1  -6   91.73    3.66
   6  -1   6   84.42    4.89
   6  -1  -6   88.65    4.59
   6  -1   6   92.79    3.70
   6   1  -6   83.80    3.42
  -6   1   6   88.16    3.24
  -6   1  -6   83.17    3.76
   6   1   6   75.85    5.11
   6  -1  -6   93.36    3.76
  -6   1  -6   89.45    5.67
   6   1  -6   91.02    4.23
  -6  -1  -6   76.88    5.85
   6  -1   6   90.39    3.76
   6   1   6   85.26    3.80
   7   1   6  128.28    4.92
  -7   1   6  124.89    4.30
  -7   1  -6  130.20    4.81
   7  -1  -6  126.05    5.74
  -7   1  -6  115.28    7.21
   7   1  -6  131.47    5.38
   7  -1   6  118.60    4.76
   7   1  -6  129.21    4.49
  -7  -1  -6  104.14    4.60
   7  -1   6  137.65    6.43
   7   1   6  121.79    6.68
  -7  -1  -6  112.53    7.64
   7  -1  -6  116.69    4.77
  -8   1  -6   99.15    4.46
  -8  -1  -6   97.42    4.33
   8  -1  -6   87.66    4.55
   8  -1  -6  106.96    5.83
   8   1  -6  103.10    5.38
   8   1   6   95.59    4.67
   8  -1   6   83.02    4.75
   8  -1   6   96.40    6.64
   8   1  -6   90.98    4.21
   8   1   6   96.31    7.20
  -8   1   6   99.50    3.90
   9   1   6   46.99    7.52
  -9   1  -6   44.97    3.93
   9   1   6   43.82    4.25
   9  -1   6   45.34    4.98
  -9   1   6   52.23    3.40
   9  -1  -6   50.28    4.51
   9   1  -6   49.71    3.92
   9  -1   6   46.58    7.06
  -9  -1  -6   40.73    3.79
   9  -1  -6   53.20    5.93
   9   1  -6   50.07    5.35
  10  -1   6   18.79    8.37
  10   1  -6   18.44    4.43
  10   1   6   19.85    9.23
  10   1  -6   23.54    6.19
 -10   1   6   19.87    3.46
  10  -1   6   19.55    6.45
  10  -1  -6   31.12    6.96
 -10   1  -6   30.32    4.17
  10   1   6   25.90    5.42
  10  -1  -6   17.56    5.03
 -10  -1  -6   29.40    4.14
   0   2   6  146.56    4.84
   0  -2  -6  134.43    4.33
   0   2  -6  137.91    3.98
   0  -2  -6  132.32    4.83
   0  -2   6  135.10    4.34
   0   2   6  138.86    4.25
   0   2  -6  128.09    4.50
   0   2  -6  129.56    4.02
   1  -2  -6   32.47    2.16
  -1   2   6   29.68    1.89
  -1   2  -6   31.32    2.21
   1   2   6   37.90    2.54
   1  -2  -6   29.57    2.41
  -1  -2  -6   35.78    2.66
  -1   2   6   30.42    2.38
  -1   2  -6   32.28    1.74
   1   2  -6   32.29    2.11
   1   2   6   37.14    2.09
  -1   2  -6   45.51    1.91
   1   2   6   36.49    2.03
  -1  -2   6   35.04    1.88
   1  -2   6   36.73    2.02
   1   2  -6   32.57    1.58
   1   2  -6   33.73    1.76
   2   2   6  314.30    9.08
  -2   2   6  335.48    9.04
   2   2  -6  319.30    8.80
   2  -2  -6  326.17    9.15
  -2   2  -6  332.03    9.05
  -2   2  -6  333.52    9.82
   2  -2  -6  332.91    9.87
   2   2   6  337.01    9.99
   2   2   6  326.93    9.16
  -2   2   6  323.42    9.74
  -2   2  -6  331.59    9.00
  -2  -2   6  310.29    9.33
  -2  -2  -6  338.74   10.09
   2   2  -6  314.58    9.53
   3   2   6    7.28    2.51
   3   2   6    8.00    1.80
  -3   2   6   10.44    2.12
   3  -2  -6    9.89    1.91
  -3   2  -6    8.14    2.37
   3   2  -6    6.73    1.82
  -3  -2  -6   10.09    2.79
   3  -2  -6    5.75    2.31
   3   2   6    8.11    1.89
   3  -2   6    9.19    2.09
  -3   2   6    8.99    1.61
   3  -2   6    8.48    1.23
  -3  -2   6    9.44    1.81
   3   2  -6   10.97    1.33
  -3   2  -6    7.19    1.60
   4  -2   6  312.28    8.56
  -4  -2  -6  311.76   10.18
   4   2   6  320.93    8.90
   4  -2   6  310.46    8.54
   4  -2   6  304.01    9.58
   4   2  -6  320.88    9.39
   4  -2  -6  323.19    8.94
   4   2   6  303.40    9.91
  -4   2  -6  325.89    9.96
  -4   2  -6  284.06    8.76
   4  -2  -6  327.41    9.78
  -4   2   6  298.41    8.63
  -4   2   6  308.40    9.49
   5  -2   6  231.03    7.95
   5  -2   6  242.78    6.88
   5   2   6  240.27    7.18
   5  -2   6  244.64    6.90
   5  -2  -6  245.02    7.98
   5   2   6  241.12    8.39
  -5   2  -6  226.33    7.08
   5   2  -6  254.87    7.67
  -5   2   6  236.32    7.74
  -5   2   6  238.94    6.87
  -5   2  -6  230.33    8.42
   5  -2  -6  223.31    7.12
   5   2  -6  238.19    6.84
   6   2  -6   84.50    3.36
  -6   2   6   87.38    3.36
   6   2   6   91.05    3.79
   6  -2   6   89.39    3.69
  -6  -2  -6   80.83    6.09
  -6   2  -6   78.92    5.60
   6  -2   6   86.52    4.86
  -6   2   6   86.09    4.48
   6   2  -6   82.50    4.08
   6  -2   6   92.69    3.61
   6  -2  -6   82.19    3.84
  -6   2  -6   86.62    3.74
   6   2   6   84.67    5.34
   6  -2  -6   85.01    4.64
  -7   2  -6  154.28    5.42
   7  -2   6  146.61    6.68
   7  -2  -6  145.27    5.44
  -7  -2  -6  149.29    8.44
   7   2   6  145.28    5.33
   7  -2   6  138.19    5.12
   7   2   6  143.78    7.35
   7   2  -6  136.50    5.76
  -7   2   6  143.12    4.82
   7  -2   6  143.11    5.33
   7   2  -6  140.20    4.88
   7  -2  -6  149.35    6.51
   8  -2  -6   45.31    5.26
   8  -2  -6   40.70    3.89
  -8   2   6   43.62    3.16
   8   2   6   32.64    6.73
   8  -2   6   38.45    4.27
  -8   2  -6   42.73    3.69
   8  -2   6   41.28    3.62
   8   2  -6   40.37    4.15
   8  -2   6   34.41    5.69
   8   2   6   42.49    3.82
   8   2  -6   41.71    3.18
   9  -2  -6    8.57    4.27
   9  -2   6    9.44    6.34
   9  -2   6    3.51    4.93
   9  -2  -6    3.96    5.86
   9   2   6   10.08    7.74
  -9   2  -6    9.83    3.89
   9   2  -6    9.00    3.45
   9   2  -6    8.79    4.71
  -9   2   6    4.99    3.12
   9   2   6   10.74    4.03
  10  -2  -6    3.19    7.22
 -10   2   6    6.13    3.68
  10   2  -6    6.03    5.84
 -10   2  -6    6.56    4.43
  10  -2   6    2.27    8.19
  10  -2  -6    7.07    5.38
  10   2   6    6.95    4.89
  10   2  -6    8.21    4.25
  10  -2   6    1.53    6.48
   0   3   6  555.06   15.14
   0   3  -6  545.44   14.78
   0   3   6  580.37   16.21
   0  -3  -6  564.59   15.19
   0  -3   6  560.39   15.64
   0   3  -6  545.38   14.81
   0   3  -6  586.92   15.87
   1   3   6   56.18    2.56
  -1   3  -6   54.72    2.61
  -1  -3   6   50.00    2.06
  -1   3   6   55.22    2.97
   1  -3  -6   51.40    3.00
  -1   3   6   51.66    2.40
   1  -3   6   52.22    2.28
  -1   3  -6   54.18    2.05
   1   3   6   49.45    3.00
   1   3  -6   49.69    2.41
   1  -3  -6   52.94    2.63
  -2   3   6  390.20   11.96
  -2   3  -6  401.61   11.01
  -2   3  -6  403.10   11.88
   2   3  -6  416.67   11.66
   2  -3  -6  410.87   11.25
  -2   3  -6  426.25   11.01
   2  -3   6  407.97   11.68
   2   3   6  400.96   11.26
  -2   3   6  416.92   11.17
   2  -3  -6  403.51   12.07
   2   3   6  418.35   11.19
  -2  -3  -6  393.96   12.23
   2   3   6  394.73   12.16
   3   3   6   21.42    3.00
   3  -3  -6   23.56    2.70
   3   3  -6   23.45    1.98
   3   3  -6   23.65    1.40
  -3   3  -6   18.36    2.55
  -3   3   6   18.66    1.90
  -3   3   6   20.21    2.59
  -3  -3  -6   23.48    3.09
   3  -3  -6   24.94    2.17
   3   3   6   25.40    2.33
  -3   3  -6   21.39    1.90
   3  -3   6   21.72    2.14
   3   3   6   21.26    2.11
   4  -3  -6   53.28    2.96
   4   3   6   51.49    2.78
  -4   3   6   53.07    2.51
   4   3   6   52.78    3.68
  -4  -3  -6   52.01    4.15
  -4   3  -6   44.42    3.51
  -4   3   6   48.36    3.08
   4  -3  -6   48.18    3.50
   4   3  -6   52.37    2.79
   4  -3   6   51.90    3.00
  -4   3  -6   46.89    2.64
   4   3  -6   49.49    2.13
   5  -3  -6  633.40   18.27
  -5  -3  -6  625.21   18.86
  -5   3  -6  593.01   18.39
  -5   3   6  634.10   18.02
   5  -3  -6  620.89   16.97
   5  -3   6  607.57   17.99
   5   3  -6  626.81   16.56
   5   3   6  619.93   16.88
   5   3   6  630.76   18.57
  -5   3  -6  631.11   16.92
   6  -3   6   61.63    4.34
   6   3  -6   79.35    3.04
   6   3   6   60.65    3.46
  -6   3   6   67.50    3.12
   6  -3  -6   67.46    3.74
  -6   3  -6   62.94    5.35
   6   3   6   68.19    5.29
  -6   3   6   72.19    4.57
   6  -3   6   70.83    2.99
  -6   3  -6   67.44    3.52
   6  -3  -6   67.84    4.51
   6   3  -6   61.70    3.62
  -6  -3  -6   72.52    6.21
   6  -3   6   69.86    3.11
   7  -3   6  329.79    9.25
   7   3  -6  338.76   10.30
   7   3  -6  319.21    9.22
   7   3   6  295.85    9.50
   7  -3  -6  318.98   10.87
  -7   3  -6  313.68    9.63
  -7   3   6  323.40    9.30
   7  -3   6  336.06   10.92
  -7  -3  -6  323.18   12.62
   7  -3  -6  319.44    9.82
   7  -3   6  311.36    9.40
   7   3   6  335.36   11.89
   8   3  -6   62.71    3.64
   8  -3   6   64.88    4.47
   8  -3   6   69.46    5.95
  -8   3   6   64.88    3.57
   8   3   6   64.48    4.28
   8  -3   6   70.89    3.90
   8  -3  -6   64.33    6.02
   8   3  -6   65.81    4.79
   8   3   6   66.43    7.56
   8  -3  -6   70.46    4.66
  -8   3  -6   63.11    3.97
   9  -3   6    7.98    3.63
  -9   3  -6    8.31    3.96
  -9   3   6    4.04    3.39
   9   3  -6   12.22    4.81
   9  -3   6    5.28    6.41
   9   3   6   12.37    8.75
   9   3   6    7.31    4.09
   9   3  -6    9.59    3.45
   9  -3   6    5.99    5.25
   9  -3  -6    9.98    6.44
   9  -3  -6   12.38    4.83
  10   3  -6   24.66    6.25
  10  -3  -6   25.53    6.22
  10  -3   6   20.45    4.73
  10  -3   6   18.86    7.43
  10   3   6   29.75    5.25
  10  -3  -6   26.29    8.63
   0   4   6  343.38   10.27
   0  -4   6  333.83    9.39
   0   4  -6  330.30    9.69
   0   4   6  332.75    9.46
   0  -4  -6  333.34   10.24
   1   4   6  273.45    8.67
   1   4  -6  271.02    8.02
   1  -4  -6  288.97    7.91
   1  -4   6  262.38    7.85
   1  -4  -6  279.11    8.70
  -1   4   6  273.23    8.61
   1   4   6  266.86    7.90
  -1  -4  -6  286.85    8.80
  -1   4   6  262.94    7.85
  -1   4  -6  273.71    8.19
   2   4   6 1027.68   29.20
   2  -4  -6 1035.86   29.15
  -2   4  -6 1019.27   28.82
   2   4  -6 1038.98   28.58
  -2   4  -6 1031.34   27.15
  -2   4   6 1029.91   29.05
   2  -4  -6 1042.79   27.44
  -2   4   6 1066.80   27.43
   2   4   6 1038.54   27.50
  -2   4  -6 1050.56   27.15
   2  -4   6 1011.58   28.56
  -2  -4  -6 1060.83   29.27
   3  -4  -6  479.69   13.21
  -3   4   6  499.01   13.14
  -3  -4  -6  489.16   14.51
   3   4   6  474.99   14.36
  -3   4  -6  455.35   13.96
   3   4  -6  488.61   13.60
  -3   4  -6  481.97   12.96
  -3   4   6  467.14   14.09
   3   4   6  473.18   13.09
   3  -4   6  472.80   13.68
   4   4  -6  502.27   13.31
  -4  -4  -6  516.76   15.42
   4   4  -6  525.91   14.38
  -4   4   6  509.07   13.73
   4  -4  -6  495.02   13.89
   4   4   6  476.61   15.10
  -4   4  -6  498.39   13.69
  -4   4   6  494.24   14.80
   4   4   6  507.00   13.78
  -4   4  -6  513.79   14.99
   4  -4   6  486.28   14.50
  -5   4   6  384.62   11.82
   5  -4  -6  390.17   11.09
   5   4   6  364.32   10.82
  -5   4  -6  378.70   10.88
  -5   4  -6  385.29   12.23
  -5   4   6  384.06   10.72
   5  -4  -6  392.16   12.17
   5   4  -6  393.46   11.30
   5   4  -6  393.29   10.41
   5   4   6  362.73   12.35
  -5  -4  -6  374.60   12.76
   5  -4   6  384.29   11.60
  -6   4   6  131.99    4.50
  -6  -4  -6  119.48    7.61
  -6   4  -6  115.17    4.76
   6  -4   6  133.87    5.69
   6  -4  -6  127.23    5.27
   6   4   6  135.36    4.86
  -6   4  -6  123.17    6.50
  -6   4   6  127.31    5.83
   6  -4  -6  126.41    6.10
   6   4  -6  127.13    4.27
   6   4   6  120.37    6.73
   6   4  -6  134.88    5.09
   7   4   6   47.30    3.58
   7  -4   6   50.55    4.75
   7  -4  -6   43.79    5.12
   7   4  -6   48.87    2.87
   7   4  -6   46.12    3.92
  -7   4   6   51.68    3.17
   7   4   6   45.61    6.33
  -7   4  -6   47.82    3.78
   7  -4  -6   44.66    4.17
  -8   4   6   24.40    3.19
   8  -4  -6   21.21    4.54
   8   4  -6   21.91    4.40
  -8   4  -6   20.48    3.75
   8  -4   6   20.30    3.75
   8   4  -6   19.03    2.96
   8   4   6   22.04    7.43
   8   4   6   22.36    3.56
   8  -4  -6   24.63    5.87
   8  -4   6   22.23    5.36
   9   4  -6   11.71    3.52
  -9   4  -6    8.00    4.25
  -9   4   6   14.41    3.44
   9   4   6   12.40    9.56
   9   4  -6   12.63    5.28
   9   4   6   11.76    4.26
   9  -4   6   12.32    4.99
   9  -4  -6    6.67    6.94
   9  -4  -6   19.20    5.68
   9  -4   6   10.79    3.60
   9  -4   6   12.04    6.49
  10  -4  -6   13.63    9.50
  10   4   6   15.49    5.41
  10  -4  -6   20.12    7.47
   0   5  -6   12.08    1.78
   0  -5  -6   11.90    2.58
   0   5   6   11.58    2.24
   0   5   6   13.44    2.78
  -1   5  -6   40.41    2.32
   1   5   6   35.56    3.09
  -1  -5  -6   37.77    3.38
  -1   5   6   36.86    3.06
  -1   5   6   40.03    2.43
   1  -5  -6   39.35    3.14
   1   5   6   33.56    2.53
   2  -5  -6   12.74    2.75
   2   5   6   11.99    2.28
  -2   5   6   11.02    2.14
  -2   5   6   11.83    2.76
  -2   5  -6   13.49    2.14
   2  -5  -6   14.70    2.29
  -2  -5  -6   11.57    3.18
   2   5   6   12.16    2.90
   2   5  -6    1.45    1.59
   2  -5   6   14.36    1.46
  -3   5  -6   41.40    2.20
  -3   5   6   42.28    3.47
  -3   5   6   42.15    2.75
   3   5  -6   43.44    2.39
  -3   5  -6   41.86    3.20
  -3   5  -6   39.74    2.28
   3   5   6   45.45    3.72
   3  -5  -6   42.06    3.46
   3  -5   6   45.39    2.50
  -3  -5  -6   46.12    4.01
   3  -5  -6   40.59    2.96
  -4   5  -6  503.65   14.79
  -4  -5  -6  493.04   15.38
  -4   5   6  478.94   13.64
  -4   5  -6  509.98   13.59
  -4   5   6  486.40   14.72
   4   5   6  460.61   15.04
   4  -5   6  496.15   14.24
   4   5   6  502.85   13.62
   4  -5  -6  514.44   15.06
   4   5  -6  495.43   14.07
   5  -5  -6   40.42    4.35
  -5   5  -6   40.98    4.50
   5  -5  -6   31.35    3.33
   5   5  -6   38.91    2.75
   5   5   6   44.22    2.99
   5  -5   6   38.93    3.16
  -5   5   6   38.23    3.00
  -5   5  -6   39.98    3.13
   5   5   6   34.75    4.48
  -5  -5  -6   36.73    5.49
  -5   5   6   35.37    3.86
   5   5  -6   40.12    2.07
  -6   5   6   57.93    4.71
  -6   5  -6   44.08    3.67
  -6   5  -6   38.97    5.20
   6   5   6   52.26    3.37
   6  -5  -6   49.74    3.89
   6   5   6   46.06    5.64
  -6   5   6   49.45    3.10
  -6  -5  -6   54.47    6.88
   6   5  -6   51.46    3.47
   6  -5   6   51.63    4.09
   6   5  -6   44.02    2.50
   6  -5  -6   47.49    5.17
   7  -5   6   87.29    5.25
   7   5  -6   89.73    4.70
   7  -5  -6   79.13    5.33
  -7   5   6   85.15    5.97
  -7   5   6   91.28    4.00
   7   5   6   81.74    4.26
   7  -5  -6   80.15    6.41
   7   5   6   86.71    7.35
   7   5  -6   87.73    3.73
  -7   5  -6   85.17    4.59
  -8   5  -6    7.86    3.83
   8  -5  -6    5.57    5.18
   8   5  -6   12.35    4.17
   8   5   6    3.94    3.51
  -8   5   6    5.93    3.28
   8  -5   6    3.87    5.13
   8   5   6    4.52    8.11
   8  -5  -6    4.62    6.37
   8   5  -6    7.06    2.95
   9  -5   6   13.87    6.35
  -9   5   6   17.10    3.76
  -9   5  -6   11.48    4.68
   9  -5  -6   11.51    6.51
   9  -5  -6   13.44    8.23
   9   5  -6   13.32    5.27
   9   5   6    8.70    4.30
   9   5   6   11.95   10.67
   9   5  -6   12.86    3.63
   0   6   6  540.38   15.07
   0   6  -6  566.29   15.42
   0  -6  -6  537.07   16.19
   0   6   6  551.91   16.24
   1   6   6   81.04    3.63
  -1   6  -6   93.58    3.31
  -1  -6  -6   79.21    4.39
   1  -6  -6   71.59    4.19
  -1   6   6   74.83    3.51
   1   6   6   81.62    4.31
   1   6  -6   82.73    3.02
  -1   6   6   81.37    4.24
   2   6   6  158.97    5.48
  -2   6   6  154.57    5.35
  -2   6  -6  156.59    5.37
  -2  -6  -6  157.16    6.38
   2   6   6  159.92    6.27
   2   6  -6  149.83    4.90
  -2   6   6  160.51    6.19
   2  -6  -6  161.46    6.12
   3  -6   6   11.30    2.25
  -3   6   6    8.21    3.15
   3  -6  -6    9.75    3.23
  -3   6  -6    8.74    1.88
  -3   6  -6    7.69    1.83
   3   6  -6    8.74    1.91
  -3   6  -6    6.53    2.78
  -3   6   6    8.98    2.46
   3  -6  -6    8.98    2.53
  -3  -6  -6    8.65    3.87
   3  -6   6    9.29    1.84
   3   6   6    7.05    3.53
   4  -6  -6   43.58    3.50
   4  -6   6   59.45    3.40
  -4   6  -6   41.46    2.76
   4   6   6   45.49    3.02
   4  -6  -6   42.48    4.22
   4   6   6   40.10    4.46
   4   6  -6   50.14    2.62
  -4   6   6   41.04    3.33
  -4   6   6   38.07    3.78
   4  -6   6   43.72    2.73
  -4  -6  -6   45.87    5.22
  -4   6  -6   40.21    3.92
   5  -6  -6  249.56    9.46
   5   6   6  263.05    7.88
   5  -6  -6  253.57    8.29
   5  -6   6  254.35    8.15
  -5   6  -6  250.38    9.23
  -5   6  -6  258.37    7.96
  -5   6   6  259.75    7.95
  -5  -6  -6  268.57   10.43
   5   6  -6  262.48    7.99
   5   6   6  265.12    9.82
  -5   6   6  245.72    9.00
  -6   6   6  139.80    6.91
   6   6  -6  125.40    4.35
   6   6   6  134.73    5.09
   6   6  -6  133.50    5.11
  -6   6  -6  122.13    5.52
  -6  -6  -6  129.09    8.68
  -6   6   6  138.95    5.16
   6  -6   6  129.49    5.53
   6   6   6  118.35    7.70
   6  -6  -6  129.41    5.94
   6  -6  -6  122.21    7.12
  -7   6  -6   33.85    4.54
  -7   6   6   31.62    3.40
   7  -6  -6   39.74    5.10
   7   6   6   41.39    3.82
   7  -6   6   26.93    6.25
   7   6   6   26.74    7.30
   7   6  -6   38.35    2.84
  -7   6   6   29.13    6.09
   7  -6  -6   33.28    6.53
   7  -6   6   32.18    4.40
   7   6  -6   36.95    4.04
   8  -6   6    6.51    4.99
   8  -6  -6    3.37    5.65
   8  -6  -6    0.66    7.50
  -8   6   6    4.92    3.58
   8   6   6   10.41    8.94
   8   6   6    0.08    3.88
  -8   6  -6    2.17    4.38
   8   6  -6    3.64    2.99
   8   6  -6    4.77    4.58
   8  -6   6    6.18    7.61
   9  -6  -6   11.25    9.59
   9  -6   6   28.29   11.22
   9   6  -6   11.64    3.85
   9   6  -6    5.24    5.65
   9   6   6    6.52    4.56
   9  -6   6    7.69    6.35
   9  -6  -6    6.55    7.53
  -9   6   6    7.50    4.25
   0  -7  -6  352.90   11.34
   0   7   6  364.13   11.49
   0   7   6  359.36   10.47
   0   7  -6  365.76   10.35
  -1   7   6   22.09    3.53
  -1   7   6   22.93    2.80
   1   7   6   19.79    2.85
  -1   7  -6   18.34    2.14
   1   7  -6   23.29    1.83
   1   7   6   23.33    3.61
  -1  -7  -6   15.11    3.71
   1  -7  -6   23.08    3.32
   2  -7  -6  158.78    6.32
   2   7   6  164.15    5.71
   2   7   6  147.49    6.37
  -2   7  -6  150.65    5.39
  -2  -7  -6  158.59    6.53
  -2   7   6  155.67    5.40
  -2   7   6  153.50    6.47
   2   7  -6  147.53    4.81
   3   7   6  228.98    8.63
  -3   7  -6  222.55    7.69
  -3   7   6  224.36    7.29
   3   7  -6  228.29    6.88
   3  -7  -6  222.41    8.28
  -3   7   6  241.49    8.33
  -3  -7  -6  233.85    8.68
   4   7   6  138.70    6.84
  -4   7  -6  132.33    4.77
   4   7  -6  136.26    4.60
   4  -7  -6  126.42    6.24
   4  -7   6  137.93    4.60
   4  -7   6  135.93    4.83
  -4   7   6  129.21    6.21
   4  -7  -6  133.95    5.21
  -4   7  -6  125.68    5.90
  -4   7   6  130.85    5.25
  -4  -7  -6  138.57    7.25
  -5   7  -6  144.69    5.30
  -5   7   6  138.02    5.42
   5  -7  -6  135.06    6.96
  -5   7  -6  131.15    6.60
  -5   7   6  138.81    6.64
   5  -7   6  136.07    5.09
   5   7   6  141.59    5.21
   5  -7  -6  129.31    5.62
   5   7   6  134.83    7.24
  -5  -7  -6  135.27    8.01
  -6   7   6   28.65    5.89
   6  -7   6   23.79    5.21
  -6   7  -6   20.68    3.95
   6   7  -6   27.59    3.22
  -6  -7  -6   24.80    7.84
   6  -7  -6   21.26    6.07
   6  -7   6   28.97    3.43
  -6   7   6   24.48    3.68
   6   7   6   31.57    3.47
   6   7   6   21.55    6.29
   6  -7  -6   19.86    4.55
   7  -7   6   99.40    5.57
   7   7   6  106.64    5.20
   7   7   6   94.48    9.28
   7  -7   6  125.44    7.74
  -7   7  -6  109.56    6.26
   7   7  -6  110.75    4.37
  -7   7   6  117.78    8.41
   7   7  -6  109.44    5.26
  -7   7   6  113.31    5.17
   7  -7  -6  111.12    6.89
   7  -7  -6  111.47    8.58
   8   7   6   25.41    4.41
   8   7   6   12.12   10.49
  -8   7   6   23.76    4.09
   8  -7  -6   27.14    9.09
  -8   7  -6   24.90    5.76
   8   7  -6   28.58    4.74
   8  -7   6   26.67    9.03
   8  -7  -6   26.04    7.51
   8  -7   6   11.97    5.16
   8   7  -6   23.27    3.35
   9  -7  -6    6.01   11.75
   0   8   6   66.73    4.73
   0   8   6   74.85    3.98
   0   8  -6   62.78    2.78
   0  -8  -6   60.30    4.65
   1   8   6   76.70    4.15
  -1   8   6   80.88    4.23
   1   8   6   82.66    5.24
   1  -8  -6   79.62    4.85
  -1   8   6   79.90    5.05
  -1   8  -6   76.93    3.32
  -1  -8  -6   74.32    5.04
  -2   8   6   74.81    4.04
   2  -8  -6   74.90    4.87
  -2   8  -6   72.42    3.75
   2   8   6   76.12    5.18
  -2   8   6   70.54    5.09
  -2  -8  -6   73.55    5.24
  -3   8   6   55.48    4.95
  -3   8  -6   63.60    4.17
   3   8  -6   62.29    2.74
   3   8   6   56.92    5.33
  -3   8   6   55.67    3.86
   3  -8  -6   49.95    4.88
  -3  -8  -6   60.76    5.50
  -4   8  -6   77.30    3.81
  -4   8  -6   74.49    5.14
   4   8   6   76.35    6.14
  -4   8   6   71.22    5.74
   4  -8  -6   77.72    5.80
  -4   8   6   66.67    4.33
  -4  -8  -6   73.89    6.71
   4   8  -6   75.95    3.28
   5  -8   6   57.00    3.65
  -5   8  -6   52.58    4.10
  -5   8   6   49.72    5.57
  -5   8   6   56.58    4.40
   5   8   6   45.43    6.54
   5   8   6   51.98    3.76
   5   8  -6   57.61    3.22
  -5  -8  -6   50.92    7.39
   5  -8  -6   42.00    5.85
   5  -8   6   50.03    3.23
  -6   8   6   52.08    4.72
   6  -8  -6   52.00    4.87
   6  -8   6   53.08    3.81
  -6   8  -6   41.96    4.59
   6   8  -6   66.36    3.74
  -6   8   6   39.81    7.03
   6  -8   6   57.52    4.85
   6   8   6   50.95    7.96
   6   8   6   51.23    4.11
   6  -8  -6   49.47    7.00
   7   8   6   20.93    4.09
   7   8  -6   28.92    4.24
   7  -8   6   18.27    4.10
  -7   8  -6   20.99    5.49
   7   8   6   19.52    9.14
  -7   8   6   23.23    4.53
   7  -8  -6   18.22    5.88
  -7   8   6   24.75    8.32
   7  -8   6   17.33    6.20
   7  -8  -6   21.75    8.72
   7   8  -6   19.63    3.14
   8  -8  -6    0.55    7.60
   8  -8   6    8.94    8.38
   8  -8  -6    9.55   10.41
   8   8   6   12.04    4.70
   8   8  -6    6.33    3.69
   0   9   6  172.44    6.50
   0  -9  -6  173.79    7.23
   0   9   6  170.34    7.51
  -1   9  -6    1.54    2.38
  -1   9   6    5.50    4.53
   1   9   6    3.63    3.57
  -1   9   6    4.21    3.83
   1   9   6    0.70    4.55
   1  -9  -6    3.98    4.19
  -1  -9  -6    3.68    4.47
  -2   9   6   70.30    5.77
  -2  -9  -6   81.26    5.76
  -2   9   6   68.72    4.47
  -2   9  -6   78.25    4.20
   2  -9  -6   80.06    5.31
   2   9   6   75.95    5.94
  -3   9  -6   72.40    4.73
  -3   9   6   64.83    5.90
   3  -9  -6   68.16    5.51
  -3   9   6   59.45    4.49
   3   9   6   63.92    6.21
  -3  -9  -6   77.09    6.47
  -4   9   6  137.68    7.65
  -4   9   6  135.65    6.11
  -4   9  -6  139.51    5.31
   4   9  -6  143.07    4.83
   4  -9  -6  141.55    7.57
   4   9   6  148.70    8.27
  -4  -9  -6  145.16    8.35
  -5   9   6   20.75    4.73
  -5   9  -6   20.25    4.39
   5   9   6   32.05    7.75
  -5  -9  -6   27.75    7.83
  -5   9   6   21.71    6.18
   5   9  -6   25.51    2.94
   5  -9  -6   21.85    6.39
  -6   9   6   18.28    8.00
   6   9   6   11.44    8.47
   6  -9  -6    9.83    7.29
  -6   9  -6    4.66    5.04
   6  -9   6   12.69    4.39
   6  -9   6    9.24    3.06
   6   9  -6   17.71    3.54
  -6   9   6   13.90    4.76
   6   9   6   10.48    3.99
   7  -9  -6   25.34    9.54
   7   9   6   30.20    4.61
  -7   9   6   31.66    5.44
   7  -9   6   23.78    6.20
   7  -9   6   33.25    4.23
   7   9  -6   34.92    4.67
   0  10   6   38.66    4.61
   0  10   6   40.30    5.84
   0 -10  -6   36.57    5.27
  -1  10   6  161.85    8.13
  -1  10   6  166.08    7.01
   1 -10  -6  185.38    7.66
   1  10   6  163.09    8.44
  -1  10  -6  165.59    5.93
   1  10   6  165.28    6.91
  -1 -10  -6  165.36    7.56
   2 -10  -6  511.86   15.73
  -2  10  -6  463.85   14.50
  -2 -10  -6  505.76   15.63
  -2  10   6  487.41   14.49
  -2  10   6  493.67   16.15
   2  10   6  482.61   16.29
  -3  10   6    7.06    6.30
   3  10   6    6.06    6.24
   3 -10  -6    6.10    5.61
  -3  10   6    6.68    4.32
  -3 -10  -6    0.63    6.17
   4  10   6  100.52    8.68
  -4  10   6   94.28    7.86
   4 -10  -6   97.22    7.72
  -4 -10  -6  104.45    8.12
  -4  10  -6   85.24    4.71
  -4  10   6   96.84    5.90
  -5  10   6    3.33    5.56
   5 -10  -6    3.21    7.05
   5  10  -6    8.15    2.94
  -5  10  -6    8.00    5.15
   5  10   6   10.02    8.48
  -5  10   6    9.61    7.37
   6 -10  -6    8.73    8.78
  -6  10   6    7.69    5.58
  -6  10  -6    5.55    6.08
   6  10   6    1.21    4.35
   6  10  -6    8.85    3.65
   0  11   6    2.75    6.50
   0  11   6    1.55    5.17
   0 -11  -6    2.89    5.33
  -1  11   6   58.35    6.04
  -1 -11  -6   55.33    6.17
   1  11   6   61.73    5.94
  -1  11   6   56.30    7.38
   1  11   6   54.82    7.45
   1 -11  -6   63.44    6.18
   2 -11  -6  117.07    7.36
  -2  11   6  117.11    8.59
  -2  11   6  110.41    6.52
  -2 -11  -6  128.34    7.69
   2  11   6  115.34    7.32
   2  11   6  120.33    8.99
  -3  11   6    2.89    5.31
   3  11   6    3.00    7.59
  -3  11   6    0.29    7.60
   3 -11  -6    2.20    6.02
  -3 -11  -6   14.52    6.69
  -4  11   6   37.61    5.93
   4 -11  -6   41.94    7.65
   4  11   6   47.70    9.31
  -4  11   6   38.41    8.25
   5  11  -6   13.57    3.20
  -5  11   6    5.61    6.56
   5 -11  -6   18.60    8.99
   0  12   6   90.34    7.57
   0  12   6  103.66    9.28
   0 -12  -6  101.50    7.08
  -1 -12  -6   -0.05    6.23
   1  12   6    0.78    8.42
   1 -12  -6    3.66    6.40
  -1  12   6    3.80    8.30
  -1  12   6    0.09    6.90
   1  12   6    2.53    6.71
   2 -12  -6   27.36    6.83
   2  12   6   31.48    9.47
  -2  12   6   30.18    8.97
  -2  12   6   22.36    6.39
  -2 -12  -6   27.85    6.57
   2  12   6   33.30    7.55
   3 -12  -6    9.94    7.39
  -3  12   6   16.85    6.70
   4 -12  -6    3.33    8.08
   1 -13  -6   42.88    7.02
   2 -13  -6   49.55    7.86
   0   0   7    0.83    1.87
   0   0   7   -1.57    1.39
   0   0   7   -0.70    1.30
   0   0  -7    0.01    1.75
   0   0  -7    0.09    2.02
   1   0   7    0.84    1.42
  -1   0  -7   -1.03    2.13
  -1   0   7    0.12    1.92
  -1   0   7    0.25    1.19
  -1   0   7   -1.51    1.39
   1   0  -7   -0.72    1.57
   1   0   7    0.82    1.42
   1   0  -7    0.28    2.01
   1   0   7    1.76    1.97
  -1   0  -7    1.08    1.78
   2   0  -7   81.86    3.01
  -2   0   7   76.44    3.28
   2   0  -7   72.65    3.47
   2   0   7   76.42    3.53
  -2   0  -7   80.43    3.17
   2   0   7   72.91    2.82
  -2   0   7   83.53    2.80
  -2   0  -7   78.31    3.74
   2   0   7   77.83    2.91
  -2   0   7   73.97    2.50
   3   0   7  258.12    7.49
  -3   0   7  258.01    7.15
   3   0  -7  263.02    7.51
   3   0   7  263.71    8.40
  -3   0   7  255.62    7.96
   3   0  -7  253.08    8.22
   3   0   7  284.88    7.58
  -3   0  -7  256.58    8.59
  -3   0  -7  267.39    7.66
  -3   0   7  263.08    7.34
  -4   0  -7   84.61    3.51
   4   0  -7   81.55    3.28
   4   0  -7   83.50    3.93
  -4   0  -7   87.48    4.66
  -4   0   7   80.45    2.77
  -4   0   7   87.97    3.81
   4   0   7   81.50    4.19
   4   0   7   84.29    3.37
   5   0  -7  189.73    6.65
   5   0   7  184.28    6.99
  -5   0  -7  185.16    6.00
  -5   0   7  171.20    6.33
   5   0   7  195.24    6.00
   5   0   7  176.82    5.93
  -5   0  -7  205.84    7.65
   5   0  -7  187.82    5.88
  -5   0   7  185.24    5.40
  -6   0   7   61.38    2.69
   6   0   7   61.16    3.47
   6   0  -7   65.85    4.20
  -6   0  -7   70.23    3.54
   6   0   7   62.91    3.55
   6   0   7   71.70    4.91
   6   0  -7   65.80    3.41
  -6   0  -7   70.48    5.96
  -7   0  -7    4.17    2.86
   7   0   7    4.51    3.12
   7   0  -7    7.21    3.95
   7   0   7    2.32    4.66
   7   0   7    1.95    2.96
  -7   0  -7    5.72    6.17
   7   0  -7    4.18    2.85
   8   0   7   -0.13    3.72
  -8   0  -7    0.91    3.28
   8   0   7   -0.47    5.44
   8   0  -7    1.41    3.38
   8   0  -7   -1.36    4.43
   9   0   7    3.11    4.83
   9   0  -7    3.05    5.68
   9   0  -7    3.95    4.05
   9   0   7   -2.48    7.06
  -9   0  -7   -1.34    3.78
  10   0   7   54.19    6.91
  10   0  -7   45.96    7.56
  10   0  -7   46.55    5.59
   0  -1   7    4.39    1.84
   0   1  -7    3.74    1.51
   0   1   7    3.40    1.56
   0   1   7    2.52    2.08
   0   1   7    0.34    1.54
   0   1  -7    2.42    1.99
   0  -1  -7    3.07    1.89
   0  -1  -7    1.36    2.13
  -1  -1  -7  866.09   24.64
  -1   1   7  876.99   22.95
   1  -1  -7  868.71   23.13
   1  -1  -7  913.67   24.59
  -1   1  -7  825.10   24.47
   1   1   7  875.34   23.06
  -1   1  -7  871.83   23.07
  -1   1  -7  865.38   23.09
   1  -1   7  873.26   22.80
   1   1   7  886.17   24.54
   1  -1   7  873.95   24.36
  -1   1   7  877.42   23.05
   1  -1   7  858.79   22.84
   1   1  -7  875.06   22.99
   1   1  -7  903.80   24.45
   1   1   7  874.83   23.04
  -1  -1  -7  855.46   23.16
  -1   1   7  872.12   24.44
  -2   1   7  142.24    4.26
   2   1   7  140.58    5.15
   2   1   7  142.31    4.50
   2  -1   7  145.68    5.02
  -2  -1  -7  125.82    5.28
   2  -1   7  138.66    4.21
   2   1   7  131.78    4.48
   2  -1   7  137.97    4.16
   2  -1  -7  137.46    5.10
  -2   1  -7  138.15    5.17
  -2   1  -7  153.06    4.61
   2   1  -7  147.51    5.00
  -2   1  -7  139.68    4.57
   2   1  -7  140.10    4.34
   2  -1  -7  145.32    4.58
  -2   1   7  136.59    4.92
  -3   1  -7   79.57    3.27
   3   1   7   78.01    3.91
   3  -1  -7   77.85    3.25
   3   1   7   78.90    3.24
  -3   1   7   78.55    3.56
  -3  -1  -7   74.02    4.21
   3  -1   7   80.40    2.88
   3  -1  -7   83.39    3.85
  -3   1   7   80.50    2.79
   3  -1   7   85.38    2.97
   3   1   7   81.44    3.26
   3  -1   7   82.71    3.80
   3   1  -7   78.80    3.00
  -3  -1   7   74.01    3.28
   3   1  -7   81.42    3.62
  -3   1  -7   87.29    4.11
  -4   1   7  186.93    6.48
  -4  -1  -7  196.69    7.41
   4  -1   7  194.37    5.87
  -4   1  -7  189.08    7.24
  -4   1  -7  195.83    6.12
   4   1   7  213.30    7.09
   4   1   7  189.24    6.06
   4   1  -7  190.02    6.59
  -4   1   7  201.59    5.69
   4  -1   7  191.21    6.80
   4  -1  -7  209.52    6.95
   4  -1  -7  194.89    6.05
   4   1   7  190.92    6.11
   4  -1   7  195.47    5.85
   4   1  -7  203.85    5.89
  -5  -1  -7  163.53    5.34
   5   1   7  161.89    6.48
  -5   1   7  158.46    4.87
  -5   1  -7  159.05    5.35
  -5  -1  -7  175.35    7.13
   5  -1   7  145.25    6.15
   5   1   7  148.46    5.35
  -5   1  -7  159.34    6.80
   5  -1   7  163.93    5.17
   5   1  -7  158.98    5.09
  -5   1   7  147.77    5.77
   5  -1  -7  163.12    5.33
   5  -1  -7  160.24    6.12
   5  -1   7  166.01    5.16
   5   1  -7  156.98    5.79
   6  -1   7  261.43    7.74
  -6   1   7  258.99    7.33
   6   1  -7  255.55    7.60
   6  -1  -7  242.84    7.78
  -6   1  -7  240.28    9.72
  -6  -1  -7  264.84   10.06
   6  -1   7  245.29    8.98
  -6  -1  -7  237.67    7.70
   6  -1  -7  266.92    8.78
  -6   1  -7  255.91    7.84
   6   1   7  268.53    7.96
   6   1  -7  278.64    8.69
   6  -1   7  248.00    7.76
   6   1   7  257.89    9.29
  -7  -1  -7   95.52    4.34
   7   1   7  102.32    4.73
   7  -1   7  110.26    4.47
   7  -1  -7  105.47    4.58
  -7   1   7  102.40    3.90
   7  -1   7  100.89    4.67
  -7   1  -7   91.93    7.35
  -7   1  -7  101.66    4.46
   7   1   7  103.30    6.51
  -7  -1  -7   97.94    7.66
   7   1  -7  104.73    4.25
   7  -1  -7  104.69    5.71
   7   1  -7  112.06    5.35
   7  -1   7  109.42    6.12
  -8   1   7   28.00    2.82
   8   1  -7   28.38    3.34
   8   1   7   26.43    4.01
   8  -1  -7   35.30    3.90
   8   1   7   21.59    6.34
   8  -1   7   29.15    4.16
  -8  -1  -7   24.46    3.38
   8  -1   7   25.90    5.67
  -8   1  -7   27.36    3.43
   8   1  -7   26.75    4.66
   8  -1  -7   30.81    5.15
   8  -1   7   33.57    3.77
   9   1  -7   22.37    3.88
  -9   1  -7   28.61    3.96
   9  -1   7   24.48    4.33
  -9   1   7   25.26    3.14
   9   1   7   26.71    7.75
   9  -1   7   30.10    5.36
   9   1   7   20.03    4.58
   9   1  -7   29.92    5.68
   9  -1  -7   28.67    6.38
   9  -1   7   27.86    7.11
   9  -1  -7   25.66    4.57
  10   1   7   13.96    6.20
  10  -1   7    9.66    7.45
  10  -1  -7   20.44    5.63
  10  -1  -7   16.85    7.56
  10   1  -7   14.98    6.86
  10   1  -7   15.22    4.71
   0  -2   7  565.50   16.03
   0   2   7  557.80   16.40
   0   2   7  576.46   15.31
   0   2  -7  582.78   16.26
   0  -2  -7  585.59   15.46
   0  -2  -7  556.81   16.51
   0   2  -7  563.84   15.24
  -1   2  -7   99.30    3.51
   1   2   7   95.63    3.54
   1   2  -7  102.71    3.86
   1   2   7  103.66    3.61
   1  -2   7   96.91    3.73
  -1   2   7  101.41    3.53
  -1   2  -7  108.41    4.04
   1   2  -7  104.38    3.29
   1   2   7   98.03    4.20
  -1  -2   7  102.98    3.60
   1  -2  -7  100.04    3.79
  -1   2  -7  102.82    3.50
   1  -2  -7  102.95    4.21
  -1  -2  -7   96.84    4.35
  -1   2   7   99.73    4.16
  -2  -2  -7  361.02   10.93
   2  -2   7  353.39   10.40
   2  -2  -7  349.78   10.71
  -2   2  -7  335.44   10.60
   2  -2  -7  352.14    9.92
   2   2  -7  352.73   10.40
   2   2   7  354.66   10.77
  -2   2   7  346.14   10.55
  -2  -2   7  341.88   10.11
   2   2   7  361.97    9.88
   2   2  -7  349.47    9.58
   2   2   7  351.85    9.87
  -2   2   7  360.81    9.72
  -2   2  -7  351.09    9.80
  -2   2  -7  361.07    9.81
   3   2   7  886.10   23.58
  -3   2  -7  898.05   23.54
   3   2   7  868.76   25.18
   3   2  -7  873.70   23.27
  -3   2   7  885.18   23.36
   3  -2   7  912.79   24.88
   3  -2  -7  886.39   25.09
  -3  -2  -7  885.41   25.35
   3   2  -7  903.43   24.80
   3   2   7  883.30   23.54
  -3   2  -7  847.07   25.05
  -3   2   7  880.56   24.91
   3  -2  -7  906.63   23.62
   4  -2   7  382.18   11.27
   4   2   7  369.97   10.44
  -4   2  -7  368.35   11.59
  -4   2   7  352.83   10.15
  -4  -2  -7  385.98   11.96
   4   2   7  374.63   11.62
   4   2  -7  374.55   11.03
   4  -2  -7  371.92   10.49
  -4   2   7  356.38   11.12
   4  -2   7  368.39   10.04
   4   2   7  375.68   10.53
   4  -2  -7  372.80   11.42
  -4   2  -7  360.35   10.42
   4  -2   7  357.86   10.01
   5  -2   7  105.10    4.88
  -5   2  -7  101.39    5.58
   5  -2   7  109.64    3.77
  -5   2  -7  111.53    4.22
   5   2   7  110.71    4.17
   5  -2  -7  106.22    4.19
  -5   2   7   97.72    4.85
   5  -2   7  104.50    3.75
  -5  -2  -7   96.90    6.08
   5   2   7   96.28    5.27
   5   2   7  105.22    4.30
   5   2  -7  107.48    3.71
  -5   2   7  105.38    3.68
   5   2  -7  108.37    4.53
   5  -2  -7   98.02    4.97
   6   2  -7  191.43    5.92
   6   2  -7  203.19    6.88
   6  -2   7  181.66    6.11
  -6   2   7  191.22    7.07
   6  -2  -7  193.53    7.36
   6   2   7  182.05    6.32
  -6   2   7  188.20    5.84
   6  -2  -7  193.81    6.37
   6   2   7  199.67    7.91
   6  -2   7  196.61    5.97
  -6   2  -7  176.58    6.27
   6  -2   7  200.62    7.35
  -6   2  -7  177.24    8.08
   7   2   7   21.70    3.37
   7  -2   7   18.86    4.56
   7  -2   7   23.95    3.44
  -7  -2  -7   19.44    7.14
   7   2   7   22.21    5.42
   7  -2   7   23.02    2.99
   7  -2  -7   25.30    3.44
   7   2  -7   27.94    2.76
   7  -2  -7   28.10    4.60
  -7   2   7   24.33    2.53
   7   2  -7   23.17    3.79
  -7   2  -7   14.54    6.17
  -7   2  -7   25.19    3.16
   8  -2  -7   -1.60    5.15
   8  -2  -7   -0.09    3.71
   8  -2   7    2.69    3.41
   8  -2   7    2.00    5.18
  -8   2  -7    3.74    3.56
  -8   2   7    2.94    2.86
   8   2   7    2.11    3.87
   8  -2   7    3.83    4.23
   8   2  -7    1.84    2.93
   8   2   7   -0.87    6.35
   8   2  -7    4.45    4.34
   9  -2   7   79.11    6.20
   9   2   7   73.62    5.44
   9  -2   7   62.92    7.50
  -9   2  -7   70.46    4.99
   9  -2  -7   76.33    5.54
   9  -2  -7   78.92    7.55
  -9   2   7   77.85    4.21
   9  -2   7   86.76    4.82
   9   2   7   91.21    9.23
   9   2  -7   69.13    4.56
   9   2  -7   85.95    6.20
  10  -2  -7   37.62    8.83
  10   2   7   28.41    5.80
  10  -2  -7   34.81    6.14
   0   3  -7    3.18    1.42
   0   3   7    3.78    1.73
   0   3   7    2.66    2.33
   0  -3  -7    4.32    2.07
   0   3  -7    2.89    1.91
   0  -3  -7    2.84    2.50
   0  -3   7    5.28    1.63
   0   3  -7    2.72    1.33
   1  -3  -7  208.91    6.41
   1   3  -7  213.98    5.99
   1   3   7  205.11    6.34
   1  -3   7  220.28    6.42
  -1  -3  -7  209.01    7.16
  -1   3  -7  203.76    6.00
  -1   3   7  216.60    6.99
  -1  -3   7  204.71    6.23
  -1   3  -7  212.00    6.00
  -1   3   7  207.94    6.25
   1   3  -7  195.95    5.83
   1  -3  -7  215.65    7.11
   1   3  -7  204.74    6.57
  -1   3  -7  212.25    6.72
   1   3   7  208.12    7.08
   2   3  -7  460.96   13.45
   2   3   7  467.35   12.89
  -2   3  -7  492.02   12.75
  -2   3   7  470.24   12.81
  -2   3  -7  489.05   12.73
  -2  -3   7  434.04   13.12
  -2   3   7  471.66   13.83
   2  -3  -7  471.98   12.97
   2   3   7  446.93   13.94
   2   3  -7  459.78   12.45
   2   3   7  478.80   12.87
  -2   3  -7  473.31   13.72
   2  -3  -7  488.41   13.99
   2  -3   7  455.40   13.41
   3   3   7  116.58    4.24
   3   3   7  123.80    5.16
   3   3  -7  123.30    4.37
   3  -3  -7  119.31    4.37
   3  -3  -7  115.01    5.03
  -3   3  -7  110.70    4.81
  -3   3   7  113.42    4.80
  -3   3  -7  118.69    4.11
   3   3   7  118.44    4.36
  -3   3   7  119.84    4.06
   3   3  -7  118.39    3.68
   4  -3   7  178.74    6.52
   4   3  -7  186.16    5.60
   4   3   7  195.47    7.29
   4   3  -7  183.10    6.30
  -4   3  -7  197.80    6.09
  -4   3  -7  195.50    7.07
  -4  -3  -7  210.32    7.71
   4   3   7  190.59    6.08
  -4   3   7  186.05    6.64
   4  -3  -7  201.97    6.32
   4   3   7  186.67    6.28
   4  -3  -7  199.25    7.04
   5  -3  -7    7.03    3.55
   5   3  -7    8.10    1.91
   5  -3   7    8.15    2.88
   5   3  -7    9.22    2.63
  -5  -3  -7    9.96    4.83
   5   3   7    4.73    2.50
  -5   3  -7    8.80    2.48
  -5   3   7    9.80    3.13
   5  -3  -7    6.10    2.88
   5   3   7    8.26    3.83
  -5   3  -7    7.81    3.97
  -5   3   7    8.90    1.95
   6   3   7  163.59    5.72
  -6   3   7  170.92    5.28
  -6   3  -7  156.73    5.62
  -6   3   7  163.63    6.62
   6   3  -7  168.74    6.07
  -6   3  -7  152.55    7.46
   6  -3   7  155.74    6.54
   6  -3   7  156.48    5.04
   6  -3  -7  156.48    5.94
  -6  -3  -7  160.15    8.46
   6  -3  -7  157.70    6.91
   7  -3  -7    1.39    3.56
  -7   3  -7    3.82    3.01
   7  -3   7    3.86    2.61
  -7   3  -7    3.39    5.98
   7   3  -7    4.43    2.48
  -7  -3  -7    2.74    7.39
   7   3  -7    2.36    3.56
   7   3   7   -0.80    5.54
   7  -3   7    0.82    3.03
   7  -3   7    4.48    4.31
   7   3   7    3.28    3.12
  -7   3   7    0.71    2.51
   7  -3  -7   10.00    4.72
   8   3   7   12.04    3.98
   8  -3  -7   18.48    5.88
   8  -3   7   18.76    3.31
   8   3  -7   16.98    3.07
  -8   3   7   17.71    2.96
  -8   3  -7   22.34    4.04
   8  -3   7   30.73    5.52
   8  -3  -7   17.39    4.38
   8  -3   7   18.12    4.20
   8   3   7   13.62    6.88
   8   3  -7   18.11    4.35
   9   3  -7    5.63    3.68
  -9   3  -7    5.21    4.42
   9   3  -7   -1.23    5.09
   9  -3  -7    8.99    6.97
   9   3   7    4.34    8.88
   9  -3   7    1.34    6.43
   9  -3   7    4.57    3.96
   9  -3   7   16.70    5.88
   9   3   7    1.35    4.63
  -9   3   7    7.18    3.60
   9  -3  -7    3.38    5.18
   0   4   7  588.55   16.44
   0   4  -7  634.78   17.20
   0   4   7  607.58   17.66
   0  -4   7  598.50   16.81
   1  -4  -7  212.05    6.54
   1  -4   7  200.78    6.32
  -1  -4  -7  228.71    7.49
   1  -4  -7  182.63    7.14
  -1   4  -7  209.79    5.97
   1   4   7  213.05    6.52
  -1   4  -7  205.52    6.76
   1   4   7  212.20    7.32
  -1   4   7  222.79    6.50
  -1   4  -7  212.55    6.05
   1   4  -7  216.46    6.61
  -1   4   7  228.90    7.29
   2   4   7  199.15    6.87
  -2   4   7  195.88    6.74
   2   4   7  186.10    6.06
   2  -4   7  180.19    5.88
  -2   4  -7  190.91    5.66
  -2   4  -7  189.79    6.36
   2  -4  -7  182.60    6.08
  -2  -4  -7  191.66    7.07
  -2   4   7  188.66    5.90
  -2   4  -7  187.49    5.63
   2   4  -7  188.82    6.02
   3   4  -7  720.22   19.44
  -3   4   7  730.28   21.30
  -3  -4  -7  754.65   21.74
  -3   4  -7  712.94   21.16
  -3   4   7  746.36   19.91
   3   4  -7  756.31   20.81
   3   4   7  732.06   20.08
   3  -4  -7  760.70   21.49
  -3   4  -7  745.67   19.83
   3   4   7  738.96   21.58
   3  -4  -7  756.61   20.08
  -3   4  -7  750.92   19.81
   3   4   7  762.36   19.94
   3  -4   7  721.03   20.81
   4   4  -7  267.80    7.43
   4   4   7  252.75    9.24
  -4   4  -7  272.70    7.93
  -4   4   7  258.50    8.75
   4  -4  -7  276.21    9.17
   4   4   7  261.26    7.98
  -4   4   7  280.36    7.92
  -4  -4  -7  272.73    9.72
  -4   4  -7  254.57    8.92
   4  -4   7  269.81    8.39
   4   4  -7  259.17    8.25
   4  -4  -7  279.40    8.22
   5  -4  -7   64.87    4.81
  -5   4  -7   60.92    4.80
   5  -4  -7   61.36    3.78
  -5   4  -7   66.96    3.59
   5  -4   7   61.01    3.73
  -5   4   7   61.24    3.12
   5   4   7   62.92    4.89
  -5  -4  -7   60.70    6.07
   5   4  -7   63.20    3.63
   5   4   7   59.68    3.45
  -5   4   7   57.60    4.29
   5   4  -7   61.66    2.70
  -6   4  -7   23.28    3.27
   6  -4  -7   20.06    4.81
   6  -4   7   23.61    3.64
   6   4  -7   24.23    2.37
   6  -4  -7   27.81    3.76
   6   4   7   25.57    5.16
   6   4   7   19.40    3.03
   6   4  -7   26.02    3.27
  -6   4  -7   22.45    4.98
  -6   4   7   24.11    2.52
  -6  -4  -7   27.67    6.67
  -6   4   7   23.24    4.42
   7  -4  -7   77.14    6.21
   7  -4   7   67.50    5.07
  -7   4  -7   69.79    6.81
  -7   4   7   64.82    5.61
   7   4   7   69.34    6.97
  -7   4  -7   68.73    4.30
   7   4   7   75.49    4.24
   7   4  -7   69.46    3.48
  -7  -4  -7   66.50    8.89
   7   4  -7   72.41    4.41
  -7   4   7   67.96    3.64
   7  -4  -7   77.93    5.08
   8   4   7   18.24    4.02
   8  -4   7   23.43    5.50
  -8   4   7   24.19    3.30
   8   4   7   24.59    7.78
   8  -4  -7   23.15    6.60
   8   4  -7   23.83    4.44
   8   4  -7   24.45    3.26
  -8   4  -7   21.52    4.01
   8  -4  -7   21.77    5.16
   9   4   7   36.76    5.05
  -9   4   7   33.59    3.88
   9   4  -7   35.49    5.55
   9  -4  -7   28.75    6.33
   9  -4   7   37.14    6.70
  -9   4  -7   39.11    4.87
   9   4   7   40.38   10.07
   9   4  -7   32.50    4.05
   9  -4  -7   41.82    8.55
   0   5   7   -0.51    2.24
   0   5  -7    0.49    2.03
   0   5   7   -0.65    2.87
   0  -5  -7    2.13    2.82
  -1   5   7    5.70    2.92
   1   5   7    4.32    2.39
  -1   5  -7    3.58    2.17
   1   5  -7    5.50    1.96
  -1   5   7   10.98    2.24
   1   5   7    7.33    3.05
  -1  -5  -7    4.86    3.09
   1  -5  -7    6.07    3.05
  -2   5  -7  164.14    4.93
  -2   5   7  163.65    5.42
   2  -5  -7  161.67    5.51
  -2  -5  -7  164.39    6.60
   2  -5  -7  156.80    6.24
  -2   5  -7  163.74    5.68
   2   5   7  166.20    5.54
  -2   5   7  159.63    6.27
   2  -5   7  152.88    5.04
   2   5  -7  166.48    5.28
  -2   5  -7  163.34    4.90
   2   5   7  155.01    6.32
   3  -5   7  117.67    4.34
   3   5   7  127.05    4.77
   3   5   7  118.08    4.51
   3   5  -7  125.25    4.41
  -3   5  -7  113.42    4.92
  -3   5  -7  123.85    4.30
  -3   5   7  121.60    5.34
  -3   5   7  130.26    4.62
   3  -5  -7  119.07    5.49
  -3  -5  -7  122.61    5.98
   3   5   7  121.99    5.84
  -3   5  -7  122.31    4.15
   4  -5   7  177.06    6.05
  -4   5   7  170.02    6.74
   4  -5  -7  168.91    7.07
  -4   5  -7  168.39    6.78
  -4  -5  -7  185.92    7.80
   4   5   7  170.81    5.86
   4   5   7  175.63    7.28
   4  -5  -7  187.79    6.32
  -4   5   7  189.94    5.90
  -4   5  -7  179.25    5.87
   4   5  -7  174.58    5.91
   5  -5  -7  388.86   11.43
   5  -5  -7  402.26   12.75
  -5   5  -7  352.54   11.11
  -5   5   7  385.68   10.98
   5   5   7  387.97   11.10
   5   5  -7  417.58   11.55
  -5   5  -7  359.74   12.36
  -5  -5  -7  399.10   13.63
  -5   5   7  387.45   12.28
   5  -5   7  376.79   11.64
   5   5   7  379.27   12.86
   5   5  -7  378.98   10.51
   6   5  -7   16.55    2.40
  -6  -5  -7   21.43    7.33
  -6   5  -7   19.06    3.41
   6   5  -7   18.81    3.24
  -6   5   7   18.66    5.07
   6   5   7   17.93    5.42
   6  -5  -7   10.01    5.04
  -6   5  -7   17.48    5.47
   6  -5  -7   15.02    3.92
   6  -5   7   18.85    3.62
  -6   5   7   14.84    2.72
   6   5   7   15.58    3.16
  -7   5   7   -0.57    5.75
   7   5   7    8.49    6.72
   7   5  -7    3.03    3.59
  -7  -5  -7    9.90    8.89
   7   5  -7    4.74    2.59
  -7   5   7    5.00    2.86
   7  -5   7    3.36    4.16
  -7   5  -7    7.54    3.86
   7  -5  -7    3.07    4.57
   7  -5  -7    0.83    6.18
   7   5   7    3.53    3.35
   8  -5  -7   37.51    6.10
   8   5   7   30.19    4.13
   8  -5  -7   26.01    7.52
  -8   5   7   37.52    3.76
   8   5  -7   45.30    4.76
   8   5  -7   39.99    3.48
   8   5   7   33.99    8.87
   8  -5   7   33.97    5.53
  -8   5  -7   32.40    4.68
   9   5   7    5.98    4.98
   9  -5  -7    4.37    9.22
   9   5  -7    7.51    5.31
   9  -5   7    7.45    6.66
   9  -5  -7    1.52    7.18
   0   6   7  682.34   19.01
   0  -6  -7  699.15   20.47
   0   6  -7  723.76   19.58
   0   6   7  688.72   20.43
   1   6   7  167.69    6.74
  -1   6   7  174.61    5.73
  -1   6   7  176.31    6.65
  -1   6  -7  166.20    5.68
  -1  -6  -7  163.66    6.76
   1   6  -7  172.43    5.46
   1  -6  -7  164.39    6.64
   1   6   7  168.68    5.78
  -2   6   7   77.28    4.65
  -2   6   7   76.25    3.65
  -2   6  -7   74.26    3.64
   2   6   7   74.18    3.88
   2   6  -7   76.99    3.20
   2   6   7   72.42    4.75
   2  -6  -7   78.58    4.75
  -2  -6  -7   75.92    5.08
  -3   6   7  335.36   11.12
  -3   6  -7  336.30    9.50
   3  -6  -7  333.14   11.19
  -3   6  -7  349.19    9.60
  -3  -6  -7  350.15   11.61
   3  -6  -7  320.94   10.01
   3  -6   7  330.54    9.83
  -3   6   7  342.76   10.00
   3   6   7  348.79   11.43
  -3   6  -7  345.58   10.62
   3   6   7  354.58   10.25
  -4   6   7    3.98    2.99
   4   6   7    3.90    2.84
   4  -6   7    5.59    2.41
   4  -6  -7    1.32    3.45
  -4   6  -7    7.11    3.71
   4  -6  -7    3.19    3.99
  -4   6  -7    7.19    2.79
  -4  -6  -7    7.81    5.11
  -4   6   7    3.82    3.92
   4   6   7    4.68    4.33
   4   6  -7    3.57    2.42
   5  -6  -7   56.93    4.52
   5   6   7   55.11    3.69
   5   6   7   58.18    5.72
  -5   6  -7   51.33    3.97
  -5   6  -7   48.43    5.10
   5  -6   7   49.84    3.46
  -5   6   7   59.06    4.81
  -5  -6  -7   48.78    7.00
   5   6  -7   54.29    3.47
  -5   6   7   57.11    3.71
   5  -6  -7   58.04    5.38
   6  -6   7   82.43    4.52
   6   6   7   76.89    4.44
  -6   6   7   88.55    4.28
   6  -6  -7   75.02    6.92
  -6   6   7   72.26    6.44
  -6   6  -7   84.25    6.65
   6   6  -7   82.23    4.29
   6  -6  -7   69.35    5.58
  -6   6  -7   81.24    4.95
   6   6  -7   84.72    3.42
   6   6   7   85.28    7.16
  -6  -6  -7   86.68    8.86
  -7   6   7   10.51    6.51
   7  -6  -7    3.21    5.34
  -7   6  -7    3.09    4.27
   7   6   7    6.82    3.71
  -7  -6  -7    0.11    9.72
   7  -6  -7    6.20    6.96
   7  -6   7    6.44    4.03
  -7   6   7    2.11    3.18
   7   6   7    8.70    7.56
   7   6  -7    2.30    2.83
   7   6  -7    6.40    3.69
   8   6   7   80.11    5.29
   8   6   7   80.96   10.77
  -8   6  -7   77.29    5.67
  -8   6   7   76.78    4.76
   8  -6  -7   87.85    9.83
   8   6  -7   86.39    5.54
   8   6  -7   74.80    4.24
   8  -6  -7   80.93    7.44
   8  -6   7   76.83    6.19
   9  -6  -7   -0.14   11.23
   0   7   7   46.08    3.64
   0   7  -7   48.40    2.74
   0   7   7   45.56    4.43
   0  -7  -7   47.54    4.32
   1   7  -7    2.72    2.05
  -1   7  -7   -0.64    2.26
   1   7   7    1.81    3.89
   1   7   7    4.80    3.01
  -1   7   7    2.74    2.65
   1  -7  -7    4.32    3.61
  -1  -7  -7    6.96    4.04
  -1   7   7    0.31    3.64
  -2   7  -7  117.88    4.64
  -2   7   7  123.61    4.90
   2   7   7  115.96    4.97
   2  -7  -7  116.44    5.92
   2   7  -7  120.90    4.19
  -2  -7  -7  107.84    6.10
   2   7   7  116.40    6.06
  -2   7   7  119.79    5.99
  -3   7   7  363.01   11.48
   3   7  -7  340.42    9.96
  -3   7  -7  345.40    9.52
   3   7   7  346.91   10.44
  -3  -7  -7  337.77   11.83
  -3   7  -7  336.74   10.64
  -3   7  -7  336.21    9.60
   3   7   7  322.28   11.61
  -3   7   7  347.86   10.17
   3  -7  -7  326.44   11.39
  -4   7  -7   25.97    4.22
   4   7   7   31.31    5.27
   4  -7  -7   28.61    4.94
  -4  -7  -7   37.01    6.42
   4  -7  -7   26.35    3.86
   4   7  -7   29.14    2.82
  -4   7  -7   34.08    3.16
  -4   7   7   36.35    3.73
  -4   7   7   29.84    4.77
   4  -7   7   37.98    3.41
   4  -7   7   30.06    2.62
  -5   7  -7   55.56    4.34
   5  -7   7   85.52    4.82
  -5   7   7   55.00    4.06
   5  -7  -7   43.45    4.78
   5   7   7   52.75    6.63
   5  -7  -7   44.95    5.76
  -5   7  -7   46.55    5.53
   5   7   7   51.93    3.86
   5  -7   7   53.38    3.56
   5   7  -7   65.18    3.69
  -5   7   7   53.61    5.43
  -5  -7  -7   57.57    7.70
  -6   7   7   70.44    4.53
  -6   7  -7   78.15    5.34
   6  -7  -7   70.68    5.82
   6   7  -7   75.44    4.30
   6   7   7   69.84    7.66
   6   7   7   69.92    4.41
   6  -7  -7   73.10    7.31
   6  -7   7   81.35    6.05
   6  -7   7   77.52    4.47
  -6  -7  -7   75.96    9.31
  -6   7   7   69.92    6.51
   7   7  -7   41.17    3.32
   7   7   7   50.71    4.51
  -7   7  -7   47.61    5.59
  -7   7   7   41.90    8.06
   7  -7  -7   51.17    8.84
  -7   7   7   44.43    4.19
   7   7  -7   47.88    4.49
   7  -7   7   48.35    4.54
   7  -7  -7   50.00    6.89
   7  -7   7   62.13    7.55
   7   7   7   47.15    9.19
   8   7   7   16.73    4.71
   8  -7   7   15.44   10.00
   8  -7  -7   12.76   10.10
   8  -7  -7   14.65    8.42
  -8   7   7   18.23    4.27
   8   7  -7   12.90    3.75
   8   7  -7    9.43    4.85
   0   8  -7  139.01    4.88
   0   8   7  142.73    6.79
   0   8   7  146.37    5.83
   0  -8  -7  142.51    6.77
  -1   8  -7   12.21    2.60
  -1   8   7   12.01    3.34
  -1  -8  -7   10.47    4.73
   1   8   7   12.97    3.55
   1   8  -7   13.78    2.22
   1   8   7    9.80    4.56
  -1   8   7   13.75    4.38
   1  -8  -7   14.94    4.41
  -2   8   7   92.17    6.10
   2  -8  -7   91.75    5.83
   2   8   7   82.12    4.76
   2   8   7   95.07    6.05
  -2  -8  -7   93.57    6.11
   2   8  -7   86.43    3.55
  -2   8   7   91.85    4.57
   3  -8  -7  288.88   10.62
  -3   8   7  288.98    9.12
  -3   8   7  275.40   10.45
   3   8  -7  275.02    8.51
  -3  -8  -7  284.34   10.94
  -3   8  -7  286.22    9.48
   3   8   7  300.96   10.85
   3   8   7  284.93    9.43
  -4  -8  -7  196.04    9.64
   4  -8  -7  187.46    8.73
  -4   8  -7  193.79    7.79
  -4   8  -7  192.31    6.70
   4   8   7  186.41    9.18
  -4   8   7  198.78    7.09
  -4   8   7  203.99    8.67
   4   8  -7  204.58    6.44
  -5  -8  -7   15.71    8.12
  -5   8  -7   14.98    3.98
   5   8   7   12.52    6.76
   5  -8  -7   13.94    6.19
   5  -8   7   13.50    2.76
   5   8  -7   21.47    3.16
   5  -8   7   18.52    3.48
   5   8   7   14.53    3.62
  -5   8   7   10.95    4.05
  -5   8  -7   19.74    5.67
  -5   8   7   14.86    5.50
   6  -8  -7   20.44    7.35
   6  -8   7   15.36    3.48
  -6   8   7   13.49    4.56
  -6   8   7   12.82    6.70
  -6  -8  -7   13.80    9.85
   6  -8  -7   11.53    5.46
   6   8   7   15.00    4.06
  -6   8  -7   17.24    5.29
   6   8   7   10.61    8.23
   6   8  -7   20.94    3.62
   6  -8   7   24.02    4.98
   7   8  -7    6.73    3.21
   7   8  -7    7.95    4.18
  -7   8   7    0.68    8.77
   7  -8   7    6.50    4.18
   7  -8  -7   13.03    9.30
  -7   8  -7    2.05    6.14
   7  -8   7    9.44    6.81
   7   8   7    4.23    9.74
   7   8   7    5.22    4.56
   7  -8  -7   11.83    6.96
  -7   8   7    6.59    4.60
   0   9   7   23.17    4.18
   0  -9  -7   24.69    5.15
   0   9   7   21.26    5.30
   0   9  -7   21.67    2.52
  -1   9   7  125.05    5.84
  -1   9   7  125.19    7.27
   1   9   7  133.82    7.43
  -1   9  -7  124.92    4.84
  -1  -9  -7  132.99    7.24
   1  -9  -7  138.82    7.05
   1   9   7  132.27    6.04
  -2   9   7   25.76    5.82
  -2   9  -7   23.22    3.56
  -2  -9  -7   21.47    5.91
   2  -9  -7   26.29    5.13
  -2   9   7   21.30    3.86
   2   9   7   29.36    5.84
   2   9   7   28.16    4.40
   3   9   7   19.11    4.88
   3   9   7   20.43    6.06
  -3   9   7   18.32    5.86
  -3  -9  -7   18.76    6.48
   3  -9  -7   14.13    5.59
  -3   9  -7   21.19    4.39
   3   9  -7   17.19    2.45
  -3   9   7   19.21    4.10
   4   9  -7   25.17    2.90
   4  -9  -7   25.16    6.49
  -4   9   7   19.83    6.47
  -4   9  -7   18.41    5.20
  -4   9  -7   24.01    4.11
   4   9   7   24.80    7.29
  -4   9   7   26.55    4.58
  -4  -9  -7   24.60    7.95
  -5  -9  -7   44.04    9.31
   5  -9  -7   34.26    7.59
  -5   9   7   46.91    6.91
  -5   9   7   40.80    5.04
   5   9  -7   41.33    3.65
   5   9   7   45.36    4.34
  -5   9  -7   43.71    5.07
   5   9   7   34.34    8.34
   6  -9  -7   60.14    9.23
   6   9   7   59.77   10.85
   6  -9   7   61.76    5.01
   6  -9   7   59.32    3.91
  -6   9  -7   64.34    6.21
  -6   9   7   67.13    5.75
   6   9   7   63.30    4.96
  -6   9   7   63.43    8.75
   6   9  -7   64.37    4.47
   7  -9   7   27.77    6.32
   7  -9  -7   27.64   11.00
   0  10   7   27.04    6.41
   0  10   7   25.31    5.05
   0 -10  -7   32.76    5.97
   1 -10  -7   39.17    6.21
  -1  10   7   28.62    6.55
  -1  10  -7   26.92    3.41
   1  10   7   27.99    6.85
  -1  10   7   27.77    4.91
   1  10   7   36.01    5.19
  -1 -10  -7   33.84    6.21
  -2  10   7   12.12    4.60
  -2  10  -7    5.25    3.93
   2 -10  -7    5.81    6.08
  -2 -10  -7    4.85    6.48
  -2  10   7   11.45    6.59
   2  10   7    7.21    4.88
   2  10   7    6.71    6.87
  -3  10   7  116.55    8.51
  -3  10  -7  137.14    6.52
   3  10   7  114.65    8.79
   3 -10  -7  130.40    8.21
  -3 -10  -7  120.97    8.81
   3  10   7  118.21    7.22
  -3  10   7  114.49    6.28
   4  10  -7   10.31    2.96
  -4  10  -7   11.16    4.52
   4  10   7   14.85    8.56
   4 -10  -7   15.56    7.44
  -4 -10  -7   15.46    8.71
  -4  10   7   12.03    7.84
  -4  10   7   12.13    5.14
  -5  10   7   58.95    8.54
   5  10  -7   55.09    4.14
   5 -10  -7   57.79    9.12
  -5  10   7   67.77    6.34
  -5 -10  -7   58.65   10.64
  -5  10  -7   58.94    6.29
   5  10   7   72.03   10.57
   6 -10  -7   46.30   10.90
   0  11   7   32.43    6.20
   0  11   7   45.34    7.97
   0 -11  -7   32.53    6.98
   1  11   7  139.99    9.88
  -1  11   7  142.90    7.62
   1 -11  -7  153.83    8.70
  -1 -11  -7  155.37    8.86
   1  11   7  144.67    7.91
  -1  11   7  149.58    9.66
  -1  11  -7  148.88    6.10
   2  11   7   44.62    6.50
  -2 -11  -7   44.40    7.69
  -2  11  -7   42.97    5.18
  -2  11   7   53.74    8.49
  -2  11   7   54.01    6.06
   2 -11  -7   44.64    7.51
   2  11   7   43.59    9.02
  -3  11   7   15.15    9.02
   3 -11  -7   13.02    7.57
   3  11   7    7.35    8.90
  -3  11   7   10.01    5.56
  -3 -11  -7   19.80    8.30
   3  11   7   15.81    7.02
   4 -11  -7   29.62    9.02
  -4 -11  -7   32.49    9.61
  -4  11   7   38.81    6.39
   5 -11  -7   62.00   11.10
   0 -12  -7   82.60    8.37
   0  12   7   83.09    8.15
  -1 -12  -7   40.90    8.09
   1 -12  -7   41.19    8.00
   1  12   7   34.80    7.63
  -1  12  -7   29.50    4.93
  -1  12   7   34.74    7.31
  -2 -12  -7    9.54    8.63
   2 -12  -7    4.52    8.44
  -3 -12  -7   35.24    9.19
   3 -12  -7   31.77    9.28
   0   0   8 3820.57   99.64
   0   0   8 3811.36  104.95
   0   0  -8 4021.77   99.89
   0   0   8 3676.65   99.74
   0   0  -8 3960.59  105.14
  -1   0   8  350.60    9.48
   1   0   8  345.74    9.56
   1   0   8  345.57   10.49
  -1   0   8  332.48    9.32
  -1   0  -8  348.92   10.68
   1   0  -8  336.78   10.50
   1   0  -8  353.11    9.73
  -1   0  -8  346.36    9.81
   1   0   8  353.55    9.50
  -1   0   8  349.10   10.37
  -2   0   8  133.31    4.15
   2   0   8  132.95    5.28
  -2   0   8  141.41    4.40
   2   0   8  140.31    4.49
  -2   0   8  153.68    5.15
   2   0   8  147.58    4.63
  -2   0  -8  150.96    5.63
   2   0  -8  146.63    5.37
   2   0  -8  142.42    4.72
   3   0  -8  109.94    4.51
   3   0   8  104.84    4.59
   3   0   8  105.31    3.85
   3   0   8  102.18    3.66
  -3   0   8  103.40    3.49
  -3   0  -8  103.11    3.98
   3   0  -8  101.36    3.78
  -3   0   8  100.48    4.10
  -3   0  -8   99.66    5.05
  -3   0   8   97.51    3.22
   4   0   8   74.16    4.33
   4   0  -8   78.19    4.07
  -4   0  -8   74.20    3.53
   4   0  -8   74.48    3.28
   4   0   8   77.74    3.48
  -4   0   8   69.45    3.73
  -4   0   8   74.12    2.62
  -4   0   8   77.20    2.98
   4   0   8   78.01    3.30
  -4   0  -8   68.98    4.65
   5   0  -8   92.37    3.89
   5   0  -8   88.59    4.73
   5   0   8   99.43    4.16
  -5   0  -8   90.86    4.03
  -5   0  -8   96.49    5.87
   5   0   8   95.38    3.89
   5   0   8   98.71    5.12
   6   0  -8  507.34   14.35
  -6   0  -8  510.46   14.45
   6   0   8  512.21   15.92
   6   0   8  545.64   14.55
   6   0   8  514.45   14.33
   6   0  -8  511.38   15.63
  -6   0  -8  506.50   16.65
  -7   0  -8   46.95    3.64
   7   0   8   36.80    3.69
   7   0  -8   42.29    3.66
  -7   0  -8   35.59    7.45
   7   0   8   39.61    3.84
   7   0  -8   41.49    4.65
   7   0   8   42.67    5.48
   8   0   8   40.47    4.63
   8   0   8   42.50    4.15
  -8   0  -8   45.35    3.96
   8   0  -8   41.42    5.55
   8   0  -8   38.93    4.11
  -8   0  -8   38.31    9.25
   9   0   8    4.27    4.60
   9   0  -8   -0.23    6.38
  -9   0  -8    0.60    4.03
   9   0  -8    1.02    4.56
   9   0   8    1.66    5.62
   9   0   8    1.79    7.54
   0   1   8 1592.43   42.81
   0   1   8 1664.73   42.74
   0  -1  -8 1613.68   45.40
   0   1  -8 1639.30   45.25
   0   1   8 1674.74   45.28
   0  -1  -8 1668.25   42.96
   0   1  -8 1632.53   42.82
   0  -1   8 1637.60   45.06
  -1   1   8   76.84    2.91
   1  -1  -8   76.00    3.39
  -1   1  -8   74.44    3.33
  -1  -1   8   80.42    3.41
   1   1   8   81.16    3.80
   1  -1  -8   78.97    3.89
  -1   1   8   81.39    3.20
  -1  -1  -8   74.03    3.33
   1   1  -8   75.36    3.69
   1   1   8   86.45    3.27
   1   1   8   81.54    3.11
   1  -1   8   81.97    3.55
  -1   1  -8   80.73    3.36
  -1  -1  -8   79.11    4.07
   1  -1   8   77.42    2.70
   1   1  -8   75.95    3.08
  -1   1  -8   78.40    3.85
  -1   1   8   84.83    3.73
  -2   1  -8  911.37   23.68
   2  -1   8  868.30   23.26
  -2  -1   8  910.42   24.75
  -2  -1  -8  904.40   25.35
   2   1   8  907.08   23.52
   2  -1  -8  900.15   23.64
   2  -1  -8  857.46   25.11
  -2   1   8  864.43   23.31
   2  -1   8  921.36   24.98
   2   1  -8  898.26   24.99
   2   1  -8  882.49   23.49
  -2   1   8  885.20   23.52
  -2   1  -8  919.39   23.66
  -2   1  -8  851.51   25.13
   2   1   8  860.82   25.09
  -2   1   8  872.44   24.91
   2  -1   8  876.85   23.31
   3  -1  -8   54.74    2.97
  -3   1   8   55.45    2.29
   3  -1   8   51.17    2.43
   3   1   8   52.86    2.89
   3   1   8   50.26    2.83
  -3  -1  -8   53.84    4.16
  -3   1  -8   56.48    3.02
   3   1  -8   51.55    2.59
   3  -1  -8   52.67    3.59
   3  -1   8   58.94    3.45
  -3   1   8   52.90    3.23
   3   1   8   50.11    3.63
  -3   1  -8   50.50    3.89
   3   1  -8   47.89    3.26
  -3  -1   8   58.83    2.98
   3  -1   8   54.13    2.53
  -4  -1  -8  221.69    8.38
   4   1   8  220.66    6.86
   4  -1  -8  233.90    7.83
  -4  -1   8  209.47    7.16
  -4   1   8  218.29    6.43
   4  -1  -8  233.69    6.95
  -4   1  -8  229.37    8.20
   4  -1   8  244.08    7.80
   4   1   8  218.50    7.85
  -4   1   8  221.33    7.41
   4   1   8  210.32    6.90
  -4   1  -8  227.98    7.04
   4   1  -8  229.32    7.61
   4  -1   8  218.51    6.67
   4  -1   8  235.25    6.62
   4   1  -8  227.29    6.73
  -5   1   8  149.85    5.85
   5   1  -8  152.18    5.85
   5   1  -8  152.77    5.06
   5  -1   8  156.33    4.97
  -5   1  -8  147.93    6.84
  -5   1   8  155.04    4.66
   5  -1  -8  153.60    6.30
   5   1   8  146.23    5.33
  -5   1  -8  153.11    5.34
  -5  -1  -8  146.64    7.12
   5   1   8  131.30    6.36
   5   1   8  152.91    5.23
   5  -1   8  158.89    6.25
  -5  -1   8  128.92    5.39
   5  -1  -8  141.77    5.18
   5  -1   8  138.25    5.01
  -6   1  -8  228.25    7.65
  -6   1  -8  238.37    9.73
   6   1   8  248.69    7.89
   6   1  -8  240.65    8.50
   6   1  -8  243.52    7.51
   6   1   8  251.32    7.78
   6  -1  -8  257.34    8.82
  -6   1   8  254.54    8.28
   6  -1   8  242.25    7.64
  -6  -1  -8  248.77   10.19
   6  -1  -8  225.60    7.61
   6   1   8  228.75    9.06
  -6   1   8  242.96    7.08
   6  -1   8  238.61    8.83
   6  -1   8  267.58    7.47
   7  -1  -8   21.37    4.67
  -7   1  -8   22.72    3.36
   7  -1   8   21.21    3.76
  -7  -1  -8   20.66    7.45
   7   1  -8   25.07    4.28
   7  -1   8   17.42    4.98
   7  -1   8   25.34    3.27
   7   1   8   21.99    5.46
  -7   1  -8   14.91    6.81
  -7   1   8   18.21    2.66
   7   1  -8   20.64    3.23
   7   1   8   21.83    3.60
   7  -1  -8   20.15    3.46
   7   1   8   20.00    3.80
  -8   1   8   72.71    3.54
   8  -1  -8   73.82    4.73
   8  -1   8   72.30    5.33
  -8   1  -8   66.05    4.46
   8   1   8   64.71    4.81
   8   1   8   61.06    5.03
   8  -1   8   66.02    4.55
  -8  -1  -8   56.22    9.88
   8  -1   8   63.26    6.45
   8   1  -8   67.12    5.84
   8   1  -8   61.84    4.28
   8  -1  -8   63.26    6.21
   8   1   8   63.73    7.06
  -8   1  -8   60.56    9.00
   9   1  -8   48.16    6.68
   9  -1   8   55.96    6.47
  -9   1   8   50.99    3.62
   9  -1  -8   51.38    7.11
   9   1   8   42.56    5.62
   9   1  -8   46.40    4.75
   9   1   8   49.34    8.57
   9  -1   8   50.51    4.92
   9  -1   8   59.01    7.83
  -9   1  -8   53.50    4.88
   9  -1  -8   42.74    5.19
   0   2  -8   52.27    2.77
   0  -2   8   50.55    2.76
   0   2   8   54.11    2.69
   0  -2  -8   55.15    3.06
   0   2  -8   58.72    3.22
   0  -2  -8   51.54    3.57
   0   2   8   57.34    2.93
   0   2  -8   57.36    2.55
   0   2   8   51.37    3.39
  -1   2   8 2158.40   60.31
   1   2   8 2199.47   57.18
  -1   2  -8 2218.58   57.21
  -1  -2  -8 2165.42   60.55
  -1   2  -8 2171.64   57.11
  -1   2  -8 2188.41   60.28
  -1  -2   8 2211.14   59.94
   1  -2  -8 2229.02   57.30
   1  -2  -8 2138.58   60.43
   1   2  -8 2102.43   60.13
  -1   2   8 2257.12   57.12
   1   2   8 2166.55   57.21
   1   2   8 2201.41   60.43
   1  -2   8 2350.71   60.11
   2   2   8  348.09   10.13
   2   2   8  370.48   11.17
  -2   2  -8  348.87   10.97
  -2   2  -8  343.15   10.09
  -2  -2  -8  364.12   11.34
  -2  -2   8  343.96   10.38
   2  -2  -8  363.37   10.23
  -2   2   8  362.80   10.92
  -2   2   8  365.47    9.92
   2  -2  -8  351.62   11.10
  -2   2  -8  366.66   10.11
   2  -2   8  360.82   10.71
   2   2  -8  368.63   10.78
  -3   2  -8  501.14   13.69
   3  -2  -8  495.64   13.73
  -3  -2   8  453.01   14.05
  -3   2   8  477.86   13.36
   3   2   8  500.53   14.90
   3  -2   8  468.92   14.44
   3   2   8  473.33   13.61
  -3   2  -8  521.13   14.88
   3   2  -8  504.20   14.47
  -3   2   8  514.44   14.62
   3   2   8  516.20   13.69
   3  -2  -8  502.43   14.80
  -3  -2  -8  506.63   15.21
  -4  -2  -8  491.29   15.98
   4   2  -8  535.10   15.18
   4  -2   8  523.55   13.78
   4   2  -8  522.83   14.01
  -4   2  -8  534.40   15.66
   4   2   8  519.32   14.32
   4  -2   8  518.07   13.82
  -4   2  -8  485.45   14.29
  -4  -2   8  504.75   14.68
   4   2   8  563.85   15.79
   4  -2  -8  528.02   14.39
   4  -2   8  517.09   15.27
   4  -2  -8  500.48   15.49
  -4   2   8  511.46   15.17
  -4   2   8  502.68   13.93
   4   2   8  507.19   14.26
  -5   2  -8  316.99    9.65
   5  -2  -8  331.72    9.69
   5  -2   8  321.57   10.48
   5  -2  -8  333.13   10.77
   5  -2   8  333.17    9.07
  -5   2   8  316.93   10.24
   5   2   8  334.74    9.68
   5  -2   8  323.04    9.17
  -5   2  -8  316.12   11.10
  -5  -2  -8  315.88   11.53
  -5   2   8  324.76    9.14
   5   2   8  329.87   11.01
   5   2   8  335.30    9.60
   5   2  -8  310.55    9.21
   5   2  -8  332.33   10.28
  -6   2   8   51.66    2.86
  -6   2  -8   45.39    5.61
   6  -2   8   52.63    3.12
   6  -2  -8   45.11    3.66
   6  -2   8   53.08    3.48
  -6  -2  -8   54.87    6.65
   6   2   8   50.25    5.19
  -6   2   8   43.02    4.50
   6   2   8   59.85    3.83
   6   2  -8   50.11    4.01
   6  -2   8   52.12    4.34
   6   2   8   45.93    3.70
   6  -2  -8   58.18    5.05
  -6   2  -8   59.25    3.83
   6   2  -8   57.51    3.14
  -7  -2  -8   22.69    7.87
   7  -2   8   27.41    5.00
   7   2   8   35.04    3.96
   7   2  -8   37.29    4.45
   7  -2  -8   39.51    3.83
  -7   2  -8   32.82    3.75
   7  -2   8   28.88    3.20
  -7   2  -8   31.68    6.77
   7  -2  -8   26.30    5.24
   7   2  -8   32.52    3.16
   7   2   8   28.07    5.86
  -7   2   8   33.63    2.77
   7  -2   8   39.23    3.88
   7   2   8   34.93    3.98
  -8   2  -8    3.35    3.71
   8   2  -8    0.49    4.90
  -8   2   8    1.58    3.05
  -8   2  -8    3.85    8.27
   8  -2   8    0.23    4.70
   8  -2  -8    2.92    5.86
  -8  -2  -8    2.72    9.71
   8  -2   8    1.54    3.49
   8  -2   8    1.06    5.66
   8  -2  -8    1.11    4.13
   8   2   8   -2.59    6.98
   8   2   8    1.75    4.41
   8   2  -8    3.60    3.32
   9   2  -8   95.74    6.86
   9   2  -8   86.60    5.08
   9   2   8   86.02    9.43
   9  -2   8   78.77    5.08
  -9   2   8   89.29    4.50
  -9   2  -8   92.36    5.44
   9  -2  -8   89.02    6.11
   9  -2   8   83.92    7.99
   9  -2   8   92.72    6.98
   9  -2  -8   85.74    8.33
   0  -3  -8   58.65    3.21
   0   3   8   60.82    2.90
   0   3  -8   49.23    3.17
   0  -3   8   59.85    2.75
   0  -3  -8   56.84    3.80
   0   3  -8   64.53    2.80
   0   3  -8   58.51    2.54
   0   3   8   54.72    3.61
   1   3   8  300.90    8.95
  -1  -3   8  293.38    9.06
   1   3   8  299.36    9.95
  -1  -3  -8  319.25   10.14
  -1   3  -8  304.21    8.83
   1  -3   8  305.13    9.23
  -1   3  -8  310.65    8.77
   1   3  -8  309.47    9.47
  -1   3   8  317.65    9.88
   1   3  -8  321.70    8.83
   1   3  -8  307.47    8.61
   1   3   8  304.96    9.01
  -1   3   8  330.32    8.96
   1  -3  -8  319.56   10.00
  -1   3  -8  339.39    9.69
   1  -3  -8  311.33    9.12
  -2  -3  -8  485.52   14.88
   2  -3  -8  490.13   13.63
   2  -3  -8  485.12   14.66
   2   3  -8  481.62   14.14
  -2   3   8  473.01   14.48
   2   3   8  470.22   14.66
  -2   3  -8  494.10   13.40
   2   3   8  484.76   13.50
   2   3  -8  485.42   13.11
  -2   3  -8  482.89   14.39
   2   3   8  485.39   13.51
   2  -3   8  470.35   14.04
  -2   3  -8  507.36   13.37
  -2  -3   8  543.10   13.83
  -3  -3   8  163.25    5.59
   3  -3  -8  174.71    5.93
  -3   3   8  184.05    6.54
   3   3  -8  188.20    6.09
   3   3  -8  179.37    5.25
  -3  -3  -8  175.03    7.19
  -3   3   8  174.03    5.53
   3   3   8  181.42    6.83
   3   3   8  179.35    5.83
   3   3   8  178.19    5.85
  -3   3  -8  170.29    6.54
  -3   3  -8  185.86    5.79
   3  -3  -8  161.06    6.60
   4  -3  -8  291.86    8.88
   4   3  -8  287.79    9.20
   4   3   8  289.82   10.03
  -4   3  -8  306.65    8.85
   4  -3   8  308.69    9.41
  -4   3   8  306.54    8.49
  -4   3   8  288.41    9.48
   4  -3  -8  283.86    9.91
   4   3   8  304.55    8.91
  -4   3  -8  283.55    9.84
   4   3   8  307.08    8.84
   4   3  -8  289.90    8.33
   5  -3   8   55.51    4.02
  -5   3  -8   54.96    3.66
   5   3   8   55.02    3.46
   5   3   8   60.52    3.67
   5   3   8   61.33    5.07
  -5   3   8   58.96    4.16
   5   3  -8   52.72    3.73
   5   3  -8   54.95    2.82
   5  -3  -8   62.75    4.81
  -5   3   8   56.98    2.88
  -5   3  -8   53.71    5.03
  -5  -3  -8   58.74    6.03
   5  -3  -8   58.14    3.84
   6  -3  -8    3.58    4.62
   6   3   8    3.60    4.80
   6   3   8    4.99    3.05
   6  -3  -8    1.66    3.66
   6   3  -8    4.54    2.36
  -6   3   8    2.55    2.37
  -6  -3  -8    3.72    6.51
  -6   3   8    4.48    4.12
  -6   3  -8    2.92    3.38
   6  -3   8    7.09    3.63
   6   3   8    3.81    3.32
  -6   3  -8    1.32    5.39
   6   3  -8    4.00    3.55
   7   3   8   51.21    4.20
  -7   3   8   54.60    3.36
   7   3   8   61.23    6.66
  -7   3  -8   52.58    4.25
  -7   3  -8   52.04    7.12
   7  -3  -8   50.06    4.67
   7  -3  -8   57.13    6.15
   7  -3   8   51.18    5.14
  -7  -3  -8   55.67    8.80
  -7   3   8   49.20    5.49
   7   3  -8   46.21    3.35
   7   3  -8   60.06    4.78
  -8   3   8   27.07    3.28
   8  -3   8   26.20    5.65
   8   3   8   16.41    4.53
   8  -3  -8   23.29    4.98
   8   3  -8   21.52    3.48
   8  -3   8   22.96    4.73
   8  -3   8   26.06    3.64
   8   3   8   29.14    7.80
  -8  -3  -8   31.06   10.99
  -8   3  -8   19.98    4.51
   8  -3  -8   18.66    6.59
   9  -3   8   38.31    4.41
   9  -3   8   33.19    7.14
   9   3   8   33.83    5.65
   9   3  -8   33.56    6.17
  -9   3   8   37.23    4.13
   9  -3   8   38.35    6.50
   9   3  -8   34.49    4.22
  -9   3  -8   27.08    5.33
   9  -3  -8   38.10    8.36
   9  -3  -8   33.04    6.31
   0   4  -8  192.14    5.67
   0  -4   8  186.50    5.83
   0   4   8  196.68    7.04
   0   4  -8  192.28    6.37
   1  -4  -8   76.12    4.42
   1   4  -8   79.00    2.74
   1  -4   8   72.04    3.08
  -1   4   8   70.75    4.20
   1   4  -8   71.60    3.45
  -1   4   8   70.99    3.36
  -1   4  -8   76.79    3.69
   1   4   8   72.09    3.41
  -1   4  -8   75.00    2.99
   1   4   8   81.75    4.41
  -1   4  -8   71.98    2.91
  -1  -4   8   73.72    2.83
  -1  -4  -8   72.91    4.55
   1  -4  -8   79.01    3.60
   1   4  -8   75.44    2.98
   2   4   8  394.52   11.26
   2   4   8  386.02   12.42
  -2   4  -8  424.53   11.04
  -2   4  -8  396.54   11.08
   2  -4  -8  390.68   12.40
   2  -4   8  397.99   11.53
   2   4  -8  399.31   10.71
  -2  -4  -8  369.55   12.63
  -2   4   8  412.94   11.25
   2   4  -8  410.04   11.74
   2   4   8  404.23   11.35
   2   4  -8  410.13   10.96
  -2   4   8  390.75   12.29
  -2   4  -8  389.94   11.97
   2  -4  -8  393.10   11.42
   3   4  -8    5.05    2.43
   3   4   8    6.68    3.49
   3  -4  -8    2.85    3.44
  -3   4   8    4.59    3.15
  -3   4   8    3.84    2.30
   3  -4   8    3.38    2.39
   3  -4  -8    5.07    3.05
   3   4   8    8.68    2.68
   3   4  -8    7.08    1.68
  -3  -4  -8    7.20    4.05
  -3   4  -8    6.97    3.04
  -3   4  -8    6.47    2.32
   3   4   8    3.68    2.62
  -3   4  -8    4.91    2.37
   4   4   8  499.33   14.40
   4  -4  -8  538.03   15.82
  -4   4  -8  505.29   14.25
  -4   4  -8  473.68   15.43
   4   4  -8  500.57   13.73
   4  -4  -8  508.37   14.46
   4   4   8  520.56   15.90
  -4   4   8  495.05   15.31
  -4   4   8  534.87   14.13
   4   4  -8  535.94   14.92
   4   4   8  503.31   14.27
   4  -4   8  519.01   14.95
  -4  -4  -8  514.51   16.28
   5   4  -8   16.23    2.23
   5  -4   8   11.10    3.30
   5  -4  -8   19.22    3.39
  -5   4  -8   17.43    3.06
   5   4  -8   18.22    3.06
  -5   4  -8   16.61    4.61
  -5   4   8   15.98    3.96
  -5  -4  -8   16.61    5.92
  -5   4   8   15.07    2.53
   5   4   8   15.50    3.18
   5   4   8   19.87    3.48
   5   4   8   19.09    4.92
   5  -4  -8   18.15    4.53
   6  -4   8  190.54    7.31
   6  -4  -8  188.15    8.41
   6   4  -8  193.07    7.13
  -6   4   8  190.51    8.01
  -6   4   8  199.32    6.15
   6   4   8  179.69    8.57
   6  -4  -8  199.50    7.25
   6   4  -8  185.00    6.03
  -6   4  -8  196.40    8.61
  -6  -4  -8  183.92   10.11
  -6   4  -8  199.17    6.77
   6   4   8  197.24    6.66
   7  -4  -8   33.46    5.00
  -7   4   8   31.75    3.23
   7   4  -8   25.37    3.02
   7  -4   8   32.37    4.73
   7  -4  -8   29.86    6.37
  -7   4   8   24.61    5.81
   7   4   8   29.80    3.87
   7   4   8   34.31    6.95
  -7   4  -8   35.96    7.07
  -7  -4  -8   42.30    9.67
   7   4  -8   29.99    4.32
  -7   4  -8   26.69    4.01
   8  -4  -8   47.81    6.05
   8   4  -8   44.28    3.84
  -8   4   8   46.54    3.80
  -8  -4  -8   38.71   12.16
   8   4   8   44.78    4.92
   8   4  -8   48.16    5.31
   8   4   8   47.10    9.03
  -8   4  -8   40.74    4.92
   8  -4  -8   55.35    8.14
   8  -4   8   52.64    6.05
   9   4   8    6.50    5.46
   9  -4  -8    5.91    7.32
   9  -4  -8    5.43    9.18
   9   4  -8   -0.07    6.01
   0   5   8    0.45    2.29
   0   5   8   -5.17    3.32
   0  -5  -8   -0.04    3.39
   0   5  -8    2.11    2.41
  -1   5  -8    3.18    2.48
  -1   5  -8    5.33    2.00
  -1  -5  -8    2.28    3.70
   1  -5   8    3.48    1.61
   1   5   8    1.70    3.21
  -1   5   8    3.24    2.54
  -1   5  -8    4.02    1.68
  -1   5   8    4.54    3.33
   1   5  -8    4.41    2.27
   1   5   8    5.16    2.77
   1  -5  -8    6.00    3.51
  -2  -5  -8   39.03    4.56
  -2   5   8   34.95    3.88
   2  -5  -8   37.88    3.33
   2  -5   8   37.28    2.31
   2   5   8   31.83    3.11
   2  -5  -8   34.26    4.02
  -2   5  -8   31.45    2.61
   2   5  -8   32.91    2.71
  -2   5   8   35.54    2.86
  -2   5  -8   33.80    2.53
   2   5   8   30.47    3.99
  -2   5  -8   29.96    3.14
   3   5  -8   66.26    3.41
  -3   5   8   64.89    3.57
   3  -5  -8   64.93    4.02
   3   5   8   66.63    4.86
   3  -5   8   64.37    3.15
  -3   5  -8   63.59    3.17
   3   5   8   64.08    3.74
   3  -5  -8   55.94    4.64
  -3   5  -8   65.70    4.00
  -3   5  -8   64.28    3.42
   3   5   8   57.03    3.52
  -3   5   8   66.98    4.48
  -3  -5  -8   57.52    5.26
  -4   5  -8  231.67    6.88
   4  -5  -8  193.47    8.08
   4   5   8  199.44    7.07
  -4  -5  -8  200.19    9.04
   4   5  -8  218.86    6.95
   4   5   8  209.61    6.91
  -4   5   8  209.96    6.72
  -4   5  -8  195.20    7.71
   4  -5  -8  214.20    7.29
   4  -5   8  204.84    6.90
  -4   5   8  211.38    7.91
   4   5   8  213.02    8.63
   4   5  -8  203.26    6.03
  -5   5   8   22.00    2.90
   5   5   8   18.08    5.22
   5  -5  -8    1.92    4.61
   5  -5  -8   20.46    4.17
  -5   5  -8   14.21    4.67
   5   5   8   14.49    3.75
   5  -5   8   18.26    3.34
  -5   5   8   14.12    4.18
   5   5   8   22.90    3.41
   5   5  -8   19.54    2.29
   5   5  -8   22.65    3.14
  -5   5  -8   24.46    3.59
  -5  -5  -8   25.70    6.79
   6  -5  -8    8.21    4.46
  -6   5   8    9.40    5.35
   6   5  -8   10.16    2.53
   6  -5  -8   11.05    5.80
   6   5  -8    8.90    3.67
   6  -5   8   11.79    3.86
  -6  -5  -8    9.18    8.24
   6   5   8    8.78    5.81
  -6   5  -8    7.03    5.52
  -6   5  -8   12.40    3.85
  -6   5   8   12.90    2.87
   6   5   8   13.65    3.61
  -7   5  -8   61.97    7.38
   7   5   8   68.72    8.21
   7   5  -8   73.53    5.08
   7  -5  -8   69.84    7.52
   7  -5  -8   70.15    5.79
   7   5   8   67.46    4.81
  -7   5   8   70.29    3.97
  -7   5   8   70.02    6.99
  -7  -5  -8   70.83   10.70
   7   5  -8   67.14    3.69
  -7   5  -8   58.94    5.00
   7  -5   8   74.02    5.16
   8   5  -8    4.34    4.95
  -8   5  -8   -2.49    4.67
   8   5   8   -2.53    4.35
   8   5  -8   -1.57    3.58
   8  -5  -8    7.95    6.26
   8  -5  -8    0.37    8.53
   8   5   8   -3.91    9.11
  -8   5   8    4.54    3.69
   8  -5   8    3.43    5.29
   0   6   8    2.39    3.74
   0   6  -8    1.09    2.43
   0   6   8   -0.72    2.74
   0  -6  -8    3.01    3.87
   1  -6  -8  180.72    7.30
  -1   6  -8  175.90    5.98
   1   6  -8  178.23    5.82
  -1   6   8  169.08    5.90
   1   6   8  173.63    7.20
  -1  -6  -8  174.32    7.41
  -1   6   8  164.91    7.07
   1   6   8  167.20    6.11
  -2   6   8   42.89    4.49
   2   6  -8   40.65    2.83
  -2   6  -8   39.89    3.40
  -2  -6  -8   47.17    5.04
  -2   6  -8   40.19    2.61
   2   6   8   43.32    3.58
   2  -6  -8   34.95    4.44
  -2   6   8   37.98    3.17
   2   6   8   38.16    4.48
  -2   6  -8   42.93    2.77
  -3  -6  -8  158.07    7.54
  -3   6  -8  156.41    5.45
  -3   6   8  156.13    6.83
  -3   6   8  146.72    5.57
   3  -6   8  146.63    4.97
   3   6   8  146.66    7.08
  -3   6  -8  150.22    5.09
   3  -6  -8  153.29    5.95
   3  -6  -8  150.45    6.95
   3   6   8  150.17    5.83
   3   6  -8  153.35    5.37
  -3   6  -8  149.39    5.94
  -4   6   8   92.65    4.44
  -4  -6  -8  101.23    7.35
   4  -6  -8   93.46    5.11
   4   6  -8   86.91    4.22
  -4   6  -8   94.86    4.66
   4   6   8   94.59    4.49
   4  -6   8   98.31    4.19
  -4   6   8   97.41    5.74
   4   6   8  104.98    6.64
   4   6   8   99.32    5.02
  -4   6  -8   96.19    5.35
   4  -6  -8   99.24    6.23
   5   6   8  141.30    8.03
   5   6   8  152.00    5.91
   5  -6  -8  149.56    7.75
  -5   6   8  144.04    7.12
   5  -6   8  152.10    5.84
  -5   6  -8  158.16    7.28
   5   6  -8  146.61    5.82
   5  -6  -8  157.72    6.81
  -5  -6  -8  165.68    9.52
  -5   6  -8  148.39    6.13
   5   6  -8  146.26    4.87
  -5   6   8  162.41    5.87
   6  -6   8   85.38    4.91
  -6   6  -8   93.09    7.17
  -6   6   8   93.16    6.68
   6   6   8   86.76    7.99
   6   6  -8   92.09    3.84
   6   6   8   86.70    4.94
  -6   6   8   89.63    4.56
  -6   6  -8   96.34    5.46
  -6  -6  -8  100.33   10.10
   6  -6  -8   89.91    7.51
   6  -6  -8   82.56    6.36
   6   6  -8   92.29    4.99
   7   6  -8   90.56    5.47
  -7   6  -8   79.24    5.93
   7   6  -8   82.78    4.22
  -7  -6  -8   92.60   12.45
   7  -6  -8   92.31    9.07
   7  -6  -8   91.88    7.43
   7  -6   8   92.13    5.50
   7   6   8   75.50    8.92
  -7   6   8   83.60    4.55
  -7   6   8   91.20    8.08
   7   6   8   92.64    5.35
   8   6  -8   47.90    5.78
   8  -6  -8   60.85   10.16
   8  -6  -8   54.20    8.04
   8   6   8   46.64    5.40
   8   6  -8   52.22    4.19
   0   7  -8    6.12    2.62
   0  -7  -8    2.89    4.45
   0   7   8    4.13    3.28
   0   7   8    4.43    4.26
  -1   7   8   20.35    4.47
  -1  -7  -8   28.13    4.97
  -1   7   8   22.51    3.22
   1   7   8   25.97    4.78
   1   7   8   24.50    3.63
   1   7  -8   23.15    2.70
   1  -7  -8   22.77    4.39
  -1   7  -8   26.05    2.97
   2   7  -8    3.70    2.49
  -2   7  -8    3.36    2.95
  -2  -7  -8    5.86    5.14
   2   7   8    8.79    3.52
  -2   7   8    3.46    4.57
  -2   7   8    5.69    3.09
   2   7   8    3.21    4.44
   2  -7  -8    2.51    4.63
  -3   7   8   29.36    3.52
   3   7   8   26.23    3.87
  -3   7  -8   28.03    3.17
   3   7  -8   25.62    2.79
   3  -7  -8   26.03    5.27
  -3   7  -8   26.46    2.81
   3   7   8   20.86    5.13
  -3   7  -8   27.38    3.89
  -3  -7  -8   29.86    6.06
  -3   7   8   29.07    4.97
   4  -7   8   35.22    2.74
  -4   7   8   41.05    5.50
  -4   7   8   43.35    4.12
   4   7   8   31.82    3.66
  -4   7  -8   40.40    4.10
   4   7   8   36.09    4.54
   4  -7  -8   36.71    4.55
   4   7  -8   50.34    3.34
  -4   7  -8   37.40    4.82
  -4  -7  -8   37.94    7.20
   4  -7  -8   41.46    5.78
   4   7   8   32.97    6.08
  -5  -7  -8  146.56   10.29
   5   7  -8  153.47    5.71
  -5   7   8  138.33    5.86
   5   7   8  145.89    8.84
   5  -7  -8  141.91    6.98
  -5   7  -8  138.93    6.53
  -5   7  -8  142.76    7.34
   5   7   8  149.19    5.96
  -5   7   8  136.24    7.55
   5  -7   8  135.15    5.44
   5  -7  -8  137.09    8.33
  -6  -7  -8   11.04   10.73
   6   7   8   20.59    8.24
   6  -7  -8   12.82    7.31
  -6   7  -8   19.65    4.99
   6   7  -8   16.98    2.90
   6   7   8   20.68    4.17
  -6   7   8   16.47    6.59
  -6   7  -8   11.74    6.63
   6  -7   8   24.76    4.03
   6  -7   8   13.93    5.94
   6   7  -8   17.05    4.02
   6  -7  -8   26.18    6.32
  -6   7   8   19.73    3.94
   7  -7   8    8.15    8.11
  -7   7   8   14.07    8.12
   7  -7  -8   11.80    9.00
   7   7  -8    9.70    3.40
   7   7   8   10.17    4.62
   7   7  -8   13.81    4.56
   7   7   8    8.45    9.55
  -7   7  -8   13.18    5.61
  -7  -7  -8   20.79   13.06
   7  -7   8   10.57    4.49
  -7   7   8   13.95    4.08
   7  -7  -8   13.52    7.66
   0   8   8  151.35    7.70
   0   8   8  150.87    6.35
   0  -8  -8  172.69    7.88
   0   8  -8  163.21    5.62
   1   8  -8  335.23    9.74
  -1  -8  -8  324.80   11.78
  -1   8   8  317.13   11.64
   1   8   8  339.29   11.91
  -1   8  -8  330.68    9.94
   1  -8  -8  312.81   11.63
  -1   8   8  319.54   10.07
   1   8   8  320.02   10.24
   2   8  -8   28.72    2.83
   2   8   8   31.24    4.15
  -2   8   8   34.14    5.81
   2   8   8   32.84    5.72
  -2  -8  -8   23.18    5.93
  -2   8  -8   28.20    3.47
  -2   8   8   30.45    3.89
   2  -8  -8   31.16    5.51
   3   8   8  238.73    8.28
  -3   8  -8  237.35    7.41
   3  -8  -8  220.86    9.68
  -3  -8  -8  223.26   10.24
  -3   8  -8  225.20    7.02
   3   8  -8  232.23    7.32
   3   8   8  225.36    9.90
  -3   8  -8  237.34    8.30
  -3   8   8  247.90    9.78
  -3   8   8  214.98    7.85
   4   8   8  171.33    7.33
  -4  -8  -8  164.10    9.84
  -4   8  -8  159.92    7.27
   4   8  -8  165.77    5.81
  -4   8   8  152.57    8.44
  -4   8   8  162.68    6.61
   4   8   8  141.76    8.96
   4  -8  -8  161.04    8.66
  -4   8  -8  156.27    6.38
   5   8  -8   15.80    3.62
   5  -8   8    8.76    3.91
  -5  -8  -8   10.54    9.77
  -5   8   8   16.57    6.37
   5   8   8    7.57    8.20
   5  -8   8   12.15    2.86
  -5   8  -8    7.96    5.10
   5  -8  -8   10.86    7.10
  -5   8  -8   10.31    5.92
   5   8   8   10.72    4.03
  -5   8   8   11.34    4.29
   6  -8   8   73.47    4.51
  -6   8  -8   68.36    6.93
   6   8   8   61.79    9.93
   6   8  -8   82.79    4.99
  -6   8   8   65.13    5.42
   6  -8  -8   66.41    7.07
  -6  -8  -8   59.00   12.31
   6   8   8   61.70    5.14
  -6   8   8   77.15    8.29
   6  -8  -8   63.95    9.15
   6  -8   8   72.21    6.00
   7  -8  -8   -0.62   10.37
   7  -8  -8   13.14    8.34
   7   8   8   14.13    5.27
   7  -8   8   18.36    8.29
   0  -9  -8   15.02    6.03
   0   9  -8   10.59    2.85
   0   9   8    2.70    5.76
   0   9   8   13.43    4.55
   1  -9  -8   15.39    6.01
   1   9  -8   15.08    2.97
  -1   9   8   18.77    6.00
   1   9   8   13.94    4.67
  -1  -9  -8   10.76    6.43
   1   9   8   14.19    6.14
  -1   9   8   19.44    4.19
  -1   9  -8   13.85    3.14
   2  -9  -8  203.34    9.48
  -2   9  -8  203.27    7.49
  -2   9   8  206.82    9.77
   2   9   8  210.85    8.14
   2   9   8  213.86   10.01
  -2   9   8  219.50    7.91
   2   9  -8  203.14    6.79
  -2  -9  -8  212.87   10.01
   3   9   8  113.22    8.49
   3   9  -8  110.37    4.50
  -3   9  -8  104.67    6.03
  -3   9   8  109.04    5.77
   3   9   8  111.76    6.32
   3  -9  -8  105.92    8.09
  -3   9   8  101.59    7.93
  -3  -9  -8  120.55    9.18
   4   9   8  146.34    7.85
   4  -9  -8  157.85    9.87
  -4   9  -8  157.98    6.74
  -4   9   8  168.54    9.46
  -4   9   8  159.50    7.14
  -4  -9  -8  168.40   11.16
   4   9   8  171.97   10.26
  -4   9  -8  156.52    7.72
   4   9  -8  157.38    5.89
  -5  -9  -8   12.87   11.11
   5  -9  -8   20.98    8.43
   5   9  -8   19.48    3.85
  -5   9  -8   19.80    6.73
  -5   9   8   29.33    7.65
  -5   9  -8   24.53    5.93
   5   9   8   20.09    4.57
  -5   9   8   20.76    5.19
   5   9   8   21.91    9.61
  -6  -9  -8   14.89   13.44
   6   9   8    5.77    4.87
   6   9  -8   10.22    4.41
   6  -9  -8    4.30   10.27
   0  10   8  226.93    8.79
   0 -10  -8  221.78   10.59
   0  10  -8  214.39    7.15
   0  10   8  207.41   10.61
   1  10   8    7.67    7.40
  -1  10   8   -1.46    4.78
   1 -10  -8    6.23    7.16
   1  10   8    6.52    5.33
  -1  10   8    8.94    7.11
  -1  10  -8    6.72    3.30
  -1 -10  -8    4.82    7.20
  -2  10  -8   24.30    4.45
  -2  10   8   28.20    5.17
   2 -10  -8   26.77    7.49
   2  10   8   20.48    8.01
   2  10   8   31.55    5.73
  -2  10   8   33.45    7.93
  -2 -10  -8   27.41    7.88
  -3 -10  -8   27.20    8.84
  -3  10   8   24.37    5.24
   3  10   8   21.13    8.50
  -3  10  -8   27.26    5.41
   3  10   8   25.21    6.03
  -3  10   8   21.78    8.05
   3 -10  -8   19.75    8.10
   3  10  -8   23.53    3.31
   4  10   8   82.66   10.57
  -4  10   8   82.24    6.48
   4 -10  -8   97.86    9.92
  -4 -10  -8   88.25   11.35
   4  10   8   84.18    7.72
   4  10  -8   91.01    4.49
  -4  10  -8   91.13    7.04
  -4  10   8   97.51    9.90
   5 -10  -8   -9.72   10.26
  -5 -10  -8  -12.34   11.94
   5  10  -8    6.06    3.94
   0  11   8  172.24    8.77
   0 -11  -8  184.03   10.55
   0  11  -8  152.85    6.12
   0  11   8  176.48   11.20
   1  11   8    6.65    6.60
  -1 -11  -8   15.99    8.42
   1 -11  -8   14.64    8.37
  -1  11   8   14.82    5.92
  -1  11   8   10.67    8.91
   1  11   8   10.45    9.14
  -1  11  -8   12.59    4.24
  -2  11   8   18.12    9.52
   2 -11  -8   32.91    8.87
  -2  11   8   27.87    6.17
   2  11   8   22.52    6.93
  -2 -11  -8   26.05    9.35
  -2  11  -8   23.59    5.31
   3 -11  -8    6.99    9.26
  -3  11   8    9.79    6.03
  -3 -11  -8   -1.26   10.44
  -3  11  -8    6.87    6.26
  -4 -11  -8   27.09   11.99
   0 -12  -8  111.31   10.63
  -1 -12  -8  118.08   10.93
   1 -12  -8  110.00   10.82
  -2 -12  -8   53.58   11.03
   2 -12  -8   62.51   11.09
   0   0   9   -0.21    1.85
   0   0   9    0.52    2.49
   0   0  -9   -1.66    2.52
   0   0  -9    1.92    2.78
   0   0   9   -0.97    1.58
   1   0   9  548.80   15.74
  -1   0  -9  539.55   14.84
   1   0   9  539.15   14.42
  -1   0   9  540.44   14.27
   1   0  -9  546.36   14.77
   1   0   9  520.57   14.52
  -1   0  -9  540.31   15.99
  -1   0   9  539.03   15.61
  -1   0   9  536.15   14.44
   1   0  -9  533.10   15.85
  -2   0   9 1259.40   36.11
  -2   0   9 1343.23   34.09
   2   0   9 1274.97   36.35
   2   0   9 1319.32   34.11
  -2   0   9 1264.11   33.90
   2   0  -9 1307.46   34.36
   2   0  -9 1328.77   36.46
   2   0   9 1340.16   34.24
  -2   0  -9 1299.35   36.60
  -3   0   9  151.41    4.83
  -3   0   9  160.26    5.65
   3   0  -9  167.93    5.40
   3   0   9  157.07    5.07
  -3   0  -9  157.16    6.64
   3   0  -9  157.74    6.00
   3   0   9  155.52    5.29
   3   0   9  154.56    6.17
   4   0   9   35.40    3.94
   4   0  -9   27.88    2.74
  -4   0  -9   28.80    4.60
   4   0   9   29.26    2.54
   4   0  -9   30.55    3.63
  -4   0   9   31.05    3.23
   4   0   9   33.79    3.16
  -5   0  -9  198.35    8.46
   5   0  -9  199.77    7.47
   5   0   9  192.35    6.52
   5   0   9  197.73    7.58
  -5   0   9  181.63    6.90
  -5   0  -9  197.68    6.51
   5   0  -9  179.41    6.29
   5   0   9  190.09    6.26
   6   0   9    1.59    3.42
  -6   0   9    4.53    3.69
   6   0  -9   -0.28    2.96
   6   0   9    3.90    4.57
  -6   0  -9    0.87    6.17
  -6   0  -9    2.19    3.13
   6   0   9    2.74    2.97
   6   0  -9   -0.56    4.34
   7   0  -9   68.32    4.42
   7   0   9   76.94    4.35
  -7   0  -9   72.91    8.57
   7   0   9   71.75    4.90
  -7   0  -9   70.47    4.41
   7   0   9   68.51    6.08
   7   0  -9   69.86    5.79
   8   0   9  215.19   10.24
   8   0   9  232.07    7.85
  -8   0  -9  212.09   13.08
   8   0   9  232.53    8.68
   8   0  -9  237.36    9.70
  -8   0  -9  221.46    7.86
   8   0  -9  211.00    7.91
   9   0  -9   62.14    7.87
   9   0  -9   55.14    5.53
   9   0   9   71.95    7.41
   0  -1   9  489.72   14.58
   0   1   9  478.20   13.58
   0  -1  -9  507.70   13.98
   0   1   9  504.78   14.84
   0   1   9  516.30   13.77
   0  -1  -9  519.44   15.08
   0   1  -9  493.98   13.79
   0   1  -9  510.25   14.88
   1  -1   9   33.08    2.91
   1   1   9   28.94    2.38
  -1  -1   9   31.81    2.77
  -1   1  -9   32.09    3.32
  -1   1   9   31.40    2.14
  -1   1   9   30.20    3.07
   1   1  -9   31.00    2.43
   1   1   9   31.09    3.16
   1  -1  -9   32.32    3.48
  -1  -1  -9   33.44    2.69
  -1   1  -9   29.89    2.78
   1  -1  -9   30.51    2.86
   1   1  -9   29.75    3.12
  -1  -1  -9   31.98    3.48
  -1   1   9   29.83    2.52
   1   1   9   33.65    2.65
  -2   1  -9  155.00    5.99
  -2   1  -9  145.61    5.20
  -2  -1  -9  144.86    6.19
   2   1  -9  144.72    5.63
   2  -1   9  166.03    4.66
   2  -1  -9  155.86    5.18
   2  -1  -9  151.19    5.83
  -2  -1   9  150.79    5.33
   2  -1   9  140.34    5.56
  -2   1  -9  145.72    5.13
   2   1   9  141.34    5.86
   2  -1   9  149.06    4.51
   2   1   9  147.22    5.01
  -2   1   9  140.66    5.52
  -2   1   9  146.99    4.95
  -2   1   9  150.14    4.57
   2   1  -9  154.55    5.01
   2   1   9  155.29    4.90
   3  -1   9   58.96    3.87
   3   1  -9   64.41    3.05
   3  -1   9   63.83    2.80
   3  -1  -9   57.94    3.98
  -3   1  -9   65.66    3.41
  -3  -1  -9   56.57    4.75
  -3   1   9   59.09    3.20
   3   1   9   67.17    3.35
  -3   1   9   65.42    3.71
   3   1   9   56.13    4.11
   3  -1   9   71.20    2.93
  -3   1  -9   64.27    4.51
   3   1  -9   60.14    3.81
  -3   1   9   59.77    2.53
   3   1   9   60.50    3.04
   3  -1  -9   66.29    3.48
  -3  -1   9   62.87    3.33
  -4   1  -9  134.41    5.10
   4   1  -9  130.91    4.64
   4   1   9  128.23    4.77
  -4   1  -9  130.09    6.28
   4  -1   9  134.98    4.57
   4   1   9  119.73    5.93
  -4  -1  -9  130.20    6.61
  -4  -1   9  131.46    5.16
   4   1  -9  137.72    5.59
   4  -1  -9  124.98    4.99
   4  -1  -9  129.03    5.79
  -4   1   9  126.80    4.14
  -4   1   9  118.53    5.19
   4  -1   9  137.84    5.68
   4  -1   9  133.29    4.41
   5   1   9   95.64    5.40
  -5  -1   9   83.19    4.41
   5   1   9   95.28    4.47
   5   1  -9   90.83    3.99
   5  -1   9   87.49    4.04
  -5  -1  -9   87.04    6.59
   5  -1  -9   90.18    4.30
  -5   1  -9   96.69    4.47
   5  -1  -9  104.11    5.44
   5   1   9  102.13    4.24
   5  -1   9   89.65    5.18
  -5   1  -9   91.57    6.13
   5  -1   9   88.43    3.77
  -5   1   9   90.93    3.40
   5   1  -9   90.78    5.05
  -5   1   9   89.05    4.86
  -6   1   9  203.17    7.72
  -6   1   9  210.15    6.18
   6   1   9  200.86    7.23
   6  -1   9  205.06    8.18
  -6   1  -9  184.90    9.26
   6   1   9  216.39    6.95
  -6  -1  -9  207.90    9.88
   6  -1  -9  196.89    6.92
   6  -1   9  204.58    6.55
   6  -1  -9  209.06    8.31
   6   1  -9  189.78    6.71
   6  -1   9  216.30    6.94
  -6   1  -9  200.20    7.09
   6   1  -9  203.99    7.89
   6   1   9  203.03    8.55
  -7   1  -9   30.61    7.76
  -7   1  -9   22.50    3.96
   7  -1  -9   28.43    5.48
  -7  -1  -9   21.56    8.41
   7   1   9   22.27    5.60
   7   1  -9   24.56    3.58
   7   1  -9   23.54    4.84
   7  -1   9   25.30    4.21
   7   1   9   27.51    4.45
  -7   1   9   27.50    2.85
   7  -1   9   21.18    5.14
   7  -1   9   20.99    3.50
   7   1   9   22.13    4.04
   7  -1  -9   25.08    3.86
   8  -1   9    0.14    5.24
  -8  -1  -9   15.07   10.53
   8  -1   9    1.14    6.31
  -8   1  -9    4.02    9.48
   8   1   9    5.32    4.40
   8   1   9    6.20    6.95
   8  -1  -9    4.60    4.20
   8  -1   9    8.67    3.87
   8   1   9   -0.35    5.26
   8  -1  -9    7.37    6.17
   8   1  -9    3.14    4.03
   8   1  -9    0.30    5.52
  -8   1  -9    3.58    4.40
   9  -1  -9   -1.11    7.60
   9   1  -9    1.01    4.96
   9   1  -9    1.74    6.88
   9   1   9   -0.39    5.99
   9  -1  -9    3.07    5.28
   9  -1   9    0.73    7.22
   0   2  -9  467.28   12.68
   0   2   9  455.96   12.81
   0   2   9  459.61   13.85
   0  -2  -9  450.21   12.95
   0   2  -9  476.08   13.74
   0  -2  -9  466.73   14.09
   0  -2   9  460.49   13.35
   0   2   9  448.64   12.65
  -1   2  -9  241.58    7.86
  -1   2  -9  223.31    7.02
   1   2  -9  234.15    6.87
  -1   2   9  229.50    7.82
   1   2  -9  238.05    7.66
   1   2   9  224.35    7.11
   1   2   9  230.06    6.97
  -1   2  -9  233.91    7.16
   1   2   9  241.65    7.96
  -1  -2  -9  231.07    8.23
  -1   2   9  234.42    6.88
  -1  -2   9  231.00    7.24
   1  -2   9  201.16    7.35
   1  -2  -9  231.59    8.06
   1  -2  -9  248.13    7.34
  -2   2   9  339.37   10.87
  -2   2  -9  347.69   11.02
   2   2   9  349.95   10.12
   2  -2  -9  354.01   10.25
   2   2   9  356.64   10.00
   2   2  -9  355.38    9.87
  -2   2  -9  355.51   10.09
   2   2   9  376.24   11.24
  -2   2  -9  356.68   10.20
  -2  -2   9  343.15   10.33
   2   2  -9  363.62   10.83
   2  -2   9  330.75   10.57
  -2   2   9  348.38    9.80
  -2  -2  -9  340.06   11.40
   2  -2  -9  356.11   11.17
  -3   2  -9  126.15    5.01
  -3   2   9  134.41    5.56
   3  -2  -9  136.99    5.03
  -3   2  -9  141.96    6.00
   3   2   9  130.81    5.87
   3   2  -9  129.43    4.53
   3  -2  -9  128.02    5.78
  -3  -2  -9  150.10    6.60
  -3  -2   9  124.64    4.85
   3   2  -9  128.55    5.37
   3   2   9  138.62    4.96
   3   2   9  136.61    4.85
   3  -2   9  135.81    5.39
  -3   2   9  137.53    4.42
  -4   2  -9   37.69    4.42
   4   2  -9   45.32    2.85
  -4   2   9   43.49    3.57
   4  -2  -9   41.14    3.40
   4   2  -9   39.47    3.60
  -4  -2   9   47.90    3.26
  -4   2   9   43.33    2.41
   4   2   9   36.05    3.32
  -4  -2  -9   38.06    5.17
  -4   2  -9   38.30    3.27
   4  -2   9   44.31    3.81
   4  -2  -9   40.86    4.21
   4   2   9   41.76    4.59
   5  -2  -9   61.07    5.11
   5  -2   9   60.16    4.44
  -5   2  -9   53.67    3.80
  -5   2   9   59.69    4.50
   5   2   9   62.17    3.82
   5  -2   9   55.64    3.12
  -5   2   9   56.31    2.91
   5   2   9   60.89    5.10
   5   2  -9   61.30    4.41
   5   2  -9   58.65    3.34
   5  -2  -9   58.34    4.03
  -5  -2  -9   64.52    6.45
  -5   2  -9   58.01    5.52
   5   2   9   63.59    3.88
   6  -2  -9   52.87    5.48
  -6   2  -9   52.07    6.40
   6  -2   9   50.02    3.62
   6  -2   9   49.90    4.92
   6   2  -9   61.66    4.67
  -6  -2  -9   51.59    7.50
   6  -2  -9   63.19    4.31
   6   2   9   56.73    5.84
  -6   2   9   50.48    3.00
  -6   2  -9   53.44    3.95
   6  -2   9   55.00    3.14
   6   2   9   55.14    4.06
  -6   2   9   51.75    5.03
   6   2   9   49.90    4.21
   6   2  -9   48.96    3.53
  -7   2  -9   14.88    3.81
   7  -2   9    9.46    4.80
   7  -2   9   13.22    3.25
  -7   2   9   11.85    5.04
   7  -2  -9   20.74    6.12
  -7   2   9   12.63    2.71
  -7  -2  -9   15.53    9.07
   7   2   9   13.99    6.00
   7   2   9    8.96    4.46
   7   2  -9   15.92    3.44
  -7   2  -9   18.80    7.58
   7   2  -9   18.04    4.79
   7   2   9   13.78    4.05
   7  -2   9   16.04    4.15
   7  -2  -9   12.88    4.16
   8  -2  -9   60.32    7.36
   8   2  -9   52.23    4.55
   8  -2  -9   50.92    5.27
   8  -2   9   62.37    4.33
   8   2   9   57.14    5.06
   8   2  -9   56.22    6.06
   8  -2   9   58.97    5.82
  -8  -2  -9   23.32   11.47
   8   2   9   58.12    5.88
  -8   2  -9   62.84    9.81
  -8   2  -9   54.75    4.87
   8  -2   9   52.69    6.58
   8   2   9   65.41    8.23
  -8   2   9   60.18    3.87
   9   2   9   27.32    6.66
   9  -2  -9   47.05    8.70
   0   3  -9  511.28   13.81
   0  -3  -9  489.95   15.41
   0   3  -9  513.37   14.92
   0   3   9  504.94   13.97
   0  -3   9  505.45   14.49
   0   3  -9  514.10   14.01
   0  -3  -9  499.92   14.23
   0   3   9  512.03   14.13
   0   3   9  521.91   15.31
   1   3   9   18.70    2.42
  -1  -3  -9   19.37    3.82
  -1  -3   9   16.65    2.25
   1   3  -9   17.60    2.09
  -1   3  -9   15.08    3.04
   1   3  -9   18.04    2.79
  -1   3   9   22.12    3.37
  -1   3  -9   15.71    2.47
   1  -3  -9   19.69    2.92
   1  -3   9   17.70    2.48
   1   3   9   17.90    3.45
  -1   3   9   16.78    2.48
   1   3   9   19.25    2.68
   1  -3  -9   13.45    3.45
  -2  -3  -9  151.84    6.79
   2   3   9  169.44    5.43
   2  -3   9  169.88    5.59
  -2   3  -9  159.89    5.52
  -2   3   9  163.40    6.16
  -2   3  -9  158.16    5.33
   2  -3  -9  160.43    5.75
   2   3   9  166.63    5.59
  -2   3  -9  164.18    6.13
   2   3  -9  161.67    5.01
  -2   3   9  167.07    5.36
   2   3   9  146.12    6.40
   2  -3  -9  134.54    6.33
  -2  -3   9  159.33    5.23
   2   3  -9  151.45    5.73
  -3   3   9  403.95   12.40
   3   3   9  412.14   11.48
   3  -3  -9  404.18   12.68
   3   3  -9  394.50   11.01
  -3   3   9  394.40   11.12
  -3   3  -9  399.95   12.48
  -3  -3  -9  383.50   13.06
   3  -3  -9  410.05   11.65
   3   3  -9  399.02   12.04
   3   3   9  376.32   12.66
   3   3   9  397.99   11.37
  -3   3  -9  401.73   11.44
  -4   3   9  389.89   10.89
   4  -3  -9  415.85   11.52
  -4  -3  -9  388.35   13.32
   4   3  -9  404.60   11.95
  -4   3  -9  396.31   11.38
  -4   3  -9  382.30   12.49
   4   3   9  404.40   12.89
  -4   3   9  360.24   12.05
   4   3   9  377.83   11.29
   4   3  -9  371.52   10.84
   4  -3   9  387.80   11.92
   4   3   9  397.15   11.37
   4  -3  -9  386.09   12.60
   5   3  -9    4.86    3.40
   5   3  -9    4.59    2.47
  -5   3   9    8.96    3.99
   5  -3  -9    5.04    4.42
  -5  -3  -9   -0.05    5.84
  -5   3  -9    7.47    4.74
   5   3   9    7.55    3.30
   5   3   9    5.97    4.47
  -5   3  -9    5.99    3.41
   5  -3  -9    7.46    3.51
   5   3   9    7.50    3.33
  -5   3   9    5.70    2.16
   5  -3   9    5.46    3.78
   6   3  -9   38.92    3.12
  -6   3  -9   42.64    6.11
   6   3   9   42.08    6.09
  -6   3   9   38.08    2.98
   6   3  -9   37.52    4.31
   6  -3   9   36.37    4.49
   6   3   9   42.14    6.09
  -6   3  -9   40.69    4.16
  -6  -3  -9   28.61    7.76
   6  -3  -9   41.49    4.37
  -6   3   9   40.15    5.30
   6  -3  -9   36.77    5.64
   6   3   9   35.54    3.95
   6   3   9   38.49    4.13
  -7   3  -9   54.25    7.86
  -7   3  -9   48.33    4.83
  -7   3   9   55.87    3.56
   7   3   9   55.29    4.89
  -7  -3  -9   58.50   10.48
   7  -3   9   60.80    5.50
   7  -3  -9   57.62    5.43
   7   3   9   54.80    4.78
   7   3   9   46.51    7.04
   7   3  -9   51.81    5.10
   7  -3  -9   59.19    6.70
   7   3  -9   57.49    3.82
  -7   3   9   64.29    5.99
   8  -3   9   28.78    6.03
  -8   3  -9   28.30    4.94
  -8   3  -9   33.46    9.59
   8   3   9   28.74    5.36
   8   3   9   31.32    8.45
   8   3  -9   27.08    3.93
  -8  -3  -9   27.48   13.08
   8  -3  -9   19.79    8.10
   8   3   9   29.06    5.30
  -8   3   9   31.37    3.51
   8   3  -9   30.43    5.83
   8  -3  -9   24.31    5.96
   0   4  -9   21.93    3.06
   0   4   9   30.53    2.79
   0  -4   9   29.31    2.21
   0  -4  -9   24.33    3.93
   0   4   9   24.94    3.83
   0   4  -9   29.90    2.28
   0   4  -9   31.64    2.79
   1  -4   9   55.39    2.84
   1  -4  -9   54.43    4.42
  -1   4   9   57.09    3.32
   1   4   9   54.17    4.35
   1  -4  -9   59.30    3.57
  -1   4  -9   56.87    3.55
  -1   4  -9   47.27    3.13
   1   4  -9   55.62    3.18
  -1   4   9   56.73    4.29
   1   4   9   58.06    3.18
   1   4  -9   47.55    2.51
   1   4   9   60.15    3.48
  -1   4  -9   48.31    2.82
   1   4  -9   50.09    3.33
  -1  -4  -9   23.70    4.28
  -1  -4   9   50.40    2.51
   2  -4  -9  160.03    5.83
   2   4   9  160.14    6.72
   2   4  -9  150.28    4.91
  -2   4   9  161.46    6.44
   2  -4  -9  161.31    6.71
   2   4  -9  158.58    5.71
  -2   4  -9  158.60    5.48
   2   4   9  153.71    5.57
  -2   4  -9  154.45    6.03
   2  -4   9  156.98    5.41
  -2   4   9  157.30    5.43
  -2   4  -9  161.89    5.31
  -2  -4  -9  143.95    7.03
   2   4   9  166.02    5.63
   3  -4   9   77.35    3.81
   3   4  -9   75.79    3.99
  -3   4  -9   78.92    3.92
  -3   4  -9   71.64    4.64
   3   4   9   78.66    3.99
   3  -4  -9   70.99    4.38
   3   4  -9   71.07    3.15
   3   4   9   84.51    5.27
   3  -4  -9   76.34    5.14
   3   4   9   78.79    4.06
  -3   4   9   78.80    4.73
  -3   4  -9   80.01    3.79
  -3   4   9   77.93    3.62
  -3  -4  -9   83.46    6.02
  -4   4  -9  210.20    7.95
  -4   4  -9  205.18    6.90
   4  -4  -9  202.24    8.13
   4   4  -9  203.15    6.16
  -4   4   9  205.20    7.79
   4  -4  -9  201.68    7.28
   4  -4   9  209.93    7.19
  -4  -4  -9  207.23    9.09
   4   4   9  195.52    8.43
   4   4   9  194.92    6.85
   4   4   9  196.51    6.93
   4   4  -9  207.37    7.13
   5  -4  -9   72.97    6.00
  -5   4   9   72.22    5.21
   5   4  -9   78.84    4.51
   5   4   9   71.10    6.25
  -5  -4  -9   85.10    7.76
   5   4  -9   77.50    3.45
  -5   4   9   76.59    3.70
   5  -4   9   73.47    4.66
   5  -4  -9   81.95    4.85
   5   4   9   79.10    4.63
   5   4   9   72.57    4.38
  -5   4  -9   87.89    6.04
  -5   4  -9   71.40    4.49
   6  -4  -9   11.35    5.86
   6   4  -9   12.73    2.73
  -6   4   9   17.69    5.53
   6  -4  -9    9.95    4.27
  -6   4  -9    9.02    5.86
  -6   4  -9    9.81    4.16
   6   4   9   12.15    4.04
   6   4   9   16.98    6.27
   6   4   9    7.97    3.89
  -6   4   9   10.83    2.69
   6   4  -9   11.58    3.87
  -6  -4  -9   24.05    8.50
   6  -4   9   12.93    4.00
  -7   4  -9   10.27    7.40
  -7   4  -9   11.82    4.67
   7   4   9   13.74    4.27
   7  -4  -9   10.60    6.97
   7   4   9   13.61    4.87
   7   4  -9   23.06    3.26
  -7  -4  -9   16.75   10.43
   7   4  -9   16.59    4.52
   7  -4   9    8.06    5.00
   7  -4  -9   14.69    5.27
  -7   4   9   10.93    6.40
  -7   4   9    9.95    3.22
   7   4   9   22.11    7.37
   8   4   9   -0.52    8.74
   8   4   9    1.74    5.27
  -8   4   9    1.80    3.58
  -8   4  -9    0.08    5.07
   8  -4  -9   -9.60    8.43
   8  -4   9    1.47    5.73
   8   4  -9   -0.42    5.62
   8  -4  -9   -0.99    6.53
  -8  -4  -9   -3.83   13.72
   8   4  -9    2.64    3.69
  -8   4  -9    3.65    9.30
   8   4   9    2.41    5.45
   0   5  -9   -1.58    1.92
   0   5  -9   -0.14    2.18
   0   5   9   -2.12    2.64
   0   5   9    2.61    3.88
   0   5  -9   -0.17    2.81
   0  -5   9   -1.35    1.51
   0  -5  -9    0.87    4.01
   1   5  -9   42.24    3.27
   1   5  -9   40.53    2.85
  -1   5   9   43.39    3.21
  -1  -5  -9   39.44    4.86
   1  -5   9   40.59    2.38
   1   5   9   44.04    3.31
  -1   5  -9   42.16    2.63
   1   5   9   31.38    4.44
   1   5  -9   40.13    2.26
  -1   5  -9   42.36    2.75
  -1   5  -9   39.53    3.46
   1  -5  -9   40.60    4.58
  -1   5   9   43.98    4.44
  -2   5  -9   35.64    3.06
   2   5  -9   38.18    3.19
  -2   5   9   40.39    4.34
  -2   5  -9   42.16    3.63
   2   5   9   38.67    3.50
  -2  -5  -9   36.72    5.19
  -2   5   9   42.64    3.27
   2  -5  -9   37.89    3.76
   2   5  -9   38.24    3.03
   2  -5  -9   36.51    4.69
   2  -5   9   39.13    2.66
   2   5   9   36.59    4.54
   2   5  -9   36.12    2.18
   2   5   9   39.75    3.43
  -2   5  -9   36.19    2.99
   3   5  -9   24.53    2.11
  -3   5   9   28.73    4.18
  -3   5  -9   27.44    2.87
  -3   5  -9   27.74    3.18
   3   5   9   27.31    3.40
   3  -5   9   27.01    2.66
   3   5   9   29.46    5.03
   3  -5  -9    1.39    4.25
  -3   5   9   27.51    3.38
  -3   5  -9   28.74    3.77
   3   5   9   28.84    3.36
   3   5  -9   29.45    3.14
   3  -5  -9   33.64    3.88
  -3  -5  -9   33.89    5.43
  -4   5  -9   18.94    4.45
  -4   5   9   21.44    4.44
  -4   5   9   18.25    3.04
  -4  -5  -9   17.50    6.17
   4   5   9   21.01    5.23
   4   5  -9   24.95    2.41
   4   5  -9   21.12    3.38
   4  -5  -9   21.06    5.00
  -4   5  -9   25.07    3.49
   4   5   9   22.37    3.53
   4  -5   9   20.88    3.22
   4   5   9   17.67    3.67
   4  -5  -9   26.95    4.47
   5   5  -9   10.93    2.60
   5   5   9   10.44    5.88
  -5   5  -9   11.07    5.11
  -5  -5  -9    5.45    7.47
   5   5  -9   10.59    3.58
  -5   5   9   10.62    4.54
  -5   5   9   11.94    3.02
   5  -5  -9    4.36    5.32
  -5   5  -9   17.03    3.84
   5  -5  -9   15.22    4.89
   5  -5   9    8.28    3.54
   5   5   9   12.35    3.88
   5   5   9   10.59    3.56
   6   5   9    7.85    4.39
   6   5  -9   15.60    2.89
   6   5  -9   17.88    4.10
  -6   5  -9   11.14    4.14
  -6   5   9   16.31    3.15
   6  -5  -9    7.91    5.10
  -6  -5  -9   12.12    9.56
  -6   5   9   15.97    5.62
  -6   5  -9    8.37    6.25
   6  -5  -9   19.42    6.68
   6   5   9   13.28    3.98
   6  -5   9    7.14    4.13
   6   5   9   15.84    6.97
  -7   5   9    4.89    7.10
   7  -5  -9    3.38    6.02
   7  -5  -9    0.47    7.90
  -7   5   9    6.55    3.43
  -7   5  -9   12.79    4.70
   7   5   9    8.11    8.11
   7   5  -9    6.94    4.75
   7   5   9   10.41    4.69
   7   5  -9    7.61    3.44
   7   5   9    2.68    5.14
   7  -5   9    8.33    4.72
  -7   5  -9    1.40    7.46
  -7  -5  -9   -3.04   11.65
   8  -5  -9   25.47    7.31
  -8  -5  -9   22.10   15.66
   8  -5  -9   27.02    9.84
   8   5   9   22.97    5.44
   0   6  -9   60.02    3.55
   0  -6  -9   55.78    5.42
   0   6   9   60.54    3.80
   0   6   9   64.79    5.33
  -1   6   9  264.86    9.54
  -1   6   9  252.06    8.07
   1  -6  -9  244.86    9.50
   1   6   9  262.80    8.18
  -1   6  -9  260.56    8.31
  -1   6  -9  252.83    7.33
   1   6   9  248.72    9.59
   1   6  -9  246.74    8.10
  -1  -6  -9  245.20    9.77
  -1   6  -9  260.30    7.56
   2   6  -9   42.86    3.28
   2   6   9   42.59    3.89
  -2  -6  -9   43.31    5.78
  -2   6   9   49.02    3.58
  -2   6  -9   46.24    3.92
   2   6   9   48.24    5.51
  -2   6  -9   44.23    3.12
  -2   6   9   41.44    4.96
  -2   6  -9   49.04    3.44
   2  -6  -9   44.68    5.19
   3   6   9   51.96    5.71
   3   6  -9   50.19    3.62
  -3   6  -9   57.40    3.44
   3  -6  -9   57.70    4.61
  -3   6  -9   50.65    4.25
   3   6   9   53.37    4.21
  -3   6   9   55.87    5.14
   3   6   9   50.83    3.92
  -3   6   9   46.58    3.88
   3  -6   9   49.77    2.93
  -3   6  -9   50.31    3.86
   3  -6  -9   60.70    5.83
  -3  -6  -9   56.15    6.46
   4   6   9   80.20    4.99
  -4   6   9   80.71    4.32
   4   6  -9   84.05    3.32
  -4   6  -9   80.56    4.83
  -4   6   9   88.17    6.11
   4   6   9   78.58    4.55
   4  -6   9   84.31    4.00
   4  -6  -9   80.48    6.62
  -4   6  -9   76.05    5.54
   4   6  -9   83.37    4.36
   4  -6  -9   82.15    5.40
  -4  -6  -9   81.98    7.96
   4   6   9   74.71    6.73
  -5   6  -9  270.45    9.33
  -5   6   9  272.89   10.35
  -5   6   9  282.55    8.81
   5   6  -9  289.93    9.17
   5   6   9  270.87    8.97
   5   6  -9  271.75    8.01
   5  -6  -9  278.13    9.84
   5  -6  -9  256.23   11.09
  -5  -6  -9  295.95   13.07
   5   6   9  261.25   11.67
  -5   6  -9  291.84   10.51
   5  -6   9  271.45    9.05
   5   6   9  271.34    9.34
  -6   6   9   73.13    7.15
   6  -6   9   76.92    5.09
   6   6   9   58.49    8.25
   6   6   9   78.01    5.13
   6   6  -9   71.48    3.82
   6  -6  -9   67.40    6.84
  -6   6   9   73.43    4.40
  -6   6  -9   65.59    7.28
   6   6  -9   70.92    4.84
   6   6   9   64.60    5.78
  -6   6  -9   58.65    5.59
  -6  -6  -9   76.48   11.37
   6  -6  -9   72.75    8.00
   7  -6  -9    8.95    7.84
   7   6   9   15.72    4.80
   7  -6   9   16.53    4.82
  -7   6  -9   16.18    8.34
   7   6  -9   14.38    5.13
  -7   6  -9    7.30    5.43
   7   6   9    7.38    9.82
  -7  -6  -9    5.15   13.23
  -7   6   9    8.68    7.74
   7   6   9    7.31    9.68
   7   6  -9   14.03    3.59
   7  -6  -9    7.17    9.07
  -7   6   9   12.90    3.62
   0   7   9   40.76    5.36
   0   7  -9   40.95    3.47
   0  -7  -9   38.65    5.80
   0   7   9   41.17    3.80
   1  -7  -9   10.40    5.14
   1   7   9    8.45    5.25
  -1   7   9    9.49    3.43
  -1   7  -9    4.03    3.09
   1   7   9    9.71    3.78
  -1   7   9    7.69    5.03
  -1  -7  -9    5.05    5.48
   1   7  -9    2.62    2.78
  -2   7  -9   94.47    4.06
  -2   7   9   99.22    6.56
  -2  -7  -9   92.07    7.35
   2  -7  -9   94.06    6.81
   2   7   9   96.11    5.13
  -2   7  -9  101.77    4.61
  -2   7   9  109.17    4.95
   2   7   9   93.43    6.70
   2   7  -9  114.97    4.55
  -2   7  -9   94.43    4.97
  -3   7  -9  197.92    6.61
   3  -7  -9  199.20    9.57
  -3   7   9  194.70    8.84
  -3   7  -9  211.95    7.72
  -3   7   9  207.40    7.24
  -3  -7  -9  208.00    9.94
   3   7   9  195.36    7.57
   3   7   9  199.87    9.24
  -3   7  -9  200.17    7.14
   4  -7  -9  177.97    7.71
  -4   7   9  180.12    8.65
   4   7   9  184.49    9.47
  -4   7   9  191.08    7.01
  -4   7  -9  185.44    7.79
  -4  -7  -9  176.67   10.56
   4   7   9  182.41    6.87
   4   7   9  173.99    7.29
   4   7  -9  179.53    6.57
   4  -7   9  177.84    5.97
  -4   7  -9  181.72    7.20
  -5   7   9   43.63    4.26
   5   7   9   35.83    4.63
   5   7  -9   42.02    4.15
  -5   7  -9   38.63    6.10
   5  -7  -9   41.44    6.39
  -5   7   9   39.60    6.33
   5   7   9   32.41    5.14
  -5   7  -9   49.26    5.39
   5  -7   9   39.61    3.75
   5   7  -9   38.85    3.03
   5  -7  -9   42.08    7.45
  -5  -7  -9   46.42   10.32
   5   7   9   29.99    8.07
   6  -7  -9   42.77    7.44
   6  -7  -9   48.56    8.60
   6  -7   9   39.42    4.36
  -6   7   9   42.63    4.45
  -6   7   9   30.06    7.40
   6   7  -9   36.78    4.55
   6   7   9   42.11    6.02
   6   7   9   48.29    5.05
   6   7  -9   41.77    3.50
  -6   7  -9   38.81    5.87
  -6   7  -9   37.08    7.35
  -6  -7  -9   44.24   12.60
   6   7   9   34.38    9.19
   7   7   9   61.68    5.94
   7  -7  -9   57.83    9.21
   7  -7  -9   56.52   10.90
  -7  -7  -9   77.63   16.09
   0   8  -9  113.44    4.98
   0  -8  -9  120.23    7.88
   0   8   9  115.19    7.54
   0   8   9  120.15    5.71
  -1   8   9   76.23    6.86
   1   8   9   80.69    6.97
  -1   8  -9   81.30    4.41
   1   8  -9   79.37    4.18
   1   8   9   80.54    5.26
   1  -8  -9   79.97    7.02
  -1  -8  -9   83.26    7.63
  -1   8   9   76.19    4.79
   2   8   9   10.84    4.37
  -2   8  -9   13.28    3.68
  -2  -8  -9   16.14    7.04
   2   8  -9   14.32    3.06
   2   8   9   10.79    6.53
   2  -8  -9   17.90    6.54
  -2   8   9   12.96    4.05
  -2   8   9   17.70    6.15
  -3   8  -9   19.31    3.28
  -3  -8  -9   12.48    7.63
   3   8  -9   20.23    3.37
   3   8   9   15.40    4.66
  -3   8   9   21.29    6.45
  -3   8   9   18.26    4.23
   3  -8  -9   24.08    6.85
  -3   8  -9   18.63    4.49
  -3   8  -9   19.59    4.42
   3   8   9   17.08    6.71
   4   8   9  131.28    9.31
   4  -8  -9  131.27    9.28
   4   8   9  136.29    6.89
  -4   8  -9  134.09    7.24
   4   8   9  143.22    6.14
   4   8  -9  138.20    5.63
  -4   8   9  141.87    8.88
  -4  -8  -9  135.59   10.96
  -4   8  -9  141.67    6.91
  -4   8   9  132.69    6.50
   5  -8  -9   13.87    8.39
   5   8   9   19.02    5.64
  -5   8  -9   12.29    6.18
   5   8   9   16.00    4.73
  -5   8  -9    8.08    6.52
  -5   8   9   16.04    7.02
   5   8  -9   15.54    4.21
   5   8   9   18.69    9.13
  -5  -8  -9   15.73   11.70
  -5   8   9   21.98    4.74
   6  -8  -9   14.31   10.11
   6  -8   9   21.27    4.18
   6   8  -9   22.42    3.61
  -6   8   9   20.01    5.00
   6   8  -9   18.26    4.69
   6  -8   9   21.90    6.88
  -6   8  -9   16.16    8.06
  -6  -8  -9   18.17   14.25
   6  -8  -9   21.32    7.82
   6   8   9   22.03    5.19
   0   9  -9   18.63    3.37
   0   9   9   10.13    6.93
   0   9   9   13.35    4.80
   0  -9  -9   21.36    7.35
   1   9  -9   32.08    3.61
   1   9   9   30.99    5.40
  -1   9   9   39.82    7.11
  -1   9   9   25.71    4.72
  -1  -9  -9   20.34    7.83
   1  -9  -9   28.10    7.49
   1   9   9   26.00    7.40
  -1   9  -9   33.00    3.91
  -2  -9  -9   44.41    8.43
  -2   9  -9   35.38    4.23
   2   9   9   32.75    5.36
   2  -9  -9   29.47    7.45
   2   9  -9   33.72    3.60
  -2   9   9   36.66    4.91
  -2   9   9   41.48    7.68
   2   9   9   40.10    7.80
  -3   9  -9  117.22    6.44
  -3   9   9  110.33    8.96
   3   9   9  102.03    6.66
  -3  -9  -9  109.00   10.39
  -3   9  -9  112.28    5.86
   3   9   9   99.13    9.32
  -3   9   9  120.87    6.10
  -3   9  -9  104.80    4.87
   3  -9  -9  112.48    9.49
   3   9  -9  104.65    5.05
   4   9   9   26.05    4.90
  -4   9  -9   26.43    5.99
   4  -9  -9   23.46    8.93
  -4   9   9   20.80    5.48
   4   9   9   23.29    6.09
  -4   9   9   11.93    8.30
   4   9   9   22.06    9.34
  -4   9  -9   20.53    6.11
   4   9  -9   18.32    3.83
  -4  -9  -9   24.77   10.87
   5   9  -9   99.65    5.48
  -5  -9  -9  111.66   14.31
   5   9   9  106.42    6.37
  -5   9  -9  101.73    8.38
   5  -9  -9  126.08   11.61
  -5   9   9  108.21    6.63
   0  10   9   53.45    6.16
   0  10   9   58.75    9.00
   0 -10  -9   70.49    9.42
   0  10  -9   58.20    4.14
  -1  10   9  130.14   10.02
  -1  10   9  128.90    7.07
   1  10   9  129.19   10.25
  -1 -10  -9  142.81   10.55
   1 -10  -9  121.94   10.18
  -1  10  -9  121.94    5.80
   1  10  -9  132.45    5.55
   1  10   9  132.60    7.59
   2  10  -9  151.78    5.78
   2  10   9  138.39    7.84
  -2  10   9  138.58   10.52
   2  10   9  150.11   11.43
  -2  10   9  139.50    7.35
   2 -10  -9  152.85   10.78
  -2  10  -9  143.82    6.89
  -2 -10  -9  171.36   11.45
  -3  10  -9   12.13    5.86
   3  10  -9   17.18    3.90
   3  10   9   20.67    6.64
   3 -10  -9   11.32    9.17
  -3  10   9   18.37    5.49
  -3 -10  -9   30.30   11.11
  -3  10  -9   18.32    3.98
   4 -10  -9    5.09   10.52
  -4 -10  -9    9.40   12.78
   0  11  -9   20.70    4.08
   0 -11  -9   19.13   10.54
   1 -11  -9   25.85   10.30
  -1 -11  -9   16.39   10.42
  -1  11  -9   23.00    4.93
  -2 -11  -9   62.24   11.72
   2 -11  -9   78.75   11.53
   0   0 -10 1228.09   31.72
   0   0  10 1186.23   31.19
   0   0  10 1156.13   33.35
   0   0  10 1195.85   31.36
   0   0 -10 1209.26   33.74
  -1   0  10  140.63    5.53
   1   0  10  148.61    4.64
   1   0 -10  145.41    5.28
  -1   0  10  145.96    4.28
  -1   0 -10  137.79    5.26
   1   0  10  138.03    4.83
   1   0 -10  141.60    5.93
  -1   0  10  145.87    4.64
   1   0  10  143.79    5.73
  -1   0 -10  144.69    6.21
   2   0 -10  365.66   10.62
  -2   0  10  374.71   11.24
   2   0  10  360.58   11.48
  -2   0 -10  369.36   11.86
   2   0  10  378.40   10.48
   2   0 -10  345.43   11.59
   2   0  10  387.52   10.27
   3   0  10   38.96    3.98
   3   0 -10   37.17    3.16
  -3   0 -10   45.17    4.89
  -3   0  10   42.13    3.42
   3   0  10   39.95    3.25
   3   0 -10   33.44    3.80
   3   0  10   35.65    2.77
  -4   0 -10   47.71    5.39
   4   0 -10   44.79    4.35
   4   0  10   51.21    4.43
  -4   0  10   45.78    3.83
   4   0 -10   49.55    3.59
   4   0  10   43.51    3.56
   4   0  10   50.80    3.08
   5   0 -10   13.53    4.40
   5   0  10   25.60    3.00
  -5   0  10   26.64    4.04
  -5   0 -10   19.39    6.09
   5   0  10   24.88    3.71
   5   0 -10   22.34    3.26
   5   0  10   24.41    4.83
   6   0  10   82.25    5.14
  -6   0 -10   82.81    8.01
  -6   0  10   77.78    5.22
   6   0 -10   88.48    6.06
   6   0 -10   86.06    4.61
   6   0  10   85.11    6.22
   6   0  10   92.46    4.41
   7   0  10   45.57    4.20
   7   0  10   43.43    6.51
   7   0 -10   46.50    4.32
   7   0 -10   43.53    6.45
   7   0  10   39.43    5.14
  -7   0 -10   43.66    8.86
   8   0 -10    1.08    4.58
   8   0  10    2.05    6.14
  -8   0 -10   12.29   11.38
   8   0  10   -1.72    4.43
   8   0 -10    2.10    6.73
   8   0  10    2.51    7.24
   0   1  10   89.04    3.58
   0   1  10   88.58    4.52
   0  -1 -10   95.92    4.98
   0  -1  10   86.81    4.18
   0   1 -10   87.29    4.65
   0   1  10   91.83    3.86
   0  -1 -10   84.61    4.15
   0   1 -10   78.45    3.92
  -1  -1 -10  146.92    6.31
   1   1  10  144.10    5.08
   1   1  10  144.78    5.85
   1  -1 -10  133.97    5.98
  -1   1  10  137.68    4.52
  -1   1  10  144.91    5.69
  -1  -1  10  139.36    5.30
  -1   1 -10  136.06    5.16
   1   1 -10  137.66    5.79
  -1   1  10  144.07    5.00
   1  -1 -10  141.21    5.41
   1   1 -10  135.52    4.97
   1   1  10  137.62    4.78
  -1   1 -10  139.66    6.04
  -1  -1 -10  140.13    5.21
   1  -1  10  145.32    5.57
  -2   1  10  299.81    8.20
   2  -1  10  292.90    9.40
  -2   1 -10  293.23    8.85
   2  -1 -10  292.99    8.89
   2   1  10  288.73    8.73
  -2  -1 -10  289.44   10.06
  -2   1 -10  286.36    9.83
   2   1 -10  288.41    9.57
  -2   1  10  303.20    9.45
   2   1  10  298.10    9.72
  -2  -1  10  285.51    9.11
  -2   1  10  278.60    8.56
   2  -1 -10  299.47    9.80
   2   1  10  303.07    8.52
   2   1 -10  294.56    8.69
  -3   1 -10    3.16    3.01
  -3   1 -10    3.78    4.23
   3   1  10    1.57    3.71
  -3  -1 -10    2.14    4.59
   3  -1  10    1.67    2.20
   3   1  10    2.37    2.91
   3  -1 -10    0.77    3.56
  -3   1  10    2.19    1.67
   3  -1 -10    2.14    2.84
   3   1 -10    4.41    2.70
  -3   1  10    4.87    3.01
   3  -1  10    4.02    3.41
   3   1  10    0.20    2.43
   3  -1  10    2.24    2.17
  -3   1  10    3.07    2.64
   3   1 -10   -1.13    3.29
  -3  -1  10    2.36    2.64
  -4  -1 -10   27.87    5.20
  -4   1  10   30.09    2.24
   4  -1  10   25.87    4.05
   4  -1  10   29.78    2.82
  -4   1  10   32.89    3.64
   4   1 -10   34.16    3.00
  -4   1  10   32.95    3.21
   4  -1 -10   29.95    4.17
   4   1  10   35.21    3.62
  -4  -1  10   32.72    3.58
   4  -1 -10   31.21    3.42
   4   1  10   30.17    4.43
  -4   1 -10   27.13    3.37
  -4   1 -10   29.45    4.96
   4   1  10   33.97    2.99
   4   1 -10   31.82    3.99
   4  -1  10   31.31    2.66
  -5   1  10    8.73    3.34
   5  -1  10   13.41    4.51
   5  -1  10   13.54    2.78
  -5   1  10   12.36    2.10
  -5   1  10   12.77    4.26
   5   1 -10   14.34    4.17
  -5  -1  10   10.35    3.95
   5  -1 -10   12.75    3.65
   5  -1 -10   12.25    4.52
   5   1 -10   14.56    3.02
   5   1  10    8.97    4.87
   5  -1  10   12.78    3.24
  -5  -1 -10    7.99    6.30
   5   1  10    9.34    3.68
  -5   1 -10    9.57    3.41
  -5   1 -10    8.93    5.75
   5   1  10   12.13    3.12
   6  -1 -10   30.28    5.50
  -6   1 -10   29.42    3.94
   6   1  10   23.55    3.74
  -6  -1 -10   34.00    7.35
   6  -1 -10   24.53    3.96
   6  -1  10   31.92    5.24
  -6   1  10   21.06    3.92
  -6   1  10   29.45    5.02
   6   1  10   30.45    4.45
  -6   1  10   27.44    2.81
   6   1 -10   27.61    5.14
  -6   1 -10   32.85    6.97
   6  -1  10   23.96    4.00
   6  -1  10   32.84    3.19
   6   1 -10   24.57    3.55
   6   1  10   27.43    5.40
   7   1  10   21.41    5.31
   7  -1 -10   19.98    4.40
   7  -1  10   16.16    4.77
   7  -1  10   19.02    6.02
   7  -1  10   17.18    3.77
   7   1 -10   16.56    5.78
  -7   1 -10   19.31    4.22
  -7  -1 -10   21.36    9.21
   7   1  10   14.93    6.50
   7   1  10   16.82    4.06
   7   1 -10   16.11    3.98
   7  -1 -10   22.95    6.35
  -7   1 -10   20.55    8.27
   8  -1  10  166.32    9.35
   8  -1  10  150.88    8.18
   8   1 -10  162.54    6.91
   8   1  10  168.81    8.14
   8  -1 -10  163.07    7.27
  -8   1 -10  146.92   12.48
   8   1 -10  158.91    8.84
  -8  -1 -10  162.77   14.00
  -8   1 -10  149.56    6.96
   8  -1 -10  173.51    9.87
   8  -1  10  152.10    6.52
   0   2 -10   -1.98    2.61
   0   2  10    1.29    2.81
   0  -2 -10    0.11    2.90
   0   2 -10   -1.77    3.10
   0   2  10    2.39    2.43
   0   2  10   -0.46    3.32
   0  -2  10   -0.80    2.49
   0  -2 -10    1.51    3.57
   1   2 -10  208.19    7.41
  -1   2  10  209.18    6.42
   1   2 -10  209.80    6.49
  -1  -2  10  198.31    6.78
   1  -2 -10  205.54    6.96
  -1   2  10  193.26    6.68
  -1   2 -10  217.74    7.59
   1  -2  10  212.31    7.01
  -1  -2 -10  206.38    8.03
   1  -2 -10  199.43    7.79
   1   2  10  217.21    6.53
  -1   2 -10  217.77    6.69
  -1   2  10  198.93    7.38
   1   2  10  205.72    7.57
   2  -2 -10  138.72    5.54
  -2   2  10  146.08    5.85
  -2   2  10  149.39    4.79
   2   2 -10  148.25    5.82
  -2   2 -10  142.38    6.11
   2   2 -10  146.14    5.05
   2  -2  10  137.07    5.46
  -2  -2 -10  151.51    6.73
   2  -2 -10  129.18    6.25
   2   2  10  142.40    5.04
  -2  -2  10  139.01    5.10
  -2   2 -10  148.25    5.43
   2   2  10  139.09    6.23
  -2   2  10  142.08    5.35
   2   2  10  137.52    5.31
  -2   2 -10  149.72    5.28
   3  -2 -10   35.58    3.51
   3   2  10   38.38    3.04
   3   2  10   39.26    4.37
  -3  -2  10   36.71    3.17
   3   2 -10   42.61    3.76
  -3   2  10   44.37    3.98
  -3  -2 -10   36.06    5.24
  -3   2 -10   41.06    3.61
  -3   2  10   38.53    2.52
   3  -2 -10   39.51    4.32
  -3   2 -10   36.40    4.41
   3  -2  10   37.77    3.70
   3   2  10   36.13    3.45
   3   2 -10   40.55    2.79
  -4   2  10   63.87    2.90
   4  -2 -10   67.20    4.09
   4  -2 -10   60.00    5.02
  -4  -2 -10   57.18    6.09
  -4   2  10   66.18    4.38
  -4  -2  10   58.56    3.85
  -4   2 -10   54.83    4.17
   4   2 -10   62.11    3.45
  -4   2 -10   64.68    5.34
   4  -2  10   74.00    4.62
   4   2  10   62.01    3.76
   4   2 -10   62.03    4.52
   4   2  10   62.88    5.09
   4   2  10   63.27    4.09
  -5   2  10   27.58    4.32
   5  -2  10   23.74    4.29
  -5   2 -10   29.21    3.95
  -5   2  10   24.04    2.53
  -5   2 -10   21.54    5.64
   5   2  10   25.43    5.28
   5  -2 -10   24.38    3.98
   5   2  10   26.52    3.51
   5   2  10   28.53    3.90
   5   2 -10   23.18    3.12
   5  -2 -10   22.47    4.98
  -5  -2 -10   25.66    6.72
   5   2 -10   28.55    4.24
   6  -2 -10   90.67    5.31
  -6  -2 -10   89.25    8.93
   6   2  10   78.38    5.37
   6   2  10   90.08    4.78
   6   2  10   89.55    6.73
  -6   2 -10   85.17    7.59
  -6   2  10   89.78    3.77
   6   2 -10   90.78    5.87
  -6   2 -10   81.26    5.16
   6  -2 -10   94.75    6.85
  -6   2  10   64.16    5.69
   6   2 -10   85.99    4.47
   6  -2  10   92.23    5.88
   7   2 -10  108.08    6.64
   7   2  10  105.99    8.37
  -7   2 -10  113.67    9.44
   7  -2  10   99.10    6.88
   7  -2 -10  106.70    6.24
   7   2  10  103.87    6.61
   7  -2 -10  108.62    7.97
  -7   2  10   89.69    6.68
   7   2  10  107.13    5.65
  -7   2  10   99.27    4.38
  -7   2 -10   97.46    5.75
   7  -2  10   95.17    4.49
   7  -2  10  111.52    5.73
   7   2 -10   97.48    5.18
  -7  -2 -10   91.15   10.99
   8  -2 -10   25.24    8.23
   8   2 -10   20.40    4.70
   8  -2  10   23.57    4.11
   8  -2 -10   16.54    5.82
  -8   2 -10   18.89   10.52
   8   2  10   34.10    6.41
  -8   2  10   23.82    3.90
   8  -2  10   26.74    6.09
  -8  -2 -10   23.75   13.17
   8   2 -10   25.06    6.68
   0   3 -10   93.60    4.37
   0  -3  10   93.48    3.87
   0   3  10   89.64    5.12
   0   3  10   97.51    4.33
   0   3  10   91.45    4.00
   0  -3 -10   86.08    5.23
   0   3 -10   92.99    4.67
   0   3 -10   67.01    3.67
   0  -3 -10   88.28    4.49
   1   3 -10   16.67    3.22
  -1   3 -10   15.73    3.37
   1   3  10   21.05    2.85
   1   3 -10   17.38    2.50
   1   3  10   15.70    3.29
  -1   3 -10   23.92    3.10
  -1  -3  10   18.73    2.57
   1   3  10   18.45    3.98
  -1   3 -10   20.08    3.24
  -1   3  10   16.37    2.72
  -1   3  10   20.55    3.25
   1  -3 -10   19.66    3.35
   1  -3 -10   21.50    4.24
  -1   3  10   17.60    3.79
  -1  -3 -10   20.14    4.36
   1  -3  10   18.74    2.83
  -2  -3 -10  299.59   10.64
   2   3 -10  305.48    8.73
   2  -3  10  301.16    9.39
  -2   3 -10  311.26    9.02
  -2  -3  10  282.54    8.99
   2  -3 -10  319.04    9.40
   2   3  10  269.74   10.23
  -2   3  10  304.91   10.00
   2   3 -10  297.78    9.65
   2  -3 -10  297.88   10.44
  -2   3 -10  301.61    9.27
   2   3  10  311.83    9.24
  -2   3 -10  310.79   10.03
  -2   3  10  300.37    8.76
  -3   3  10   45.30    3.09
  -3   3 -10   43.69    4.56
  -3   3 -10   42.81    3.76
  -3  -3 -10   49.21    5.74
   3   3  10   39.07    4.80
  -3   3  10   46.02    4.30
   3   3 -10   38.23    2.86
   3   3 -10   40.30    3.74
   3  -3 -10   41.36    4.20
  -3  -3  10   57.34    3.29
   3   3  10   44.84    3.35
   3  -3 -10   40.47    4.69
   3   3  10   42.05    3.65
   3  -3  10   43.97    3.48
   4  -3  10   98.34    5.10
   4   3  10   92.33    4.58
  -4   3 -10  104.51    5.01
  -4   3 -10   89.25    5.86
  -4   3  10  101.74    5.36
   4  -3 -10  101.83    6.14
  -4  -3 -10   90.82    7.16
   4   3 -10  107.50    5.10
  -4   3  10   96.17    3.90
   4   3 -10  100.30    4.14
   4   3  10   91.08    4.84
   4   3  10  102.52    6.19
   4  -3 -10  103.14    5.05
  -5   3 -10   30.83    4.09
   5   3 -10   32.52    3.25
   5  -3  10   32.16    4.34
   5   3  10   26.81    4.06
   5   3  10   33.31    5.86
   5   3 -10   29.13    4.23
   5  -3 -10   26.77    4.06
  -5   3 -10   33.05    5.60
   5  -3 -10   24.91    5.48
  -5   3  10   24.74    4.68
   5   3  10   34.59    3.81
  -5  -3 -10   38.46    7.50
  -5   3  10   28.44    2.61
   6  -3 -10   27.52    4.73
   6   3 -10   26.30    4.83
   6   3 -10   32.40    3.63
   6   3  10   29.81    4.30
  -6   3  10   25.38    3.05
   6  -3 -10   34.61    6.32
  -6  -3 -10    3.11    8.53
   6   3  10   25.93    6.49
   6   3  10   22.81    4.54
  -6   3 -10   37.50    6.80
   6  -3  10   29.11    5.05
  -6   3 -10   27.34    4.40
  -6   3  10   28.86    5.77
  -7   3 -10   16.34    4.73
   7  -3  10   25.81    5.63
  -7   3 -10   24.09    8.33
   7   3 -10   28.40    5.48
  -7   3  10   24.19    3.28
  -7   3  10   17.64    6.56
  -7  -3 -10   22.11   11.16
   7   3 -10   19.32    3.99
   7  -3 -10   20.21    7.38
   7   3  10   20.95    5.39
   7  -3 -10   21.58    5.59
   7   3  10   23.91    4.83
   7   3  10   18.45    7.41
   8   3 -10   43.80    6.69
   8  -3 -10   47.96    9.23
   8  -3 -10   44.30    6.83
  -8  -3 -10   40.36   14.89
  -8   3 -10   52.96   10.67
   8   3  10   46.92    6.92
   0   4  10  243.21    9.03
   0   4  10  250.34    7.76
   0   4 -10  245.90    8.34
   0  -4  10  250.14    7.65
   0   4 -10  245.68    7.44
   0  -4 -10  257.97    9.39
   0   4 -10  256.80    7.94
   1  -4  10   39.66    2.85
  -1  -4 -10   39.21    5.14
   1   4 -10   39.10    2.87
   1   4  10   46.25    3.78
  -1   4 -10   51.46    3.92
  -1   4 -10   44.16    3.15
   1   4  10   44.61    3.35
   1   4 -10   42.67    3.71
  -1   4  10   44.54    4.52
   1  -4 -10   38.42    4.85
   1  -4 -10   45.79    3.87
  -1   4  10   43.21    3.35
   1   4 -10   43.40    3.48
  -1  -4  10   41.99    2.58
   1   4  10   47.00    4.70
  -1   4 -10   42.36    3.66
   2   4 -10  165.37    6.28
   2   4  10  168.68    6.19
   2   4  10  164.52    5.92
   2   4 -10  171.56    5.41
  -2   4 -10  174.46    6.19
   2   4  10  162.93    7.30
  -2   4 -10  169.87    6.69
   2  -4  10  159.44    5.86
  -2   4  10  163.95    7.04
   2  -4 -10  163.58    6.41
  -2   4 -10  184.37    5.86
  -2  -4 -10  171.30    7.92
  -2  -4  10  151.18    5.51
   2  -4 -10  178.22    7.61
   3  -4 -10   45.15    5.12
   3   4  10   48.64    3.80
   3   4  10   49.15    4.06
  -3   4  10   43.62    4.66
   3  -4 -10   50.36    4.55
  -3  -4 -10   13.50    5.73
  -3   4  10   46.61    3.28
  -3   4 -10   47.88    3.56
   3   4 -10   46.90    3.86
  -3   4 -10   40.41    4.41
   3  -4  10   45.99    3.34
  -3   4 -10   51.71    4.00
   3   4  10   46.58    5.24
   3   4 -10   43.84    2.99
   4   4  10   88.31    6.63
  -4   4 -10   99.30    6.03
   4   4 -10  103.17    5.08
  -4   4  10  100.56    4.28
   4   4 -10  103.59    4.21
   4   4  10  100.41    5.11
   4  -4 -10   98.18    5.70
  -4   4 -10  106.79    5.28
  -4  -4 -10   98.20    7.80
  -4   4  10  109.76    5.95
   4  -4  10   98.31    4.94
   4   4  10  104.85    4.89
   4  -4 -10  101.07    6.59
  -5   4 -10   25.98    4.52
   5   4  10   25.88    4.10
   5  -4 -10   15.20    5.67
   5   4  10   26.00    4.13
  -5  -4 -10   17.43    7.90
   5   4 -10   25.88    3.11
  -5   4  10   21.03    4.79
   5   4 -10   25.16    4.06
  -5   4  10   23.15    2.89
   5   4  10   22.74    6.18
   5  -4 -10   30.16    4.84
   5  -4  10   25.80    4.17
  -5   4 -10   24.55    5.51
  -6   4  10  119.70    4.83
   6   4  10  123.86    6.15
   6   4 -10  115.38    4.95
  -6   4 -10  118.73    8.14
   6  -4 -10  127.57    6.68
  -6   4 -10  109.04    6.38
   6   4 -10  117.51    6.32
   6   4  10  122.37    8.54
  -6   4  10  125.44    7.66
   6  -4 -10  123.32    8.34
   6   4  10  128.02    6.07
   6  -4  10  124.71    6.44
  -6  -4 -10  120.31   11.05
   7   4  10   87.91    6.12
   7   4  10   88.33    9.08
  -7   4  10  100.46    4.65
   7   4 -10   90.30    4.80
   7  -4 -10   88.58    6.75
  -7   4  10  106.35    7.88
   7  -4 -10   93.02    9.15
   7   4  10   92.74    6.21
  -7  -4 -10   95.40   13.28
   7   4 -10   98.60    6.63
  -7   4 -10   99.83    9.24
  -7   4 -10   89.78    6.46
   7  -4  10   96.79    6.60
   0   5  10   95.01    4.49
   0  -5  10   86.85    3.43
   0   5 -10   88.12    3.73
   0   5  10   86.40    5.93
   0  -5 -10   87.92    6.26
   0   5 -10   96.39    4.54
   0   5 -10   96.75    4.55
   1   5  10   28.19    3.77
   1   5 -10   28.40    3.36
  -1   5 -10   24.56    3.44
  -1  -5 -10   26.50    5.27
   1   5  10   26.64    4.84
   1   5  10   23.41    3.32
   1   5 -10   27.12    2.48
   1  -5  10   28.73    2.49
  -1   5  10   27.09    4.76
  -1   5 -10   27.79    2.81
  -1   5 -10   22.29    3.71
   1   5 -10   27.70    3.57
   1  -5 -10   19.94    4.96
  -1   5  10   23.81    3.36
   2   5 -10  182.09    5.77
   2   5  10  189.68    6.76
  -2   5 -10  182.97    6.22
   2  -5  10  183.72    6.13
  -2  -5 -10  175.45    8.67
  -2   5  10  194.22    6.49
  -2   5 -10  181.74    6.62
  -2   5 -10  181.89    7.09
   2   5 -10  191.21    6.69
   2   5  10  191.50    6.59
  -2   5  10  191.53    7.84
   2   5  10  186.11    8.19
   2  -5 -10  183.44    7.03
  -3   5 -10   73.15    5.00
   3   5  10   70.88    4.61
   3   5  10   61.40    4.33
  -3  -5 -10   54.75    6.96
  -3   5 -10   64.00    3.84
   3  -5  10   64.23    3.66
   3   5 -10   66.33    4.26
   3   5 -10   64.06    3.26
  -3   5  10   59.00    3.85
  -3   5  10   71.61    5.49
  -3   5 -10   61.93    4.35
   3  -5 -10   62.23    6.12
   3   5  10   64.37    5.96
   3  -5 -10   62.92    4.92
   4  -5 -10   69.08    5.46
   4  -5 -10   69.91    6.58
   4   5  10   69.18    4.71
  -4   5  10   68.74    4.08
   4   5  10   74.27    6.73
  -4   5 -10   60.75    5.52
   4  -5  10   68.73    4.17
  -4   5 -10   67.96    4.83
   4   5 -10   74.36    4.62
   4   5  10   68.90    4.65
  -4  -5 -10   72.56    8.00
   4   5 -10   62.67    3.39
  -4   5  10   72.84    5.76
  -5   5 -10  176.26    8.57
   5  -5  10  175.12    7.00
   5   5  10  163.47    6.99
   5   5  10  185.31    7.16
   5   5 -10  163.85    5.90
  -5   5  10  172.69    8.10
   5   5  10  170.50    9.55
   5  -5 -10  171.17    9.09
  -5   5  10  192.76    6.29
   5   5 -10  182.32    7.14
  -5   5 -10  171.56    7.34
  -5  -5 -10  209.76   11.76
   5  -5 -10  186.83    8.06
  -6   5 -10   79.51    7.63
   6  -5 -10   67.24    6.88
   6   5  10   73.89    5.69
  -6   5 -10   59.43    5.87
  -6   5  10   64.31    3.99
   6   5 -10   66.99    4.02
  -6   5  10   65.90    7.01
   6   5  10   70.28    8.79
   6  -5 -10   81.58    8.12
   6  -5  10   70.43    5.37
   6   5 -10   65.41    5.31
  -6  -5 -10   60.09   11.82
  -7   5 -10   38.42    8.81
   7   5  10   36.72    5.64
   7   5 -10   42.58    5.72
   7   5 -10   35.04    3.97
   7  -5 -10   37.45    7.28
   7  -5 -10   40.61    9.41
   7   5  10   38.10    5.79
  -7  -5 -10   24.83   14.23
   0  -6 -10  296.07   11.20
   0   6  10  288.38    8.98
   0   6 -10  277.87    8.28
   0   6 -10  287.30    9.32
   0   6  10  292.14   10.76
   0   6 -10  278.57    8.70
  -1  -6 -10   32.34    6.01
  -1   6 -10   28.59    3.42
   1   6 -10   24.32    3.56
   1   6  10   23.51    3.51
  -1   6 -10   26.91    2.83
  -1   6  10   30.80    5.39
   1   6 -10   27.56    2.46
   1   6 -10   22.32    3.49
   1   6  10   24.14    5.33
  -1   6  10   28.41    3.67
   1  -6 -10   30.84    5.63
  -1   6 -10   31.26    3.86
  -2  -6 -10  262.18   10.84
  -2   6 -10  256.51    8.82
   2   6  10  259.15    8.50
   2   6  10  250.17   10.18
   2   6  10  252.06    8.38
  -2   6 -10  255.58    7.87
   2   6 -10  255.09    8.36
   2  -6  10  238.91    7.58
   2   6 -10  253.24    8.10
  -2   6  10  254.74    8.28
  -2   6 -10  240.45    8.20
   2   6 -10  245.13    7.35
  -2   6  10  250.44    9.87
   2  -6 -10  266.89   10.44
  -3   6 -10   98.05    4.48
   3  -6  10   97.85    4.17
   3   6 -10   94.08    3.80
  -3  -6 -10  107.48    8.40
   3   6  10   85.53    7.01
   3  -6 -10   91.75    5.94
   3   6  10   89.07    5.04
  -3   6  10   98.80    6.56
  -3   6  10   96.40    5.02
  -3   6 -10   97.20    5.28
  -3   6 -10   95.26    5.58
   3  -6 -10   93.51    7.61
   3   6 -10   99.22    4.97
   3   6  10  103.51    5.31
   4   6  10  186.59    7.08
  -4  -6 -10  174.53   10.53
   4  -6 -10  188.91    9.40
  -4   6  10  180.37    8.48
  -4   6 -10  184.43    7.35
   4   6  10  181.05    9.46
   4   6 -10  170.28    5.75
   4  -6  10  177.49    6.28
  -4   6 -10  196.02    8.03
   4   6  10  160.95    7.13
   4   6 -10  178.00    6.89
  -4   6  10  176.13    6.58
  -5   6 -10   24.78    5.19
   5   6  10   28.13    7.59
  -5   6  10   19.51    5.85
  -5  -6 -10   27.96   10.01
   5   6 -10   24.10    4.42
  -5   6  10   24.25    3.81
   5   6  10   25.44    4.81
   5  -6 -10   -3.68    6.00
   5   6 -10   25.43    3.16
  -5   6 -10   24.54    6.30
   5   6  10   15.25    4.81
   5  -6  10   21.46    3.97
   5  -6 -10   24.49    7.47
   6   6  10   65.18    5.76
  -6   6 -10   56.69    8.15
   6   6 -10   72.98    5.56
   6   6 -10   70.95    4.25
   6  -6 -10   71.23    9.12
   6  -6 -10   54.68    7.77
  -6   6  10   65.95    7.89
  -6  -6 -10   88.20   13.76
   6   6  10   60.68    6.01
  -6   6  10   62.30    4.37
   6  -6  10   76.44    5.30
   6   6  10   66.03    9.74
  -6   6 -10   55.46    5.98
   7  -6 -10   11.91    8.93
   7  -6 -10   10.87   10.38
   0  -7 -10    3.01    6.40
   0   7 -10    3.90    3.57
   0   7  10    5.57    3.80
   1   7  10    5.73    3.85
  -1  -7 -10    4.09    6.55
  -1   7 -10    0.92    3.66
  -1   7 -10    1.26    2.71
   1  -7 -10    2.39    6.15
   1   7 -10    1.80    3.45
  -1   7  10    9.08    5.79
   1   7  10    4.77    5.76
  -1   7 -10    2.50    3.54
  -1   7  10    3.39    3.73
  -2  -7 -10   10.12    7.26
  -2   7 -10    7.51    4.21
  -2   7 -10    6.50    3.37
  -2   7  10    4.47    3.79
   2   7 -10    6.41    3.37
   2  -7 -10    5.40    6.53
   2   7  10    2.23    4.29
   2   7  10    7.45    6.12
  -2   7  10    3.60    5.96
  -2   7 -10    5.62    4.17
   3   7  10   52.05    7.23
   3  -7 -10   53.25    7.32
   3   7  10   54.06    4.72
  -3   7  10   51.80    6.69
   3   7  10   59.10    5.09
  -3   7  10   48.46    4.58
  -3  -7 -10   57.29    8.47
  -3   7 -10   52.92    4.94
   3   7 -10   51.58    4.21
  -3   7 -10   54.53    3.92
  -3   7 -10   54.87    5.24
   4   7  10   14.33    4.91
   4   7 -10   15.94    4.06
   4  -7 -10   12.32    7.48
  -4  -7 -10   16.92    9.68
  -4   7  10   11.96    6.52
  -4   7 -10   12.71    5.61
   4   7 -10   14.43    2.81
   4   7  10   15.46    4.58
  -4   7  10   19.81    4.21
  -4   7 -10   14.73    5.33
   4   7  10   13.00    7.82
   4  -7  10   14.93    2.87
   4  -7 -10   18.20    6.42
   5   7  10   48.18    9.11
   5  -7 -10   33.66    8.62
  -5   7  10   43.97    7.22
  -5  -7 -10   44.69   12.20
  -5   7 -10   52.24    6.36
  -5   7 -10   41.17    6.91
   5  -7  10   45.76    3.86
   5   7  10   41.68    5.12
   5   7  10   43.49    5.70
   5   7 -10   43.69    4.71
   5  -7 -10   49.98    7.49
   5   7 -10   47.27    3.59
  -5   7  10   52.08    4.87
   6  -7 -10   24.91   10.09
   6  -7 -10   21.39    8.40
  -6  -7 -10   17.32   15.24
  -6   7 -10   22.81    8.25
   6   7  10   31.60    5.82
   0   8 -10    6.11    3.75
   0   8  10   -3.16    6.70
   0  -8 -10    1.59    7.33
   0   8  10    1.55    4.26
   1  -8 -10  128.99    9.07
  -1   8  10  104.40    8.13
  -1  -8 -10  117.03    9.23
  -1   8  10  123.52    6.12
  -1   8 -10  109.95    5.52
   1   8  10  125.58    6.21
   1   8 -10  127.02    5.60
   1   8  10  108.30    8.47
   2   8  10   66.60    8.11
  -2   8 -10   70.54    5.28
  -2   8  10   66.87    5.28
   2   8 -10   69.16    4.52
  -2   8  10   68.69    7.82
   2   8  10   65.38    5.69
  -2   8 -10   71.29    4.08
   2  -8 -10   66.86    7.93
  -2   8 -10   71.78    5.00
  -2  -8 -10   70.99    9.26
  -3   8  10   62.77    5.22
  -3   8 -10   51.64    4.19
  -3   8  10   54.65    7.76
   3   8  10   61.59    5.24
   3   8 -10   56.69    4.43
  -3   8 -10   66.85    6.02
   3   8  10   44.41    8.49
   3  -8 -10   49.55    8.68
   3   8  10   52.29    5.63
  -3  -8 -10   55.52    9.80
  -3   8 -10   60.76    5.59
   4   8  10   37.29    9.40
  -4   8 -10   40.74    6.49
  -4   8  10   43.63    8.17
  -4  -8 -10   41.61   11.62
   4  -8 -10   39.65    9.73
  -4   8 -10   40.87    6.65
  -4   8  10   35.83    5.39
   4   8  10   46.75    5.19
   4   8  10   38.54    5.99
   4   8 -10   34.89    4.46
  -5  -8 -10   36.69   14.29
  -5   8  10   30.23    5.18
  -5   8 -10   30.45    7.55
   5   8  10   28.64    5.67
   5   8 -10   23.42    3.52
   5  -8 -10   22.01   10.06
   0   9  10    1.55    7.83
   0  -9 -10   -2.29    8.72
   0   9 -10    1.68    4.05
   0   9  10    3.92    4.90
   1   9  10   63.01    9.15
  -1  -9 -10   80.75    9.91
  -1   9 -10   76.69    5.25
  -1   9  10   78.84    5.84
  -1   9  10   91.48    9.12
   1  -9 -10   89.07    9.82
   1   9 -10   79.32    4.81
   1   9  10   74.28    6.13
  -2   9  10   45.39    8.69
   2   9 -10   55.03    4.44
   2   9  10   57.81    9.58
  -2   9  10   61.30    5.52
   2   9  10   54.10    6.42
  -2   9 -10   58.25    5.61
   2  -9 -10   60.18    9.34
  -2   9 -10   56.37    5.20
  -2   9 -10   55.80    4.20
  -2  -9 -10   65.99   10.14
  -3   9  10   -2.07    8.80
  -3   9 -10    4.66    4.08
   3   9 -10    4.24    4.16
  -3  -9 -10   10.62   10.81
   3  -9 -10    1.65    9.61
  -3   9 -10    2.09    5.56
   3   9  10    4.07    9.59
   3   9  10    5.59    5.94
  -3   9  10    3.32    5.31
   4   9  10   18.88    5.50
  -4  -9 -10   17.37   12.74
   4  -9 -10   11.05   10.72
   0 -10 -10  190.23   13.21
   0  10 -10  194.65    7.37
   0  10  10  184.25    8.52
   1 -10 -10   18.45   10.62
   1  10 -10   23.40    4.34
  -1  10 -10   14.36    4.63
   1  10  10   19.90    6.60
  -1 -10 -10   28.90   11.13
   2 -10 -10   80.73   11.75
   2  10 -10   88.73    5.35
  -2 -10 -10   78.84   12.69
   0   0  11   -1.11    3.30
   0   0 -11   -2.36    3.18
   0   0  11   -2.45    2.48
   0   0 -11    2.23    3.73
   1   0  11  326.29    9.11
   1   0  11  307.74    8.73
   1   0 -11  304.20    9.50
   1   0 -11  312.43   10.54
  -1   0 -11  325.59   10.74
  -1   0  11  311.21   10.01
   1   0  11  296.93   10.12
  -1   0 -11  314.28    9.54
   2   0  11    0.01    3.00
  -2   0 -11    1.22    4.10
   2   0  11   -0.92    3.50
   2   0 -11   -0.31    3.70
   2   0  11   -0.68    2.44
   2   0 -11    2.57    3.05
  -2   0  11    3.06    3.21
   3   0  11   -0.64    3.85
   3   0 -11    2.25    3.08
   3   0 -11   -0.99    4.04
  -3   0  11   -1.85    3.22
   3   0  11    3.84    3.29
   3   0  11   -1.04    2.79
  -3   0 -11   -0.44    4.92
   4   0 -11   50.26    3.83
   4   0  11   44.82    4.08
   4   0  11   40.01    4.95
  -4   0  11   46.14    4.16
   4   0 -11   49.16    4.83
  -4   0 -11   44.47    6.12
   4   0  11   49.65    3.40
  -5   0 -11   -2.99    6.81
   5   0 -11    5.15    3.91
   5   0  11    2.62    4.06
   5   0  11    1.81    3.06
   5   0 -11    0.27    4.86
  -5   0  11   -1.98    4.37
   5   0  11    0.87    4.81
   6   0 -11   86.54    6.77
  -6   0  11   96.39    5.65
   6   0  11   78.18    5.71
   6   0 -11   86.54    5.05
  -6   0 -11   70.00    9.00
   6   0  11   84.06    4.41
   6   0  11   74.66    6.89
   7   0  11  106.37    5.26
  -7   0 -11   93.95   10.74
   7   0  11   91.40    6.98
   7   0 -11  101.74    5.94
   7   0  11  114.01    8.24
   7   0 -11  108.09    8.05
   0   1 -11   42.21    4.25
   0   1  11   42.15    4.12
   0   1  11   44.83    2.76
   0   1  11   43.81    3.38
   0  -1 -11   42.23    4.45
   0   1 -11   40.98    3.70
   0  -1 -11   33.18    3.59
   0  -1  11   39.18    3.57
   1  -1  11   17.61    3.46
  -1  -1  11   19.01    3.24
   1   1  11   18.94    3.18
  -1  -1 -11   23.96    3.51
   1   1  11   21.65    2.73
   1  -1 -11   19.33    3.68
   1  -1 -11   20.12    4.13
   1   1  11   20.85    3.91
   1   1 -11   20.33    3.22
  -1   1  11   23.10    3.17
   1   1 -11   17.16    3.93
  -1   1  11   23.36    3.69
  -1  -1 -11   19.78    4.42
  -1   1 -11   15.89    3.25
  -1   1 -11   17.71    4.21
  -1   1  11   20.29    2.33
  -2  -1  11   89.48    4.33
   2   1 -11   87.50    4.11
   2  -1 -11   82.84    5.29
   2  -1 -11   81.41    4.50
   2  -1  11   87.79    4.61
   2   1  11   83.47    4.38
   2   1 -11   84.50    4.97
  -2   1 -11   81.34    5.29
  -2   1  11   81.36    4.74
  -2   1 -11   79.61    4.29
   2   1  11   81.79    5.07
  -2   1  11   88.14    4.11
   2   1  11   83.20    3.93
  -2   1  11   74.69    3.13
  -2  -1 -11   77.45    5.74
   3  -1 -11  131.77    5.42
   3   1  11  131.87    5.44
   3   1  11  129.09    6.32
   3   1 -11  124.37    6.02
   3  -1 -11  119.20    6.34
  -3  -1  11  123.34    5.23
  -3   1 -11  138.48    6.90
  -3   1  11  135.41    5.76
   3  -1  11  130.17    5.92
  -3  -1 -11  123.25    7.23
  -3   1  11  125.00    5.02
   3   1 -11  129.94    5.16
   3   1  11  136.76    4.97
  -3   1  11  127.85    4.26
  -4  -1  11  160.48    6.44
   4  -1 -11  175.84    7.66
   4  -1  11  181.11    7.28
   4   1  11  165.46    6.73
  -4   1 -11  177.91    8.37
  -4   1  11  176.74    5.33
  -4  -1 -11  170.44    8.78
   4   1  11  172.72    5.99
  -4   1  11  168.26    6.04
   4  -1  11  171.54    5.86
   4  -1  11  182.92    5.66
   4  -1 -11  176.40    6.48
   4   1 -11  161.76    7.12
  -4   1  11  168.32    6.75
   4   1  11  181.61    7.75
   4   1 -11  170.35    6.31
   5  -1 -11   13.99    5.30
   5  -1  11   12.93    3.06
   5  -1  11   16.46    4.81
   5  -1 -11   15.48    4.05
   5  -1  11    8.89    3.51
  -5  -1 -11   15.57    7.17
   5   1  11   12.22    4.85
  -5  -1  11   15.54    4.28
  -5   1  11   15.65    4.41
   5   1  11   13.32    3.32
   5   1 -11   13.11    3.51
  -5   1 -11    9.23    6.48
   5   1 -11   12.94    4.92
   5   1  11   15.67    5.47
  -6  -1 -11   64.36    9.00
   6  -1  11   59.98    3.97
   6   1  11   54.82    6.84
   6  -1  11   53.26    6.27
   6  -1 -11   57.13    6.62
   6  -1  11   46.36    4.79
  -6   1 -11   59.72    5.00
   6  -1 -11   59.01    5.19
   6   1 -11   69.98    6.39
   6   1 -11   58.05    4.47
  -6   1 -11   59.96    8.21
  -6   1  11   54.13    5.57
   6   1  11   61.61    4.44
  -7   1 -11   15.43    4.89
   7   1 -11   17.38    4.51
   7  -1  11   19.63    6.82
   7  -1 -11   14.67    5.39
   7   1  11   12.51    6.18
   7   1  11   13.87    7.61
  -7  -1 -11   15.11   10.42
   7  -1  11   13.76    3.89
   7   1  11   19.93    4.50
   7  -1  11   21.56    5.76
   7   1 -11   18.86    6.67
  -7   1 -11    7.28    9.27
   7  -1 -11   23.91    7.21
   0   2 -11  151.75    5.58
   0  -2 -11  139.74    5.79
   0   2  11  137.35    5.60
   0   2  11  148.77    6.45
   0   2  11  144.14    5.20
   0  -2 -11  162.56    7.00
   0   2 -11  148.88    6.27
  -1   2  11  202.25    7.02
   1   2  11  214.65    7.14
   1  -2 -11  205.81    8.27
  -1   2  11  198.37    7.74
   1   2  11  203.46    7.95
  -1   2  11  202.67    6.44
   1   2  11  233.02    6.77
  -1  -2 -11  207.10    8.53
   1  -2  11  226.67    7.29
   1   2 -11  196.33    7.66
  -1   2 -11  214.79    7.02
  -1   2 -11  203.92    7.91
  -1  -2  11  203.20    6.99
   1  -2 -11  213.21    7.33
   1   2 -11  203.90    6.80
  -2  -2  11  101.62    4.40
   2   2  11  100.06    4.37
   2  -2 -11  104.03    5.25
   2   2  11  104.84    5.72
   2   2 -11   96.88    5.14
  -2   2  11  100.19    3.99
  -2   2 -11   98.59    4.58
   2  -2 -11  102.63    6.09
  -2   2  11   93.02    5.05
  -2   2 -11   98.20    5.59
  -2   2  11  100.47    4.79
   2   2 -11  104.57    4.41
   2  -2  11  104.37    4.90
   2   2  11  105.77    4.88
  -2  -2 -11  107.32    6.27
  -3  -2  11    3.80    3.21
   3  -2 -11    5.07    4.54
   3   2  11    9.04    4.57
  -3   2 -11    7.17    4.73
   3  -2 -11    6.27    3.87
  -3   2  11    8.69    3.68
   3   2 -11    6.63    3.74
   3  -2  11    3.34    3.33
   3   2  11    4.54    2.93
  -3   2  11    3.59    2.19
  -3   2 -11    3.65    3.66
   3   2 -11    5.69    3.17
  -3   2  11    5.84    3.89
   3   2  11    7.55    3.72
  -3  -2 -11    1.52    5.58
  -4   2  11   24.92    2.53
   4   2  11   30.27    3.40
   4   2 -11   23.06    3.27
  -4  -2  11   25.99    3.64
  -4   2  11   26.41    4.19
   4  -2  11   25.73    4.25
  -4   2 -11   28.68    4.12
   4   2  11   12.39    3.99
  -4   2 -11   24.94    5.52
   4  -2 -11   24.49    4.04
   4   2  11   22.40    5.28
  -4   2  11   27.63    4.17
   4  -2 -11   31.21    5.25
  -4  -2 -11   29.04    6.57
   4   2 -11   28.07    4.39
  -5   2  11   24.20    4.77
   5   2 -11   29.24    3.53
   5  -2  11   23.20    4.91
  -5   2 -11   29.54    4.48
  -5  -2 -11   28.63    8.00
   5   2 -11   24.96    4.87
   5   2  11   25.35    3.80
   5  -2 -11   25.34    5.66
   5  -2 -11   27.26    4.34
   5   2  11   26.70    5.79
   5   2  11   11.24    4.60
  -5   2  11   26.42    2.80
  -5   2  11   31.78    4.94
  -5   2 -11   32.41    6.68
   6   2 -11   66.22    6.02
  -6   2 -11   56.44    8.23
  -6   2  11   63.46    3.54
  -6  -2 -11   58.67    9.65
   6  -2 -11   76.70    7.25
   6  -2  11   61.74    6.00
  -6   2 -11   66.24    5.51
   6   2 -11   65.60    4.55
  -6   2  11   85.01    6.44
   6   2  11   69.61    4.79
   6   2  11   56.49    5.92
   6   2  11   68.44    7.39
   6  -2 -11   64.02    5.74
   7  -2  11   72.59    7.31
   7   2 -11   71.61    5.16
  -7   2 -11   67.96    6.15
   7   2 -11   78.85    7.26
  -7  -2 -11   68.56   12.17
   7   2  11   61.87    6.87
  -7   2  11   88.84    7.01
  -7   2  11   64.64    4.09
   7  -2 -11   53.50    8.22
   7  -2 -11   68.33    6.32
  -7   2 -11   49.27    9.58
   0   3  11   25.03    3.24
   0   3  11   22.39    4.37
   0   3 -11   31.48    3.35
   0  -3 -11   24.49    4.81
   0  -3 -11   30.31    4.01
   0  -3  11   26.88    3.07
   0   3  11   31.04    3.81
   0   3 -11   21.60    3.77
  -1   3 -11  134.92    6.02
   1   3  11  129.64    5.48
  -1  -3  11  127.39    4.90
  -1   3 -11  125.99    5.61
   1  -3 -11  125.72    5.72
  -1  -3 -11  126.76    7.04
   1   3 -11  137.18    4.89
   1   3  11  120.18    6.33
  -1   3  11  136.70    4.97
  -1   3 -11  131.94    5.22
   1   3 -11  133.61    5.80
   1  -3  11  127.92    5.09
  -1   3  11  127.56    6.28
  -1   3  11  107.52    5.36
   1  -3 -11  119.21    6.72
   1   3  11  122.93    5.01
  -2   3 -11   68.82    4.51
  -2   3  11   66.38    4.82
  -2   3 -11   51.23    3.96
   2   3  11   65.08    5.34
   2   3  11   66.43    4.46
  -2   3  11   61.60    3.49
   2   3 -11   60.89    4.45
   2  -3 -11   63.37    5.56
   2   3  11   68.18    3.83
  -2  -3  11   59.60    3.49
   2  -3 -11   56.18    4.62
  -2   3  11   59.12    4.34
   2  -3  11   71.37    4.04
  -2  -3 -11   61.66    6.08
  -2   3 -11   65.09    4.96
   3   3  11   90.30    4.42
   3  -3 -11   96.16    5.54
  -3   3  11   87.13    3.91
   3   3  11   92.53    5.05
  -3   3  11   93.90    5.63
   3  -3 -11   83.88    6.05
  -3   3 -11   98.62    5.32
  -3  -3  11   82.78    4.37
   3   3 -11   90.25    4.18
  -3   3 -11   83.84    5.89
   3  -3  11   90.96    4.62
   3   3  11   97.30    6.18
  -3  -3 -11   94.74    7.32
   3   3 -11   85.23    5.08
   4  -3  11   46.50    4.35
   4  -3 -11   36.51    5.70
   4   3 -11   37.83    3.39
   4  -3 -11   37.98    4.82
  -4   3 -11   42.98    4.71
  -4   3  11   37.96    4.67
   4   3  11   40.45    6.08
  -4   3 -11   46.20    5.70
  -4   3  11   40.85    3.00
   4   3 -11   43.17    4.57
   4   3  11   32.40    4.30
  -4  -3 -11   45.96    7.27
   4   3  11   42.05    3.83
   5   3 -11   64.53    5.32
   5  -3  11   71.53    5.40
   5   3  11   66.24    6.99
   5   3  11   71.08    5.26
  -5  -3 -11   65.58    9.32
   5  -3 -11   74.39    5.50
  -5   3 -11   69.61    5.35
  -5   3  11   66.19    3.53
  -5   3 -11   58.10    6.89
  -5   3  11   65.33    5.67
   5   3 -11   67.19    4.21
   5  -3 -11   64.45    6.80
   6  -3 -11   21.91    5.15
  -6   3 -11   21.71    7.49
   6   3  11   15.54    5.30
   6   3  11   22.24    4.55
  -6   3  11   22.94    6.51
   6   3 -11   22.42    3.88
  -6   3  11   21.86    3.26
  -6  -3 -11    9.74   10.29
   6  -3  11   23.80    5.38
   6   3 -11   20.74    5.40
   6   3  11   27.53    7.65
   6  -3 -11   24.58    7.23
  -6   3 -11   26.80    5.15
   7  -3 -11   19.02    8.54
  -7  -3 -11    0.73   12.64
   7   3  11   33.03    6.52
   7  -3 -11   30.92    6.14
   7   3 -11   33.55    6.64
  -7   3 -11   29.77    9.62
  -7   3  11   28.61    3.59
   0  -4 -11   36.93    5.57
   0   4  11   33.77    4.11
   0   4 -11   32.23    3.16
   0  -4  11   37.75    2.94
   0   4  11   36.42    4.94
   0   4  11   10.38    3.44
   0   4 -11   37.30    3.97
   0   4 -11   33.64    4.26
  -1   4  11   66.56    4.81
   1   4 -11   65.38    4.53
   1  -4  11   65.22    3.68
  -1   4 -11   68.42    4.14
  -1  -4  11   65.56    3.37
   1   4  11   77.07    5.75
  -1   4  11   72.40    4.14
   1  -4 -11   71.27    4.99
  -1   4 -11   73.71    4.85
  -1   4  11   66.47    5.32
   1   4  11   73.65    4.18
   1  -4 -11   64.92    6.01
  -1  -4 -11   63.77    6.42
  -1   4 -11   78.81    4.84
   1   4  11   63.72    4.61
   1   4 -11   72.10    3.70
   2   4  11   63.89    4.09
  -2   4 -11   59.88    4.92
  -2  -4 -11   68.93    6.77
  -2   4 -11   68.51    4.13
   2   4 -11   68.37    3.63
   2   4 -11   65.67    4.56
  -2   4  11   62.84    5.32
   2  -4 -11   60.76    5.04
   2  -4  11   63.51    3.86
  -2   4  11   70.15    4.23
   2  -4 -11   70.89    6.17
  -2   4 -11   73.84    5.09
   2   4  11   67.87    5.84
  -2  -4  11   67.11    3.60
   2   4  11   67.03    4.75
   3  -4  11   84.59    4.50
  -3   4 -11   93.68    4.75
   3   4  11   93.84    5.28
   3  -4 -11  100.16    5.76
   3   4  11   87.26    4.66
  -3   4  11   91.43    4.29
   3   4 -11   81.99    4.01
  -3   4  11   90.90    5.86
  -3   4 -11   82.23    5.82
  -3   4 -11   89.37    5.38
   3  -4 -11   81.71    6.71
   3   4 -11   77.30    5.02
  -3  -4  11   88.59    3.98
   3   4  11   86.02    6.62
  -3  -4 -11   84.59    7.84
  -4   4 -11    7.55    5.29
   4   4 -11    0.58    3.03
   4  -4 -11    1.52    5.76
  -4   4  11    0.39    2.87
   4   4 -11    3.26    4.12
   4   4  11    3.15    3.91
   4  -4  11    0.08    3.52
  -4   4 -11    1.61    4.56
   4   4  11   -0.31    4.33
   4   4  11    2.10    6.06
   4  -4 -11    1.94    5.12
  -4   4  11   -1.69    5.03
  -4  -4 -11   -0.18    7.47
   5  -4 -11   31.39    5.84
   5   4  11   34.83    7.08
   5   4 -11   33.16    3.74
   5   4  11   27.07    4.36
   5   4  11   33.43    4.86
  -5  -4 -11   39.71    9.60
  -5   4 -11   29.80    6.56
   5  -4 -11   24.10    6.82
   5   4 -11   31.73    4.94
  -5   4  11   34.17    3.26
  -5   4  11   34.78    5.63
   5  -4  11   32.14    4.70
  -5   4 -11   35.91    5.10
   6   4 -11    9.79    5.44
   6   4  11    6.17    4.70
  -6   4  11   11.02    3.34
   6  -4 -11   13.99    7.78
  -6   4  11   12.11    6.16
  -6   4 -11   16.15    7.82
   6   4 -11    1.84    4.00
  -6  -4 -11   18.10   11.82
   6  -4 -11    6.55    6.02
  -6   4 -11    3.82    5.36
   6   4  11    9.97    8.33
   6  -4  11    7.47    5.12
   6   4  11   10.02    5.23
   7  -4 -11    8.21    7.00
  -7   4 -11    2.76    9.50
   7   4  11    2.82    6.24
  -7  -4 -11    2.33   14.56
   7  -4 -11   10.34    9.45
   0   5 -11   89.05    4.13
   0   5  11   89.52    4.71
   0   5 -11   98.68    5.08
   0  -5  11   87.73    3.68
   0   5 -11   97.25    5.42
   0   5  11   85.53    6.21
   1   5  11   58.67    6.02
   1   5 -11   57.16    4.85
  -1   5 -11   56.06    4.68
   1   5 -11   57.66    4.43
  -1   5 -11   59.96    4.86
   1   5 -11   54.31    3.52
  -1   5  11   52.43    4.09
  -1   5  11   57.37    5.74
   1  -5  11   56.60    3.29
  -1  -5 -11   49.47    6.64
   1   5  11   61.89    4.78
   1   5  11   56.86    4.09
  -1  -5  11   52.76    3.08
   1  -5 -11   60.73    6.34
  -1   5 -11   50.66    3.80
   2   5  11  128.42    5.54
  -2  -5 -11  108.47    8.29
   2  -5 -11  129.14    6.49
  -2   5  11  131.64    5.53
  -2   5 -11  129.58    6.20
   2   5 -11  123.32    5.82
   2   5 -11  133.37    4.83
   2   5  11  141.47    6.10
  -2   5 -11  133.53    5.36
   2  -5  11  130.30    4.99
  -2   5  11  125.32    6.98
   2  -5 -11  132.23    7.87
  -2   5 -11  126.46    6.26
   2   5  11  129.96    7.54
  -3   5  11  158.23    5.81
   3   5  11  142.02    8.17
   3   5  11  148.20    6.17
  -3   5  11  143.37    7.57
  -3   5 -11  156.65    7.11
   3  -5 -11  152.89    7.26
  -3  -5 -11  137.87    9.62
   3   5 -11  156.60    5.37
  -3   5 -11  147.22    6.82
   3  -5 -11  151.46    8.74
   3   5  11  160.83    6.59
   3  -5  11  143.35    5.75
   3   5 -11  156.26    6.36
   4   5 -11  145.29    6.36
  -4   5  11  140.87    5.67
   4   5  11  127.29    8.50
   4  -5 -11  129.91    7.33
   4  -5  11  123.52    5.58
   4  -5 -11  126.95    8.47
  -4   5 -11  137.30    7.32
  -4   5  11  129.07    7.41
  -4   5 -11  143.43    6.98
   4   5  11  146.27    6.31
   4   5 -11  134.67    5.29
  -4  -5 -11  145.80   10.38
   4   5  11  133.59    6.56
   5   5 -11    0.83    4.59
   5   5  11   -1.13    4.60
   5  -5 -11   -1.10    6.50
   5   5  11    0.70    7.41
  -5   5  11    0.11    3.37
  -5  -5 -11   -5.98   10.36
  -5   5  11    6.38    5.79
  -5   5 -11    0.35    5.61
   5   5 -11    3.06    3.56
   5  -5  11    1.01    4.21
   5  -5 -11    2.63    7.38
   5   5  11    0.13    4.98
  -5   5 -11   -0.08    6.31
  -6   5 -11   77.81    8.50
   6  -5 -11   69.92    9.34
   6   5  11   63.84    6.10
   6   5 -11   69.57    4.74
   6   5  11   73.35    6.24
   6   5 -11   73.73    6.30
  -6  -5 -11   74.14   14.12
   6  -5 -11   73.41    8.28
   0  -6 -11  126.21    8.50
   0   6 -11  118.73    5.77
   0   6 -11  121.06    6.07
   0   6  11  109.00    5.48
   0   6  11  124.62    7.57
   0   6 -11  112.98    4.79
  -1   6  11   72.65    6.59
   1  -6 -11   79.11    7.33
   1   6 -11   71.80    3.81
   1   6  11   77.77    7.13
  -1   6 -11   79.76    5.14
   1   6 -11   71.14    4.86
  -1  -6 -11   78.71    7.77
  -1   6 -11   76.12    5.40
  -1   6  11   66.67    4.74
   1   6  11   74.89    5.24
  -1   6 -11   76.29    4.22
   1   6  11   71.70    4.78
   1   6 -11   75.53    5.36
  -2   6 -11   25.34    4.83
  -2   6  11   21.02    4.14
   2   6  11   25.88    4.66
  -2   6 -11   22.39    4.60
   2   6  11   22.74    4.09
  -2   6 -11   28.81    3.79
   2   6  11   22.16    6.51
  -2   6  11   20.89    5.98
   2  -6 -11   24.50    7.05
   2   6 -11   23.63    3.02
   2   6 -11   18.74    4.13
  -2  -6 -11   24.92    7.92
   2  -6  11   19.40    2.70
  -3  -6 -11   91.27    9.65
   3  -6 -11  117.09    8.54
  -3   6  11  111.63    5.55
   3  -6  11   94.54    4.40
   3   6 -11  107.44    5.49
  -3   6  11  117.57    7.52
   3   6 -11  104.85    4.50
   3   6  11   99.72    5.79
   3   6  11   92.93    8.09
   3   6  11  105.13    5.90
  -3   6 -11   93.74    6.18
  -3   6 -11   94.15    6.35
  -3   6 -11   99.80    5.02
   4  -6 -11   49.40    8.21
  -4   6 -11   46.55    6.18
   4   6  11   46.29    8.13
   4  -6 -11   50.18    6.90
   4   6  11   51.77    5.23
   4  -6  11   48.48    3.88
  -4  -6 -11   36.39   10.11
   4   6 -11   45.08    3.72
  -4   6 -11   51.51    6.10
   4   6 -11   45.76    4.85
  -4   6  11   48.47    4.32
   4   6  11   45.46    5.41
  -4   6  11   43.82    6.71
   5   6  11   -5.23    8.53
  -5   6  11    1.82    3.87
  -5   6  11    3.00    6.64
  -5   6 -11   -2.24    6.70
   5  -6  11    0.24    3.88
   5   6 -11    1.43    4.91
  -5  -6 -11   16.96   12.14
   5  -6 -11    8.23    8.54
   5   6  11   -3.12    5.16
   5   6 -11    0.30    3.39
  -5   6 -11   -0.13    6.33
   5   6  11    4.72    5.46
   5  -6 -11    0.62    7.17
   6  -6 -11   11.93   10.17
   6  -6 -11   31.35    8.84
   6   6  11   38.57    6.06
  -6  -6 -11   39.94   16.12
   0   7 -11   57.98    4.80
   0   7 -11   49.93    4.90
   0   7 -11   50.00    3.60
   0  -7 -11   46.85    8.37
   0   7  11   53.85    4.83
   0   7  11   53.95    7.25
  -1   7  11  132.83    8.57
  -1   7 -11  128.45    6.26
   1   7 -11  123.86    4.87
  -1   7 -11  130.94    6.35
  -1   7 -11  124.66    5.21
  -1  -7 -11  138.90    9.77
   1   7 -11  131.51    6.14
   1   7 -11  139.46    6.47
   1   7  11  143.01    8.94
  -1   7  11  138.61    6.16
   1   7  11  122.18    6.14
   1  -7 -11  129.42    9.61
   2   7  11   82.00    5.63
   2   7 -11   82.64    6.00
  -2   7 -11   81.28    5.85
   2   7 -11   77.81    4.08
   2   7 -11   89.69    5.33
  -2   7  11   77.60    7.68
  -2   7  11   91.82    5.41
  -2   7 -11   81.71    4.66
  -2  -7 -11   79.37    9.97
   2   7  11   83.35    5.56
   2   7  11   74.30    8.22
   2  -7 -11   79.61    8.50
  -2   7 -11   78.13    5.76
   3   7  11   68.12    5.54
   3   7  11   64.24    8.59
   3  -7 -11   70.36    8.93
  -3   7 -11   58.61    4.51
  -3   7  11   68.98    5.36
   3   7 -11   64.26    3.86
   3   7 -11   68.16    4.95
  -3  -7 -11   73.59   10.39
  -3   7 -11   65.86    5.86
  -3   7  11   58.60    7.63
   3   7  11   66.82    5.71
  -3   7 -11   65.06    6.06
   4   7  11   20.67    8.64
  -4   7 -11   17.75    6.07
   4  -7 -11   25.82    7.75
   4  -7  11   21.09    3.37
   4   7 -11   23.31    4.75
  -4  -7 -11   24.34   11.49
   4   7 -11   20.63    3.47
   4   7  11   23.50    5.54
  -4   7  11   23.54    4.63
   4   7  11   23.64    5.56
   4  -7 -11   21.51    9.72
  -4   7 -11   23.10    6.49
  -4   7  11   17.84    7.45
  -5  -7 -11   22.23   13.96
   5   7  11   24.00    6.10
  -5   7 -11   27.96    7.65
   5  -7 -11   29.07    9.02
   5  -7 -11   16.24   10.30
   0   8 -11    0.83    4.32
   0   8  11    0.94    7.79
   0  -8 -11    0.61    9.16
   0   8 -11    9.38    4.62
   0   8  11    0.55    4.62
  -1   8 -11   32.70    4.75
  -1   8  11   33.12    8.05
  -1   8  11   33.76    5.12
  -1   8 -11   31.85    5.50
   1   8  11   34.42    8.51
   1   8  11   34.04    5.09
   1   8 -11   36.55    4.45
  -1  -8 -11   26.80    9.84
   1  -8 -11   31.65    9.52
  -1   8 -11   29.09    3.77
  -2   8 -11   49.07    4.63
   2   8  11   51.65    5.72
   2   8 -11   51.23    4.73
  -2  -8 -11   36.38   10.82
  -2   8 -11   43.42    5.25
   2  -8 -11   46.04    9.23
  -2   8  11   54.69    8.42
   2   8  11   49.05    9.20
  -2   8  11   48.67    5.28
  -3   8 -11   35.25    4.52
   3   8  11   35.51    6.19
  -3   8  11   37.63    5.52
  -3   8 -11   31.11    6.08
   3   8  11   42.50    5.75
   3  -8 -11   45.76   10.30
  -3  -8 -11   32.68   11.52
   3   8 -11   44.34    4.81
  -4  -8 -11   17.98   13.99
   4   8  11   10.58    5.73
   4  -8 -11   12.02   11.10
   0  -9 -11  168.71   12.65
   0   9  11  139.92    7.65
   0   9 -11  156.85    7.01
  -1   9  11   64.01    6.24
   1  -9 -11   60.92   11.60
  -1  -9 -11   64.22   12.03
  -1   9 -11   68.03    5.55
   1   9 -11   65.46    5.31
  -2  -9 -11   16.34   11.90
   2  -9 -11   24.09   11.32
   0   0 -12  215.16    8.55
   0   0 -12  209.66    7.49
   0   0  12  215.27    7.86
   1   0 -12  126.68    5.82
  -1   0 -12  132.56    6.75
  -1   0 -12  113.63    5.45
   1   0  12  119.71    5.95
   1   0 -12  116.89    6.44
  -1   0  12  131.62    5.72
  -2   0 -12  100.58    6.42
   2   0 -12  101.35    5.17
   2   0  12   92.23    5.60
   2   0  12   99.12    4.05
   2   0  12   94.77    4.59
   2   0 -12   95.59    6.14
  -2   0  12   87.25    5.05
  -3   0 -12  103.17    7.26
  -3   0  12  106.10    5.42
   3   0  12   99.28    5.96
   3   0 -12  113.41    6.33
   3   0  12  109.66    5.21
   3   0 -12  121.29    5.37
   3   0  12  118.81    4.58
   4   0  12   79.74    4.99
  -4   0  12   65.16    5.04
   4   0 -12   59.98    4.68
   4   0 -12   64.35    6.06
   4   0  12   67.13    4.07
   4   0  12   66.64    5.84
  -4   0 -12   61.62    7.35
   5   0  12   -0.47    5.82
  -5   0 -12   -5.68    7.73
   5   0  12    5.10    3.64
  -5   0  12   -0.79    5.12
   5   0 -12    5.10    4.39
   5   0 -12    2.10    5.70
   5   0  12   -0.14    4.81
   6   0  12   22.81    5.82
   6   0 -12   15.55    6.70
   6   0 -12   18.22    5.29
   6   0  12   20.77    4.15
  -6   0  12   18.50    5.64
   6   0  12   19.34    6.79
  -6   0 -12   17.54    9.22
   0  -1 -12  425.46   12.06
   0   1 -12  386.40   12.95
   0   1  12  388.55   11.65
   0   1 -12  395.91   11.87
   0   1  12  380.38   12.68
   0   1  12  417.22   11.10
   0  -1  12  403.82   12.39
   0  -1 -12  394.91   13.36
   1   1  12   87.15    4.74
  -1  -1  12   95.03    4.80
  -1  -1 -12   95.93    6.50
   1  -1  12   88.72    5.14
   1   1  12   90.91    4.18
   1  -1 -12   94.06    6.13
  -1   1 -12   87.63    5.90
   1   1 -12   81.78    5.63
  -1   1  12  103.41    5.38
   1  -1 -12   92.13    5.12
  -1   1  12   92.22    4.69
  -1  -1 -12   92.92    5.13
  -1   1  12   85.90    3.58
   1   1 -12   96.75    4.94
   1   1  12   93.30    5.69
  -1   1 -12   95.94    4.85
  -2   1 -12  115.36    5.56
   2   1 -12  117.14    5.37
  -2   1  12  124.57    5.92
  -2  -1  12  124.08    5.54
   2  -1 -12  114.19    5.90
  -2   1  12  129.78    4.25
  -2   1  12  122.95    5.33
   2   1 -12  126.89    6.55
   2   1  12  138.69    5.77
   2  -1 -12  129.68    6.81
   2   1  12  123.97    6.26
  -2  -1 -12  124.15    7.32
   2   1  12  127.56    4.99
   2  -1  12  124.45    5.97
  -2   1 -12  135.65    6.90
   3  -1 -12   51.21    4.66
   3   1  12   59.74    4.90
  -3  -1  12   52.94    4.08
  -3   1 -12   43.44    6.15
  -3   1  12   44.01    4.56
  -3  -1 -12   45.68    6.77
   3   1 -12   48.96    5.18
   3  -1  12   50.45    4.73
   3  -1 -12   46.83    5.48
   3   1 -12   50.89    4.08
  -3   1  12   48.13    2.72
   3   1  12   56.67    5.27
   3   1  12   51.16    3.84
  -4   1 -12   66.17    7.12
   4   1 -12   75.02    4.73
   4   1  12   79.65    6.36
  -4   1  12   70.50    5.18
  -4  -1 -12   75.49    7.95
  -4  -1  12   79.64    4.86
   4   1  12   76.71    4.44
   4   1  12   74.71    5.59
   4  -1 -12   68.47    6.36
   4  -1 -12   79.48    5.09
   4   1 -12   79.28    6.03
   4  -1  12   82.07    5.83
   5  -1  12   75.60    6.33
   5   1 -12   69.12    5.22
   5   1  12   66.75    4.43
  -5   1 -12   72.72    8.35
   5   1 -12   73.94    6.20
   5   1  12   58.95    7.10
  -5  -1 -12   62.51    9.19
   5  -1 -12   67.25    6.86
  -5   1  12   66.77    5.61
   5  -1 -12   71.68    5.25
   5   1  12   69.36    6.02
  -5  -1  12   66.72    5.37
   6  -1  12   11.59    6.34
   6   1 -12    2.98    4.53
   6  -1 -12   11.88    5.42
   6   1 -12    9.17    6.34
   6   1  12   13.84    6.49
   6   1  12    9.18    7.20
   6   1  12    9.14    4.10
   6  -1  12   12.35    5.14
  -6  -1 -12   14.24    9.92
   6  -1 -12   10.86    7.02
  -6   1 -12    5.94    9.05
  -6   1  12    9.39    6.17
   0   2  12    8.53    4.04
   0   2 -12   13.34    4.04
   0   2  12    3.43    4.45
   0   2 -12   12.53    4.20
   0   2  12    9.18    3.21
   0  -2  12   12.63    3.37
   0  -2 -12    9.53    5.26
   0  -2 -12    7.72    3.83
   1  -2  12   91.09    5.00
   1  -2 -12   99.72    5.31
   1   2 -12   99.74    4.86
  -1   2  12   99.98    4.07
  -1   2  12   95.62    5.22
  -1   2 -12   88.98    5.84
   1  -2 -12   93.69    6.57
  -1   2  12   92.84    5.79
   1   2  12   89.98    5.25
   1   2  12   85.66    5.93
   1   2 -12   88.67    5.70
   1   2  12  100.41    4.53
  -1   2 -12   93.98    4.91
  -1  -2  12  102.96    4.79
  -1  -2 -12   96.49    6.77
   2   2  12   14.49    4.81
  -2  -2  12   10.09    3.31
  -2   2  12   12.96    4.28
   2   2 -12   12.98    4.60
   2  -2  12   14.05    3.90
  -2   2 -12    9.91    3.79
   2   2  12   12.49    3.54
  -2   2 -12   15.37    5.01
   2   2 -12   13.35    3.51
   2  -2 -12   15.49    4.57
   2  -2 -12   10.88    5.27
  -2  -2 -12   14.40    5.89
  -2   2  12    7.24    4.05
  -2   2  12   11.16    2.52
   2   2  12   12.31    4.09
  -3  -2  12   80.96    4.56
  -3   2  12   80.36    5.18
   3  -2 -12   65.92    6.33
  -3   2  12   80.82    3.56
   3   2  12   76.11    4.52
   3  -2 -12   79.37    5.53
  -3  -2 -12   76.29    7.61
   3  -2  12   84.19    5.14
   3   2 -12   80.56    4.50
   3   2  12   79.31    6.14
   3   2  12   91.00    5.43
  -3   2  12   85.27    5.55
  -3   2 -12   80.72    6.55
   3   2 -12   82.17    5.53
  -4  -2 -12   45.00    8.15
   4   2 -12   41.96    5.28
  -4  -2  12   43.21    4.36
   4   2 -12   42.98    4.42
  -4   2 -12   50.86    6.70
   4  -2  12   37.50    4.96
  -4   2  12   44.37    5.15
   4   2  12   52.64    4.15
   4   2  12   49.36    5.25
   4   2  12   44.50    5.97
   4  -2 -12   38.49    6.28
   4  -2 -12   47.96    5.16
  -4   2  12   41.28    3.04
  -4   2  12   45.84    5.00
   5   2  12   12.53    6.66
   5   2  12   14.67    3.88
   5   2  12    8.85    5.97
  -5  -2  12    5.65    4.33
   5   2 -12   13.06    3.99
   5  -2 -12    8.68    6.62
   5   2 -12   13.74    5.49
  -5   2  12    3.61    5.25
  -5  -2 -12   14.13    8.99
   5  -2  12   11.35    5.36
  -5   2 -12   11.02    4.98
  -5   2 -12   10.13    7.41
  -5   2  12    9.59    5.31
   5  -2 -12    6.07    4.93
  -5   2  12   11.79    2.94
   6  -2 -12    6.11    5.42
  -6   2  12   10.37    3.34
  -6   2  12    5.32    6.61
   6   2 -12   10.47    6.37
   6  -2 -12    9.54    7.47
   6   2 -12    7.79    4.48
  -6  -2 -12    7.08   10.58
   6  -2  12    5.66    6.25
   6   2  12    6.42    7.01
  -6   2 -12    5.70    8.61
  -6   2  12   10.24    6.02
   0   3  12  771.67   20.49
   0   3  12  783.08   22.51
   0  -3 -12  734.38   23.05
   0  -3  12  749.99   21.41
   0   3 -12  750.07   22.17
   0   3  12  742.61   20.97
   0   3 -12  749.16   20.63
  -1   3  12   43.07    3.38
   1   3 -12   41.97    4.72
   1  -3 -12   34.93    4.72
   1   3 -12   31.81    3.65
  -1  -3 -12   32.31    6.33
   1   3  12   40.93    4.77
  -1   3 -12   33.21    4.91
   1   3  12   35.58    3.84
   1   3  12   40.40    5.55
  -1   3  12   39.33    4.88
   1  -3 -12   33.45    6.01
   1  -3  12   39.96    3.75
  -1   3 -12   28.65    4.06
  -1   3  12   40.02    5.34
  -1  -3  12   34.97    3.41
  -2   3 -12   59.82    5.48
   2   3 -12   59.41    5.17
  -2   3  12   58.38    4.99
   2   3  12   55.06    4.17
   2  -3 -12   57.66    6.34
   2  -3  12   58.94    4.37
  -2   3  12   57.13    5.11
  -2  -3 -12   52.81    6.91
   2   3 -12   60.28    4.10
  -2   3 -12   56.07    5.31
  -2   3  12   60.28    3.70
  -2  -3  12   61.11    3.85
  -2   3 -12   55.54    4.40
   2  -3 -12   56.23    5.15
   2   3  12   51.40    5.77
  -3   3  12   16.39    4.95
   3  -3 -12   20.65    5.30
  -3   3 -12   18.97    4.74
   3  -3 -12   17.18    6.10
   3   3 -12   19.62    3.85
  -3   3 -12   12.13    5.60
  -3   3  12   16.58    2.97
   3  -3  12   19.67    4.05
  -3  -3  12   16.84    3.78
   3   3  12   26.15    4.80
   3   3  12   16.28    3.75
  -3   3  12   23.48    5.21
   3   3  12   19.08    5.63
   3   3 -12   18.21    4.42
  -3  -3 -12   16.54    7.41
  -4   3  12   39.30    5.74
   4   3  12   40.54    4.10
  -4   3 -12   37.90    5.22
  -4   3  12   39.11    5.36
   4   3 -12   33.69    3.94
   4  -3  12   32.95    4.48
  -4   3 -12   39.17    6.60
  -4   3  12   35.36    3.06
   4  -3 -12   37.16    6.75
   4   3  12   33.13    6.39
  -4  -3 -12   37.65    8.63
   4   3 -12   34.38    5.11
   4   3  12   37.22    5.37
   4  -3 -12   41.23    5.85
   5  -3 -12   43.27    7.50
   5   3  12   47.26    6.07
   5  -3 -12   40.48    6.20
  -5   3 -12   44.10    6.03
   5   3 -12   45.29    4.28
  -5   3 -12   42.64    7.64
   5   3 -12   42.51    5.74
  -5   3  12   43.71    6.19
   5   3  12   46.73    7.74
   5  -3  12   50.81    5.53
   5   3  12   41.94    4.49
  -5   3  12   43.70    3.57
  -5  -3 -12   55.45   10.75
   6  -3 -12  117.11    7.52
   6  -3 -12  110.39    9.75
  -6   3 -12  105.41   10.07
   6   3  12  117.32    7.91
  -6   3  12  110.38    5.03
   6   3 -12  115.98    7.62
  -6  -3 -12  122.14   13.08
   0   4  12  241.47    9.82
   0   4  12  228.09    8.62
   0   4  12  255.58    8.10
   0   4 -12  253.40    8.05
   0   4 -12  249.00    8.96
   0  -4  12  243.51    7.82
   0  -4 -12  229.44   10.47
  -1  -4  12  188.16    5.95
  -1   4 -12  169.97    6.57
  -1   4  12  167.81    6.34
   1  -4 -12  174.54    8.86
   1  -4  12  167.87    6.22
  -1  -4 -12  158.13    9.07
   1   4  12  173.44    8.34
   1   4  12  157.34    7.15
  -1   4  12  162.18    7.27
   1   4 -12  161.18    6.11
   1  -4 -12  169.31    7.51
  -1   4 -12  166.02    7.50
   1   4 -12  174.97    7.21
  -1   4 -12  180.99    7.47
  -1   4  12  171.32    7.98
   1   4  12  169.45    6.37
   2   4 -12  237.52    7.62
  -2   4  12  241.87    7.51
  -2   4 -12  225.40    7.92
  -2  -4 -12  226.84   10.86
   2  -4 -12  225.71    8.80
  -2   4 -12  218.89    9.06
   2   4  12  227.69    9.91
   2   4  12  251.06    8.71
  -2   4 -12  232.91    8.91
   2   4  12  231.74    7.84
   2  -4 -12  237.22   10.42
   2  -4  12  221.10    7.81
   2   4 -12  238.13    8.67
  -2   4  12  217.51    9.16
   3   4 -12    4.78    4.34
  -3  -4 -12    2.67    8.28
  -3   4 -12    7.23    5.38
   3  -4 -12    3.81    5.41
  -3  -4  12   -0.69    3.29
  -3   4  12    9.30    3.55
   3  -4 -12   14.21    6.85
  -3   4  12    4.53    5.46
  -3   4 -12    2.63    5.66
   3   4  12    5.51    4.92
   3   4  12    4.99    6.12
   3   4  12    5.20    3.86
   3  -4  12    2.13    3.77
   3   4 -12    5.30    3.44
  -4   4  12   34.52    6.09
   4   4 -12   38.14    3.87
   4   4 -12   29.37    5.22
  -4   4  12   42.77    3.60
   4   4  12   34.40    4.45
   4  -4 -12   40.23    7.43
  -4   4 -12   39.28    6.00
   4  -4  12   39.94    4.36
  -4  -4 -12   33.52    9.48
   4   4  12   32.33    5.53
   4   4  12   30.47    7.18
   4  -4 -12   38.95    6.42
  -4   4 -12   35.00    6.30
   5   4  12  178.30   10.67
  -5   4  12  184.33    6.44
   5   4  12  209.37    8.65
   5  -4  12  178.11    7.78
  -5   4  12  191.69    9.10
   5  -4 -12  213.04    9.43
  -5  -4 -12  142.18   13.39
   5   4  12  185.87    7.58
   5  -4 -12  196.62   10.87
   5   4 -12  196.38    8.46
   5   4 -12  196.57    7.04
  -5   4 -12  202.81   10.29
  -5   4 -12  185.46    8.69
  -6  -4 -12   69.72   14.19
   0   5 -12   77.17    4.42
   0   5  12   75.77    7.01
   0   5  12   85.69    5.84
   0   5 -12   81.08    6.26
   0   5  12   88.38    5.00
   0  -5  12   66.79    3.71
   0   5 -12   81.27    5.54
   0  -5 -12   71.18    8.15
   1   5  12   41.90    6.75
  -1   5 -12   45.19    5.30
   1  -5  12   48.22    3.43
   1   5 -12   42.31    5.05
   1   5  12   55.90    5.30
  -1   5  12   42.20    5.62
  -1   5  12   51.57    6.49
  -1  -5  12   70.94    3.45
  -1  -5 -12    2.56    7.42
   1   5 -12   49.93    3.94
  -1   5 -12   50.01    4.60
  -1   5  12   60.41    4.52
   1   5  12   46.71    4.48
  -1   5 -12   48.36    5.93
  -2   5  12  136.55    5.90
   2   5 -12  120.07    6.33
   2   5  12  136.05    6.85
   2   5 -12  125.47    5.41
   2   5  12  138.65    8.29
  -2  -5 -12  119.94    9.64
   2  -5 -12  124.36    7.38
  -2   5 -12  126.96    6.81
  -2   5  12  124.38    7.45
   2  -5  12  127.20    5.28
   2   5  12  126.23    5.84
   2  -5 -12  119.22    8.97
  -2   5 -12  131.55    5.79
  -2   5 -12  129.28    7.22
   3   5 -12    9.94    3.42
   3   5 -12    6.20    4.48
  -3   5 -12    6.65    5.53
   3  -5  12    9.58    3.71
   3  -5 -12    9.94    6.20
  -3   5  12    6.42    3.79
  -3  -5 -12    3.53    9.30
  -3   5  12   12.10    6.16
   3   5  12   14.24    7.07
   3  -5 -12   11.16    7.69
   3   5  12   11.88    4.22
   3   5  12    9.45    5.58
  -3   5 -12   12.37    5.87
  -3   5  12   12.80    6.09
  -3   5 -12   10.73    4.25
   4   5  12   26.07    7.86
   4  -5  12   31.70    4.42
   4  -5 -12   32.60    6.86
   4   5 -12   33.19    5.26
   4  -5 -12   36.43    8.56
   4   5  12   30.69    4.78
  -4   5  12   34.53    6.62
  -4   5 -12   35.18    6.29
  -4  -5 -12   16.06   10.91
  -4   5  12   32.00    3.93
   4   5 -12   28.17    3.89
   4   5  12   29.56    5.77
  -4   5 -12   31.84    6.49
   5   5  12   -3.01    5.98
   5  -5 -12    8.47    9.13
   5  -5 -12   -0.69    7.44
  -5  -5 -12    3.45   12.98
  -5   5 -12   -0.08    7.41
   0   6 -12   30.67    5.01
   0   6  12   25.74    7.13
   0  -6 -12   26.74    8.76
   0   6 -12   27.59    6.21
   0   6  12   27.65    4.60
   0   6  12   23.20    5.57
   0   6 -12   21.51    3.75
   1   6  12   41.55    5.52
  -1   6 -12   35.76    5.11
   1  -6 -12   37.74    8.36
  -1   6 -12   34.49    4.21
   1   6  12   34.35    7.54
  -1  -6 -12   23.54    8.53
   1   6 -12   34.81    6.44
  -1   6 -12   34.43    6.46
  -1   6  12   41.75    4.76
  -1   6  12   42.27    6.96
   1   6  12   43.49    4.74
   1   6 -12   40.27    5.30
   1   6 -12   35.79    3.88
  -2   6 -12  338.40   11.87
   2  -6  12  322.24   10.09
   2   6  12  345.03   13.49
   2   6 -12  336.60   11.21
  -2   6 -12  327.36   10.46
  -2   6 -12  357.10   11.83
  -2  -6 -12  308.07   14.72
  -2   6  12  340.53   10.69
   2   6 -12  341.85   10.11
   2  -6 -12  343.03   14.28
  -2   6  12  329.62   12.79
   2   6  12  339.22   11.32
   2   6  12  356.47   10.87
   3   6  12   13.51    8.04
  -3  -6 -12    6.34   10.01
  -3   6  12   16.18    7.04
   3  -6 -12   10.75    7.13
   3  -6  12   19.52    3.38
   3  -6 -12   17.57    9.04
   3   6  12   18.30    5.64
  -3   6 -12   22.02    4.54
  -3   6 -12   23.29    6.66
  -3   6 -12   14.72    5.69
  -3   6  12   18.26    4.27
   3   6 -12   14.28    3.74
   3   6 -12   23.53    4.93
   3   6  12   20.92    4.84
   4   6  12  161.59    8.10
  -4  -6 -12  164.15   13.97
   4   6  12  153.02    7.59
   4   6 -12  157.84    6.23
   4  -6 -12  161.48    9.65
  -4   6 -12  155.24    8.92
   0   7  12  221.82    8.43
   0   7 -12  219.86    7.56
   0  -7 -12  245.23   13.21
   0   7  12  220.00   11.49
   0   7 -12  222.66    8.75
  -1   7 -12   15.90    5.24
  -1   7 -12   18.88    4.37
   1   7  12    5.97    8.31
  -1  -7 -12   15.34    9.84
  -1   7  12   25.51    7.96
   1   7  12   11.88    4.91
   1  -7 -12   20.94    9.75
   1   7  12   16.59    5.76
   1   7 -12   21.83    4.78
  -1   7  12   15.96    4.89
   1   7 -12   18.80    4.09
   2   7 -12   25.31    3.86
  -2   7  12   22.85    7.90
  -2  -7 -12   34.88   11.46
  -2   7 -12   23.60    4.67
   2   7 -12   23.98    4.99
   2  -7 -12   35.19    9.56
   2   7  12   22.88    8.75
   2   7  12   32.14    5.11
  -2   7 -12   29.68    6.02
   2   7  12   26.77    5.81
  -2   7  12   32.90    5.13
   3   7  12   79.75    6.71
   3   7 -12   80.11    4.61
  -3  -7 -12   82.96   12.85
   3  -7 -12   80.87   11.02
  -3   7 -12   73.32    5.49
  -3   7 -12   76.41    6.93
   0  -8 -12   37.78   11.73
   1  -8 -12   36.44   12.03
  -1  -8 -12   44.69   12.52
   2   8  12   62.38    6.77
   2  -8 -12   65.80   11.90
   0   0 -13   -0.39    5.45
   0   0 -13    3.01    4.30
   0   0  13   -1.30    4.45
   1   0 -13   20.47    5.65
  -1   0 -13   19.30    4.57
  -1   0  13   15.47    4.31
   1   0 -13   16.89    4.77
  -1   0 -13   21.73    6.16
   1   0  13   20.71    4.83
  -2   0 -13    1.82    6.25
   2   0  13    3.28    4.96
   2   0 -13   10.23    4.68
   2   0 -13    3.02    5.49
  -2   0  13   11.85    4.37
   3   0  13    4.02    5.15
   3   0  13    0.07    4.28
   3   0  13    2.53    3.38
  -3   0  13    1.80    4.38
   3   0 -13    3.82    5.61
   3   0 -13   -4.50    4.57
  -3   0 -13    0.27    6.80
   4   0 -13   17.26    4.76
  -4   0 -13   23.87    8.22
  -4   0  13   19.62    5.04
   4   0 -13   21.89    6.20
   4   0  13   16.58    5.72
   4   0  13   18.61    4.86
   4   0  13   23.27    3.93
  -5   0 -13   -3.65    9.24
   5   0 -13    0.53    5.15
   5   0  13    0.99    4.25
   5   0 -13    4.16    6.86
   5   0  13    2.02    5.62
   0   1  13   58.25    5.47
   0  -1 -13   48.40    6.53
   0   1  13   65.91    3.43
   0  -1 -13   63.83    5.19
   0  -1  13   60.15    4.88
   0   1 -13   63.19    5.09
   0   1 -13   66.22    6.05
   0   1  13   65.58    4.95
  -1   1 -13    7.86    5.67
   1  -1 -13    2.31    4.58
  -1   1  13    5.41    2.30
   1   1 -13    9.07    5.29
   1   1  13    6.32    4.59
   1   1  13    4.70    2.94
  -1   1  13    5.03    4.00
  -1   1  13   10.72    4.67
   1  -1 -13    7.90    5.94
  -1  -1  13    7.19    3.79
   1  -1  13    5.25    4.38
   1   1 -13    3.83    4.75
  -1  -1 -13    5.54    6.07
   1   1  13   -0.67    4.91
  -1   1 -13    4.90    4.27
  -2   1  13  117.37    6.52
  -2   1 -13  130.06    7.81
   2   1 -13  137.17    7.24
  -2   1  13  116.61    6.48
   2   1 -13  139.92    6.33
  -2  -1 -13  120.62    8.17
   2  -1 -13  136.40    7.91
   2  -1 -13  139.00    6.95
  -2  -1  13  132.64    6.05
   2  -1  13  134.55    6.56
   2   1  13  131.79    7.05
   2   1  13  135.56    5.24
   2   1  13  141.45    6.57
   3   1 -13   35.06    4.62
   3  -1 -13   46.82    5.56
   3  -1 -13   38.98    6.53
  -3   1  13   41.97    5.12
   3   1  13   47.23    5.82
   3   1  13   45.71    5.77
  -3   1 -13   31.08    7.00
   3   1 -13   42.10    5.85
   3  -1  13   36.04    5.20
   3   1  13   46.08    4.12
  -3  -1  13   37.64    4.40
  -3  -1 -13   44.12    7.70
   4  -1 -13    1.59    6.64
  -4   1  13    6.53    5.06
   4   1  13    6.15    6.17
   4   1  13    6.14    5.97
  -4  -1  13    7.83    4.67
   4  -1 -13    5.70    5.07
   4  -1  13   12.89    5.13
  -4  -1 -13   15.24    8.77
   4   1  13    7.03    4.10
  -4   1 -13    2.48    7.69
   4   1 -13   12.39    6.07
   4   1 -13    8.37    4.65
  -5   1 -13    9.51    8.89
   5   1  13   12.43    4.54
   5  -1 -13    4.93    5.49
   5   1 -13    8.73    6.69
   5  -1 -13    9.48    7.34
   5   1 -13   13.34    5.08
  -5  -1 -13   19.21   10.16
   0   2  13  108.47    6.27
   0   2 -13  111.36    5.82
   0  -2 -13  105.51    6.27
   0   2  13  104.75    6.56
   0  -2  13  122.13    5.58
   0  -2 -13  112.08    7.82
   0   2  13  110.16    4.62
   0   2 -13  103.58    6.80
   1  -2 -13   54.22    6.94
   1  -2  13   64.62    4.75
   1   2  13   74.21    4.32
   1   2  13   66.06    6.07
  -1  -2  13   73.42    4.60
   1  -2 -13   71.61    5.63
   1   2 -13   61.74    5.99
  -1   2  13   67.93    3.78
  -1   2  13   70.41    5.81
  -1   2  13   67.15    5.53
  -1   2 -13   67.18    6.29
   1   2  13   67.25    5.44
  -1  -2 -13   67.04    7.45
   1   2 -13   67.86    5.08
  -1   2 -13   70.23    5.05
  -2   2  13   58.04    3.32
  -2   2  13   59.45    5.60
   2   2 -13   54.43    4.65
  -2  -2  13   56.18    4.33
  -2   2  13   57.12    5.45
   2   2  13   63.62    4.41
  -2   2 -13   51.48    4.90
  -2   2 -13   47.13    6.27
   2  -2 -13   51.28    6.87
   2   2  13   52.84    6.18
   2   2  13   51.66    5.72
   2  -2  13   62.71    5.08
   2  -2 -13   50.55    5.67
  -2  -2 -13   56.02    7.80
   2   2 -13   51.07    5.70
   3   2 -13    8.90    5.38
   3  -2  13    8.76    4.80
  -3   2  13   11.33    5.30
  -3  -2  13    5.69    4.18
  -3   2  13    7.59    5.06
   3   2  13    5.31    6.01
   3  -2 -13    7.21    5.63
  -3  -2 -13   10.97    7.91
   3   2 -13   10.06    4.20
  -3   2  13    9.80    2.70
   3   2  13   12.08    4.13
   3   2  13    8.42    5.89
  -3   2 -13    9.64    6.59
   3  -2 -13    8.39    6.89
  -4   2 -13   48.54    7.79
  -4   2  13   50.88    5.82
   4  -2 -13   54.10    6.33
  -4   2  13   63.16    6.07
   4   2  13   61.57    6.99
   4  -2  13   53.30    5.58
   4   2  13   50.08    4.89
  -4  -2 -13   59.94    9.61
   4   2 -13   47.76    4.96
   4   2  13   61.52    7.18
   4  -2 -13   56.19    7.44
   4   2 -13   46.61    6.27
  -4   2  13   48.85    3.46
  -4  -2  13   58.29    5.03
   5   2  13   54.97    7.78
  -5  -2 -13   55.19   11.42
   5  -2 -13   59.48    6.67
   5   2 -13   45.83    6.83
   5  -2 -13   71.59    8.60
  -5   2 -13   54.86    9.70
   0   3  13   25.53    5.79
   0   3 -13   15.67    5.32
   0  -3  13   20.28    3.75
   0  -3 -13   19.05    7.05
   0   3 -13   17.77    4.82
   0   3  13   18.69    5.27
   0   3  13   21.74    4.08
   1  -3 -13   76.87    6.00
   1   3 -13   82.99    6.18
   1   3  13   89.99    6.37
  -1   3  13   94.14    4.48
  -1  -3  13   89.79    4.72
  -1   3 -13   88.53    5.29
   1  -3  13   76.34    4.99
   1   3 -13   87.30    5.31
   1   3  13   87.40    6.88
   1   3  13   92.07    5.07
   1  -3 -13   88.11    7.87
  -1   3  13   86.56    6.32
  -1  -3 -13   72.69    8.08
  -1   3 -13   84.74    6.46
  -1   3  13   93.68    6.66
   2   3 -13   -2.41    4.07
   2  -3 -13   -2.42    5.33
   2  -3 -13   -2.41    7.01
  -2  -3 -13    3.30    7.92
   2   3  13   11.36    5.61
   2   3  13    3.27    6.17
  -2   3 -13    6.19    4.34
  -2   3  13   -2.57    5.38
  -2   3  13    5.47    5.36
   2   3  13    6.27    4.23
  -2  -3  13    7.70    3.72
   2  -3  13    2.59    4.12
  -2   3 -13   -2.12    5.63
   2   3 -13    6.02    4.95
  -2   3  13    5.50    3.45
   3   3  13   25.29    6.70
  -3   3  13   12.42    5.92
   3  -3 -13   22.86    6.09
  -3  -3  13   18.99    4.39
  -3   3  13   19.46    3.15
   3   3  13   22.51    4.43
   3   3 -13   18.53    4.18
   3  -3 -13   25.43    7.60
  -3   3  13   21.36    6.16
   3  -3  13   19.38    4.70
   3   3 -13   20.67    5.64
  -3   3 -13   15.07    6.75
   3   3  13   15.01    6.07
  -3  -3 -13   13.61    9.15
  -4   3  13   77.07    6.94
   4   3 -13   78.01    5.70
   4   3 -13   82.21    6.83
  -4  -3 -13   64.46   10.85
  -4   3 -13   82.11    8.04
   4  -3  13   88.93    5.89
   4   3  13   89.44    7.16
  -4   3  13   75.70    4.03
   4  -3 -13   94.73    8.72
   4  -3 -13   86.76    7.21
  -4   3  13   80.22    7.38
  -4   3 -13   79.74    6.97
   4   3  13   82.90    8.21
   5  -3 -13   56.93    9.37
  -5  -3 -13   51.99   12.81
   5   3  13   76.63    7.88
   0   4 -13    8.57    5.29
   0   4  13   10.86    4.11
   0   4 -13   11.86    4.34
   0  -4 -13   17.64    8.00
   0  -4  13   11.70    3.57
   0   4  13   16.55    5.72
   0   4  13    5.48    6.29
  -1   4 -13   78.60    5.28
   1  -4  13   68.61    4.55
   1   4  13   76.97    7.41
  -1  -4 -13   61.71    8.58
  -1   4 -13   71.94    6.28
  -1   4  13   80.23    7.15
  -1   4  13   72.44    6.52
  -1   4  13   74.02    5.11
   1   4 -13   77.91    6.38
   1  -4 -13   77.64    8.20
  -1  -4  13   65.42    4.14
   1   4  13   83.81    6.46
   1   4 -13   81.93    4.92
   1   4  13   78.88    5.12
   2   4  13  142.44    9.11
  -2   4 -13  156.67    8.13
   2  -4  13  167.55    6.46
   2  -4 -13  166.33    9.99
  -2   4  13  158.03    8.11
  -2   4  13  161.68    6.12
   2   4 -13  127.38    6.43
   2   4  13  167.41    8.10
  -2  -4  13  167.32    6.20
   2  -4 -13  156.46    8.05
   2   4 -13  167.34    7.62
  -2  -4 -13  159.24   10.73
  -2   4 -13  163.05    6.78
  -2   4  13  161.13    8.02
   2   4  13  163.54    6.63
  -2   4 -13  161.24    8.26
   3  -4  13   13.08    4.50
  -3   4 -13   11.57    6.23
   3   4  13   11.53    4.61
  -3  -4 -13   17.73   10.35
   3   4  13   10.85    6.28
   3   4 -13   22.34    4.59
  -3   4  13   19.30    6.71
  -3   4 -13    7.86    6.77
   3   4 -13   11.43    5.47
  -3   4  13   12.32    3.63
  -3  -4  13   18.04    3.97
  -3   4  13   13.88    6.53
   3  -4 -13   17.12    8.25
   3  -4 -13   11.25    6.48
   3   4  13   16.52    7.32
  -4   4  13  114.65    8.60
   4  -4 -13  119.15    8.45
  -4  -4 -13  120.84   12.30
   4   4 -13  109.29    7.28
  -4   4 -13  106.34    8.79
   4   4  13  117.60    7.83
   4  -4 -13  120.94   10.18
   0  -5 -13  169.32   11.12
   0   5  13  168.88    9.32
   0  -5  13  161.12    5.83
   0   5 -13  161.47    6.83
   0   5 -13  161.58    7.94
   0   5  13  165.62    6.96
   0   5  13  151.63    8.02
   1  -5 -13   72.09    9.19
  -1   5  13   70.60    5.12
   1  -5  13   70.36    4.26
   1   5 -13   70.77    6.14
  -1   5  13   67.27    7.15
   1   5  13   84.55    7.10
  -1  -5 -13   65.05    9.60
  -1   5 -13   71.48    5.32
  -1   5 -13   63.58    7.43
  -1  -5  13   92.84    4.17
  -1   5 -13   65.80    6.45
   1   5  13   66.75    8.17
   1   5 -13   66.15    4.87
   1   5  13   44.00    5.25
  -1   5  13   65.03    7.75
   2   5  13  104.07    5.99
   2  -5 -13  104.90    8.24
  -2   5 -13  104.38    5.99
  -2   5 -13  101.68    7.26
  -2   5  13  107.93    7.56
   2   5  13  104.44    8.92
   2   5  13   96.76    7.33
   2  -5 -13   94.78    9.96
  -2   5  13   95.47    7.75
   2   5 -13  108.05    6.54
   2   5 -13   99.67    5.38
   2  -5  13   90.76    5.08
  -2   5  13   98.10    5.29
   3  -5 -13   69.29    7.94
   3   5 -13   65.34    6.27
  -3   5 -13   70.56    7.41
   3   5 -13   62.67    5.29
   3   5  13   76.93    7.16
  -3  -5 -13   81.49   12.08
   3  -5 -13   79.56   10.36
   0  -6 -13   27.43   10.42
   0   6  13   20.03    6.70
   0   6 -13   14.96    5.72
   0   6 -13   24.24    4.80
   1  -6 -13    5.29   10.00
  -1  -6 -13    7.99   10.29
   1   6 -13   -1.21    5.26
  -1   6 -13    2.23    5.14
   1   6 -13    3.49    4.31
  -1   6 -13   -5.31    5.76
  -1   6  13    0.10    6.83
   1   6  13    7.79    6.27
   2  -6  13   28.24    3.69
   2   6  13   27.81    6.99
   2  -6  13   27.82    3.65
  -2  -6 -13   21.19   11.77
   2  -6 -13   19.41   10.33
   0  -7 -13   41.00   12.64
   0   0 -14   30.34    6.79
   0   0 -14   25.57    5.38
   0   0  14   34.11    5.56
   1   0 -14   39.91    6.96
  -1   0  14   51.97    5.42
   1   0 -14   46.61    5.89
  -1   0 -14   35.42    7.29
   1   0  14   38.19    5.67
  -1   0 -14   40.29    5.53
   2   0 -14   20.02    6.82
   2   0 -14   14.83    5.93
  -2   0  14   11.39    5.10
   2   0  14   10.01    5.81
  -2   0 -14    2.50    7.28
  -3   0 -14   10.94    8.46
   3   0 -14   21.85    6.02
   3   0 -14   11.14    7.07
   0  -1 -14   89.50    6.30
   0   1 -14   94.27    5.99
   0   1  14   81.36    6.58
   0  -1 -14   93.46    8.40
   0  -1  14   92.54    5.86
   0   1 -14   90.70    7.56
   1  -1  14   55.62    5.47
  -1   1  14   49.64    5.76
  -1  -1 -14   58.42    7.99
  -1   1 -14   51.46    5.37
   1  -1 -14   51.65    5.92
   1   1 -14   51.22    6.77
  -1  -1  14   49.92    5.00
   1   1  14   58.74    6.01
   1   1  14   36.97    6.16
   1   1 -14   58.16    5.98
   1  -1 -14   53.59    7.44
   1   1  14   55.95    3.70
  -1   1 -14   54.85    7.28
   2   1  14   68.38    4.23
   2   1  14   57.65    6.58
   2  -1 -14   66.53    6.44
   2   1 -14   70.88    7.22
  -2   1 -14   53.35    7.65
  -2   1  14   55.59    6.09
  -2  -1 -14   51.28    8.47
   2   1  14   64.01    6.91
  -2  -1  14   66.78    5.35
   2  -1  14   63.38    6.10
   2  -1 -14   63.35    7.72
   2   1 -14   62.73    6.04
   3   1  14   25.03    4.33
   3   1  14   19.52    6.64
   3   1 -14   26.55    5.65
   3  -1 -14   27.50    7.86
   3  -1 -14   22.83    6.59
   3   1 -14   25.21    7.31
  -3   1 -14   25.67    8.31
  -3  -1 -14   31.41    9.33
   0  -2  14   48.88    4.93
   0   2 -14   42.07    6.76
   0  -2 -14   42.16    8.46
   0   2  14   46.18    6.44
   0   2  14   43.17    3.79
   0  -2 -14   33.48    6.19
   0   2  14   44.52    6.35
   0   2 -14   35.45    5.54
  -1   2  14  116.30    4.93
   1   2 -14  127.64    7.77
   1  -2 -14  125.76    9.08
  -1   2 -14  124.26    6.71
   1  -2  14  116.95    6.45
   1   2  14  119.27    7.94
  -1  -2 -14  134.90    9.56
   1  -2 -14  121.99    7.35
   1   2  14  138.74    7.56
  -1   2  14  121.78    7.34
  -1  -2  14  120.02    6.18
   1   2  14  132.65    5.42
  -1   2 -14  124.06    8.12
   1   2 -14  127.17    7.15
  -1   2  14  132.74    7.42
   2   2  14   93.76    7.70
   2   2  14  120.69    8.07
   2  -2 -14   91.75    6.88
   2   2 -14   92.82    6.40
  -2   2  14   98.99    7.14
  -2   2 -14   97.69    8.09
   2   2 -14   87.99    7.44
  -2   2  14   96.38    4.28
  -2   2  14   88.23    6.97
  -2  -2 -14   91.36    9.76
   2  -2 -14   91.20    8.94
   2   2  14   97.39    5.25
  -3   2 -14   33.35    8.49
  -3  -2 -14   36.40   10.38
   3   2 -14   38.55    7.32
   3  -2 -14   28.41    8.46
   3  -2 -14   36.16    6.93
   0   3  14   -0.80    3.85
   0   3 -14    4.49    5.30
   0   3  14   -1.03    6.98
   0  -3 -14    4.44    8.98
   0   3  14   -0.75    6.44
   0   3 -14    0.78    6.34
  -1   3  14   19.94    6.89
  -1   3  14   19.91    3.92
   1   3  14   12.28    7.07
  -1   3 -14   16.19    5.34
   1  -3 -14   15.89    8.18
   1   3  14   16.03    4.44
   1  -3 -14   12.07    6.60
  -1  -3 -14   11.13    9.01
   1   3 -14   17.52    6.14
  -1   3 -14   13.97    6.56
   1   3 -14   13.88    5.32
  -2  -3 -14   -2.02    9.79
   2  -3 -14    6.27    6.65
  -2   3  14    2.11    7.24
   2   3 -14    4.09    6.08
   2   3  14   10.00    7.24
  -2   3  14    6.98    3.57
  -2   3 -14    6.55    7.07
   2  -3 -14   12.48    8.62
   3  -3 -14  109.49   10.50
   3   3  14  104.35    8.92
   0   4 -14   14.94    6.63
   0   4  14    7.12    7.46
   0  -4 -14   24.05    9.90
   1   4 -14   12.31    6.09
  -1  -4 -14   14.08   10.12
  -1   4 -14   10.17    6.67
   1  -4 -14   10.25    9.38
  -1   4  14    4.53    7.37
   1   4  14   13.71    7.65
  -2   4  14   10.31    7.77
  -2  -4 -14    6.45   10.97
   2  -4 -14   -2.60    9.71
   2  -4 -14   18.83    7.46
   2   4  14   13.06    7.73
